# Supplementary material for: RNA-Seq of Gingival Fibroblasts Grown on Collagen Membranes and Hyaluronic Acid
Source: J Funct Biomater. 2026 Jan 23;17(2):57. doi: 10.3390/jfb17020057 (PMC12942325; doi:10.3390/jfb17020057)
Supplement: Supplementary file 1 [file jfb-17-00057-s001.zip]

Archive with 42 entries (35 files):
- .DS_Store
- Tables S1 Membranes versus TCS/
- Tables S1 Membranes versus TCS/.DS_Store
- Tables S1 Membranes versus TCS/Filtered for padj005/
- Tables S1 Membranes versus TCS/Filtered for padj005/.DS_Store
- Tables S1 Membranes versus TCS/Filtered for padj005/Collafleece HA_vs_TCS_paired_lfcShrink_apeglm_DESeq2results_GeneSymbols_GeneTypes_padj005_gt1_up.tsv
- Tables S1 Membranes versus TCS/Filtered for padj005/Collafleece HA_vs_TCS_paired_lfcShrink_apeglm_DESeq2results_GeneSymbols_GeneTypes_padj005_lt-1_down.tsv
- Tables S1 Membranes versus TCS/Filtered for padj005/Collafleece_vs_TCS_paired_lfcShrink_apeglm_DESeq2results_GeneSymbols_GeneTypes_padj005_gt1_up.tsv
- Tables S1 Membranes versus TCS/Filtered for padj005/Collafleece_vs_TCS_paired_lfcShrink_apeglm_DESeq2results_GeneSymbols_GeneTypes_padj005_lt-1_down.tsv
- Tables S1 Membranes versus TCS/Filtered for padj005/Jason HA_vs_TCS_paired_lfcShrink_apeglm_DESeq2results_GeneSymbols_GeneTypes_padj005_gt1_up.tsv
- Tables S1 Membranes versus TCS/Filtered for padj005/Jason HA_vs_TCS_paired_lfcShrink_apeglm_DESeq2results_GeneSymbols_GeneTypes_padj005_lt-1_down.tsv
- Tables S1 Membranes versus TCS/Filtered for padj005/Jason_vs_TCS_paired_lfcShrink_apeglm_DESeq2results_GeneSymbols_GeneTypes_padj005_gt1_up.tsv
- Tables S1 Membranes versus TCS/Filtered for padj005/Jason_vs_TCS_paired_lfcShrink_apeglm_DESeq2results_GeneSymbols_GeneTypes_padj005_lt-1_down.tsv
- Tables S1 Membranes versus TCS/Filtered for padj005/Mucoderm HA_vs_TCS_paired_lfcShrink_apeglm_DESeq2results_GeneSymbols_GeneTypes_padj005_lt-1_down.tsv
- Tables S1 Membranes versus TCS/Filtered for padj005/Mucoderm HA_vs_TCS_vs_wo1_paired_lfcShrink_apeglm_DESeq2results_GeneSymbols_GeneTypes_padj005_gt1_up.tsv
- Tables S1 Membranes versus TCS/Filtered for padj005/Mucoderm_vs_TCS_paired_lfcShrink_apeglm_DESeq2results_GeneSymbols_GeneTypes_padj005_gt1_up.tsv
- Tables S1 Membranes versus TCS/Filtered for padj005/Mucoderm_vs_TCS_paired_lfcShrink_apeglm_DESeq2results_GeneSymbols_GeneTypes_padj005_lt-1_down.tsv
- Tables S1 Membranes versus TCS/Prepared for volcano/
- Tables S1 Membranes versus TCS/Prepared for volcano/.DS_Store
- Tables S1 Membranes versus TCS/Prepared for volcano/Collafleece HA_vs_TCS_paired_lfcShrink_apeglm_DESeq2results_GeneSymbols_GeneTypes_forVolcano.txt
- Tables S1 Membranes versus TCS/Prepared for volcano/Collafleece_vs_TCS_paired_lfcShrink_apeglm_DESeq2results_GeneSymbols_GeneTypes_forVolcano.txt
- Tables S1 Membranes versus TCS/Prepared for volcano/Jason HA_vs_TCS_paired_lfcShrink_apeglm_DESeq2results_GeneSymbols_GeneTypes_forVolcano.txt
- Tables S1 Membranes versus TCS/Prepared for volcano/Jason_vs_TCS_paired_lfcShrink_apeglm_DESeq2results_GeneSymbols_GeneTypes_forVolcano.txt
- Tables S1 Membranes versus TCS/Prepared for volcano/Mucoderm HA_vs_TCS_paired_lfcShrink_apeglm_DESeq2results_GeneSymbols_GeneTypes_forVolcano.txt
- Tables S1 Membranes versus TCS/Prepared for volcano/Mucoderm_vs_TCS_paired_lfcShrink_apeglm_DESeq2results_GeneSymbols_GeneTypes_forVolcano.txt
- Tables S2 Membranes versus Membranes with HA/
- Tables S2 Membranes versus Membranes with HA/.DS_Store
- Tables S2 Membranes versus Membranes with HA/Collafleece vs Collacleece HA/
- Tables S2 Membranes versus Membranes with HA/Collafleece vs Collacleece HA/.DS_Store
- Tables S2 Membranes versus Membranes with HA/Collafleece vs Collacleece HA/Collafleece vs Collacleece HA_paired_lfcShrink_apeglm_DESeq2results_GeneSymbols_GeneTypes_forVolcano.txt
- Tables S2 Membranes versus Membranes with HA/Collafleece vs Collacleece HA/Collafleece vs Collacleece HA_paired_lfcShrink_apeglm_DESeq2results_GeneSymbols_GeneTypes_padj005_gt1_up.tsv
- Tables S2 Membranes versus Membranes with HA/Collafleece vs Collacleece HA/Collafleece vs Collacleece HA_paired_lfcShrink_apeglm_DESeq2results_GeneSymbols_GeneTypes_padj005_lt-1_down.tsv
- Tables S2 Membranes versus Membranes with HA/Mucoderm vs Mucoderm HA/
- Tables S2 Membranes versus Membranes with HA/Mucoderm vs Mucoderm HA/.DS_Store
- Tables S2 Membranes versus Membranes with HA/Mucoderm vs Mucoderm HA/Mucoderm vs Mucoderm HA for Volcano.txt
- Tables S2 Membranes versus Membranes with HA/Mucoderm vs Mucoderm HA/Mucoderm vs Mucoderm HA_paired_lfcShrink_apeglm_DESeq2results_GeneSymbols_GeneTypes_padj005_gt1_up.tsv
- Tables S2 Membranes versus Membranes with HA/Mucoderm vs Mucoderm HA/Mucoderm vs Mucoderm HA_paired_lfcShrink_apeglm_DESeq2results_GeneSymbols_GeneTypes_padj005_lt-1_down.tsv
- Tables S3 Collagen fleece versus Mucoderm/
- Tables S3 Collagen fleece versus Mucoderm/.DS_Store
- Tables S3 Collagen fleece versus Mucoderm/Collafleece vs Mucoderm_paired_lfcShrink_apeglm_DESeq2results_GeneSymbols_GeneTypes_forVolcano.txt
- Tables S3 Collagen fleece versus Mucoderm/Collafleece vs Mucoderm_paired_lfcShrink_apeglm_DESeq2results_GeneSymbols_GeneTypes_padj005_gt1_up.tsv
- Tables S3 Collagen fleece versus Mucoderm/Collafleece vs Mucoderm_paired_lfcShrink_apeglm_DESeq2results_GeneSymbols_GeneTypes_padj005_lt-1_down.tsv
