# Supplementary material for: RNA-Seq of Gingival Fibroblasts Grown on Collagen Membranes and Hyaluronic Acid
Source: J Funct Biomater. 2026 Jan 23;17(2):57. doi: 10.3390/jfb17020057 (PMC12942325; doi:10.3390/jfb17020057)
Supplement: Supplementary file 1 [file jfb-17-00057-s001.zip › Tables S1 Membranes versus TCS/Filtered for padj005/Collafleece HA_vs_TCS_paired_lfcShrink_apeglm_DESeq2results_GeneSymbols_GeneTypes_padj005_gt1_up.tsv]

GeneType	GeneSymbol	ENSG	baseMean	log2FoldChange	lfcSE	pvalue	padj	LP06001	LP06002	LP06003	LP06004	LP06005	LP06006	LP06007	LP06008	LP06009	LP06010	LP06011	LP06012	LP06013	LP06014	LP06015	LP06016	LP06017	LP06018	LP06019	LP06020	LP06021	LP06022	LP06023	LP06024	LP06025	LP06026	LP06027	LP06028	LP06029	LP06030	LP06031	LP06032	LP06033
unprocessed_pseudogene	MTCO2P12	ENSG00000229344.1	25.2921931188589	1.29459892505375	0.578747856283591	0.00102419418558236	0.0339208661246678	2.81900736071972	42.8656115399083	17.4525393929212	15.7337962621679	29.7557339378775	33.598858747517	11.3603383563772	33.5371284333351	8.68320856740061	27.9585063598849	11.9706795807287	18.3212509970081	29.018410749472	22.74790851146	27.6747083408801	41.1448575100635	29.8039243020637	38.294492110619	36.4904416799697	11.2575150314643	19.0792130224543	18.725142924609	12.1070307658411	34.8221783386891	38.4070677338145	29.4349445465531	37.4112429638973	25.0384575174563	17.5152179557581	40.4411380621967	26.1813537830209	25.3403092552053	19.6501582810082
antisense	SNHG12	ENSG00000197989.14	29.4657790620661	1.45707857185189	0.688181776911733	0.00110604757193016	0.035725727402875	4.22851104107957	18.6850101584216	33.5625757556176	31.4675925243358	41.3992820005253	39.3352492653858	26.2161654377936	5.91831678235325	40.5216399812028	48.2919655307103	41.4983558798596	14.0462924310396	21.2057617015373	6.06610893638933	47.4423571557945	32.2965010562864	24.0724003978207	8.50988713569311	11.0050538399909	43.4218436927909	45.4965848996988	30.3168980684146	12.1070307658411	13.9288713354756	35.271796898401	48.1662728943596	49.3148202705919	34.4278790865024	29.1920299262636	36.5525670946778	32.5283486395108	26.5764219018007	39.3003165620163
protein_coding	PTPRF	ENSG00000142949.16	145.194641952114	1.17504099188373	0.319769125667474	1.20164561099265e-05	0.00159322479229094	122.626820191308	154.975672490438	92.6327090855046	190.5537547307	232.870961252955	257.318088944399	117.098872288812	151.9034640804	78.1488771066055	214.772162491843	165.993423519438	97.1026302841431	108.260993949953	92.5081612799372	168.025014926772	224.30583610325	270.145826686654	103.536960150933	120.4763788799	165.646292605832	154.101335950593	96.3007350408464	46.0067169101963	105.859422149615	68.9759583790954	78.4931854574749	192.157747950927	251.949478769404	123.336326438464	157.098267087764	126.939897129798	131.02794053911	130.273271566684
protein_coding	RAB3B	ENSG00000169213.6	396.928084751211	1.74406882811503	0.433242131542015	2.10503100233089e-06	0.000400876841506389	108.531783387709	158.273027224277	154.387848475841	330.409721505526	435.339324786773	331.891165676692	241.188722027701	184.454206383343	78.1488771066055	83.8755190796548	83.7947570651011	498.338027118621	458.714108385885	577.796876191083	589.075934684448	907.841372157531	829.160458147157	540.377833116513	751.239727919375	609.514028132139	317.742278412412	437.811675046811	119.859604581827	373.293751790747	260.227479339314	133.795202484332	976.093339148957	926.422928145883	261.998468588215	748.938768344143	307.035876182699	139.680729065278	143.373377087356
protein_coding	NEXN	ENSG00000162614.18	419.211583291014	1.89350181813366	0.306763543428191	2.96901905184294e-11	3.39247539411204e-08	222.701581496858	597.92032506949	405.435915127861	515.71887748217	921.134024511687	918.641967218697	382.756015391787	350.167076289234	328.514724133323	152.500943781191	150.0325174118	244.894054993342	660.726890911055	321.503773628634	245.118845304938	608.324506197176	790.186095598304	205.65560577925	466.266754799612	340.941883810062	120.345805218558	214.001633424103	173.130539951528	413.687478663626	326.85198459185	169.473923146821	1040.71275881387	921.72821736136	330.599738914935	654.835350930186	283.234645470862	174.291883169949	181.945910009335
protein_coding	DDAH1	ENSG00000153904.19	175.13227549066	1.07467183568366	0.439357017731425	0.000534873844004945	0.0229494051882218	150.816893798505	73.6409223890733	183.922915140784	122.373970927972	195.352861939979	228.636136355055	150.306015176683	104.556929821574	79.5960785345056	90.2297250705378	141.254019052599	164.891258973073	179.6909281025	195.632013198556	223.374431608532	405.254725582991	343.891434254581	231.18526718633	208.516809599827	183.336673369562	142.360281782928	162.284572013278	49.6388261399486	129.538503419923	105.815390695203	103.468289921217	329.899142499822	338.01917648566	132.093935416343	339.08338836765	142.014009913962	76.6389840889137	72.0505803636966
protein_coding	CYR61	ENSG00000142871.16	376.510177460005	2.51661369817159	0.541587607140314	1.43375890865494e-07	4.22773876903703e-05	109.941287068069	189.048338073442	279.240630286738	351.388116521749	719.312524759126	570.361114348094	288.37781981573	138.094058254909	301.017897003221	95.3130898632441	200.309371650861	146.570007976065	424.115234030745	265.392265967033	162.094720282298	869.351021583601	1031.67430276374	178.707629849555	352.161722879707	279.829659353542	46.2304007851778	126.617633109261	152.548587649598	346.828896253343	170.872260530032	176.609667279318	1147.84495457412	1477.26899352992	283.162690284757	1133.12957993501	223.731568691269	86.5278852616767	101.16192596519
protein_coding	IL6R	ENSG00000160712.12	29.9265639898162	1.44166704055649	0.478600191091272	0.000102140581598009	0.00752957303538226	26.7805699268373	32.973547338391	30.8775696951682	13.9855966774826	61.4520592195297	37.6962805459947	12.234210537637	19.7277226078442	7.23600713950051	26.6876651617084	9.57654366458298	12.8248756979057	18.9735762592702	15.1652723409733	5.93029464447431	51.7628852545961	36.2996513935391	15.6014597487707	28.3814546399764	1.60821643306633	16.8777653660173	17.8334694520086	30.2675769146028	75.2159052115684	18.0278073036272	20.5152643809309	112.233728891692	93.8942156904611	29.1920299262636	36.5525670946778	11.1072409988573	34.6111541046707	25.4724274013069
protein_coding	PTGS2	ENSG00000073756.11	790.497654228097	2.35601331553539	1.01384122877285	0.000481351963673223	0.0210528148322341	83.1607171412316	1650.87560340878	1483.4658483983	139.855966774826	794.995587166337	278.624682296482	74.2791354070819	590.845292104933	88.2792871019062	256.709922031671	114.120478669614	33.5889601611816	2858.31345882299	903.85023152201	35.5817678668458	342.873812583863	411.905517918265	170.197742713862	570.525159599526	19.298597196796	104.20185573802	20.5084898698099	589.612398296463	1865.07587182019	1366.97808424025	441.524168198296	3603.38290184084	4286.27094626955	615.222030696005	158.653695474772	560.122296085234	1065.52910136522	507.992980746063
protein_coding	G0S2	ENSG00000123689.5	46.2671147346749	2.3658554469059	0.910291712908884	0.000151587922487305	0.00982582419571729	28.1900736071972	10.9911824461303	20.1375454533706	22.7265946009092	101.557613657539	86.0458577680314	14.8558270814164	22.6868809990208	81.0432799624057	15.2500943781191	9.57654366458298	25.0390430292444	23.4379471438043	15.1652723409733	25.6979434593887	37.1630971058638	58.4615438232788	18.4380887940017	7.52977367999374	38.5971943935919	13.2086859386222	27.6418776506133	2.42140615316822	12.5359842019281	17.2439895947738	17.8393603312443	317.995565193127	363.057634003116	8.02780822972248	12.4434270960605	15.0741127841635	37.0833793978614	19.6501582810082
protein_coding	HLX	ENSG00000136630.12	77.8882373573639	1.24818833106952	0.66446256541424	0.00170161392612171	0.0474221124959712	33.8280883286366	60.4515034537169	80.5501818134823	50.6977879558743	115.141753063961	85.2263734083358	41.07199251921	52.2784649107871	176.558574203812	52.1044891252401	64.6416697359351	35.4210852608824	111.609272113354	160.751886814317	21.7444136964058	122.549736884813	103.167430276374	82.2622423117001	76.4561635199364	77.1943887871839	8.80579062574815	39.2336327944189	72.6421845950467	50.1439368077123	45.4614271134947	38.3546247121752	222.76694673957	197.177852949968	75.1694770601287	63.7725638673102	84.0976818484913	17.3055770523353	51.6726384426511
protein_coding	CDC42EP3	ENSG00000163171.7	183.274335135872	1.03645129993635	0.406386219558214	0.000468103056770593	0.0207010725264194	74.7036950590725	85.7312230798166	108.742745448201	92.654577988322	164.303400439585	140.131825507937	140.693421182826	95.6794546480443	62.2296613997044	92.7714074668909	109.332206837322	169.166217539042	119.421921161289	294.206283414882	237.211785778972	398.618458242659	320.201135450377	256.714928593409	206.779169519828	213.892785597822	102.000408081583	205.976572170699	111.384683045738	229.826377035348	158.331177188378	171.257859179945	307.792498930246	435.043199365803	134.283337660812	455.740517393217	130.906768915104	96.4167864344398	125.90656972646
protein_coding	ARID5A	ENSG00000196843.15	56.2001443516579	1.67174623281548	0.5880348870002	0.000135460655770515	0.00913098386444056	28.1900736071972	43.9647297845214	46.9876060578646	29.7193929396505	63.3926505633043	74.5730767322938	19.2251879877153	26.6324255205896	104.198502808807	20.3334591708254	20.7491779399298	34.1996685277485	60.2690069412111	77.3428889389639	19.7676488149144	79.1927902613051	71.0708964126134	41.13112115585	49.2331355999591	43.4218436927909	37.4246101594296	37.450285849218	16.9498430721776	66.858582410283	51.7319687843215	27.6510085134286	204.061325257622	273.858129097178	53.275454615431	41.2188522557005	38.0819691389394	28.4305908716938	24.0168601212322
protein_coding	PDK1	ENSG00000152256.13	58.3937761405241	1.1890398521755	0.520932978167327	0.000816329427708148	0.0297796442578141	15.5045404839584	48.3612027629735	73.8376666623587	34.9639916937064	64.6863781258207	71.2951392935117	27.0900376190534	33.5371284333351	28.944028558002	31.7710299544147	22.3452685506936	28.0925848620791	117.189735719022	69.7602527684773	31.628238103863	107.065113090703	98.5822111529799	34.0395485427725	42.2825752799649	41.8136272597246	35.9569783884716	32.1002450136155	64.1672630589579	172.718004559898	75.2465000499222	21.4072323974931	117.335262023133	97.0240228801432	51.0860523709612	14.7765696765719	109.485661274451	56.8611817433876	56.0393402828751
protein_coding	SLC40A1	ENSG00000138449.10	104.477834643554	1.51264699669129	0.810729481622773	0.00156056952883958	0.0451429305795018	22.5520588857577	87.9294595690427	53.7001212089882	1.74819958468532	113.201161720186	104.893998041029	42.8197368817296	17.7549503470598	5.78880571160041	26.6876651617084	9.57654366458298	37.2532103605832	128.350662930357	56.1115076616013	43.4888273928116	128.743586402457	113.484173304012	0	32.435948159973	12.8657314645306	48.4318484416148	34.7752654314167	127.123823041332	112.823857817353	159.898812606085	141.822914633392	525.457912538376	643.175377479659	102.172104741922	201.42797611748	101.551917703839	110.014025546989	99.7063586851155
protein_coding	ARL4C	ENSG00000188042.7	1333.98617791063	1.42554500925977	0.27720630256138	1.39097249290376e-08	7.94679972352079e-06	1009.20463513766	2749.99384802181	2169.48489684312	1153.81172589231	3088.12769172668	3452.4876073973	1553.7447382799	1839.61013318147	1169.33875374328	2220.1595732145	927.328644853785	265.047431090051	537.956691586366	380.64833575843	336.050029853544	670.705419196305	681.287141417687	578.672325227132	995.088552479173	543.57715437642	684.650221151919	263.935347889727	979.458788956547	1678.42899592481	902.958000599067	682.355532670094	2916.37644014018	3289.42735635582	916.629739684676	1875.06892053762	894.926274765077	1643.41176364856	971.591159449848
protein_coding	GALNT15	ENSG00000131386.18	301.819092153934	1.64506957111103	0.350896209212816	1.27795747705423e-07	3.89393643258424e-05	215.654063095058	503.39615603277	307.433193921457	311.179526073987	776.883401291107	788.343954027106	289.25169199699	247.582918728444	50.6520499765036	407.940024614685	228.240957339228	114.813172914584	411.838214098276	251.743520860157	168.025014926772	358.800854200662	367.963834652402	120.556734422319	136.694352959886	57.8957915903879	159.238047148946	91.8423676778442	215.505147631972	391.401284526865	340.176885642357	158.770306948074	765.229969716082	877.910916705811	135.742939157126	195.983976762953	186.442973909391	187.889122282498	139.006675247132
protein_coding	AMOTL2	ENSG00000114019.14	66.72534575809	1.09188744224049	0.513995067402775	0.00117987724175798	0.0374488120378809	59.199154575114	45.0638480291344	20.1375454533706	34.9639916937064	122.904118439059	129.478528831895	73.4052632258222	65.1014846058858	40.5216399812028	22.8751415671786	14.3648154968745	42.1388772931187	75.8943050370807	33.3635991501413	85.0008899041317	125.204243820946	149.401723103935	53.8959518593897	44.5994287199629	65.9368737557195	30.0864513046395	42.8003266848206	30.2675769146028	55.7154853419025	36.8394323161078	58.8698890931061	107.132195760251	122.062480397599	83.1972852898512	182.762835473389	53.156081923103	39.5556046910522	56.0393402828751
protein_coding	TM4SF1	ENSG00000169908.11	1088.33444860004	4.84335220780499	0.786948972904999	2.63850200290025e-11	3.39247539411204e-08	11.2760294428789	514.3873384789	573.248793905949	82.1653804802101	648.157508820724	408.922695488073	36.7026316129111	21.7004948686286	0	47.0211243325338	20.7491779399298	38.4746270937171	1061.404177798	600.544784702543	126.512952415452	402.600218646858	633.142340622045	164.5244846234	206.199956159829	8.04108216533165	65.3096138076321	41.9086532122202	279.67241069093	2014.11479510978	1989.32934506982	170.365891163383	11706.3180256122	12531.7479874869	297.758705247888	455.740517393217	116.626030488002	410.389398669667	229.979630251799
protein_coding	WFS1	ENSG00000109501.13	106.216190713689	1.34428402221503	0.335882990409499	2.69501164329295e-06	0.000483041204536095	60.6086582554739	89.0285778136557	56.3851272694376	36.7121912783917	122.257254657801	128.659044472199	60.2971805069253	69.0470291274546	92.6208913856065	61.0003775124762	53.4690354605883	54.9637529910244	79.2425832004813	83.4089978753533	61.2797113262345	105.295441799948	79.859233065786	45.3860647236966	75.2977367999374	78.8026052202502	68.9786932350272	55.2837553012266	81.1171061311355	172.718004559898	123.059380289977	124.87552231871	426.828271997192	312.980718968204	99.9827024974527	235.647400631646	121.386276630369	105.687631283905	82.9673349642567
protein_coding	USP53	ENSG00000145390.11	145.72897723982	1.1390224462001	0.43999124443387	0.000385310555317368	0.0186860251301501	125.445827552027	41.7664932952953	72.495163632134	75.1725821414688	220.580549409049	169.633262456976	99.6214286636158	66.087870736278	76.7016756787054	99.1256134577739	118.110705196523	156.341341841136	125.002384766956	98.5742702163266	106.745303600538	437.551226639278	372.931155369412	147.504710352014	128.006152559894	128.657314645306	162.907126576341	144.45110256127	66.5886692121261	125.359842019281	108.950661530617	103.468289921217	292.487899535924	302.026393804317	137.202540653439	275.310824500339	96.7916715614711	56.8611817433876	70.5950130836219
protein_coding	FGF2	ENSG00000138685.15	312.626541740839	1.50483472028211	0.467818355298498	4.68164825654171e-05	0.00419558301108311	218.473070455778	309.951344980876	456.451030276399	316.424124828043	409.464773536445	232.733558153532	152.053759539203	283.092819422564	411.005205523629	155.042626177544	159.609061076383	130.080882078758	881.713249695496	406.429298738085	270.816788764327	422.951438490546	497.87837648191	180.125944372171	396.181938239671	336.117234510863	160.705678919904	176.551347574885	164.655618415439	195.004198696659	333.122526262677	159.662274964636	845.153988775317	902.949374223268	109.470112223488	187.429120634412	204.6905841218	121.139039366347	129.545487926646
protein_coding	HSPB3	ENSG00000169271.2	46.3221376655173	4.60933893699299	0.954867685609907	4.64087840419651e-08	2.02010807108382e-05	12.6855331232387	56.0550304752647	5.37001212089882	20.9783950162238	154.600443720711	185.203465291191	16.603571443936	4.93193065196104	0	0	3.99022652690958	7.93920876537019	122.770199324689	24.2644357455573	0	257.487172804914	222.383127484629	5.67325809046208	47.4954955199605	4.82464929919899	0	4.45836736300215	0	26.4648555374037	7.05435937968021	0	142.842927680335	161.185070268625	2.91920299262636	22.5537116116097	0	0.618056323297691	7.27783640037339
protein_coding	ELL2	ENSG00000118985.15	125.643307659571	1.30045780803855	0.453874929408799	0.000150952654082989	0.00982582419571729	85.9797245019513	173.660682648859	185.265418171009	97.899176742378	250.983147128184	155.702028342152	107.486278294954	122.311880168634	154.850552785311	139.792531799425	86.1888929812468	78.781379287135	123.886292045823	154.685777877928	126.512952415452	100.42884575037	151.312231072016	73.752355176007	137.273566319886	65.9368737557195	80.7197474026914	88.2756737874425	70.2207784418785	96.1092122147819	95.6257604801095	72.2494093415394	341.802719806516	377.141766356686	67.8714695785628	77.7714193503783	69.0235690643277	66.1320265928529	70.5950130836219
antisense	AL391422.4	ENSG00000270504.1	42.3819976276868	1.09913055370291	0.53008528586841	0.00129150056689307	0.0398838063580052	40.8756067304359	49.4603210075865	18.7950424231459	15.7337962621679	97.0295671887311	60.6418426174697	13.9819549001566	18.741336477452	10.1304099953007	26.6876651617084	28.7296309937489	36.6425019940163	24.5540398649379	39.4297080865306	19.7676488149144	123.876990352879	49.6732071701062	46.8043792463121	42.2825752799649	41.8136272597246	38.1584260449086	51.7170614108249	36.3210922975234	39.0008397393318	20.3792604301873	45.4903688446729	86.7260632344892	61.0312401987997	37.219838155986	38.1079954816854	45.2223383524906	55.0070127734945	38.572532921979
protein_coding	HSPA1A	ENSG00000204389.9	422.756151408842	1.36234022005863	0.263730707577756	1.12760801698758e-08	7.36247491663107e-06	249.482151423695	774.878362452189	1218.99275144403	351.388116521749	693.437973508798	429.409804480461	235.945488940143	447.819303198063	101.304099953007	296.105999175145	292.084581769781	336.500309978383	722.1119905734	922.048558331178	251.049139949412	566.294813041735	578.119711141312	285.081219045719	476.692595279604	178.512024070363	372.044653937859	244.318531492518	175.551946104696	753.551939249232	739.140099448715	254.210884720231	753.326392409387	270.728321907496	226.238231928543	198.317119343465	138.840512485717	235.47945917642	181.945910009335
protein_coding	SGK1	ENSG00000118515.11	122.48020860768	1.73250080921368	0.623693849530386	0.000175658558946711	0.0107764757539052	66.2466729769133	141.786253555081	416.175939369658	43.704989617133	197.293453283753	148.326669104892	59.4233083256656	72.0061875186313	73.8072728229052	212.23048009549	140.455973747217	53.7423362578905	158.485166400963	219.896448944113	81.0473601411489	157.058327054544	202.13174302297	114.883476331857	62.555042879948	22.5150300629286	63.1081661511951	49.0420409930236	53.2709353697009	55.7154853419025	158.331177188378	28.5429765299909	348.60476398177	372.447055572162	58.3840598525271	37.3302812881816	90.4446767049812	45.7361679240291	37.1169656419043
antisense	AL139393.2	ENSG00000272841.1	65.9621096262729	2.20159718132845	0.842689091213051	0.000222466886778853	0.0131198052390032	18.3235478446782	68.1453311660081	132.907799992246	10.4891975081119	141.663168095547	116.366779076766	15.7296992626762	62.1423262147092	629.532621136544	25.4168239635318	54.2670807659702	17.0998342638743	102.680530344286	31.847071916044	19.7676488149144	37.1630971058638	48.1448007956413	35.457863065388	50.9707756799576	127.04909821224	21.2806606788914	14.2667755616069	10.896327689257	32.036404071594	13.3249010505071	23.1911684306176	112.233728891692	103.283637259507	11.6768119705054	5.44399935452648	51.5693332089805	6.18056323297691	26.2002110413442
protein_coding	MAFK	ENSG00000198517.9	477.893503096435	1.02773803446615	0.363684512899926	0.000200823650101528	0.0120771643788031	295.99577287557	370.402848434592	443.025999974152	333.906120674896	393.940042786248	281.083135375569	341.684022872577	321.56187850786	555.725348313639	430.815166181863	256.172543027595	267.490264556319	553.581989682236	670.305037471021	349.887384023984	493.738290120763	507.048814728699	462.370534372659	443.677433759631	320.0350701802	413.872159410163	210.434939533701	268.776083001673	579.441047555786	580.808922260337	445.092040264545	1290.68788225446	1356.77141672716	510.860523709612	742.717054796113	501.412593662703	402.354666466797	374.80857461923
protein_coding	CREB5	ENSG00000146592.16	49.9064178871278	2.97263629137675	0.72447188441809	2.06950487913371e-06	0.000400876841506389	1.40950368035986	54.9559122306517	28.1925636347188	10.4891975081119	34.9306441879432	36.8767961862992	8.73872181259788	11.8366335647065	36.1800356975025	3.81252359452976	5.58631713767341	7.32850039880325	125.002384766956	51.5619259593093	17.7908839334229	84.9442219562602	104.695836650839	46.8043792463121	12.7426939199894	30.5561122282603	10.2734223967062	13.3751020890064	31.4782799911869	130.931390553471	56.4348750374417	15.1634562815576	263.579211791095	317.675429752727	41.5986426449256	13.9988554830681	4.76024614236743	17.923633375633	15.2834564407841
protein_coding	TFPI2	ENSG00000105825.12	921.213140864343	2.17150225879243	0.549417033387655	2.79952914885646e-06	0.000492124922109556	73.2941913787126	702.336558307729	635.003933296285	396.841305723568	853.860191260833	459.730725789196	129.333082826449	246.596532598052	75.2544742508053	63.5420599088294	51.8729448498245	380.471312371202	2764.56167024778	1737.94021027554	423.027684639167	1208.24307376326	1095.10316730403	446.769074623888	755.294221439372	223.54208419622	333.886227892951	255.018613163723	869.284808987392	2257.8700434806	1635.82755837696	728.737869531329	3710.51509760109	4220.54499528623	727.611345912119	522.623938034542	533.940942302213	1068.61938298171	812.934325921708
protein_coding	PDK4	ENSG00000004799.7	203.809212032234	2.53014804356814	1.03508907288305	0.000372215598854582	0.0184204398829908	4.22851104107957	105.515351482851	130.222793931796	1.74819958468532	86.0328829073415	68.0172018547295	7.86484963133809	24.6596532598052	0	0	8.77849835920107	16.4891258973073	277.907087562251	153.169250643831	51.3958869187773	114.143798253725	144.81650398054	124.811677990166	70.0848165599417	8.04108216533165	3.66907942739506	43.692000157421	232.454990704149	720.12264804409	431.883557578199	185.529347444941	1402.92161114615	1474.13918634024	345.925554626223	41.9965664492043	197.550214908248	30.2847598415869	217.607308371164
protein_coding	STC1	ENSG00000159167.11	7273.89855504144	4.41400724332169	0.777295606915814	3.44697457055608e-10	3.15087945494532e-07	183.235478446782	6426.54437625241	4349.70981792804	547.186470006505	11954.6895414329	6801.72018547295	330.3236845162	1260.60147464124	31.8384314138022	355.835535489445	560.227804378104	459.252691658337	13112.973380598	6692.43468407153	680.007119233054	3060.6464973615	4174.459910257	980.055335127324	2385.20061647802	162.429859739699	1034.68039852541	285.335511232137	2558.21560082223	26104.0977698149	12166.4184768218	1335.27612079363	57446.6640821081	63458.4056743981	3464.36415149933	1876.62434892463	2298.40551240641	1880.74539179487	1620.04638272312
protein_coding	NEFM	ENSG00000104722.13	167.567096653155	1.57373445321613	0.911204187868758	0.00162569289288645	0.0461504929623448	107.122279707349	70.3435676552342	257.760581803143	169.575359714476	453.451510662003	385.157649056902	140.693421182826	148.944305689224	24.6024242743017	202.063750510078	213.876141842353	15.2677091641734	51.3402651721428	60.6610893638933	17.7908839334229	17.2542950848654	16.4303685254967	7.09157261307759	53.2876291199557	14.473947897597	6.60434296931111	21.4001633424103	70.2207784418785	195.004198696659	336.25779709809	113.279938103401	853.656543994384	430.34848858128	229.887235669326	498.514798035925	124.559774058614	101.979293344119	120.812084246198
protein_coding	TTI2	ENSG00000129696.12	28.0149742826493	1.57467430539045	0.807998112581001	0.00144060679217022	0.0419701724832568	7.04751840179929	27.4779561153258	18.7950424231459	27.9711933549651	28.4620063753611	45.0716397832545	47.1890977880285	54.2512371715715	49.2048485486035	16.5209355762956	35.1139934368043	12.8248756979057	36.8310597974068	40.946235320628	41.5120625113202	29.6419941201533	32.4786354573771	4.25494356784656	24.9061744799793	20.9068136298623	34.4893466175136	32.1002450136155	2.42140615316822	12.5359842019281	36.0556146072544	35.6787206624886	39.1117540077108	26.6033611122973	25.5430261854806	39.663423868693	12.6939897129798	12.3611264659538	13.8278891607094
protein_coding	PLAT	ENSG00000104368.17	166.287690131952	2.19338657599759	0.550758964504108	2.52630044679623e-06	0.000461858247683286	33.8280883286366	262.689260462515	104.715236357527	62.9351850486715	167.537719345876	61.4613269771653	57.675563963146	143.02598890687	27.4968271301019	21.604300369002	36.7100840475681	20.7640844632759	147.324239189627	127.388287664176	27.6747083408801	71.2292694529057	102.021125495526	26.9479759296949	31.8567347999735	8.04108216533165	82.9211950591284	33.8835919588163	100.488355356481	550.190417751288	699.165396297194	77.6012174409126	807.742745811419	762.108050687576	174.422378809425	228.647972890112	137.253763771594	148.951573914743	141.190026167244
protein_coding	CEBPD	ENSG00000221869.4	800.580072730536	1.21825429834864	0.468878112024937	0.000359159118552657	0.0180388653993947	312.909817039888	699.039203573889	460.478539367074	377.611110292029	1062.79719260723	880.126202313007	404.602819923282	244.623760337268	86.8320856740061	244.001510049905	181.954329627077	221.687137063798	600.457883969844	465.573860867881	197.676488149144	774.231189705497	791.332400379153	364.506832312188	239.215117679801	340.941883810062	385.253339876482	285.335511232137	1444.36877036485	1497.35366856363	827.711500549144	1023.08731499686	2824.54884377425	3197.0980442602	999.827024974527	661.057064478216	1745.42358553472	1330.05720773663	1247.421159024
protein_coding	RIPK2	ENSG00000104312.7	52.6033602817423	1.45308820897918	0.624789102152228	0.000600413984322771	0.0250611152086505	26.7805699268373	42.8656115399083	46.9876060578646	5.24459875405596	57.5708765319804	90.9627639262046	46.3152256067687	41.4282174764728	65.1240642555046	26.6876651617084	39.1042199637138	15.2677091641734	43.527616124208	42.4627625547253	61.2797113262345	53.5325565453515	50.4374103573386	25.5296614070793	49.8123489599586	25.7314629290613	57.237639067363	20.5084898698099	36.3210922975234	64.0728081431879	40.7585208603745	55.3020170268573	188.7567258633	150.230745104738	35.0304359115163	32.6639961271589	62.6765742078378	76.020927765616	59.6782584830618
protein_coding	LRRC6	ENSG00000129295.8	30.9359102500775	1.1035483756271	0.566181186411004	0.00169618917259005	0.047415489989742	21.1425552053979	18.6850101584216	36.247581816067	41.9567900324477	85.3860191260833	64.7392644159474	27.0900376190534	27.6188116509819	20.2608199906014	44.4794419361806	23.1433138560755	12.2141673313388	16.7413908170031	22.74790851146	19.7676488149144	19.9088020209985	26.7471115531341	12.7648307035397	9.2674137599923	11.2575150314643	27.8850036482025	13.3751020890064	27.8461707614346	54.322598208355	36.8394323161078	35.6787206624886	81.6245301030487	46.9471078452306	27.0026276817938	38.1079954816854	7.14036921355115	24.1041966086099	37.8447492819416
protein_coding	NFIL3	ENSG00000165030.3	129.992622872538	1.61682905974991	0.378507427028127	8.06464996145528e-07	0.000179802354384543	83.1607171412316	314.347817959328	265.815599984491	92.654577988322	351.893897004465	387.616102135989	164.28797007684	143.02598890687	40.5216399812028	147.417578988484	122.898977028815	50.0780860584889	181.923113544767	104.640379152716	39.5352976298287	122.992154707502	146.344910355005	51.0593228141587	71.2432432799408	51.4629258581226	70.4463250059852	44.5836736300215	82.3278092077196	133.717164820566	65.0568698348286	29.4349445465531	302.690965798806	300.461490209476	60.5734620969969	87.1039896724237	55.5362049942867	63.0417449763645	61.8616094031738
protein_coding	NR4A3	ENSG00000119508.17	68.0133807224308	2.41623841168553	0.870150046707543	0.000160517042755961	0.0101192157781534	15.5045404839584	116.506533928982	76.5226727228081	6.99279833874128	65.9801056883371	114.727810357375	4.36936090629894	28.6051977813741	0	44.4794419361806	16.7589514130202	15.2677091641734	77.0103977582142	103.123851918619	15.8141190519315	92.9077427646596	94.3790936232017	19.8564033166173	37.6488683999687	12.8657314645306	14.6763177095802	8.91673472600429	48.4281230633645	54.322598208355	40.7585208603745	20.5152643809309	501.650757924987	477.295596426511	18.2450187039147	5.44399935452648	35.7018460677557	43.8819989541361	15.2834564407841
protein_coding	PTGS1	ENSG00000095303.15	1335.28290182216	1.49651193632202	0.225760094157836	1.59591768593109e-12	3.64707089177401e-09	573.667997906462	843.023693618197	558.481260573477	613.618054224548	1637.21223036452	1664.37273454164	505.098120768157	640.164598624544	905.948093865464	244.001510049905	348.745798451897	1267.2198606264	2588.21902030868	2268.72474220961	1326.40923548075	2753.60852841544	2720.94544814097	1562.9826039223	1996.54845191834	1814.06813649882	923.140383932598	1060.19975892191	681.625832116855	1716.0369485306	1852.16124602048	848.261583750666	2783.73657872272	2571.13660632379	704.987522719265	1166.57129025567	1555.80711419709	647.104970492682	720.505803636966
protein_coding	HSPA5	ENSG00000044574.7	3642.25501857262	1.06155527199025	0.227441998700933	1.64861598599967e-07	4.63963761222012e-05	3048.75646061837	3028.07076390891	2875.64149074132	2893.27031265421	6174.96165589085	3380.37298374409	2882.90432597604	2807.25492709623	8768.59345164672	1845.26141975241	2204.20113346485	2611.38897544023	2948.71696923481	3823.16515715937	3378.29118246886	5090.45946785797	7431.11179264788	2679.19613322072	3759.67391975687	7280.39579249128	2090.64145772971	3035.25650073186	2647.80762848945	2126.93865292713	2176.66177748577	2951.52216680437	7004.40498946787	4355.12670444255	2282.08693948565	3445.27387722176	4381.80657404922	1983.96079778559	2801.23923050372
protein_coding	ADM	ENSG00000148926.9	223.301680131111	1.64086087906085	0.605363684066282	0.000213387779354675	0.0126660889031239	69.065680337633	385.790503859175	252.390569682244	311.179526073987	567.946399944706	595.765129498655	242.936466390221	122.311880168634	37.6272371254026	171.563561753839	82.9967117597192	136.798674110994	460.946293828152	103.123851918619	73.1403006151831	570.718991268623	793.242908347234	134.739879648474	220.680290159817	194.594188401026	88.7917221429605	140.884408670868	113.806089198907	282.756088110155	182.629526162832	48.1662728943596	253.376145528214	212.826888898379	56.9244583562139	252.75711288873	60.2964511366541	75.4028714423183	72.7783640037339
protein_coding	MMP1	ENSG00000196611.4	2090.63135572947	1.05625768717035	0.461471965515281	0.000813545419564132	0.0297796442578141	1043.03272346629	6070.43006499779	5732.48793905949	2683.48636249197	3920.64137820599	2856.72247789864	1510.92500139817	6536.78088610917	1784.39936060083	1587.28065652256	1413.33823583137	1036.98280643066	7213.30725668607	3397.02100437802	1409.43336050339	1831.60978593186	2244.08265930795	1012.67656914748	7226.26587935399	1839.79959942788	1808.85615770577	627.738124710702	227.612178397813	459.652754070696	747.762094246102	183.745411411816	540.762511932698	694.817196109412	253.240859610336	356.193100624733	297.515383897964	284.305908716938	157.929049888103
protein_coding	CRYAB	ENSG00000109846.7	266.59111466949	1.30061512464502	0.241645986052125	4.16677347235957e-09	2.92988279314145e-06	162.092923241384	181.354510361151	271.18561210539	227.265946009092	391.999451442474	266.332416901049	228.954511490064	218.97772094707	292.334688435821	76.2504718905953	111.726342753468	224.740678896633	287.951922052453	327.569882565024	152.210895874841	450.381343497255	453.554591622431	241.113468844638	262.962865439781	347.374749542327	130.619227615264	172.092980211883	165.866321492023	359.364880455271	339.393067933503	164.122115047447	618.986019948119	574.319619306654	204.344209483845	242.64682837318	320.52324025274	152.041855531232	176.851424529073
protein_coding	PTHLH	ENSG00000087494.15	152.195268879116	1.19774770512348	0.518317279485993	0.00074479213151156	0.0288480715006236	42.2851104107957	147.281844778147	155.730351506066	41.9567900324477	159.775353970777	147.507184745197	52.4323308755873	77.9245043009845	144.72014279001	35.5835535489445	77.4103946220458	98.324047017277	487.732519135357	489.838296613438	69.1867708522003	203.954616259562	236.138784854812	75.1706696986225	171.447154559857	48.2464929919899	51.3671119835309	65.0921634998314	102.90976150965	399.758607328151	260.227479339314	57.0859530599817	319.696076236941	261.33890033845	124.06612718662	45.8851374167232	149.947753484574	108.159856577096	114.262031485862
protein_coding	FGD4	ENSG00000139132.14	69.2966554691168	2.02295000599711	0.66104360684744	6.16316829006532e-05	0.00526518891023244	38.0565993697162	104.416233238238	18.7950424231459	20.9783950162238	124.844709782834	102.435544961942	36.7026316129111	45.3737619980416	0	30.5001887562381	33.5179028260404	114.813172914584	248.888676812779	94.0246885140346	90.9311845486061	215.899897472161	240.724003978207	90.7721294473932	141.328059839883	36.9889779605256	82.1873791736494	89.1673472600429	3.63210922975234	33.4292912051415	4.70290625312014	1.78393603312443	105.431684716438	79.8100833368919	18.2450187039147	8.55485612854162	0.793374357061238	16.6875207290377	12.3723218806348
protein_coding	SLC2A13	ENSG00000151229.12	37.59822487053	1.18770382513734	0.575260911993185	0.0012158999189048	0.0381942995144633	25.3710662464774	41.7664932952953	21.4800484835953	38.4603908630771	80.2111088760177	81.9484359695537	50.6845865130677	34.5235145637273	53.5464528323038	31.7710299544147	35.1139934368043	17.0998342638743	74.7782123159471	54.5949804275039	63.2564762077259	45.1266179142632	34.0070418318419	28.3662904523104	38.8072951199677	22.5150300629286	25.6835559917654	21.4001633424103	19.3712492253458	30.6435169380464	39.1908854426678	20.5152643809309	57.8173754896595	32.8629754916614	13.1364134668186	25.6645683856249	30.9415999253883	25.3403092552053	24.7446437612695
protein_coding	NR4A1	ENSG00000123358.19	94.2566998134352	1.84038268215398	0.78990627302742	0.000609966908535876	0.0251123967414817	12.6855331232387	51.6585574968126	55.0426242392129	19.2301954315385	65.9801056883371	44.252155423559	15.7296992626762	29.5915839117663	14.472014279001	11.4375707835893	26.3354950776032	9.16062549850407	42.4115234030745	30.3305446819466	21.7444136964058	42.914528800819	45.8521912339441	4.25494356784656	9.84662711999181	0	0	11.5917551438056	148.916478419846	128.145616286376	114.43738549259	110.604034053715	800.940701636165	755.848436308212	113.119115964271	20.9982832246022	154.707999626941	59.951463359876	138.278891607094
protein_coding	CPM	ENSG00000135678.11	58.5241853032876	1.70757259556653	0.725531599878279	0.000468780441195582	0.0207010725264194	11.2760294428789	8.79294595690427	14.7675333324717	1.74819958468532	79.5642450947595	81.1289516098581	13.1080827188968	10.8502474343143	5.78880571160041	20.3334591708254	17.5569967184021	32.9782517946146	18.9735762592702	21.2313812773626	41.5120625113202	50.4356317865295	49.6732071701062	17.0197742713862	8.10898703999326	12.8657314645306	38.1584260449086	41.0169797396198	33.8996861443551	135.110051954114	56.4348750374417	43.7064328115485	316.295054149314	298.896586614635	98.5231010011395	104.213701929507	105.518789489145	78.4931530588067	63.3171766832485
protein_coding	CSRP2	ENSG00000175183.9	39.5226942858755	2.70375707152112	0.564698307610887	7.97755499047716e-08	2.70084556177599e-05	4.22851104107957	60.4515034537169	12.0825272720223	17.4819958468532	59.5114678757551	45.0716397832545	27.0900376190534	21.7004948686286	54.9936542602039	0	12.7687248861106	14.6570007976065	32.3666889128726	31.847071916044	13.8373541704401	48.2235426730852	79.859233065786	17.0197742713862	29.5398813599754	43.4218436927909	5.8705270838321	27.6418776506133	9.6856246126729	103.07364788252	21.1630781390406	24.0831364471798	137.741394548895	154.925455889261	24.813225437324	79.3268477373859	55.5362049942867	8.03473220286998	26.2002110413442
protein_coding	CRADD	ENSG00000169372.12	33.5055371430743	2.15770256814034	0.69137730943928	5.97202623840458e-05	0.00515002753257134	12.6855331232387	41.7664932952953	33.5625757556176	0	76.9767899697267	79.4899828904671	24.4684210752741	36.4962868245117	15.9192157069011	12.7084119817659	15.1628608022564	10.9927505982049	80.3586759216148	40.946235320628	15.8141190519315	32.7389188789753	42.7953784850145	12.7648307035397	17.3764007999856	4.82464929919899	16.8777653660173	24.0751837602116	15.7391399955935	15.3217584690232	34.4879791895477	8.02771214905993	127.538328286014	123.62738399244	23.3536239410108	28.77542515964	30.9415999253883	22.8680839620146	26.2002110413442
protein_coding	TXNRD1	ENSG00000198431.15	749.928167595234	1.15235857225021	0.247095158406316	1.67495942679427e-07	4.63963761222012e-05	518.697354372428	1638.78530271803	788.049278741901	1048.91975081119	1254.91573564092	1013.70215294338	701.719361551609	1354.3081570285	179.452977059613	743.442100933304	685.520917323065	530.094862180102	1963.2070964739	805.275961305683	759.077714492711	1140.99556471456	1238.39126491011	608.456930202058	1966.42935719837	445.475951959374	716.204304227516	643.78824721751	207.030226095883	547.404643484192	293.931640820009	322.000453978959	525.457912538376	547.716258194357	256.889863351119	731.82905608706	191.203220051758	192.215516545582	187.040395489596
protein_coding	ANKRD13A	ENSG00000076513.16	150.955929757598	1.11219654534653	0.328370700285925	3.19285230820971e-05	0.00333310146353946	132.493345953827	103.317114993625	91.2902060552799	132.863168436084	199.234044627528	175.369652974845	83.8917294009396	51.2920787803949	125.906524227309	88.9588838723612	60.6514432090255	125.805923512789	101.564437623152	89.4751068117426	122.559422652469	318.540832335976	299.185547801486	202.818976734019	127.426939199894	152.780561141301	71.9139567769432	128.400980054462	104.120464586234	129.538503419923	101.112484442083	128.443394384959	404.721628427616	435.043199365803	115.308518208741	132.989127089147	207.070707192983	101.361237020821	136.095540686982
protein_coding	ATP2A2	ENSG00000174437.16	498.036630931774	1.083411144515	0.173712704153911	2.60939149000037e-11	3.39247539411204e-08	415.803585706158	683.651548149307	802.816812074373	503.481480389372	884.262788979969	954.6992790453	448.296428986271	574.076727888266	455.868449788532	329.147870327736	426.954238379325	330.393226312713	580.368214989441	459.507751931492	347.910619142493	623.366712168597	747.772818706906	320.539082111107	408.345418799661	379.539078203654	253.900296375738	308.519021519749	374.107250664491	417.866140064269	432.667375287053	320.216517945835	962.489250798449	973.370035991114	335.708344152031	373.302812881816	400.654050315925	302.847598415869	302.757994255533
protein_coding	LATS2	ENSG00000150457.8	145.206113104114	1.20056054103678	0.285378298474251	1.26601800518634e-06	0.000269131874079265	102.89376866627	148.38096302276	99.3452242366281	80.4171808955248	230.283506127922	188.481402729973	167.783458801879	157.821780862753	156.297754213211	110.563184241363	110.130252142704	105.041839049513	131.698941093758	121.322178727787	96.8614791930804	185.815485529319	200.221235054889	173.034371759093	118.738738799901	90.0601202517145	72.6477726624222	79.3589390614382	93.2241368969766	123.966954885733	79.9494063030424	123.091586285586	369.010896507533	298.896586614635	148.149551875788	234.091972244639	174.542358553472	123.611264659538	96.0674404849288
protein_coding	MEDAG	ENSG00000102802.9	229.942322862797	3.72522390334094	0.523205378921371	2.1600670369804e-14	1.31065018418921e-10	54.9706435340345	198.940402274959	340.995769677075	61.1869854639862	562.77148969464	620.349660289521	76.9007519508613	58.1967816931403	11.5776114232008	165.209355762956	77.4103946220458	92.8276717181745	305.80940559059	432.21026171774	73.1403006151831	519.840941659405	523.479183254196	184.380887940017	112.946605199906	73.9779559210512	231.152003925889	123.050939218859	20.5819523019299	97.5020993483294	161.466448023791	42.8144647949863	933.580563053619	1172.11279253592	64.2224658377798	14.7765696765719	49.1892101377968	84.6737162917836	45.8503693223524
protein_coding	EDNRB	ENSG00000136160.15	400.818562828545	1.84224154760634	0.453182838756862	1.75053552043913e-06	0.000355592115385202	85.9797245019513	633.092108897107	272.528115135615	174.819958468532	726.428026352967	570.361114348094	103.116917388655	223.909651599031	47.7576471207033	29.2293475580615	44.6905371013872	443.984982494164	1608.28961115343	712.767800025746	290.584437579241	996.324936695302	990.025229059577	442.514131056042	811.477917359325	382.755511069787	154.835151836072	344.185960423766	179.184055334449	491.68915814229	330.771073136116	140.038978600268	590.07733220329	635.350859505454	218.940224446977	97.9919883814767	176.922481624656	107.541800253798	168.845804488663
protein_coding	BCL2L2	ENSG00000129473.9	48.2461250496677	1.09072032934435	0.491529405483393	0.000978895660348161	0.0332529377195533	35.2375920089965	50.5594392521996	76.5226727228081	45.4531892018183	78.9173813135013	84.4068890486403	45.441353425509	59.1831678235325	34.7328342696024	77.5213130887719	47.8827183229149	27.4818764955122	51.3402651721428	15.1652723409733	29.6514732223715	49.5507961411518	56.1689342615816	25.5296614070793	48.07470887996	59.5040080234542	61.640534380237	41.0169797396198	14.5284369190093	39.0008397393318	55.6510573285883	41.0305287618619	78.2235080154217	39.1225898710255	29.9218306744201	58.3285645127837	32.5283486395108	35.8472667512661	66.9560948834352
protein_coding	NID2	ENSG00000087303.17	166.578971809364	1.62732947295153	0.326619253992045	2.98058789133001e-08	1.43397652182356e-05	76.1131987394323	200.039520519572	166.470375747863	101.395575911749	355.775079692014	354.836727748167	94.3781955760571	170.644800557852	153.403351357411	52.1044891252401	73.4201680951362	124.584506779655	459.830201107018	386.71444469482	75.1170654966746	329.158860080508	323.640049792922	107.791903718779	285.552186479763	146.347695409036	77.7844838607753	146.23444950647	61.7458569057897	135.110051954114	157.547359479525	86.5208976065348	181.954681688046	248.819671579722	70.0608718230325	78.5491335438821	82.5109331343688	58.7153507132806	74.2339312838086
protein_coding	GREM1	ENSG00000166923.10	2118.15841775268	1.06550576151033	0.244794749636254	7.06366623832026e-07	0.000164664776418067	2709.06607365165	4275.5699715447	1781.50152110818	2902.01131057763	7444.10839471945	8135.02123869759	3699.97481545394	3659.4925437551	1406.6797879189	767.588083698659	1684.67363966122	1168.28510524255	1974.36802368523	514.102732358995	950.823907997381	2302.3423492728	2733.17269913669	1022.60477080579	1843.05691151847	564.483968006282	452.764401340551	837.281390771803	1262.76330887723	2029.4365535788	716.409385891968	1221.99618269023	2547.36554363264	2677.55005077298	1499.01073671363	1786.40950247819	1279.71283793978	786.167643234663	1263.43239910482
protein_coding	THBS1	ENSG00000137801.10	1877.5274732485	2.53340540541467	0.352444399501386	2.86762976520996e-14	1.31065018418921e-10	1002.15711673586	3296.25561559449	1165.29263023504	1636.31481126546	5908.45377801246	5603.63405159808	1764.34793396351	1787.33166827068	765.569555359154	368.543947471211	535.488399911265	660.786452625427	2833.75941895806	605.094366404835	733.379771033323	2853.59495634312	3093.11240032315	642.49647874483	2049.2568676783	1228.67735486268	315.540830755975	429.786613793407	604.140835215472	1899.89805015888	615.296901449885	778.688078458813	5548.7675359635	6854.27774540366	1016.61244218213	2941.31507983131	1347.94303264704	419.042187195834	653.54970875353
protein_coding	SQOR	ENSG00000137767.13	235.607146288226	1.06636515537146	0.268453872437432	3.79036119242204e-06	0.000641623919628331	143.769375396705	447.341125557505	170.497884838537	248.244341025316	313.082070128972	396.63043009264	210.603195683609	244.623760337268	133.142531366809	291.022634382439	276.123675662143	141.073632676963	526.795764375031	263.875738732936	221.397666727041	402.600218646858	269.381623499422	205.65560577925	334.206108719722	123.832665346107	283.986747680378	184.576408828289	121.070307658411	207.540182898587	143.438640720164	117.739778186212	221.066435695757	316.110526157886	100.712503245609	230.981115470624	125.353148415676	181.708559049521	176.851424529073
protein_coding	FGF7	ENSG00000140285.9	511.062529233058	1.83418245134395	0.719139746188245	0.000338206868776053	0.0174663784603497	367.880460573923	745.202169847637	558.481260573477	416.071501155106	1582.22880895757	1363.62197453337	441.305451536193	350.167076289234	5.78880571160041	135.980008204895	192.328918597042	45.8031274925203	350.453114435931	165.301468516609	85.0008899041317	237.135952961226	302.242360550415	51.0593228141587	46.3370687999615	19.298597196796	52.8347437544889	74.0088982258357	444.328029106369	920.698395274939	518.887323260922	476.310920844222	2295.68990914824	2522.62459488372	533.484346902467	491.515370294391	437.149270740742	304.701767385762	331.141556216989
protein_coding	ARNT2	ENSG00000172379.20	87.8090164591338	1.18339083910072	0.525467964583642	0.000862783235404061	0.0306875546880487	53.5611398536746	148.38096302276	178.552903019886	59.4387858793009	200.527772190044	186.022949650887	76.9007519508613	128.230196950987	4.3416042837003	80.0629954851251	59.0553525982617	32.9782517946146	120.538013882422	34.8801263842386	41.5120625113202	96.4470853461705	102.785328682758	28.3662904523104	67.1887497599441	25.7314629290613	35.2231625029926	32.1002450136155	90.8027307438084	96.1092122147819	72.1112292145088	77.6012174409126	204.061325257622	175.269202622194	102.901905490079	76.2159909633708	57.1229537084092	95.1806737878444	57.4949075629498
protein_coding	ABHD17C	ENSG00000136379.11	472.82933845185	1.74565796221535	0.577427083224372	8.80829660086472e-05	0.00665426770483508	118.398309150228	1457.43079235688	1572.07104839313	166.078960545105	673.385196289794	933.392685693216	241.188722027701	432.037125111787	56.440855688104	400.314977425625	233.029229171519	90.9955466184737	1070.33291956706	697.602527684773	73.1403006151831	363.22503242755	429.100089630994	144.668081306783	581.530213439517	49.8547094250562	267.108982314361	74.9005716984361	283.304519920682	558.547740552573	604.323453525938	239.047428438673	991.397938543279	1226.88441835536	247.402453625084	291.642822563919	257.053291687841	551.924296704838	225.612928411575
protein_coding	CEMIP	ENSG00000103888.16	3369.92913840433	4.46445380982632	0.734578525620236	3.78400745338972e-11	3.84329023682616e-08	219.882574136138	6617.79095081508	4271.84464217501	632.848249656086	9433.86138586969	10855.7093128868	834.547933103097	1986.58166660991	17.3664171348012	481.648814108927	284.902174021344	100.766880483545	5801.44996445214	2711.55069456603	85.0008899041317	3132.3181846371	3626.52622501137	268.061444774333	1921.2507151184	22.5150300629286	553.297177651175	45.4753471026219	1066.6294104706	7641.37881464193	5928.01333205794	456.687624479854	16210.9717806742	18137.2326642074	1612.85965342606	2605.34254823767	591.857270367684	2365.91960558356	685.572188915173
protein_coding	MT2A	ENSG00000125148.6	11592.0119147288	2.1171377245999	0.471235836864125	2.49298674161177e-07	6.33010883474255e-05	2284.80546586333	13559.821783791	13674.7358658688	7767.25075475688	9030.86525014583	3064.87150526131	5741.3402308768	17767.7733667549	1878.46745341433	9399.14150171405	4109.93332271686	6248.15729834634	37260.7554950432	15570.1851124773	12635.4811224933	15733.2626104611	12641.4491231984	14332.0682510298	40533.9301461263	9221.51302720234	18123.7847395606	6041.97945034051	2779.77426383712	23094.0686742186	9608.03747512444	3232.49209202146	23754.438771031	11353.3755805716	4534.98184904504	14485.7045682015	2435.659276178	8052.65583624561	2583.63192213255
protein_coding	MT1E	ENSG00000169715.14	261.622909635578	1.59467071933536	0.523390291060799	8.2843405641815e-05	0.00641755568620196	126.855331232387	513.288220234287	547.741236331679	201.042952238812	368.06549153592	80.3094672501626	168.657330983139	705.266083230429	450.079644076932	541.378350423226	140.455973747217	117.866714747419	424.115234030745	174.400631921193	170.001779808263	250.850905464581	142.523894418843	167.361113668631	541.56449159955	287.870741518873	300.130697160916	123.94261269146	88.3813245906402	596.155693158357	160.682630314938	82.9530255402859	488.046669574479	115.802866018235	54.7350561117442	243.424542566684	42.8422152813069	168.72937626027	48.0337202424644
protein_coding	MT1X	ENSG00000187193.8	54.918925748133	2.56261832230476	0.783940093801765	3.49845066293901e-05	0.0034635277506019	7.04751840179929	50.5594392521996	77.8651757530328	8.7409979234266	35.5775079692014	11.4727810357375	10.4864661751175	88.7747517352988	101.304099953007	27.9585063598849	15.9609061076383	18.9319593635751	87.0552322484161	62.1776165979906	33.6050029853544	97.3319209915482	11.0809462148698	17.0197742713862	115.842671999904	45.0300601258572	55.0361914109259	15.1584490342073	16.9498430721776	264.648555374037	104.247755277496	56.1939850434195	238.071546133892	35.9927826813434	20.4344209483845	32.6639961271589	15.8674871412248	25.958365578503	7.27783640037339
protein_coding	RFLNB	ENSG00000183688.4	627.733342355899	1.13053597082471	0.220444483490593	1.61801827709141e-08	8.21683615049585e-06	420.032096747238	626.497399429429	765.226727228081	515.71887748217	1020.10418304419	808.831063019495	634.431203594606	937.066823872598	1574.55515355531	318.981140742324	382.263701277937	497.116610385487	770.103977582142	779.494998326029	567.331520988042	836.169684881937	967.099133442605	711.99389035299	1219.82333615899	1130.57615244563	393.325314616751	332.59420527996	209.451632249051	509.796690878408	248.470213706514	186.421315461503	634.290619342441	569.624908522131	429.122839916074	593.395929643387	679.12844964442	208.903037274619	237.257466652173
protein_coding	HS3ST3B1	ENSG00000125430.8	27.9586109408508	1.87420671855382	0.569884532766834	3.54742246934714e-05	0.0034635277506019	16.9140441643183	26.3788378707128	1.3425030302247	10.4891975081119	77.6236537509849	68.0172018547295	16.603571443936	34.5235145637273	47.7576471207033	12.7084119817659	24.7394044668394	10.9927505982049	59.1529142200776	10.6156906386813	27.6747083408801	54.4173921907292	82.1518426274832	12.7648307035397	20.8516809599827	20.9068136298623	15.4101335950593	19.6168163972094	16.9498430721776	13.9288713354756	11.7572656328003	16.9473923146821	66.3199307087271	34.4278790865024	12.406612718662	24.1091399986173	24.5946050688984	9.88890117276305	19.6501582810082
protein_coding	IGFBP4	ENSG00000141753.6	6936.40035199291	1.01434919911095	0.225507491504043	4.40052992615877e-07	0.000108716875824371	5986.16213048832	10824.1164729492	7201.18625412531	4830.27545248554	14277.5773799311	16200.3863068211	6450.05056987849	4762.27223753358	2398.01276603047	4472.09017638341	4362.91368452293	4684.74387993498	8707.75541028387	5641.48131084207	4696.79335842365	13111.9370110296	12339.206762648	7355.37911428408	4737.38607143606	3118.33166371561	4956.92630641073	5145.84761037708	6568.06419046881	8046.70897050427	5136.35744611605	5616.72260029226	9220.17087955688	10680.46703479	5712.15045582162	4415.86119071448	5153.7598234698	5873.38924029796	6216.72785319895
protein_coding	PITPNC1	ENSG00000154217.14	296.349746863172	1.12386312471899	0.483387941527461	0.000732481782002739	0.0284919828480299	101.48426498591	301.158399023971	233.595527259099	202.791151823497	336.369166254268	280.263651015874	118.846616651331	464.58786741473	176.558574203812	132.167484610365	151.628608022564	144.737882876364	420.766955867344	329.086409799121	136.396776822909	227.402760862072	289.63300796108	197.145718643557	433.830806639639	67.5450901887859	207.669895590561	113.242531020255	299.043659916276	635.156532897689	354.285604401717	228.343812239927	987.996916455652	879.475820300653	302.867310484984	167.986265796817	168.988738054044	356.618498542768	331.869339857027
protein_coding	KCNJ2	ENSG00000123700.4	36.9902450790309	1.59554725484316	0.800597046650265	0.00116068971887283	0.0369681697568521	22.5520588857577	56.0550304752647	28.1925636347188	83.9135800648954	105.438796345088	108.991419839506	66.4142857757438	77.9245043009845	4.3416042837003	38.1252359452976	21.5472232453117	14.0462924310396	26.7862253072049	3.03305446819466	41.5120625113202	31.8540832335976	53.8763246998844	0	36.4904416799697	0	11.7410541676642	6.24171430820301	10.896327689257	30.6435169380464	21.1630781390406	17.8393603312443	98.6296405411838	73.5504689575279	29.1920299262636	62.2171354803027	8.72711792767362	6.18056323297691	22.5612928411575
protein_coding	SPHK1	ENSG00000176170.13	124.834711052351	1.5268200256206	0.741086302034454	0.001011507410309	0.0337452161957466	66.2466729769133	409.971105240662	294.00816361921	113.632973004546	311.788342566456	413.020117286551	125.837594101409	154.862622471577	350.222745551825	113.104866637716	119.706795807287	23.8176262961106	148.440331910761	128.904814898273	25.6979434593887	43.7993644461967	82.9160458147157	52.4776373367742	111.788178479907	72.3697394879849	12.4748700531432	7.13338778080344	39.9532015272757	50.1439368077123	57.218692746295	32.1108485962397	214.264391520503	308.286008183681	45.9774471338651	69.9942774153405	22.2144819977147	38.9375483677545	58.2226912029871
protein_coding	CABLES1	ENSG00000134508.12	154.356269256205	2.33350552691833	0.458629451009859	1.32266596566492e-08	7.94679972352079e-06	62.0181619358337	344.02401056388	299.378175740109	94.4027775730073	352.540760785723	285.180557174047	139.819549001566	143.02598890687	0	102.938137052304	71.0260321789904	39.085335460284	215.405895178773	175.917159155291	39.5352976298287	130.513257693212	140.613386450762	51.0593228141587	108.892111679909	6.43286573226532	69.7125091205062	30.3168980684146	65.377966135542	242.362361237276	190.467703251366	104.360257937779	573.072221765154	544.586451004674	70.0608718230325	136.099983863162	40.4620922101232	158.840475087507	66.2283112433979
protein_coding	GADD45B	ENSG00000099860.8	118.723556576334	1.49881996033028	0.668206818306849	0.000713824634113564	0.0280045964825412	66.2466729769133	61.5506216983299	281.925636347188	117.129372173916	172.712629595941	61.4613269771653	54.1800752381068	52.2784649107871	849.50723817736	77.5213130887719	42.2964011852415	54.3530446244575	99.332252180885	210.797285539529	59.3029464447431	161.924923104121	207.863266927213	147.504710352014	22.5893210399812	191.377755534893	86.5902744865235	82.0339594792395	19.3712492253458	68.2514695438306	76.8141354676289	44.5984008281107	147.944460811776	51.6418186297536	78.8184808009116	69.9942774153405	122.973025344492	50.062562187113	26.9279946813815
protein_coding	ANGPTL4	ENSG00000167772.11	233.173205852932	2.15499661779317	0.989821748305665	0.000653612080203975	0.0263201234587865	32.4185846482767	538.567939860387	224.198006047526	22.7265946009092	337.662893816784	199.134699406015	68.1620301382634	132.175741472556	10.1304099953007	3.81252359452976	0.798045305381915	29.9247099617799	452.017552059084	324.536828096829	21.7444136964058	318.098414513287	366.817529871553	109.210218241395	228.21006383981	19.298597196796	5.8705270838321	27.6418776506133	283.304519920682	639.335194298332	356.637057528277	224.775940173678	841.75296668769	805.925351343125	301.407708988671	167.986265796817	314.17624539625	19.1597460222284	267.096595893703
protein_coding	WTIP	ENSG00000142279.12	103.268080141371	1.2425117929393	0.322266217355931	6.0398065955342e-06	0.000935760543894544	52.1516361733147	103.317114993625	73.8376666623587	124.122170512658	159.128490189519	145.868216025806	155.549248264242	118.366335647065	124.459322799409	41.9377595398274	62.2475338197894	81.2242127534027	99.332252180885	78.8594161730613	142.327071467383	159.270416167988	113.484173304012	113.465161809242	77.6145902399355	88.4519038186482	54.3023755254469	49.933714465624	52.0602322931168	103.07364788252	110.518296948323	107.036161987466	180.254170644233	187.788431380922	92.6846950158868	141.543983217689	67.4368203502053	53.7709001268991	92.4285222847421
protein_coding	KCNK6	ENSG00000099337.4	50.5527132928743	2.06922782592928	0.715539015458907	0.000116248582357664	0.00830178352602664	0	31.874429093778	20.1375454533706	31.4675925243358	105.438796345088	89.3237952068135	9.61259399385766	6.90470291274546	20.2608199906014	10.1667295854127	11.1726342753468	39.6960438268509	68.0816559891459	16.6817995750707	37.5585327483373	74.7686120344165	147.109113542237	65.2424680403139	37.6488683999687	24.123246495995	37.4246101594296	39.2336327944189	42.3746076804439	23.6790812703086	31.3527083541343	18.7313283478065	176.853148556606	325.499947726932	24.813225437324	37.3302812881816	18.2476102124085	22.8680839620146	22.5612928411575
protein_coding	IL11	ENSG00000095752.6	73.3415953441424	3.05833005677383	1.01407654040948	7.36445742843241e-05	0.00601058083511613	2.81900736071972	35.1717838276171	99.3452242366281	0	75.036198625952	23.7650464311706	2.62161654377936	3.94554452156884	1066.58745236237	2.54168239635318	13.5667701914926	10.9927505982049	121.654106603556	53.0784531934066	17.7908839334229	61.053659531062	46.6163944211765	7.09157261307759	30.119094719975	109.35871744851	19.0792130224543	12.483428616406	15.7391399955935	55.7154853419025	61.9215989994152	4.45984008281107	197.259281082368	109.543251638871	12.406612718662	1.55542838700757	122.179650987431	8.03473220286998	16.7390237208588
protein_coding	SIRPA	ENSG00000198053.11	117.810838032792	1.34904657664967	0.373896080889755	1.3652930172056e-05	0.00175776668595443	95.8462502644703	187.949219828829	171.840387868762	120.625771343287	305.319704753874	331.891165676692	96.9998121198364	93.7066823872598	329.961925561223	118.188231430423	81.4006211489553	42.7495856596856	123.886292045823	94.0246885140346	53.3726518002688	122.992154707502	97.8180079657475	42.5494356784656	82.8275104799311	70.7615230549185	42.5613213577827	65.9838369724318	84.7492153608878	117.002519217995	78.3817708853357	72.2494093415394	224.467457783384	169.00958824283	63.4926650896232	75.438276769867	75.3705639208176	106.305687607203	48.0337202424644
protein_coding	BMP2	ENSG00000125845.6	140.550714552169	1.48986443863692	0.676241470576315	0.000798699010526681	0.0296784864033512	36.6470956893563	189.048338073442	222.855503017301	40.2085904477624	163.656536658326	45.8911241429501	67.2881579570036	290.983908465702	221.421818468716	110.563184241363	142.052064357981	21.3747928298428	386.168081512205	153.169250643831	73.1403006151831	79.635208083994	85.5907569700291	103.536960150933	401.974071839666	77.1943887871839	41.0936895868247	23.1835102876112	71.4314815184626	266.041442507585	111.302114657177	99.900417854968	243.173079265333	237.865346415835	113.119115964271	196.761690956457	84.0976818484913	119.902926719752	117.900949686049
protein_coding	THBD	ENSG00000178726.6	131.138200458498	1.70429072326797	0.597641197828224	0.000131827121162672	0.00906038883118788	36.6470956893563	250.598959771772	100.687727266853	66.4315842180422	231.577233690438	133.575950630372	90.8827068510179	275.201730379426	0	82.6046778814782	57.4592619874979	91.6062549850406	650.682056420854	362.450008949262	67.2100059707088	230.057267798205	337.777808756722	133.321565125859	457.57855439962	62.7204408895869	127.683964073348	58.8504491916283	21.792655378514	104.466535016067	59.5701458728551	8.91968016562214	85.0255521906757	57.9014330091177	24.813225437324	13.9988554830681	7.93374357061238	22.2500276387169	15.2834564407841
protein_coding	RCAN1	ENSG00000159200.17	295.573170832284	1.69373644282785	0.665977404716715	0.000302258270191474	0.016252604987178	78.932206100152	103.317114993625	171.840387868762	125.870370097343	166.890855564617	179.467074773323	134.576315914007	99.6249991696131	166.428164208512	77.5213130887719	72.6221227897543	67.1779203223631	234.379471438043	127.388287664176	75.1170654966746	160.597669636054	181.880358561312	87.9355004021622	115.842671999904	65.9368737557195	71.9139567769432	93.6257146230451	227.612178397813	392.794171660413	225.739500149767	212.288387941807	1989.59792126181	2536.70872723729	298.488505996045	185.873692247404	673.574829144991	167.493263613674	184.857044569484
protein_coding	ETS2	ENSG00000157557.11	237.665278633538	1.13587225533963	0.360172614658385	7.10832740845716e-05	0.00585380367934296	67.6561766572732	436.349943111374	445.711006034602	194.050153900071	325.372481972878	245.845307908661	162.54022571432	372.853957288255	180.900178487513	266.876651617083	187.54064676475	101.988297216679	267.862253072049	318.47071916044	128.489717296943	147.767552778078	204.042250991051	165.942799146016	255.433091759788	136.698396810638	142.360281782928	90.0590207326434	198.555304559794	292.506298044988	314.310901250196	129.335362401521	503.3512689688	486.685017995557	199.235604246749	241.091399986173	244.359301974861	237.333628146313	151.378997127767
protein_coding	MAFF	ENSG00000185022.11	190.623893631976	1.29012340531412	0.512903808885514	0.000417688776623141	0.0192832985207683	54.9706435340345	197.841284030346	241.650545440447	164.33076096042	143.603759439322	153.243575263065	126.711466282669	147.957919558831	149.06174707371	252.897398437141	197.915235734715	86.1098796859382	337.060001782329	238.094775753281	71.1635357336917	195.106259805785	232.31776891865	85.0988713569311	228.78927719981	75.5861723541175	107.137119279936	81.1422860066391	123.491713811579	146.253149022494	267.281838718995	176.609667279318	516.955357319308	505.463861133649	242.293848387988	306.419392240491	166.60861498286	127.319602599324	144.101160727393
protein_coding	BEX1	ENSG00000133169.5	55.7700895192991	2.08048159305546	1.1663014391901	0.000285036988167111	0.0156019347834465	71.8846876983527	127.497716375112	84.5776909041564	43.704989617133	183.062450096073	199.954183765711	105.738533932434	104.556929821574	128.800927083109	36.8543947471211	98.9576178673575	61.0708366566938	65.8494705468788	37.9131808524333	92.9079494300975	84.5018041335714	98.9643127465961	24.1113468844638	46.916282159961	25.7314629290613	30.8202671901185	64.2004900272309	0	0	0	0	18.7056214819487	3.12980718968204	0	0	0	0	0
