# Supplementary material for: RNA-Seq of Gingival Fibroblasts Grown on Collagen Membranes and Hyaluronic Acid
Source: J Funct Biomater. 2026 Jan 23;17(2):57. doi: 10.3390/jfb17020057 (PMC12942325; doi:10.3390/jfb17020057)
Supplement: Supplementary file 1 [file jfb-17-00057-s001.zip › Tables S1 Membranes versus TCS/Filtered for padj005/Collafleece HA_vs_TCS_paired_lfcShrink_apeglm_DESeq2results_GeneSymbols_GeneTypes_padj005_lt-1_down.tsv]

GeneType	GeneSymbol	ENSG	baseMean	log2FoldChange	lfcSE	pvalue	padj	LP06001	LP06002	LP06003	LP06004	LP06005	LP06006	LP06007	LP06008	LP06009	LP06010	LP06011	LP06012	LP06013	LP06014	LP06015	LP06016	LP06017	LP06018	LP06019	LP06020	LP06021	LP06022	LP06023	LP06024	LP06025	LP06026	LP06027	LP06028	LP06029	LP06030	LP06031	LP06032	LP06033
protein_coding	EPHB2	ENSG00000133216.16	167.700583623738	-1.52638096533397	0.314018385582224	4.50571029761554e-08	2.02010807108382e-05	311.500313359529	98.920642015173	162.442866657189	242.99974227126	92.5015207199236	65.5587487756429	225.459022765025	102.58415756079	358.905954119225	127.084119817659	177.964103100167	36.6425019940163	14.509205374736	39.4297080865306	71.1635357336917	26.5450693613313	17.5766733063453	35.457863065388	27.8022412799769	59.5040080234542	37.4246101594296	63.3088165546305	542.394978309682	130.931390553471	240.63203661798	416.549063734554	90.1270853221163	115.802866018235	416.716227197412	239.535971599165	312.589496682128	260.201712108328	373.353007339155
protein_coding	SLC6A9	ENSG00000196517.11	110.96461491931	-1.79842145005661	0.335264953639985	3.27811382579234e-09	2.49710320679731e-06	186.054485807501	63.748858187556	106.057739387752	106.640174665805	34.283780406685	35.2378274669081	141.567293364086	97.6522269088287	280.75707701262	139.792531799425	177.166057794785	127.027340245923	68.0816559891459	124.355233195981	126.512952415452	31.4116654109087	32.4786354573771	72.3340406533915	38.2280817599682	252.489979991414	71.1801408914642	150.692816869473	131.966635347668	37.6079526057842	133.249010505071	181.961475378692	56.116864445846	37.5576862761844	82.4674845416946	70.7719916088443	195.170091837065	116.194588779966	155.017915327953
protein_coding	PTGFR	ENSG00000122420.9	622.999561791889	-1.38769310348597	0.374334517585348	8.01642971069822e-06	0.00114497162477332	1230.49671295416	319.843409182393	516.863666636511	860.114195665178	398.468089255056	590.028738980786	904.45770760388	574.076727888266	405.216399812028	1278.46624536565	1322.36107101783	519.712819948464	191.967948034969	194.115485964458	498.144750135842	329.158860080508	300.71395417595	472.298736030968	218.363436719818	435.826653360976	653.8299539618	817.664574374594	1078.73644123644	466.617189738434	277.471468934088	1004.35598664905	141.142416636522	165.879781053148	898.384720980761	452.629660619202	814.002090344831	1111.88332561255	1115.69232017724
protein_coding	SARS	ENSG00000031698.12	450.104843945482	-1.04806600979074	0.215442843280211	6.08546817286834e-08	2.31780269034123e-05	718.846876983528	202.237757008798	177.210399989661	625.855451317345	324.72561819162	289.277978972524	609.088910338072	360.030937593156	953.705740986167	547.732556414109	767.719583777402	621.090408798576	137.279404699425	153.169250643831	464.539747150487	235.366281670471	319.436932263144	399.964695377576	244.428037919797	747.820641375844	408.73544821181	740.088982258357	535.130759850177	207.540182898587	253.173119959634	711.790477216647	307.792498930246	255.079285959086	465.612877323904	428.520520620585	644.219977933726	377.632413534889	618.616094031738
protein_coding	PHGDH	ENSG00000092621.12	176.8751879556	-1.71864077233098	0.364981859071266	1.11312209969811e-07	3.50863762528979e-05	332.642868564926	49.4603210075865	131.565296962021	290.201131057763	70.5081521571446	93.4212170052912	258.666165652897	121.325494038242	254.707451310418	381.252359452976	404.608969828631	279.704431887657	32.3666889128726	25.7809629796546	253.025904830904	74.7686120344165	66.1035756956028	156.014597487707	57.9213359999519	392.404809668185	219.410949758225	326.352490971757	151.337884573014	44.572388273522	43.1099739869346	211.396419925245	57.8173754896595	35.9927826813434	172.962777313112	125.211985154109	289.581640327352	182.326615372819	250.357572172845
lincRNA	Z97200.1	ENSG00000271811.1	71.6392803155243	-1.2353608050015	0.490621260814812	0.000461327292472904	0.0206715332377197	80.3417097805119	12.0903006907434	59.070133329887	75.1725821414688	34.283780406685	22.945562071475	98.747556482356	50.3056926500027	69.4656685392049	67.3545835033592	141.254019052599	149.012841442333	41.295430681941	97.0577429822292	142.327071467383	60.6112417083732	62.2825597594408	123.39336346755	77.035376879936	64.3286573226532	128.417779958827	120.375918801058	90.8027307438084	44.572388273522	58.7863281640017	63.3297291759172	18.7056214819487	7.82451797420509	88.3058905269473	64.550278060814	52.3627075660417	60.5695196831737	37.1169656419043
protein_coding	RAB7B	ENSG00000276600.4	48.0220510976528	-1.29410032755169	0.646687324124212	0.0014047646388127	0.041422430849635	88.798731862671	45.0638480291344	102.030230297078	104.891975081119	33.6369166254268	49.1690615817322	63.7926692319645	72.9925736490235	47.7576471207033	43.208600738004	50.2768542390606	76.9492541874341	24.5540398649379	54.5949804275039	65.2332410892174	38.4903505739304	46.6163944211765	56.7325809046208	28.3814546399764	46.6382765589236	55.7700072964049	93.6257146230451	55.6923415228691	16.7146456025708	42.3261562780812	19.6232963643687	3.40102208762703	0	23.3536239410108	14.7765696765719	33.321722996572	42.6458863075407	43.6670184022403
protein_coding	WNT9A	ENSG00000143816.7	67.2788091644893	-1.04903650746388	0.510898382325451	0.00135488935922725	0.0410100782539612	108.531783387709	59.3523852091038	61.7551393903364	153.841563452308	58.8646040944968	79.4899828904671	103.116917388655	54.2512371715715	163.533761352711	179.188608942899	189.934782680896	109.316797615482	21.2057617015373	84.9255251094506	98.8382440745718	37.6055149285527	56.5510358551978	34.0395485427725	42.8617886399644	114.183366747709	63.8419820366741	65.9838369724318	42.3746076804439	18.1075327361183	19.5954427213339	35.6787206624886	13.6040883505081	1.56490359484102	11.6768119705054	19.4428548375946	50.7759588519193	29.0486471949915	37.1169656419043
protein_coding	PCNX2	ENSG00000135749.18	146.963584156895	-1.39706489856057	0.386374939463461	1.34080525133057e-05	0.0017509001146304	295.99577287557	85.7312230798166	81.892684843707	94.4027775730073	72.4487435009192	46.7106085026456	191.378007695893	151.9034640804	234.446631319816	289.751793184262	370.293021697209	240.008388060807	79.2425832004813	153.169250643831	168.025014926772	141.131285437745	97.0538047785151	192.890775075711	121.055592239899	205.85170343249	248.029769291906	197.059837444695	171.919836874944	72.4301309444733	59.5701458728551	148.95865876589	34.0102208762703	56.3365294142767	78.8184808009116	97.2142741879729	119.799527916247	140.916841711874	111.350896925713
protein_coding	EML4	ENSG00000143924.18	204.251943398222	-1.29419537984114	0.415306161008857	7.56631505873432e-05	0.00606987902377769	232.568107259377	127.497716375112	202.71795756393	269.222736041539	100.91074987628	181.925527852409	198.368985145972	189.386137035304	153.403351357411	250.355716040788	292.084581769781	169.166217539042	33.4827816340062	175.917159155291	120.582657770978	97.774338814237	129.150338642276	136.15819417109	192.87804887984	184.944889802628	185.65541902619	203.301551752898	445.538732182953	263.25566824049	221.036593896647	353.219334558637	62.9189086211	120.497576802758	308.705716470237	157.098267087764	277.681024971433	304.083711062464	398.825434740462
protein_coding	MTHFD2	ENSG00000065911.11	271.172718263064	-1.69224393350953	0.370964926945473	2.27170286627316e-07	5.9330388287437e-05	404.527556263279	90.1276960582688	110.085248478426	326.913322336155	124.197846001576	152.42409090337	448.296428986271	351.153462419626	988.438575255769	331.689552724089	412.58942288245	442.76356576103	129.466755651491	60.6610893638933	381.515622127847	78.7503724386163	125.71142429973	224.093694573252	166.813447679861	947.239479076069	213.540422674393	462.778532279623	168.287727645192	11.1430970683805	66.6245052525353	336.271942243955	73.1219748839811	71.9855653626869	178.801183298364	196.761690956457	491.098727020907	146.479348621553	234.346332092023
protein_coding	COL3A1	ENSG00000168542.14	2677.54159790383	-1.25000664214788	0.390736189524988	5.16372492738971e-05	0.00458268053992906	2725.98011781597	846.321048352036	1010.9047817592	1694.00539756008	1242.62532379702	1852.03465291191	1858.72612953957	1486.48389850106	8060.91195340357	1340.7374640763	2755.65043948375	2669.40627026408	776.800533908944	1730.35757410506	2599.44581916124	1324.59896113043	1189.86436252085	2226.75380050636	994.509339119173	3698.89779605256	1619.53165925218	3833.30425870925	5834.37812605884	1165.84653077931	1957.97663671568	5509.6864383048	1152.94648770556	1128.29549188037	4470.75938320726	1759.18950570556	7671.13665842511	4025.40083363786	6145.40505647529
protein_coding	GPR1	ENSG00000183671.12	29.1246482392309	-2.63867261758398	0.619749202724519	7.2055475951457e-07	0.000164664776418067	94.4367465841105	7.69382771229124	12.0825272720223	68.1797838027275	7.76236537509849	9.0143279566509	35.8287594316513	28.6051977813741	72.3600713950051	57.1878539179465	84.592802370483	26.2604597623783	0	4.549581702292	11.8605892889486	3.09692475882199	9.17043824678883	25.5296614070793	2.89606679999759	17.6903807637296	18.3453971369753	21.4001633424103	52.0602322931168	6.96443566773782	19.5954427213339	49.950208927484	13.6040883505081	3.12980718968204	28.462229178107	32.6639961271589	47.6024614236743	38.3194920444568	50.2170711625764
protein_coding	MYLK	ENSG00000065534.18	591.163468660357	-1.19613683011282	0.277191462455843	8.8516794219105e-07	0.000192650479989724	1527.90198951009	604.515034537169	480.616084820444	1052.41614998056	536.896938444312	705.576033697857	1385.08740729676	699.347766448076	1241.69882513829	1044.63146490116	1636.79092133831	492.841651819519	114.957550276755	181.98326809168	353.840913786967	268.105200549446	260.211185252633	258.133243116024	316.829707919737	500.155310683629	350.763993258968	386.986287108586	575.083961377453	266.041442507585	252.389302250781	621.701707543863	166.650082293724	256.644189553927	660.469677081713	555.287934161701	466.504121952008	648.341083139278	638.994035952784
protein_coding	CPEB2	ENSG00000137449.15	51.8631444977896	-1.27224955960903	0.450668903672195	0.000185504809975608	0.0112297978012386	122.626820191308	48.3612027629735	81.892684843707	108.38837425049	23.9339599065537	48.3495772220367	88.2610903072385	51.2920787803949	73.8072728229052	101.667295854127	116.51461458576	56.1851697241583	31.2505961917391	50.045398725212	53.3726518002688	23.4481446025093	61.9004581658246	62.4058389950828	24.9061744799793	61.1122244565206	35.2231625029926	49.933714465624	24.2140615316822	6.96443566773782	21.1630781390406	52.6261129771706	15.3045993943216	25.0384575174563	39.4092404004558	20.9982832246022	35.7018460677557	50.062562187113	45.122585682315
protein_coding	USP46	ENSG00000109189.12	69.2937483818352	-1.13401940993657	0.337703296121989	3.78805046452387e-05	0.00360693430168882	105.712776026989	57.1541487198778	56.3851272694376	76.9207817261541	55.6302851882058	68.8366862144251	69.0359023195232	76.9381181705923	121.564919943609	40.6669183416508	46.2866277121511	54.3530446244575	26.7862253072049	50.045398725212	43.4888273928116	19.4663841983096	41.6490737041659	41.13112115585	45.757855439962	57.8957915903879	57.971454952842	32.1002450136155	139.230853807173	94.7163250812343	95.6257604801095	103.468289921217	42.5127760953379	109.543251638871	110.929713719802	87.8817038659275	88.8579279908587	85.909828938379	82.2395513242193
protein_coding	KCTD7	ENSG00000243335.9	80.0593072045351	-1.0431493071106	0.47760189891554	0.00111794957595381	0.0359830178654711	100.07476130555	81.3347501013645	88.6051999948305	99.6473763270633	37.518099312976	99.9770918828555	68.1620301382634	73.9789597794157	109.987308520408	181.730291339252	111.726342753468	102.599005583246	66.9655632680124	62.1776165979906	118.605892889486	60.6112417083732	84.0623505955643	85.0988713569311	51.5499890399571	64.3286573226532	128.417779958827	126.617633109261	83.5385122843037	73.8230180780209	68.9759583790954	55.3020170268573	17.0051104381351	12.5192287587282	65.682067334093	55.2177077387686	78.5440613490626	89.0001105548675	38.572532921979
protein_coding	DNAJC30	ENSG00000176410.7	53.8106268525709	-1.46228865263399	0.553116593090491	0.000281401698920627	0.0154957405411654	64.8371692965535	69.2444494106211	40.2750909067411	47.2013887865037	9.0560929376149	59.8223582577742	24.4684210752741	29.5915839117663	47.7576471207033	30.5001887562381	55.0651260713521	61.6815450232607	77.0103977582142	53.0784531934066	53.3726518002688	50.8780496092184	45.4700896403279	55.3142663820052	65.4511096799456	32.1643286613266	101.266592196104	82.0339594792395	93.2241368969766	115.609632084448	32.920343771841	61.5457931427928	6.80204417525406	29.7331683019794	48.8966501264915	52.1068509647535	57.9163280654704	53.7709001268991	67.6838785234725
protein_coding	CROT	ENSG00000005469.11	101.341907593991	-1.3351945423107	0.318444626512162	1.94936062103696e-06	0.000387371857323888	71.8846876983527	68.1453311660081	79.2076787832575	89.1581788189514	28.4620063753611	37.6962805459947	96.9998121198364	98.6386130392209	108.540107092508	47.0211243325338	59.8533979036436	260.161764157515	108.260993949953	169.851050218901	189.769428623178	103.083352686503	73.7456075679268	243.950097889869	178.397714879852	204.243486999424	143.827913553886	256.801960108924	69.0100753652944	52.9297110748074	66.6245052525353	56.1939850434195	15.3045993943216	18.7788431380922	66.4118680822496	88.6594180594313	67.4368203502053	61.1875760064714	64.0449603232858
protein_coding	SAMD9L	ENSG00000177409.11	72.1040355997224	-1.36869305638668	0.439345957607172	7.74790134124895e-05	0.00610547984141005	84.5702208215915	40.6673750506823	22.82255151382	66.4315842180422	38.1649630942342	50.8080303011233	66.4142857757438	56.2240094323559	83.9376828182059	31.7710299544147	66.2377603466989	122.752381679954	30.1345034706056	86.4420523435479	136.396776822909	47.7811248503964	53.8763246998844	121.975048944935	37.6488683999687	133.481963944505	90.2593539139185	119.484245328458	122.281010734995	50.1439368077123	47.8128802400547	99.0084498384058	18.7056214819487	18.7788431380922	81.737683793538	65.3279922543178	102.3452920609	72.9306461491275	112.07868056575
protein_coding	SMARCD3	ENSG00000082014.16	69.032428111903	-1.31403127177802	0.485066605460839	0.000250179781360591	0.0143829772416173	121.217316510948	92.3259325474948	68.4676545414599	122.373970927972	21.993368562779	68.0172018547295	55.0539474193666	51.2920787803949	41.9688414091029	61.0003775124762	47.084673017533	58.0172948238591	79.2425832004813	60.6610893638933	86.9776547856232	51.3204674319072	33.2428386446095	104.955274673548	86.3027906399283	91.6683366847808	54.3023755254469	75.7922451710365	79.9064030545514	107.252309283162	58.7863281640017	85.6289295899726	10.2030662628811	59.4663366039587	99.9827024974527	62.9948496738064	43.6355896383681	77.2570404122114	59.6782584830618
protein_coding	DPYSL2	ENSG00000092964.17	489.137343223273	-1.0187925687098	0.25698092782296	3.87827130765512e-06	0.000644568691332281	993.7000946537	434.151706622148	665.881502991453	991.229164516577	454.74523822452	527.747927643926	1050.39436187426	623.396034407876	507.967701192936	988.714452181386	830.765162902574	577.119406405756	256.701325860714	423.111098313156	569.308285869534	356.146347264529	372.549053775796	476.553679598814	385.756097759679	630.420841762001	602.462841978269	667.863430977722	313.572096835285	197.789972963754	238.28058349142	353.219334558637	83.3250411468622	106.413444449189	296.299103751575	300.19767869246	243.5659276178	320.153175468204	302.030210615496
protein_coding	EIF4EBP1	ENSG00000187840.4	80.7828156264063	-1.01294930858079	0.439563550881894	0.000832284481387455	0.0301234356954599	186.054485807501	70.3435676552342	48.3301090880894	117.129372173916	62.7457867820461	41.7937023444724	76.9007519508613	112.448018864712	204.055401333914	48.2919655307103	74.2182134005181	64.1243784895285	39.0632452396739	42.4627625547253	104.768538719046	55.3022278361069	56.5510358551978	96.4453875378553	52.1292023999567	258.922845723679	60.906718494758	78.4672655888378	102.90976150965	19.5004198696659	21.946895847894	76.7092494243504	23.8071546133892	43.8173006555485	61.3032628451535	59.8839928997913	149.947753484574	72.3125898258298	82.2395513242193
protein_coding	RUNX1T1	ENSG00000079102.16	199.801081199827	-1.1267028278477	0.41563726935438	0.000280712940072746	0.0154957405411654	401.70854890256	97.82152377056	52.3576181787635	241.251542686574	126.785301126609	171.272231176367	254.296804746598	172.617572818637	272.073868445219	185.542814933782	263.354950776032	389.631937869706	64.7333778257453	71.2767800025746	318.259145920121	219.439240053672	201.749641429354	190.05414603048	188.244341999843	553.226452974818	258.303191688612	464.561879224824	168.287727645192	103.07364788252	68.9759583790954	208.720515875558	42.5127760953379	65.7259509833228	151.798555616571	198.317119343465	153.91462526988	111.250138193584	162.295751728327
protein_coding	NOV	ENSG00000136999.4	224.015869476553	-1.8476943645866	0.525695552165141	1.51941176544805e-05	0.00190259492437816	200.1495226111	98.920642015173	238.965539379997	117.129372173916	16.8184583127134	29.5014369490393	205.35996259605	76.9381181705923	30.3912299859021	440.981895767276	397.426562080194	487.955984886983	169.646093612298	729.449599600817	330.11973520907	152.191731004966	173.474123501755	512.011542664202	283.814546399764	25.7314629290613	1405.25742069231	465.453552697424	77.4849969013832	30.6435169380464	68.9759583790954	115.955842153088	27.2081767010162	35.9927826813434	68.6012703267194	58.3285645127837	34.9084717106945	213.229431537703	73.5061476437712
protein_coding	PSAT1	ENSG00000135069.13	298.965400320989	-2.4263222114992	0.432928543885966	8.26913101084846e-10	6.87164787001507e-07	594.81055311186	43.9647297845214	112.770254538875	410.82690240105	96.3827034074729	99.9770918828555	515.584586943275	377.785887940216	657.029448266646	305.001887562381	447.703416319254	363.371478107328	14.509205374736	24.2644357455573	175.932074452738	38.0479327512416	56.5510358551978	231.18526718633	67.1887497599441	778.376753604104	207.669895590561	520.737307998651	467.331387561467	86.3590022799489	158.331177188378	579.779210765439	134.340372461268	134.581709156328	289.730897018166	323.529104497574	661.674213789073	386.903258384354	503.626278905839
protein_coding	IARS	ENSG00000196305.17	149.705283311427	-1.12088885613764	0.28889748046265	5.70102657840516e-06	0.000898501447468993	290.357758154131	91.2268143028818	132.907799992246	304.186727735246	95.7358396262147	107.352451120115	225.459022765025	221.936879338247	393.638788388828	169.021879357486	304.853306655892	120.309548213687	70.313841431413	94.0246885140346	132.443247059926	80.0776259066828	95.1432968104341	114.883476331857	95.5702043999206	246.057114259149	96.1298809977506	156.042857705075	140.441556883757	39.0008397393318	66.6245052525353	155.202434881825	40.8122650515243	75.1153725523689	80.2780822972248	144.654839991704	218.177948191841	142.152954358469	200.140501010268
protein_coding	SLC25A16	ENSG00000122912.14	32.1622614806438	-1.12451864854685	0.492214146446741	0.000855547568670388	0.0305490637703751	52.1516361733147	20.8832466476476	44.3025999974152	43.704989617133	14.2310031876806	35.2378274669081	41.9458647004698	33.5371284333351	20.2608199906014	40.6669183416508	43.8924917960053	35.4210852608824	14.509205374736	22.74790851146	51.3958869187773	12.8301168579768	40.5027689233173	43.9677502010811	23.7477477599803	38.5971943935919	24.2159242208074	32.9919184862159	23.0033584550981	34.8221783386891	22.7307135567473	45.4903688446729	13.6040883505081	25.0384575174563	34.3006351633597	20.9982832246022	35.7018460677557	22.2500276387169	51.6726384426511
lincRNA	LINC00865	ENSG00000232229.5	34.4623027803966	-1.75526701900983	0.674206797718782	0.000329909628410854	0.017331631685653	49.332628812595	46.1629662737474	6.71251515112352	26.2229937702798	15.524730750197	21.306593352084	5.24323308755873	17.7549503470598	44.8632442649031	15.2500943781191	25.5374497722213	14.6570007976065	11.1609272113354	4.549581702292	9.88382440745718	0.442417822688855	7.64203187232402	2.83662904523104	4.05449351999663	12.8657314645306	8.80579062574815	11.5917551438056	117.438198428659	112.823857817353	72.8950469233622	57.0859530599817	34.0102208762703	34.4278790865024	94.8740972603566	47.4405658037308	61.0898254937154	64.8959139462575	77.8728494839953
protein_coding	ING4	ENSG00000111653.19	50.3183436398499	-1.34431313225509	0.402757951108878	3.56166293137052e-05	0.0034635277506019	83.1607171412316	31.874429093778	30.8775696951682	10.4891975081119	21.3465047815208	43.4326710638634	63.7926692319645	22.6868809990208	36.1800356975025	45.7502831343572	77.4103946220458	59.8494199235599	50.2241724510093	42.4627625547253	45.465592274303	27.8723228293979	47.3805976084089	41.13112115585	29.5398813599754	41.8136272597246	74.1154044333802	74.9005716984361	90.8027307438084	34.8221783386891	51.7319687843215	72.2494093415394	30.6091987886433	68.8557581730048	56.1946576080574	52.8845651582573	55.5362049942867	64.2778576229598	80.7839840441446
protein_coding	ALDH1L2	ENSG00000136010.13	81.7932022059228	-1.49741144322286	0.539799403372048	0.000207257583088546	0.0123826246209961	133.902849634187	43.9647297845214	41.6175939369658	148.596964698252	39.4586906567506	63.1002956965563	137.197932457787	59.1831678235325	287.99308415212	69.8962658997123	85.3908476758649	109.927505982049	24.5540398649379	22.74790851146	67.2100059707088	43.3569466235078	42.0311752977821	24.1113468844638	20.2724675999831	266.963927889011	52.1009278690099	141.776082143468	108.96327689257	11.1430970683805	21.946895847894	112.387970086839	15.3045993943216	34.4278790865024	105.821108482705	71.5497058023481	129.320020200982	74.1667587957229	88.7896040845554
protein_coding	DCLK1	ENSG00000133083.14	50.0899603330471	-1.55945202100671	0.710315842214412	0.000817710393689021	0.0297796442578141	62.0181619358337	12.0903006907434	28.1925636347188	97.899176742378	24.5808236878119	34.4183431072125	71.6575188633026	20.7141087382364	14.472014279001	109.292343043187	86.1888929812468	125.195215146222	14.509205374736	33.3635991501413	63.2564762077259	16.8118772621765	51.9658167318034	107.791903718779	4.05449351999663	56.2875751573216	85.1226427155654	134.642694362665	33.8996861443551	16.7146456025708	12.5410833416537	38.3546247121752	10.2030662628811	48.5120114400716	46.7072478820217	42.7742806427081	26.9747281400821	76.6389840889137	45.122585682315
protein_coding	PCK2	ENSG00000100889.11	77.7974834159596	-2.63587763267208	0.557092763839586	1.03659788342969e-07	3.38412187586815e-05	149.407390118145	20.8832466476476	6.71251515112352	164.33076096042	11.6435480626477	25.4040151505616	139.819549001566	77.9245043009845	183.794581343313	80.0629954851251	175.569967184021	124.584506779655	5.5804636056677	25.7809629796546	83.0241250226403	23.0057267798205	30.1860258956799	58.1508954272363	37.6488683999687	207.459919865557	47.6980325561358	157.826204650276	83.5385122843037	26.4648555374037	46.245244822348	105.252225954341	11.9035773066946	32.8629754916614	31.3814321707333	49.7737083842421	156.294748341064	93.944561141249	93.1563059247794
protein_coding	NPAS3	ENSG00000151322.18	34.8557593678295	-2.19676466083964	0.611944664918967	1.51575795294685e-05	0.00190259492437816	83.1607171412316	19.7841284030346	26.8500606044941	20.9783950162238	11.6435480626477	19.6676246326929	47.1890977880285	26.6324255205896	20.2608199906014	40.6669183416508	72.6221227897543	46.4138358590873	16.7413908170031	59.1445621297959	43.4888273928116	18.5815485529319	9.55253984040503	26.9479759296949	44.5994287199629	11.2575150314643	52.1009278690099	59.7421226642288	56.9030445994533	22.286194136761	14.8925364682138	45.4903688446729	0	4.69471078452306	53.275454615431	46.662851610227	26.1813537830209	29.0486471949915	72.7783640037339
protein_coding	AHNAK2	ENSG00000185567.6	582.446724348235	-1.05278411776675	0.397294801516904	0.000361574158630441	0.0180609255958517	1723.82300108011	618.803571717138	323.543230284154	1545.40843286182	659.801056883371	935.031654412607	1608.79868569927	642.137370885328	549.936542602039	2475.59865404799	1636.79092133831	539.255487678606	193.084040756102	166.817995750707	334.073264972053	345.970737342685	279.698366527059	411.3112115585	246.165677999795	357.024048140725	890.852484971521	583.154451080681	267.565379925089	117.002519217995	161.466448023791	346.975558442701	49.3148202705919	76.6802761472099	263.458070084529	199.094833536969	161.848368840493	315.208724881822	195.046015530007
protein_coding	CHAC1	ENSG00000128965.12	125.206022908106	-1.32539584297367	0.570934394585337	0.000617033282233639	0.0251799162182933	229.749099898657	41.7664932952953	22.82255151382	230.762345178462	43.3398733442999	36.8767961862992	214.972556589908	159.794553123538	697.551088247849	214.772162491843	132.475520693398	109.316797615482	17.8574835381366	27.297490213752	106.745303600538	27.429905006709	18.7229780871939	60.9875244724673	89.1988574399258	570.916833738547	33.0217148465556	156.042857705075	35.1103892209392	45.9652754070696	7.05435937968021	117.739778186212	34.0102208762703	43.8173006555485	81.0078830453814	97.9919883814767	268.160532686699	70.4584208559368	88.061820444518
protein_coding	ITPKA	ENSG00000137825.10	26.5130571349292	-2.67711243128808	0.824185423621785	4.6604384418092e-05	0.00419558301108311	22.5520588857577	12.0903006907434	16.1100363626965	41.9567900324477	10.9966842813895	5.73639051786876	33.2071428878719	38.4690590852961	117.223315659908	30.5001887562381	59.0553525982617	22.5962095629767	17.8574835381366	6.06610893638933	11.8605892889486	0.442417822688855	4.20311752977821	45.3860647236966	9.2674137599923	56.2875751573216	23.4821083353284	24.966857232812	42.3746076804439	11.1430970683805	18.0278073036272	39.2465927287374	0	20.3437467329332	13.8662142149752	18.6651406440908	45.2223383524906	22.2500276387169	33.4780474417176
protein_coding	TRIP4	ENSG00000103671.9	47.2950970512632	-1.46475011088274	0.490744112997902	0.000102077456956198	0.00752957303538226	69.065680337633	56.0550304752647	28.1925636347188	55.9423867099303	20.6996410002626	40.9742179847768	27.9639098003132	90.7475239960832	44.8632442649031	62.2712187106528	54.2670807659702	51.2995027916228	24.5540398649379	27.297490213752	33.6050029853544	18.5815485529319	71.0708964126134	69.4974116081604	35.9112283199701	67.5450901887859	35.2231625029926	52.6087348834253	96.8562461267289	55.7154853419025	35.271796898401	44.5984008281107	27.2081767010162	50.0769150349126	29.1920299262636	54.4399935452648	35.7018460677557	47.5903368939222	45.8503693223524
lincRNA	SNHG9	ENSG00000255198.4	175.438092109182	-1.04325163314567	0.303947518607882	3.15988794402478e-05	0.00333310146353946	233.977610939736	222.021885411833	154.387848475841	232.510544763148	81.5048364385341	109.810904199202	234.197744577623	193.331681556873	269.179465589419	172.834402952016	202.703507567006	186.266051802916	238.843842322577	160.751886814317	193.722958386161	142.9009567285	109.66315736785	163.106170100785	187.085915279844	217.109218463955	245.828321635469	134.642694362665	170.70913379836	188.039763028921	126.19465112539	198.016899676812	30.6091987886433	61.0312401987997	220.39982594329	207.64968966551	200.723712336493	160.6946440574	139.006675247132
protein_coding	NUPR1	ENSG00000176046.8	588.310187389761	-1.447051135818	0.296495041270215	5.04914229750859e-08	2.09791862461482e-05	997.928605694779	428.656115399083	291.323157558761	636.344648825457	267.15474165964	506.441334291842	968.250376835845	467.547025805907	871.215259595861	1072.58997126104	1206.64450173746	660.786452625427	176.342649939099	254.776575328352	511.982104306282	284.032242166245	355.354482063067	459.533905327428	289.606679999759	841.097194493691	791.053524546375	1053.95804461371	730.05395518022	445.72388273522	469.506807603161	760.848718127569	238.071546133892	200.30766013965	443.718854879206	377.191383849335	726.730911068094	852.917726150813	776.545143919841
protein_coding	SETD1A	ENSG00000099381.17	43.6692671249217	-1.15412916854139	0.531786336572936	0.00112859566509711	0.0361982209636937	83.1607171412316	58.2532669644908	38.9325878765164	50.6977879558743	24.5808236878119	25.4040151505616	31.4593985253524	51.2920787803949	85.384884246106	54.6461715215933	38.3061746583319	33.5889601611816	32.3666889128726	66.7271983002826	43.4888273928116	21.6784733117539	33.2428386446095	87.9355004021622	57.3421226399523	51.4629258581226	66.0434296931111	42.8003266848206	33.8996861443551	54.322598208355	27.4336198098675	23.1911684306176	5.10153313144054	31.2980718968204	31.3814321707333	31.1085677401513	43.6355896383681	52.5347874803037	28.3835619614562
protein_coding	AARS	ENSG00000090861.15	424.078272135588	-1.58859647691514	0.250259350117896	1.12818910422138e-11	2.06255532033753e-08	628.638641440497	227.517476634898	232.253024228874	508.726079143428	195.999725721237	213.06593352084	573.260150906421	445.846530937278	509.414902620836	451.148625352689	586.563299455708	516.048569749062	202.012782525171	212.313812773626	438.841803691099	198.203184564607	275.877350590897	452.442332714351	220.680290159817	693.141282651588	449.829137798635	583.154451080681	743.371689022645	164.360681758612	258.659843921608	799.203342839744	193.858258994741	192.483142165445	451.016862360772	570.842218031777	772.746623777646	432.639426308384	600.421503030805
protein_coding	XAF1	ENSG00000132530.16	77.9512919104872	-1.35775036368777	0.617523341790334	0.000872693445477089	0.0309197317252173	119.807812830588	50.5594392521996	17.4525393929212	75.1725821414688	39.4586906567506	61.4613269771653	70.7836466820428	68.0606429970624	286.54588272422	48.2919655307103	184.348465543222	63.5136701229615	16.7413908170031	21.2313812773626	85.0008899041317	36.2782614604861	34.0070418318419	82.2622423117001	29.5398813599754	107.750501015444	33.0217148465556	72.2255512806348	127.123823041332	25.0719684038561	71.3274115056554	188.205251494627	3.40102208762703	26.6033611122973	110.929713719802	62.9948496738064	191.99659440882	59.3334070365783	101.889709605227
protein_coding	SREBF1	ENSG00000072310.16	108.722898211063	-1.2177294467072	0.511168398036331	0.000576058920406898	0.0242661501909652	188.873493168221	87.9294595690427	83.2351878739317	94.4027775730073	27.8151425941029	51.6275146608188	159.044736989281	265.337869075504	224.316221324516	312.626934751441	275.325630356761	76.3385458208672	72.5460268736801	78.8594161730613	67.2100059707088	62.3809129991286	40.1206673297011	82.2622423117001	229.368490559809	151.172344708235	234.821083353284	81.1422860066391	60.5351538292056	48.7510496741647	73.6788646322155	66.8976012421661	13.6040883505081	3.12980718968204	50.3562516228046	109.657701284033	65.8500716360828	93.3265048179513	55.3115566428378
protein_coding	CCDC102B	ENSG00000150636.17	34.6866753751318	-1.48341362054626	0.664885775270154	0.0008554996072192	0.0305490637703751	71.8846876983527	16.4867736691955	63.0976424205611	48.949588371189	15.524730750197	18.8481402729973	37.5765037941709	40.4418313460806	2.8944028558002	38.1252359452976	41.4983558798596	48.856669325355	41.295430681941	48.5288714911146	25.6979434593887	18.1391307302431	21.7797908361235	51.0593228141587	52.7084157599562	16.0821643306633	66.0434296931111	48.1503675204232	27.8461707614346	8.35732280128538	70.5435937968021	45.4903688446729	5.10153313144054	6.25961437936408	51.8158531191178	12.4434270960605	19.0409845694697	28.4305908716938	35.6613983618296
protein_coding	MKNK2	ENSG00000099875.14	210.385610388662	-1.2537501175994	0.426344978731571	0.000105705349522511	0.00773002079988217	503.192813888469	72.5418041444602	60.4126363601117	246.49614144063	49.1616473756237	80.3094672501626	281.386842365652	176.563117340205	418.241212663129	353.293853093092	342.361436008842	218.022886864397	141.74377558396	162.268414048415	235.235020897481	183.603396415875	127.621932267811	277.989646432642	117.580312079902	376.322645337521	247.295953406427	277.310449978734	274.829598384593	122.574067752186	123.059380289977	219.424132074305	127.538328286014	120.497576802758	191.207796017026	140.766269024185	268.95390704376	182.944671696116	221.974010211388
protein_coding	GIPC1	ENSG00000123159.15	67.4615646573654	-1.28049047412759	0.535066770522446	0.000705120766111527	0.0277823660475236	97.2557539448302	42.8656115399083	65.7826484810105	59.4387858793009	35.5775079692014	67.197717495034	97.8736843010962	70.0334152578468	123.012121371509	66.0837423051826	97.3615272565936	103.209713949812	87.0552322484161	71.2767800025746	73.1403006151831	35.3934258151084	35.1533466126905	131.903250603243	50.9707756799576	98.1012024170462	83.6550109446074	64.2004900272309	37.5317953741075	30.6435169380464	60.3539635817085	63.3297291759172	5.10153313144054	21.9086503277743	29.1920299262636	94.1034174139578	95.2049228473486	70.4584208559368	61.8616094031738
protein_coding	PLEKHF1	ENSG00000166289.5	134.536500876674	-1.0648609911602	0.332595068242378	6.47518942153488e-05	0.00543679721764024	279.081728711252	141.786253555081	106.057739387752	131.114968851399	89.9140655948908	136.853888069155	208.855451321089	168.672028297068	303.912299859021	257.980763229847	264.152996081414	147.180716342632	95.9839740174844	95.5412157481319	150.234130993349	93.7925784100373	45.0879880467117	195.727404120942	147.699406799877	154.388777574368	182.720155484274	130.184326999663	116.227495352075	72.4301309444733	53.2996042020282	108.82009802059	39.1117540077108	76.6802761472099	70.0608718230325	81.6599903178973	107.898912560328	92.7084484946536	93.8840895648167
protein_coding	OPA3	ENSG00000125741.4	52.4490443252271	-1.04532519892465	0.439904730388488	0.000703213048688238	0.0277823660475236	59.199154575114	62.6497399429429	63.0976424205611	90.9063784036367	36.2243717504596	56.544420818992	42.8197368817296	56.2240094323559	104.198502808807	58.4586951161231	55.8631713767341	70.2314621551978	37.9471525185403	69.7602527684773	94.8847143115889	32.2965010562864	44.7058864530955	66.6607825629294	79.352230319934	53.0711422911889	101.266592196104	37.450285849218	54.481638446285	18.1075327361183	33.7041614806943	48.1662728943596	10.2030662628811	25.0384575174563	14.5960149631318	51.3291367712497	41.2554665671844	30.2847598415869	29.8391292415309
protein_coding	ATF5	ENSG00000169136.10	57.9388791862655	-1.34897583359601	0.595482448495182	0.000759705625250268	0.029188053079611	66.2466729769133	59.3523852091038	63.0976424205611	59.4387858793009	28.4620063753611	66.3782331353385	66.4142857757438	26.6324255205896	130.248128511009	132.167484610365	51.8729448498245	75.1171290877333	39.0632452396739	40.946235320628	61.2797113262345	43.3569466235078	35.9175497999229	92.1904439700087	82.2482971199316	94.8847695509135	88.0579062574815	98.9757554586477	70.2207784418785	9.75020993483294	53.2996042020282	39.2465927287374	1.70051104381351	23.4735539226153	30.6516314225767	29.5531393531438	80.1308100631851	47.5903368939222	24.0168601212322
protein_coding	TRIB3	ENSG00000101255.10	145.077462376707	-1.20781660858452	0.622348157035993	0.00136501945370998	0.0411803393609337	421.441600427598	47.2620845183605	38.9325878765164	234.258744347833	58.8646040944968	30.3209213087349	259.540037834157	164.726483775499	706.23429681525	296.105999175145	360.716478032626	71.4528788883317	30.1345034706056	7.58263617048666	83.0241250226403	31.4116654109087	59.9899501977436	41.13112115585	41.7033619199653	358.632264573792	37.4246101594296	139.992735198267	188.869679947121	20.8933070032135	41.5423385692279	191.773123560876	96.9291294973703	37.5576862761844	98.5231010011395	87.8817038659275	230.87193790482	116.812645103264	155.017915327953
protein_coding	RASSF2	ENSG00000101265.15	172.605965241793	-1.08408926486204	0.403226707813937	0.000286981266310811	0.01561485568659	219.882574136138	46.1629662737474	251.04806665202	202.791151823497	49.1616473756237	80.3094672501626	110.107894838733	78.9108904313767	46.3104456928032	195.709544519195	238.615546309193	251.611847025578	91.5196031329502	259.326157030644	235.235020897481	121.222483416746	104.695836650839	151.759653919861	67.1887497599441	167.254509038898	163.64094246182	271.960409143131	257.879755312416	114.2167449509	597.269094146258	288.105669349595	139.441905592708	97.0240228801432	177.341581802051	69.9942774153405	215.797825120657	108.159856577096	226.340712051612
protein_coding	ADSL	ENSG00000239900.12	29.3245739685135	-1.17317853328389	0.549920600226999	0.00110061346007976	0.0356762682219473	38.0565993697162	18.6850101584216	34.9050787858423	41.9567900324477	10.3498205001313	13.9312341148241	38.4503759754307	19.7277226078442	49.2048485486035	49.5628067288869	34.3159481314223	37.2532103605832	18.9735762592702	27.297490213752	27.6747083408801	22.1208911344428	35.9175497999229	58.1508954272363	25.4853878399788	40.2054108266583	26.4173718772444	36.5586123766176	46.0067169101963	19.5004198696659	21.946895847894	23.1911684306176	10.2030662628811	7.82451797420509	19.7046202002279	24.8868541921211	39.6687178530619	24.1041966086099	25.4724274013069
protein_coding	ADM2	ENSG00000128165.8	92.360973516257	-2.14309294897404	0.454156366187663	7.63527669313431e-08	2.6843870866131e-05	198.74001893074	0	6.71251515112352	187.057355561329	27.1682788128447	13.9312341148241	89.1349624884983	54.2512371715715	283.65147986842	80.0629954851251	99.7556631727394	81.2242127534027	2.23218544226708	10.6156906386813	102.791773837555	9.73319209915482	27.1292131467503	69.4974116081604	47.4954955199605	250.881763558348	50.6332960980519	79.3589390614382	153.759290726182	12.5359842019281	18.0278073036272	227.451844223365	66.3199307087271	29.7331683019794	120.417123445837	144.654839991704	274.507527543188	86.5278852616767	141.917809807281
protein_coding	MXRA5	ENSG00000101825.7	516.260163520162	-1.02390909027753	0.355175534552803	0.000181560021828968	0.0110642677302573	408.756067304359	119.803888662821	283.268139377413	340.898919013638	265.861014097123	286.000041533742	318.089473978563	170.644800557852	515.203708332436	294.835157976968	414.983558798596	229.015637462602	24.5540398649379	125.871760430079	150.234130993349	100.871263573059	81.769741033867	127.648307035397	39.3865084799673	188.161322668761	66.0434296931111	300.493960266345	1671.98094876266	555.761966285478	1371.68099049337	1698.30710353446	403.021117383803	442.867717340008	1414.35384992747	521.068509647535	1290.82007893863	1016.7026518247	1797.62559089223
protein_coding	CLCN5	ENSG00000171365.16	31.2168349217306	-2.15145661859009	0.663898738266389	3.85862424282047e-05	0.00363625610346617	62.0181619358337	49.4603210075865	16.1100363626965	64.6833846333569	12.2904118439059	18.8481402729973	26.2161654377936	28.6051977813741	33.2856328417023	57.1878539179465	27.931585688367	32.3675434280477	16.7413908170031	15.1652723409733	53.3726518002688	2.21208911344428	34.7712450190743	9.92820165830863	52.1292023999567	51.4629258581226	53.5685596399679	23.1835102876112	27.8461707614346	15.3217584690232	18.0278073036272	16.9473923146821	8.50255521906757	10.9543251638871	27.0026276817938	46.662851610227	38.8753434960007	58.0972943899829	20.3779419210455
Mt_tRNA	MT-TC	ENSG00000210140.1	34.6107597012295	-1.50937351487503	0.786244425985331	0.00139310392749035	0.0414124189428788	145.178879077065	53.8567939860387	53.7001212089882	47.2013887865037	29.1088701566193	13.1117497551286	24.4684210752741	32.5507423029429	78.1488771066055	74.9796306924187	56.661216682116	16.4891258973073	31.2505961917391	30.3305446819466	41.5120625113202	11.5028633899102	9.93464143402123	18.4380887940017	8.68820039999278	12.8657314645306	51.3671119835309	34.7752654314167	47.2174199867804	6.96443566773782	7.05435937968021	14.2714882649954	6.80204417525406	4.69471078452306	13.8662142149752	3.88857096751892	46.8090870666131	56.2431254200899	58.2226912029871
Mt_tRNA	MT-TY	ENSG00000210144.1	138.624547681673	-1.8855836486909	0.565524362771263	3.20876193842547e-05	0.00333310146353946	328.414357523847	116.506533928982	142.305321203819	195.798353484756	50.4553749381402	38.5157649056902	163.41409789558	139.080444385301	305.359501286921	303.731046364205	256.970588332977	146.570007976065	159.601259122096	207.764231071334	251.049139949412	98.6591744596147	76.038217129624	208.492234824481	149.437046879876	189.769539101827	139.425018241012	154.259510759874	100.488355356481	111.430970683805	96.4095781889629	119.523714219337	1.70051104381351	6.25961437936408	81.737683793538	66.8834206413254	46.8090870666131	89.0001105548675	32.7502638016803
