# Supplementary material for: RNA-Seq of Gingival Fibroblasts Grown on Collagen Membranes and Hyaluronic Acid
Source: J Funct Biomater. 2026 Jan 23;17(2):57. doi: 10.3390/jfb17020057 (PMC12942325; doi:10.3390/jfb17020057)
Supplement: Supplementary file 1 [file jfb-17-00057-s001.zip › Tables S1 Membranes versus TCS/Filtered for padj005/Collafleece_vs_TCS_paired_lfcShrink_apeglm_DESeq2results_GeneSymbols_GeneTypes_padj005_gt1_up.tsv]

GeneType	GeneSymbol	ENSG	baseMean	log2FoldChange	lfcSE	pvalue	padj	LP06001	LP06002	LP06003	LP06004	LP06005	LP06006	LP06007	LP06008	LP06009	LP06010	LP06011	LP06012	LP06013	LP06014	LP06015	LP06016	LP06017	LP06018	LP06019	LP06020	LP06021	LP06022	LP06023	LP06024	LP06025	LP06026	LP06027	LP06028	LP06029	LP06030	LP06031	LP06032	LP06033
protein_coding	ERRFI1	ENSG00000116285.12	93.3910202303785	1.13671314085042	0.424658377166307	0.000334705323884185	0.0145692445982159	31.0090809679169	51.6585574968126	115.455260599325	59.4387858793009	68.56756081337	77.851014171076	40.1981203379502	53.2648510411793	138.93133707841	24.1459827653552	102.149799088885	69.010045422064	113.841457555621	250.22699362606	53.3726518002688	185.37306770663	205.952758959132	45.3860647236966	61.396616159949	99.7094188501125	69.7125091205062	74.0088982258357	78.6956999779673	101.680760748972	148.925364682138	74.0333453746638	144.543438724149	187.788431380922	78.8184808009116	64.550278060814	102.3452920609	37.0833793978614	72.7783640037339
protein_coding	CITED4	ENSG00000179862.6	25.6963790487845	1.8575750823035	0.744048603510899	0.000444263082838191	0.0175043484492409	4.22851104107957	25.2797196260998	6.71251515112352	3.49639916937064	28.4620063753611	19.6676246326929	13.9819549001566	25.6460393901974	13.0248128511009	45.7502831343572	45.4885824067692	8.54991713193713	43.527616124208	36.396653618336	3.95352976298287	23.8905624251982	35.1533466126905	25.5296614070793	28.9606679999759	36.9889779605256	27.1511877627235	15.1584490342073	7.26421845950467	76.608792345116	24.2983489744541	3.56787206624886	27.2081767010162	50.0769150349126	40.1390411486124	41.2188522557005	25.3879794259596	14.8333517591446	20.3779419210455
protein_coding	PTPRF	ENSG00000142949.16	145.194641952114	1.47469598430137	0.312717648493709	1.2036192940452e-07	3.66742798895572e-05	122.626820191308	154.975672490438	92.6327090855046	190.5537547307	232.870961252955	257.318088944399	117.098872288812	151.9034640804	78.1488771066055	214.772162491843	165.993423519438	97.1026302841431	108.260993949953	92.5081612799372	168.025014926772	224.30583610325	270.145826686654	103.536960150933	120.4763788799	165.646292605832	154.101335950593	96.3007350408464	46.0067169101963	105.859422149615	68.9759583790954	78.4931854574749	192.157747950927	251.949478769404	123.336326438464	157.098267087764	126.939897129798	131.02794053911	130.273271566684
protein_coding	RAB3B	ENSG00000169213.6	396.928084751211	1.52812084624473	0.440646100873063	1.94584098770512e-05	0.00222336655857656	108.531783387709	158.273027224277	154.387848475841	330.409721505526	435.339324786773	331.891165676692	241.188722027701	184.454206383343	78.1488771066055	83.8755190796548	83.7947570651011	498.338027118621	458.714108385885	577.796876191083	589.075934684448	907.841372157531	829.160458147157	540.377833116513	751.239727919375	609.514028132139	317.742278412412	437.811675046811	119.859604581827	373.293751790747	260.227479339314	133.795202484332	976.093339148957	926.422928145883	261.998468588215	748.938768344143	307.035876182699	139.680729065278	143.373377087356
protein_coding	NEXN	ENSG00000162614.18	419.211583291014	1.93720293878488	0.305612259733601	1.14665638130395e-11	1.49736942592849e-08	222.701581496858	597.92032506949	405.435915127861	515.71887748217	921.134024511687	918.641967218697	382.756015391787	350.167076289234	328.514724133323	152.500943781191	150.0325174118	244.894054993342	660.726890911055	321.503773628634	245.118845304938	608.324506197176	790.186095598304	205.65560577925	466.266754799612	340.941883810062	120.345805218558	214.001633424103	173.130539951528	413.687478663626	326.85198459185	169.473923146821	1040.71275881387	921.72821736136	330.599738914935	654.835350930186	283.234645470862	174.291883169949	181.945910009335
protein_coding	DDAH1	ENSG00000153904.19	175.13227549066	1.07988613572129	0.437392820450327	0.000521176829589128	0.019767956013586	150.816893798505	73.6409223890733	183.922915140784	122.373970927972	195.352861939979	228.636136355055	150.306015176683	104.556929821574	79.5960785345056	90.2297250705378	141.254019052599	164.891258973073	179.6909281025	195.632013198556	223.374431608532	405.254725582991	343.891434254581	231.18526718633	208.516809599827	183.336673369562	142.360281782928	162.284572013278	49.6388261399486	129.538503419923	105.815390695203	103.468289921217	329.899142499822	338.01917648566	132.093935416343	339.08338836765	142.014009913962	76.6389840889137	72.0505803636966
protein_coding	CYR61	ENSG00000142871.16	376.510177460005	2.68479790962737	0.538880241467631	2.61504106458825e-08	1.03930827701744e-05	109.941287068069	189.048338073442	279.240630286738	351.388116521749	719.312524759126	570.361114348094	288.37781981573	138.094058254909	301.017897003221	95.3130898632441	200.309371650861	146.570007976065	424.115234030745	265.392265967033	162.094720282298	869.351021583601	1031.67430276374	178.707629849555	352.161722879707	279.829659353542	46.2304007851778	126.617633109261	152.548587649598	346.828896253343	170.872260530032	176.609667279318	1147.84495457412	1477.26899352992	283.162690284757	1133.12957993501	223.731568691269	86.5278852616767	101.16192596519
protein_coding	SORT1	ENSG00000134243.11	56.7320084742669	1.27671937852601	0.49137148068612	0.000358596539888548	0.0149677213293206	43.6946140911556	64.847976432169	71.1526606019093	69.9279833874128	113.201161720186	125.381107033417	83.8917294009396	60.1695539539247	53.5464528323038	72.4379482960655	80.6025758435734	17.0998342638743	12.2770199324689	30.3305446819466	33.6050029853544	21.6784733117539	36.6817529871553	26.9479759296949	12.1634805599899	22.5150300629286	17.6115812514963	18.725142924609	35.1103892209392	55.7154853419025	42.3261562780812	34.7867526459264	110.533217847878	147.100937915056	40.1390411486124	130.655984508636	61.0898254937154	67.986195562746	58.2226912029871
protein_coding	RALGPS2	ENSG00000116191.17	155.753428040333	1.04384608744203	0.47714808864591	0.00101593707852433	0.0315873497782002	139.540864355626	145.08360828892	166.470375747863	173.071758883847	203.115227315077	182.745012212105	138.071804639046	119.352721777457	36.1800356975025	104.20897825048	100.553708478121	136.187965744427	235.495564159177	228.995612348697	225.351196490024	399.945711710725	310.266494016355	160.269541055554	236.898264239803	138.306613243704	125.482516416911	115.917551438056	38.7424984506916	213.111731432777	107.38302611291	41.9224967784241	161.548549162284	256.644189553927	71.5204733193457	224.759401922593	78.5440613490626	63.0417449763645	61.1338257631365
protein_coding	PTGS2	ENSG00000073756.11	790.497654228097	2.1165579502909	1.06571209701649	0.000994468281023773	0.0310253739141239	83.1607171412316	1650.87560340878	1483.4658483983	139.855966774826	794.995587166337	278.624682296482	74.2791354070819	590.845292104933	88.2792871019062	256.709922031671	114.120478669614	33.5889601611816	2858.31345882299	903.85023152201	35.5817678668458	342.873812583863	411.905517918265	170.197742713862	570.525159599526	19.298597196796	104.20185573802	20.5084898698099	589.612398296463	1865.07587182019	1366.97808424025	441.524168198296	3603.38290184084	4286.27094626955	615.222030696005	158.653695474772	560.122296085234	1065.52910136522	507.992980746063
protein_coding	G0S2	ENSG00000123689.5	46.2671147346749	2.56530487880504	0.891135814731101	6.39718106363656e-05	0.00508492453066972	28.1900736071972	10.9911824461303	20.1375454533706	22.7265946009092	101.557613657539	86.0458577680314	14.8558270814164	22.6868809990208	81.0432799624057	15.2500943781191	9.57654366458298	25.0390430292444	23.4379471438043	15.1652723409733	25.6979434593887	37.1630971058638	58.4615438232788	18.4380887940017	7.52977367999374	38.5971943935919	13.2086859386222	27.6418776506133	2.42140615316822	12.5359842019281	17.2439895947738	17.8393603312443	317.995565193127	363.057634003116	8.02780822972248	12.4434270960605	15.0741127841635	37.0833793978614	19.6501582810082
protein_coding	UTP25	ENSG00000117597.17	71.8896331587001	1.07029385217762	0.395703924352296	0.000285456016643351	0.0131123288851099	52.1516361733147	71.4426858998472	57.7276302996623	38.4603908630771	100.263886095022	131.117497551286	47.1890977880285	69.0470291274546	108.540107092508	78.7921542869485	57.4592619874979	59.238711556993	108.260993949953	75.8263617048666	100.815008956063	107.065113090703	119.597798801871	83.6805568343156	83.4067238399307	70.7615230549185	90.2593539139185	50.8253879382245	49.6388261399486	26.4648555374037	43.1099739869346	35.6787206624886	95.2286184535568	136.146612751169	51.8158531191178	41.2188522557005	65.8500716360828	46.3542242473268	18.9223746409708
protein_coding	SLC30A1	ENSG00000170385.9	172.656230522528	1.0184846521824	0.421465895481027	0.000674149979434362	0.0228461857700745	121.217316510948	292.365453067067	288.638151498311	129.366769266714	388.118268754924	343.36394671243	145.062782089125	187.41336477452	56.440855688104	163.93851456478	107.736116226559	59.8494199235599	159.601259122096	109.189960855008	63.2564762077259	161.924923104121	178.05934262515	83.6805568343156	92.0949242399234	65.9368737557195	132.820675271701	48.1503675204232	238.50850608707	182.468214494731	140.303369884751	138.255042567143	384.315495901854	453.822042503895	129.174732423716	78.5491335438821	188.029722623513	215.701656830894	170.301371768737
protein_coding	CDC42EP3	ENSG00000163171.7	183.274335135872	1.05466708533412	0.405527894436439	0.000402361294847993	0.0163465982053578	74.7036950590725	85.7312230798166	108.742745448201	92.654577988322	164.303400439585	140.131825507937	140.693421182826	95.6794546480443	62.2296613997044	92.7714074668909	109.332206837322	169.166217539042	119.421921161289	294.206283414882	237.211785778972	398.618458242659	320.201135450377	256.714928593409	206.779169519828	213.892785597822	102.000408081583	205.976572170699	111.384683045738	229.826377035348	158.331177188378	171.257859179945	307.792498930246	435.043199365803	134.283337660812	455.740517393217	130.906768915104	96.4167864344398	125.90656972646
protein_coding	ZFP36L2	ENSG00000152518.7	1039.08444959603	1.0100646487136	0.445317961693769	0.000945363865079905	0.0296286351651031	1323.52395585791	1418.96165379543	872.626969646058	1288.42309391308	2021.4493164319	2178.18942807074	1514.42049012321	726.966578099058	241.682638459317	460.044513739925	639.234289610914	658.954327525726	978.813316434114	978.160065992779	1039.7783276645	1520.5900565816	1438.99460155861	1097.77544050441	1010.72731319916	775.160320737971	805.729842255956	635.763185964106	575.083961377453	802.302988923397	610.593995196765	751.037069945384	2117.13624954783	2408.38663246033	696.229913741386	1056.13587477814	569.642788369969	519.785367893358	557.482268268602
protein_coding	ARID5A	ENSG00000196843.15	56.2001443516579	1.98338325756563	0.572255476759495	1.51655802732058e-05	0.00187335904428883	28.1900736071972	43.9647297845214	46.9876060578646	29.7193929396505	63.3926505633043	74.5730767322938	19.2251879877153	26.6324255205896	104.198502808807	20.3334591708254	20.7491779399298	34.1996685277485	60.2690069412111	77.3428889389639	19.7676488149144	79.1927902613051	71.0708964126134	41.13112115585	49.2331355999591	43.4218436927909	37.4246101594296	37.450285849218	16.9498430721776	66.858582410283	51.7319687843215	27.6510085134286	204.061325257622	273.858129097178	53.275454615431	41.2188522557005	38.0819691389394	28.4305908716938	24.0168601212322
protein_coding	IL1R1	ENSG00000115594.11	399.492170295349	1.02917827515251	0.342245877820419	0.000129520004250852	0.00790840050151561	229.749099898657	790.266017876771	1067.28990902864	305.934927319931	559.537170788349	660.504393914603	464.900000430207	627.341578929445	115.776114232008	285.939269589732	270.537358524469	197.869510767688	614.96708934458	574.763821722889	256.979434593887	346.413155165374	351.915567720521	202.818976734019	462.791474639615	181.728456936495	303.799776588311	201.518204807697	244.562021469991	415.080365797174	788.520615106477	218.532164057743	474.442581223971	577.449426496336	378.76658829327	177.318836118863	184.062850838207	423.368581458918	227.796279331687
protein_coding	PDK1	ENSG00000152256.13	58.3937761405241	1.08363800919726	0.535148570389193	0.00152296217977885	0.0407536398031983	15.5045404839584	48.3612027629735	73.8376666623587	34.9639916937064	64.6863781258207	71.2951392935117	27.0900376190534	33.5371284333351	28.944028558002	31.7710299544147	22.3452685506936	28.0925848620791	117.189735719022	69.7602527684773	31.628238103863	107.065113090703	98.5822111529799	34.0395485427725	42.2825752799649	41.8136272597246	35.9569783884716	32.1002450136155	64.1672630589579	172.718004559898	75.2465000499222	21.4072323974931	117.335262023133	97.0240228801432	51.0860523709612	14.7765696765719	109.485661274451	56.8611817433876	56.0393402828751
protein_coding	SLC40A1	ENSG00000138449.10	104.477834643554	1.53344723316695	0.803542672305424	0.00147518937441179	0.0398955800931899	22.5520588857577	87.9294595690427	53.7001212089882	1.74819958468532	113.201161720186	104.893998041029	42.8197368817296	17.7549503470598	5.78880571160041	26.6876651617084	9.57654366458298	37.2532103605832	128.350662930357	56.1115076616013	43.4888273928116	128.743586402457	113.484173304012	0	32.435948159973	12.8657314645306	48.4318484416148	34.7752654314167	127.123823041332	112.823857817353	159.898812606085	141.822914633392	525.457912538376	643.175377479659	102.172104741922	201.42797611748	101.551917703839	110.014025546989	99.7063586851155
protein_coding	ARL4C	ENSG00000188042.7	1333.98617791063	1.56645393350684	0.275639177099261	6.82376290520406e-10	5.67054697422457e-07	1009.20463513766	2749.99384802181	2169.48489684312	1153.81172589231	3088.12769172668	3452.4876073973	1553.7447382799	1839.61013318147	1169.33875374328	2220.1595732145	927.328644853785	265.047431090051	537.956691586366	380.64833575843	336.050029853544	670.705419196305	681.287141417687	578.672325227132	995.088552479173	543.57715437642	684.650221151919	263.935347889727	979.458788956547	1678.42899592481	902.958000599067	682.355532670094	2916.37644014018	3289.42735635582	916.629739684676	1875.06892053762	894.926274765077	1643.41176364856	971.591159449848
protein_coding	GALNT15	ENSG00000131386.18	301.819092153934	1.74847976394619	0.34911094785796	2.57627236341723e-08	1.03930827701744e-05	215.654063095058	503.39615603277	307.433193921457	311.179526073987	776.883401291107	788.343954027106	289.25169199699	247.582918728444	50.6520499765036	407.940024614685	228.240957339228	114.813172914584	411.838214098276	251.743520860157	168.025014926772	358.800854200662	367.963834652402	120.556734422319	136.694352959886	57.8957915903879	159.238047148946	91.8423676778442	215.505147631972	391.401284526865	340.176885642357	158.770306948074	765.229969716082	877.910916705811	135.742939157126	195.983976762953	186.442973909391	187.889122282498	139.006675247132
protein_coding	ALAS1	ENSG00000023330.14	88.8617876509261	1.08073073415521	0.378638914543054	0.000196257235165754	0.0103814763356912	43.6946140911556	130.795071108951	115.455260599325	40.2085904477624	132.607075157932	118.005747796157	66.4142857757438	94.6930685176521	31.8384314138022	57.1878539179465	67.0358056520809	58.0172948238591	150.672517353028	119.805651493689	57.3261815632516	54.4173921907292	86.7370617508777	56.7325809046208	111.208965119908	57.8957915903879	97.5975127687086	48.1503675204232	53.2709353697009	136.502939087661	97.9772136066696	61.5457931427928	142.842927680335	190.918238570604	59.8436613488403	119.767985799583	59.5030767795929	99.5070680509282	114.262031485862
protein_coding	AMOTL2	ENSG00000114019.14	66.72534575809	1.30880269416495	0.489503007297304	0.000290865423216273	0.0132278648438804	59.199154575114	45.0638480291344	20.1375454533706	34.9639916937064	122.904118439059	129.478528831895	73.4052632258222	65.1014846058858	40.5216399812028	22.8751415671786	14.3648154968745	42.1388772931187	75.8943050370807	33.3635991501413	85.0008899041317	125.204243820946	149.401723103935	53.8959518593897	44.5994287199629	65.9368737557195	30.0864513046395	42.8003266848206	30.2675769146028	55.7154853419025	36.8394323161078	58.8698890931061	107.132195760251	122.062480397599	83.1972852898512	182.762835473389	53.156081923103	39.5556046910522	56.0393402828751
protein_coding	TM4SF1	ENSG00000169908.11	1088.33444860004	4.7971507307505	0.785208506011104	4.16780774251269e-11	4.76224132178856e-08	11.2760294428789	514.3873384789	573.248793905949	82.1653804802101	648.157508820724	408.922695488073	36.7026316129111	21.7004948686286	0	47.0211243325338	20.7491779399298	38.4746270937171	1061.404177798	600.544784702543	126.512952415452	402.600218646858	633.142340622045	164.5244846234	206.199956159829	8.04108216533165	65.3096138076321	41.9086532122202	279.67241069093	2014.11479510978	1989.32934506982	170.365891163383	11706.3180256122	12531.7479874869	297.758705247888	455.740517393217	116.626030488002	410.389398669667	229.979630251799
protein_coding	WFS1	ENSG00000109501.13	106.216190713689	1.03584513689984	0.346715025943401	0.000130638713021426	0.00790840050151561	60.6086582554739	89.0285778136557	56.3851272694376	36.7121912783917	122.257254657801	128.659044472199	60.2971805069253	69.0470291274546	92.6208913856065	61.0003775124762	53.4690354605883	54.9637529910244	79.2425832004813	83.4089978753533	61.2797113262345	105.295441799948	79.859233065786	45.3860647236966	75.2977367999374	78.8026052202502	68.9786932350272	55.2837553012266	81.1171061311355	172.718004559898	123.059380289977	124.87552231871	426.828271997192	312.980718968204	99.9827024974527	235.647400631646	121.386276630369	105.687631283905	82.9673349642567
protein_coding	FGF2	ENSG00000138685.15	312.626541740839	1.45802480698377	0.472435210704006	6.8549019055538e-05	0.0052656015393838	218.473070455778	309.951344980876	456.451030276399	316.424124828043	409.464773536445	232.733558153532	152.053759539203	283.092819422564	411.005205523629	155.042626177544	159.609061076383	130.080882078758	881.713249695496	406.429298738085	270.816788764327	422.951438490546	497.87837648191	180.125944372171	396.181938239671	336.117234510863	160.705678919904	176.551347574885	164.655618415439	195.004198696659	333.122526262677	159.662274964636	845.153988775317	902.949374223268	109.470112223488	187.429120634412	204.6905841218	121.139039366347	129.545487926646
protein_coding	FST	ENSG00000134363.11	1255.36449132924	1.03762799831336	0.319513456538794	6.06237465142758e-05	0.00489483412038658	582.125019988621	914.466379518044	1494.2058726401	912.560183205737	1465.7933283311	1145.63913485436	1004.95300844876	413.295788634336	201.160998478114	151.230102583014	561.823894988868	1518.83170765197	3697.61518511542	2640.27391456345	1547.80690220779	2543.46006263823	3187.10939235273	1700.55911261601	964.390244399198	712.439879848384	720.60719954039	1229.61771871599	809.960358234771	1266.13440439474	1617.01593336447	579.779210765439	1972.59281082368	2308.2328023905	999.09722422637	764.493052214219	737.838152066952	470.95891835284	590.960315710319
protein_coding	HSPB3	ENSG00000169271.2	46.3221376655173	4.70013142341774	0.953192902094094	2.80420282030997e-08	1.06805074918556e-05	12.6855331232387	56.0550304752647	5.37001212089882	20.9783950162238	154.600443720711	185.203465291191	16.603571443936	4.93193065196104	0	0	3.99022652690958	7.93920876537019	122.770199324689	24.2644357455573	0	257.487172804914	222.383127484629	5.67325809046208	47.4954955199605	4.82464929919899	0	4.45836736300215	0	26.4648555374037	7.05435937968021	0	142.842927680335	161.185070268625	2.91920299262636	22.5537116116097	0	0.618056323297691	7.27783640037339
protein_coding	ELL2	ENSG00000118985.15	125.643307659571	1.33616601244292	0.451146093409398	0.000112583302494513	0.00704879430207083	85.9797245019513	173.660682648859	185.265418171009	97.899176742378	250.983147128184	155.702028342152	107.486278294954	122.311880168634	154.850552785311	139.792531799425	86.1888929812468	78.781379287135	123.886292045823	154.685777877928	126.512952415452	100.42884575037	151.312231072016	73.752355176007	137.273566319886	65.9368737557195	80.7197474026914	88.2756737874425	70.2207784418785	96.1092122147819	95.6257604801095	72.2494093415394	341.802719806516	377.141766356686	67.8714695785628	77.7714193503783	69.0235690643277	66.1320265928529	70.5950130836219
protein_coding	RIPOR2	ENSG00000111913.18	47.5796586933085	1.73068888327276	0.594243812449231	0.000113844868261168	0.00707929211411793	9.86652576251901	37.3700203168432	9.39752121157293	26.2229937702798	26.5214150315865	86.8653421277269	6.11710526881851	14.7957919558831	4.3416042837003	12.7084119817659	18.355042023784	38.4746270937171	59.1529142200776	71.2767800025746	59.3029464447431	69.0171803394614	74.5098107551592	45.3860647236966	34.7528015999711	12.8657314645306	21.2806606788914	32.9919184862159	38.7424984506916	69.6443566773782	34.4879791895477	45.4903688446729	180.254170644233	142.406227130533	53.275454615431	87.1039896724237	48.3958357807355	46.3542242473268	52.4004220826884
protein_coding	REV3L	ENSG00000009413.15	789.225754726739	1.061905929218	0.259514220023047	2.45471582586269e-06	0.000448771147284217	772.408016837202	751.796879315315	420.203448460332	564.668465853359	1517.54243083175	1905.30113629212	805.710151121524	349.180690158842	259.049055594118	504.523955676106	438.126872654671	677.275578522734	523.44748621163	400.363189801696	474.423571557945	898.108180058376	1015.24393423825	517.684800754664	428.038673039644	443.867735526307	631.81547739743	814.989553956793	739.739579792892	944.377476545248	614.513083741032	845.585679700979	1739.62279782123	2184.60541839806	946.551570359096	613.616498674485	608.51813186597	926.466428623239	767.083956599355
protein_coding	TCF21	ENSG00000118526.6	37.9574743673231	2.8588757258851	1.38480545200268	0.00084498381198347	0.0271971726244398	0	0	0	0	0.646863781258207	0	0	0	2.8944028558002	0	0.798045305381915	10.9927505982049	127.234570209224	34.8801263842386	19.7676488149144	38.0479327512416	69.9245916317648	21.2747178392328	22.0101076799817	3.21643286613266	9.53960651122716	6.24171430820301	4.84281230633645	123.966954885733	47.0290625312014	33.8947846293641	207.462347345249	302.026393804317	31.3814321707333	69.2165632218367	9.52049228473486	38.3194920444568	17.4668073608961
protein_coding	SGK1	ENSG00000118515.11	122.48020860768	1.81897377651291	0.617099638497516	0.000103823124302804	0.00677890842322811	66.2466729769133	141.786253555081	416.175939369658	43.704989617133	197.293453283753	148.326669104892	59.4233083256656	72.0061875186313	73.8072728229052	212.23048009549	140.455973747217	53.7423362578905	158.485166400963	219.896448944113	81.0473601411489	157.058327054544	202.13174302297	114.883476331857	62.555042879948	22.5150300629286	63.1081661511951	49.0420409930236	53.2709353697009	55.7154853419025	158.331177188378	28.5429765299909	348.60476398177	372.447055572162	58.3840598525271	37.3302812881816	90.4446767049812	45.7361679240291	37.1169656419043
antisense	AL139393.2	ENSG00000272841.1	65.9621096262729	2.08819934773141	0.852288156697775	0.000358401419114171	0.0149677213293206	18.3235478446782	68.1453311660081	132.907799992246	10.4891975081119	141.663168095547	116.366779076766	15.7296992626762	62.1423262147092	629.532621136544	25.4168239635318	54.2670807659702	17.0998342638743	102.680530344286	31.847071916044	19.7676488149144	37.1630971058638	48.1448007956413	35.457863065388	50.9707756799576	127.04909821224	21.2806606788914	14.2667755616069	10.896327689257	32.036404071594	13.3249010505071	23.1911684306176	112.233728891692	103.283637259507	11.6768119705054	5.44399935452648	51.5693332089805	6.18056323297691	26.2002110413442
protein_coding	CREB5	ENSG00000146592.16	49.9064178871278	3.23475814351238	0.716931028221913	3.39374855476515e-07	8.86350158260236e-05	1.40950368035986	54.9559122306517	28.1925636347188	10.4891975081119	34.9306441879432	36.8767961862992	8.73872181259788	11.8366335647065	36.1800356975025	3.81252359452976	5.58631713767341	7.32850039880325	125.002384766956	51.5619259593093	17.7908839334229	84.9442219562602	104.695836650839	46.8043792463121	12.7426939199894	30.5561122282603	10.2734223967062	13.3751020890064	31.4782799911869	130.931390553471	56.4348750374417	15.1634562815576	263.579211791095	317.675429752727	41.5986426449256	13.9988554830681	4.76024614236743	17.923633375633	15.2834564407841
protein_coding	TFPI2	ENSG00000105825.12	921.213140864343	1.85364288966711	0.558926789565301	3.49403264744136e-05	0.00343429596024317	73.2941913787126	702.336558307729	635.003933296285	396.841305723568	853.860191260833	459.730725789196	129.333082826449	246.596532598052	75.2544742508053	63.5420599088294	51.8729448498245	380.471312371202	2764.56167024778	1737.94021027554	423.027684639167	1208.24307376326	1095.10316730403	446.769074623888	755.294221439372	223.54208419622	333.886227892951	255.018613163723	869.284808987392	2257.8700434806	1635.82755837696	728.737869531329	3710.51509760109	4220.54499528623	727.611345912119	522.623938034542	533.940942302213	1068.61938298171	812.934325921708
protein_coding	PDK4	ENSG00000004799.7	203.809212032234	2.47862999683803	1.03724773874137	0.000453717282967114	0.0177965364544944	4.22851104107957	105.515351482851	130.222793931796	1.74819958468532	86.0328829073415	68.0172018547295	7.86484963133809	24.6596532598052	0	0	8.77849835920107	16.4891258973073	277.907087562251	153.169250643831	51.3958869187773	114.143798253725	144.81650398054	124.811677990166	70.0848165599417	8.04108216533165	3.66907942739506	43.692000157421	232.454990704149	720.12264804409	431.883557578199	185.529347444941	1402.92161114615	1474.13918634024	345.925554626223	41.9965664492043	197.550214908248	30.2847598415869	217.607308371164
protein_coding	CCDC71L	ENSG00000253276.2	182.052697576277	1.0535947701413	0.279846282161473	8.77628628028211e-06	0.00125350051387592	112.760294428789	158.273027224277	64.4401454507858	145.100565528882	205.055818658852	212.246449161144	139.819549001566	163.740097645107	209.844207045515	139.792531799425	115.716569280378	141.073632676963	148.440331910761	128.904814898273	162.094720282298	210.590883599895	217.033705174002	126.229992512781	147.699406799877	294.303607251138	155.568967721551	145.34277603387	124.702416888164	207.540182898587	111.302114657177	167.689987113696	312.894032061687	471.035982047147	149.609153372101	181.985121279885	468.884245023192	101.361237020821	166.662453568551
protein_coding	STC1	ENSG00000159167.11	7273.89855504144	4.18245812454985	0.774530547300828	2.2405580510069e-09	1.69076743518091e-06	183.235478446782	6426.54437625241	4349.70981792804	547.186470006505	11954.6895414329	6801.72018547295	330.3236845162	1260.60147464124	31.8384314138022	355.835535489445	560.227804378104	459.252691658337	13112.973380598	6692.43468407153	680.007119233054	3060.6464973615	4174.459910257	980.055335127324	2385.20061647802	162.429859739699	1034.68039852541	285.335511232137	2558.21560082223	26104.0977698149	12166.4184768218	1335.27612079363	57446.6640821081	63458.4056743981	3464.36415149933	1876.62434892463	2298.40551240641	1880.74539179487	1620.04638272312
protein_coding	TTI2	ENSG00000129696.12	28.0149742826493	1.66016388235639	0.780950095786367	0.00108393395706308	0.0324860337754544	7.04751840179929	27.4779561153258	18.7950424231459	27.9711933549651	28.4620063753611	45.0716397832545	47.1890977880285	54.2512371715715	49.2048485486035	16.5209355762956	35.1139934368043	12.8248756979057	36.8310597974068	40.946235320628	41.5120625113202	29.6419941201533	32.4786354573771	4.25494356784656	24.9061744799793	20.9068136298623	34.4893466175136	32.1002450136155	2.42140615316822	12.5359842019281	36.0556146072544	35.6787206624886	39.1117540077108	26.6033611122973	25.5430261854806	39.663423868693	12.6939897129798	12.3611264659538	13.8278891607094
protein_coding	PLAT	ENSG00000104368.17	166.287690131952	1.93634634024735	0.56180317218577	2.00280479001269e-05	0.00226020229450691	33.8280883286366	262.689260462515	104.715236357527	62.9351850486715	167.537719345876	61.4613269771653	57.675563963146	143.02598890687	27.4968271301019	21.604300369002	36.7100840475681	20.7640844632759	147.324239189627	127.388287664176	27.6747083408801	71.2292694529057	102.021125495526	26.9479759296949	31.8567347999735	8.04108216533165	82.9211950591284	33.8835919588163	100.488355356481	550.190417751288	699.165396297194	77.6012174409126	807.742745811419	762.108050687576	174.422378809425	228.647972890112	137.253763771594	148.951573914743	141.190026167244
protein_coding	CEBPD	ENSG00000221869.4	800.580072730536	1.17609820733867	0.470884654686602	0.000496400347392	0.0190655276281944	312.909817039888	699.039203573889	460.478539367074	377.611110292029	1062.79719260723	880.126202313007	404.602819923282	244.623760337268	86.8320856740061	244.001510049905	181.954329627077	221.687137063798	600.457883969844	465.573860867881	197.676488149144	774.231189705497	791.332400379153	364.506832312188	239.215117679801	340.941883810062	385.253339876482	285.335511232137	1444.36877036485	1497.35366856363	827.711500549144	1023.08731499686	2824.54884377425	3197.0980442602	999.827024974527	661.057064478216	1745.42358553472	1330.05720773663	1247.421159024
protein_coding	RIPK2	ENSG00000104312.7	52.6033602817423	1.49817904849283	0.615678446181475	0.00048716380978079	0.01878972314433	26.7805699268373	42.8656115399083	46.9876060578646	5.24459875405596	57.5708765319804	90.9627639262046	46.3152256067687	41.4282174764728	65.1240642555046	26.6876651617084	39.1042199637138	15.2677091641734	43.527616124208	42.4627625547253	61.2797113262345	53.5325565453515	50.4374103573386	25.5296614070793	49.8123489599586	25.7314629290613	57.237639067363	20.5084898698099	36.3210922975234	64.0728081431879	40.7585208603745	55.3020170268573	188.7567258633	150.230745104738	35.0304359115163	32.6639961271589	62.6765742078378	76.020927765616	59.6782584830618
protein_coding	IL33	ENSG00000137033.11	110.238951346733	4.48507172563887	1.31364749207061	9.61576735606076e-06	0.00133178377881442	4.22851104107957	134.09242584279	119.482769689999	27.9711933549651	104.79193256383	124.561622673722	18.3513158064555	80.8836626921611	13.0248128511009	6.35420599088294	0	104.431130682946	577.01993682604	335.15251873551	90.9311845486061	480.465755440097	621.679292813559	83.6805568343156	176.660074799853	114.183366747709	191.525946110022	92.7340411504447	0	8.35732280128538	1.56763541770671	0	6.80204417525406	100.153830069825	7.29800748156589	0.777714193503783	0.793374357061238	5.56250690967922	4.36670184022403
protein_coding	KLF9	ENSG00000119138.4	242.586172861111	1.0457343833675	0.342700453031822	0.000103546483139055	0.00677890842322811	195.92101157002	330.834591628523	171.840387868762	251.740740194686	359.656262379563	350.73930594969	266.531015284235	289.011136204917	146.16734421791	213.501321293667	125.293112944961	149.6235498089	322.550796407593	145.586614473344	134.420011941418	245.099473769626	264.032201188795	130.484936080628	158.704460639868	181.728456936495	195.195025537417	157.826204650276	211.87303840222	357.971993321724	177.926619909712	198.016899676812	549.265067151765	740.199400359802	218.940224446977	104.213701929507	248.326173760168	224.354445357062	187.768179129633
protein_coding	NFIL3	ENSG00000165030.3	129.992622872538	1.73060138984633	0.375277962630339	1.72804943337728e-07	4.78669693045506e-05	83.1607171412316	314.347817959328	265.815599984491	92.654577988322	351.893897004465	387.616102135989	164.28797007684	143.02598890687	40.5216399812028	147.417578988484	122.898977028815	50.0780860584889	181.923113544767	104.640379152716	39.5352976298287	122.992154707502	146.344910355005	51.0593228141587	71.2432432799408	51.4629258581226	70.4463250059852	44.5836736300215	82.3278092077196	133.717164820566	65.0568698348286	29.4349445465531	302.690965798806	300.461490209476	60.5734620969969	87.1039896724237	55.5362049942867	63.0417449763645	61.8616094031738
protein_coding	NR4A3	ENSG00000119508.17	68.0133807224308	2.58043557615661	0.852676787728551	8.00542901621156e-05	0.00592382354797905	15.5045404839584	116.506533928982	76.5226727228081	6.99279833874128	65.9801056883371	114.727810357375	4.36936090629894	28.6051977813741	0	44.4794419361806	16.7589514130202	15.2677091641734	77.0103977582142	103.123851918619	15.8141190519315	92.9077427646596	94.3790936232017	19.8564033166173	37.6488683999687	12.8657314645306	14.6763177095802	8.91673472600429	48.4281230633645	54.322598208355	40.7585208603745	20.5152643809309	501.650757924987	477.295596426511	18.2450187039147	5.44399935452648	35.7018460677557	43.8819989541361	15.2834564407841
protein_coding	PTGS1	ENSG00000095303.15	1335.28290182216	1.45970281274545	0.225918665746062	5.11283723062827e-12	8.84035230631412e-09	573.667997906462	843.023693618197	558.481260573477	613.618054224548	1637.21223036452	1664.37273454164	505.098120768157	640.164598624544	905.948093865464	244.001510049905	348.745798451897	1267.2198606264	2588.21902030868	2268.72474220961	1326.40923548075	2753.60852841544	2720.94544814097	1562.9826039223	1996.54845191834	1814.06813649882	923.140383932598	1060.19975892191	681.625832116855	1716.0369485306	1852.16124602048	848.261583750666	2783.73657872272	2571.13660632379	704.987522719265	1166.57129025567	1555.80711419709	647.104970492682	720.505803636966
protein_coding	SLC25A25	ENSG00000148339.12	49.4409521883294	1.73049888240625	0.550952813358356	5.91235386558341e-05	0.0048689033049818	36.6470956893563	52.7576757414256	55.0426242392129	19.2301954315385	53.6896938444312	98.3381231634644	58.5494361444058	19.7277226078442	23.1552228464016	48.2919655307103	37.50812935295	18.3212509970081	46.8758942876087	22.74790851146	65.2332410892174	23.8905624251982	62.664661353057	45.3860647236966	33.0151615199726	22.5150300629286	33.0217148465556	20.5084898698099	21.792655378514	47.3581625406172	55.6510573285883	43.7064328115485	153.045993943216	170.574491837671	54.7350561117442	65.3279922543178	47.6024614236743	34.6111541046707	40.0281002020537
protein_coding	PPIF	ENSG00000108179.13	147.964965723185	1.20398561586347	0.396755357262002	9.50748309656564e-05	0.00653442879591778	100.07476130555	286.869861844002	275.213121196064	106.640174665805	196.646589502495	179.467074773323	106.612406113694	102.58415756079	95.5152942414067	87.6880426741846	113.322433364232	75.1171290877333	180.807020823633	145.586614473344	90.9311845486061	120.780065594058	137.174472108216	175.871000804324	101.941551359915	88.4519038186482	88.0579062574815	99.8674289312481	98.0669492033131	182.468214494731	134.816645922777	116.84781016965	338.401697718889	455.386946098736	94.1442965122	136.099983863162	130.906768915104	133.500165832301	106.984195085489
protein_coding	DUSP5	ENSG00000138166.5	58.2176658524661	1.25841021273096	0.65564686842333	0.00159483464489139	0.0422561840259484	38.0565993697162	60.4515034537169	71.1526606019093	75.1725821414688	96.3827034074729	80.3094672501626	31.4593985253524	47.346534258826	89.7264885298063	157.584308573897	108.53416153194	10.3820422316379	65.8494705468788	50.045398725212	21.7444136964058	43.3569466235078	58.0794422296626	18.4380887940017	42.2825752799649	8.04108216533165	22.7482924498494	16.9417959794082	50.8495292165327	72.4301309444733	30.5688906452809	48.1662728943596	105.431684716438	151.795648699579	43.7880448893953	46.662851610227	39.6687178530619	62.4236886530668	55.3115566428378
protein_coding	ADM	ENSG00000148926.9	223.301680131111	1.8393811659754	0.591473555886194	6.10448626763012e-05	0.00489483412038658	69.065680337633	385.790503859175	252.390569682244	311.179526073987	567.946399944706	595.765129498655	242.936466390221	122.311880168634	37.6272371254026	171.563561753839	82.9967117597192	136.798674110994	460.946293828152	103.123851918619	73.1403006151831	570.718991268623	793.242908347234	134.739879648474	220.680290159817	194.594188401026	88.7917221429605	140.884408670868	113.806089198907	282.756088110155	182.629526162832	48.1662728943596	253.376145528214	212.826888898379	56.9244583562139	252.75711288873	60.2964511366541	75.4028714423183	72.7783640037339
protein_coding	MMP1	ENSG00000196611.4	2090.63135572947	1.16388793251078	0.449564252925046	0.000378989014482208	0.0156051287449633	1043.03272346629	6070.43006499779	5732.48793905949	2683.48636249197	3920.64137820599	2856.72247789864	1510.92500139817	6536.78088610917	1784.39936060083	1587.28065652256	1413.33823583137	1036.98280643066	7213.30725668607	3397.02100437802	1409.43336050339	1831.60978593186	2244.08265930795	1012.67656914748	7226.26587935399	1839.79959942788	1808.85615770577	627.738124710702	227.612178397813	459.652754070696	747.762094246102	183.745411411816	540.762511932698	694.817196109412	253.240859610336	356.193100624733	297.515383897964	284.305908716938	157.929049888103
protein_coding	CRYAB	ENSG00000109846.7	266.59111466949	1.08744202536247	0.244654088518229	4.97624475581405e-07	0.000110945983689991	162.092923241384	181.354510361151	271.18561210539	227.265946009092	391.999451442474	266.332416901049	228.954511490064	218.97772094707	292.334688435821	76.2504718905953	111.726342753468	224.740678896633	287.951922052453	327.569882565024	152.210895874841	450.381343497255	453.554591622431	241.113468844638	262.962865439781	347.374749542327	130.619227615264	172.092980211883	165.866321492023	359.364880455271	339.393067933503	164.122115047447	618.986019948119	574.319619306654	204.344209483845	242.64682837318	320.52324025274	152.041855531232	176.851424529073
protein_coding	PTHLH	ENSG00000087494.15	152.195268879116	1.09540982213824	0.529552766786657	0.00139399431088235	0.0383810301077576	42.2851104107957	147.281844778147	155.730351506066	41.9567900324477	159.775353970777	147.507184745197	52.4323308755873	77.9245043009845	144.72014279001	35.5835535489445	77.4103946220458	98.324047017277	487.732519135357	489.838296613438	69.1867708522003	203.954616259562	236.138784854812	75.1706696986225	171.447154559857	48.2464929919899	51.3671119835309	65.0921634998314	102.90976150965	399.758607328151	260.227479339314	57.0859530599817	319.696076236941	261.33890033845	124.06612718662	45.8851374167232	149.947753484574	108.159856577096	114.262031485862
protein_coding	FGD4	ENSG00000139132.14	69.2966554691168	1.68629904181434	0.686109488159611	0.000401573202756264	0.0163465982053578	38.0565993697162	104.416233238238	18.7950424231459	20.9783950162238	124.844709782834	102.435544961942	36.7026316129111	45.3737619980416	0	30.5001887562381	33.5179028260404	114.813172914584	248.888676812779	94.0246885140346	90.9311845486061	215.899897472161	240.724003978207	90.7721294473932	141.328059839883	36.9889779605256	82.1873791736494	89.1673472600429	3.63210922975234	33.4292912051415	4.70290625312014	1.78393603312443	105.431684716438	79.8100833368919	18.2450187039147	8.55485612854162	0.793374357061238	16.6875207290377	12.3723218806348
protein_coding	NR4A1	ENSG00000123358.19	94.2566998134352	1.67690414405663	0.81781039540566	0.00116411368292701	0.0341062922296018	12.6855331232387	51.6585574968126	55.0426242392129	19.2301954315385	65.9801056883371	44.252155423559	15.7296992626762	29.5915839117663	14.472014279001	11.4375707835893	26.3354950776032	9.16062549850407	42.4115234030745	30.3305446819466	21.7444136964058	42.914528800819	45.8521912339441	4.25494356784656	9.84662711999181	0	0	11.5917551438056	148.916478419846	128.145616286376	114.43738549259	110.604034053715	800.940701636165	755.848436308212	113.119115964271	20.9982832246022	154.707999626941	59.951463359876	138.278891607094
protein_coding	CPM	ENSG00000135678.11	58.5241853032876	1.678423753069	0.729147677694446	0.000535023267151356	0.0199764653480332	11.2760294428789	8.79294595690427	14.7675333324717	1.74819958468532	79.5642450947595	81.1289516098581	13.1080827188968	10.8502474343143	5.78880571160041	20.3334591708254	17.5569967184021	32.9782517946146	18.9735762592702	21.2313812773626	41.5120625113202	50.4356317865295	49.6732071701062	17.0197742713862	8.10898703999326	12.8657314645306	38.1584260449086	41.0169797396198	33.8996861443551	135.110051954114	56.4348750374417	43.7064328115485	316.295054149314	298.896586614635	98.5231010011395	104.213701929507	105.518789489145	78.4931530588067	63.3171766832485
protein_coding	CSRP2	ENSG00000175183.9	39.5226942858755	2.88431264961373	0.557691081451969	1.37035422690681e-08	7.36847528715011e-06	4.22851104107957	60.4515034537169	12.0825272720223	17.4819958468532	59.5114678757551	45.0716397832545	27.0900376190534	21.7004948686286	54.9936542602039	0	12.7687248861106	14.6570007976065	32.3666889128726	31.847071916044	13.8373541704401	48.2235426730852	79.859233065786	17.0197742713862	29.5398813599754	43.4218436927909	5.8705270838321	27.6418776506133	9.6856246126729	103.07364788252	21.1630781390406	24.0831364471798	137.741394548895	154.925455889261	24.813225437324	79.3268477373859	55.5362049942867	8.03473220286998	26.2002110413442
protein_coding	SOCS2	ENSG00000120833.13	150.921154286653	1.30934964416346	0.418343475517579	7.54112601447217e-05	0.00565028138510575	143.769375396705	248.400723282546	181.237909080335	141.604166359511	291.735565347451	311.404056684304	165.1618422581	171.631186688244	75.2544742508053	49.5628067288869	97.3615272565936	87.3312964190721	361.614041647267	232.028666816892	63.2564762077259	192.894170692341	228.878854576105	107.791903718779	122.793232319898	57.8957915903879	88.7917221429605	38.3419593218185	81.1171061311355	197.789972963754	98.7610313155229	71.3574413249771	253.376145528214	338.01917648566	77.3588793045984	116.657129025567	115.03928177388	55.0070127734945	117.173166046012
protein_coding	CRADD	ENSG00000169372.12	33.5055371430743	2.24141821898256	0.684361416346568	3.66609146389329e-05	0.00352755179699458	12.6855331232387	41.7664932952953	33.5625757556176	0	76.9767899697267	79.4899828904671	24.4684210752741	36.4962868245117	15.9192157069011	12.7084119817659	15.1628608022564	10.9927505982049	80.3586759216148	40.946235320628	15.8141190519315	32.7389188789753	42.7953784850145	12.7648307035397	17.3764007999856	4.82464929919899	16.8777653660173	24.0751837602116	15.7391399955935	15.3217584690232	34.4879791895477	8.02771214905993	127.538328286014	123.62738399244	23.3536239410108	28.77542515964	30.9415999253883	22.8680839620146	26.2002110413442
protein_coding	NTN4	ENSG00000074527.11	49.0476532687343	1.03060935890281	0.432210721460266	0.000789995376634915	0.0258829668022214	14.0950368035986	14.2885371799694	9.39752121157293	13.9855966774826	58.2177403132386	46.7106085026456	34.0810150691317	14.7957919558831	10.1304099953007	29.2293475580615	28.7296309937489	39.085335460284	29.018410749472	21.2313812773626	41.5120625113202	71.6716872755946	107.370547806153	24.1113468844638	25.4853878399788	22.5150300629286	86.5902744865235	43.692000157421	71.4314815184626	40.3937268728793	29.0012552275742	95.4405777721569	132.639861417454	129.886998371805	68.6012703267194	78.5491335438821	37.2885947818782	101.361237020821	48.0337202424644
protein_coding	TXNRD1	ENSG00000198431.15	749.928167595234	1.10960432796994	0.247593688725725	4.11076137780602e-07	0.000101558026363581	518.697354372428	1638.78530271803	788.049278741901	1048.91975081119	1254.91573564092	1013.70215294338	701.719361551609	1354.3081570285	179.452977059613	743.442100933304	685.520917323065	530.094862180102	1963.2070964739	805.275961305683	759.077714492711	1140.99556471456	1238.39126491011	608.456930202058	1966.42935719837	445.475951959374	716.204304227516	643.78824721751	207.030226095883	547.404643484192	293.931640820009	322.000453978959	525.457912538376	547.716258194357	256.889863351119	731.82905608706	191.203220051758	192.215516545582	187.040395489596
protein_coding	ANKRD13A	ENSG00000076513.16	150.955929757598	1.07023151219909	0.330012317662121	5.42725413184693e-05	0.00455142477240485	132.493345953827	103.317114993625	91.2902060552799	132.863168436084	199.234044627528	175.369652974845	83.8917294009396	51.2920787803949	125.906524227309	88.9588838723612	60.6514432090255	125.805923512789	101.564437623152	89.4751068117426	122.559422652469	318.540832335976	299.185547801486	202.818976734019	127.426939199894	152.780561141301	71.9139567769432	128.400980054462	104.120464586234	129.538503419923	101.112484442083	128.443394384959	404.721628427616	435.043199365803	115.308518208741	132.989127089147	207.070707192983	101.361237020821	136.095540686982
protein_coding	ATP2A2	ENSG00000174437.16	498.036630931774	1.2123606548368	0.172649916207374	1.35815079115321e-13	3.10371409548288e-10	415.803585706158	683.651548149307	802.816812074373	503.481480389372	884.262788979969	954.6992790453	448.296428986271	574.076727888266	455.868449788532	329.147870327736	426.954238379325	330.393226312713	580.368214989441	459.507751931492	347.910619142493	623.366712168597	747.772818706906	320.539082111107	408.345418799661	379.539078203654	253.900296375738	308.519021519749	374.107250664491	417.866140064269	432.667375287053	320.216517945835	962.489250798449	973.370035991114	335.708344152031	373.302812881816	400.654050315925	302.847598415869	302.757994255533
protein_coding	LATS2	ENSG00000150457.8	145.206113104114	1.01408973998718	0.289230859357373	2.470334311048e-05	0.00258643500166332	102.89376866627	148.38096302276	99.3452242366281	80.4171808955248	230.283506127922	188.481402729973	167.783458801879	157.821780862753	156.297754213211	110.563184241363	110.130252142704	105.041839049513	131.698941093758	121.322178727787	96.8614791930804	185.815485529319	200.221235054889	173.034371759093	118.738738799901	90.0601202517145	72.6477726624222	79.3589390614382	93.2241368969766	123.966954885733	79.9494063030424	123.091586285586	369.010896507533	298.896586614635	148.149551875788	234.091972244639	174.542358553472	123.611264659538	96.0674404849288
protein_coding	MEDAG	ENSG00000102802.9	229.942322862797	3.9653122146537	0.523791512702312	5.39572495091711e-16	2.46611608881667e-12	54.9706435340345	198.940402274959	340.995769677075	61.1869854639862	562.77148969464	620.349660289521	76.9007519508613	58.1967816931403	11.5776114232008	165.209355762956	77.4103946220458	92.8276717181745	305.80940559059	432.21026171774	73.1403006151831	519.840941659405	523.479183254196	184.380887940017	112.946605199906	73.9779559210512	231.152003925889	123.050939218859	20.5819523019299	97.5020993483294	161.466448023791	42.8144647949863	933.580563053619	1172.11279253592	64.2224658377798	14.7765696765719	49.1892101377968	84.6737162917836	45.8503693223524
protein_coding	EDNRB	ENSG00000136160.15	400.818562828545	1.69118211376819	0.455938748869722	7.78616351420298e-06	0.00114795678521499	85.9797245019513	633.092108897107	272.528115135615	174.819958468532	726.428026352967	570.361114348094	103.116917388655	223.909651599031	47.7576471207033	29.2293475580615	44.6905371013872	443.984982494164	1608.28961115343	712.767800025746	290.584437579241	996.324936695302	990.025229059577	442.514131056042	811.477917359325	382.755511069787	154.835151836072	344.185960423766	179.184055334449	491.68915814229	330.771073136116	140.038978600268	590.07733220329	635.350859505454	218.940224446977	97.9919883814767	176.922481624656	107.541800253798	168.845804488663
protein_coding	NID2	ENSG00000087303.17	166.578971809364	1.76928057735967	0.324891622016844	2.40454837078568e-09	1.69076743518091e-06	76.1131987394323	200.039520519572	166.470375747863	101.395575911749	355.775079692014	354.836727748167	94.3781955760571	170.644800557852	153.403351357411	52.1044891252401	73.4201680951362	124.584506779655	459.830201107018	386.71444469482	75.1170654966746	329.158860080508	323.640049792922	107.791903718779	285.552186479763	146.347695409036	77.7844838607753	146.23444950647	61.7458569057897	135.110051954114	157.547359479525	86.5208976065348	181.954681688046	248.819671579722	70.0608718230325	78.5491335438821	82.5109331343688	58.7153507132806	74.2339312838086
protein_coding	SAMD4A	ENSG00000020577.13	81.252169120471	1.52532282170255	0.41758972362629	1.12344964809172e-05	0.00148832655553716	50.7421324929549	79.1365136121384	73.8376666623587	62.9351850486715	97.0295671887311	142.590278587023	59.4233083256656	46.3601481284338	36.1800356975025	54.6461715215933	59.0553525982617	61.0708366566938	97.1000667386179	95.5412157481319	61.2797113262345	60.6112417083732	147.87331672947	72.3340406533915	77.6145902399355	33.7725450943929	32.2878989610765	49.0420409930236	53.2709353697009	48.7510496741647	87.7875833915759	66.0056332256039	226.167968827197	281.682647071383	72.2502740675023	122.878842573598	75.3705639208176	33.3750414580753	63.3171766832485
protein_coding	GREM1	ENSG00000166923.10	2118.15841775268	1.23018843955385	0.242402388957235	1.99343932669006e-08	9.59054151856518e-06	2709.06607365165	4275.5699715447	1781.50152110818	2902.01131057763	7444.10839471945	8135.02123869759	3699.97481545394	3659.4925437551	1406.6797879189	767.588083698659	1684.67363966122	1168.28510524255	1974.36802368523	514.102732358995	950.823907997381	2302.3423492728	2733.17269913669	1022.60477080579	1843.05691151847	564.483968006282	452.764401340551	837.281390771803	1262.76330887723	2029.4365535788	716.409385891968	1221.99618269023	2547.36554363264	2677.55005077298	1499.01073671363	1786.40950247819	1279.71283793978	786.167643234663	1263.43239910482
protein_coding	THBS1	ENSG00000137801.10	1877.5274732485	2.66757135892993	0.352257246544857	1.46213732208738e-15	4.45513242040025e-12	1002.15711673586	3296.25561559449	1165.29263023504	1636.31481126546	5908.45377801246	5603.63405159808	1764.34793396351	1787.33166827068	765.569555359154	368.543947471211	535.488399911265	660.786452625427	2833.75941895806	605.094366404835	733.379771033323	2853.59495634312	3093.11240032315	642.49647874483	2049.2568676783	1228.67735486268	315.540830755975	429.786613793407	604.140835215472	1899.89805015888	615.296901449885	778.688078458813	5548.7675359635	6854.27774540366	1016.61244218213	2941.31507983131	1347.94303264704	419.042187195834	653.54970875353
protein_coding	SQOR	ENSG00000137767.13	235.607146288226	1.18070195997496	0.266563926552866	4.70474351839982e-07	0.000107515151254232	143.769375396705	447.341125557505	170.497884838537	248.244341025316	313.082070128972	396.63043009264	210.603195683609	244.623760337268	133.142531366809	291.022634382439	276.123675662143	141.073632676963	526.795764375031	263.875738732936	221.397666727041	402.600218646858	269.381623499422	205.65560577925	334.206108719722	123.832665346107	283.986747680378	184.576408828289	121.070307658411	207.540182898587	143.438640720164	117.739778186212	221.066435695757	316.110526157886	100.712503245609	230.981115470624	125.353148415676	181.708559049521	176.851424529073
protein_coding	FGF7	ENSG00000140285.9	511.062529233058	1.92074033172985	0.710061890303765	0.000224845818356269	0.0112189618314017	367.880460573923	745.202169847637	558.481260573477	416.071501155106	1582.22880895757	1363.62197453337	441.305451536193	350.167076289234	5.78880571160041	135.980008204895	192.328918597042	45.8031274925203	350.453114435931	165.301468516609	85.0008899041317	237.135952961226	302.242360550415	51.0593228141587	46.3370687999615	19.298597196796	52.8347437544889	74.0088982258357	444.328029106369	920.698395274939	518.887323260922	476.310920844222	2295.68990914824	2522.62459488372	533.484346902467	491.515370294391	437.149270740742	304.701767385762	331.141556216989
protein_coding	DTWD1	ENSG00000104047.14	173.169480523561	1.03021602006725	0.315766657469994	5.68850583548324e-05	0.00472714834928658	164.911930602103	172.561564404246	115.455260599325	136.359567605455	360.303126160821	296.653338209784	179.143797158256	76.9381181705923	41.9688414091029	105.479819448657	96.5634819512117	75.1171290877333	150.672517353028	69.7602527684773	100.815008956063	143.343374551189	179.969850593231	100.700331105702	81.0898703999326	46.6382765589236	98.3313286541877	94.5173880956455	185.237570717369	381.651074592032	174.791349074298	152.526530832139	455.736959742022	521.112897082059	263.458070084529	157.875981281268	203.103835407677	152.041855531232	179.762559089223
protein_coding	ARNT2	ENSG00000172379.20	87.8090164591338	1.08154797030275	0.538279394029823	0.00157240063984236	0.0417828902581366	53.5611398536746	148.38096302276	178.552903019886	59.4387858793009	200.527772190044	186.022949650887	76.9007519508613	128.230196950987	4.3416042837003	80.0629954851251	59.0553525982617	32.9782517946146	120.538013882422	34.8801263842386	41.5120625113202	96.4470853461705	102.785328682758	28.3662904523104	67.1887497599441	25.7314629290613	35.2231625029926	32.1002450136155	90.8027307438084	96.1092122147819	72.1112292145088	77.6012174409126	204.061325257622	175.269202622194	102.901905490079	76.2159909633708	57.1229537084092	95.1806737878444	57.4949075629498
protein_coding	ABHD17C	ENSG00000136379.11	472.82933845185	2.14665361520852	0.55874498041444	4.64745906069209e-06	0.000732455573685972	118.398309150228	1457.43079235688	1572.07104839313	166.078960545105	673.385196289794	933.392685693216	241.188722027701	432.037125111787	56.440855688104	400.314977425625	233.029229171519	90.9955466184737	1070.33291956706	697.602527684773	73.1403006151831	363.22503242755	429.100089630994	144.668081306783	581.530213439517	49.8547094250562	267.108982314361	74.9005716984361	283.304519920682	558.547740552573	604.323453525938	239.047428438673	991.397938543279	1226.88441835536	247.402453625084	291.642822563919	257.053291687841	551.924296704838	225.612928411575
protein_coding	CEMIP	ENSG00000103888.16	3369.92913840433	4.66765678621061	0.732938125613334	5.80265986630399e-12	8.84035230631412e-09	219.882574136138	6617.79095081508	4271.84464217501	632.848249656086	9433.86138586969	10855.7093128868	834.547933103097	1986.58166660991	17.3664171348012	481.648814108927	284.902174021344	100.766880483545	5801.44996445214	2711.55069456603	85.0008899041317	3132.3181846371	3626.52622501137	268.061444774333	1921.2507151184	22.5150300629286	553.297177651175	45.4753471026219	1066.6294104706	7641.37881464193	5928.01333205794	456.687624479854	16210.9717806742	18137.2326642074	1612.85965342606	2605.34254823767	591.857270367684	2365.91960558356	685.572188915173
protein_coding	IDH2	ENSG00000182054.9	120.24411281241	1.10336164047217	0.286176438845317	6.04762559844438e-06	0.000921355759923001	59.199154575114	132.993307598177	69.8101575716846	80.4171808955248	208.937001346401	199.954183765711	152.053759539203	82.8564349529455	154.850552785311	52.1044891252401	100.553708478121	118.477423113986	112.725364834487	84.9255251094506	183.839133978704	187.585156820075	179.205647405998	214.165492914943	134.956712879888	167.254509038898	63.1081661511951	122.159265746259	75.0635907482149	86.3590022799489	93.2743073535494	92.7646737224703	136.040883505081	203.437467329332	103.631706238236	80.8822761243935	98.3784202755936	45.1181116007314	90.9729550046674
protein_coding	RFLNB	ENSG00000183688.4	627.733342355899	1.02448421062122	0.221244698791169	2.24399228432954e-07	6.03303925619303e-05	420.032096747238	626.497399429429	765.226727228081	515.71887748217	1020.10418304419	808.831063019495	634.431203594606	937.066823872598	1574.55515355531	318.981140742324	382.263701277937	497.116610385487	770.103977582142	779.494998326029	567.331520988042	836.169684881937	967.099133442605	711.99389035299	1219.82333615899	1130.57615244563	393.325314616751	332.59420527996	209.451632249051	509.796690878408	248.470213706514	186.421315461503	634.290619342441	569.624908522131	429.122839916074	593.395929643387	679.12844964442	208.903037274619	237.257466652173
protein_coding	MINK1	ENSG00000141503.15	30.4926656458069	1.24203408019466	0.500323902336278	0.000536948830994307	0.0199764653480332	8.45702208215915	29.6761926045519	29.5350666649435	20.9783950162238	23.9339599065537	48.3495772220367	23.5945488940143	12.8230196950987	27.4968271301019	29.2293475580615	23.9413591614575	37.2532103605832	64.7333778257453	27.297490213752	43.4888273928116	61.9384951764397	53.4942231062682	34.0395485427725	48.07470887996	41.8136272597246	34.4893466175136	20.5084898698099	10.896327689257	30.6435169380464	25.8659843921608	16.9473923146821	20.4061325257622	51.6418186297536	24.813225437324	21.7759974181059	20.6277332835922	26.5764219018007	10.9167546005601
protein_coding	HS3ST3B1	ENSG00000125430.8	27.9586109408508	1.72892816237728	0.578025397003566	9.75071090250578e-05	0.00657629620671804	16.9140441643183	26.3788378707128	1.3425030302247	10.4891975081119	77.6236537509849	68.0172018547295	16.603571443936	34.5235145637273	47.7576471207033	12.7084119817659	24.7394044668394	10.9927505982049	59.1529142200776	10.6156906386813	27.6747083408801	54.4173921907292	82.1518426274832	12.7648307035397	20.8516809599827	20.9068136298623	15.4101335950593	19.6168163972094	16.9498430721776	13.9288713354756	11.7572656328003	16.9473923146821	66.3199307087271	34.4278790865024	12.406612718662	24.1091399986173	24.5946050688984	9.88890117276305	19.6501582810082
protein_coding	NR1D1	ENSG00000126368.5	41.2965197900834	1.36631895824829	0.450059928442572	9.78422802881144e-05	0.00657629620671804	43.6946140911556	34.072665583004	44.3025999974152	78.6689813108394	49.8085111568819	72.1146236532072	27.0900376190534	33.5371284333351	53.5464528323038	52.1044891252401	27.1335403829851	15.8784175307404	44.6437088453416	28.8140174478493	25.6979434593887	63.7081664671952	61.9004581658246	17.0197742713862	26.6438145599779	33.7725450943929	52.1009278690099	27.6418776506133	10.896327689257	62.6799210096404	30.5688906452809	35.6787206624886	37.4112429638973	67.2908545781638	21.1642216965411	38.8857096751892	54.7428306372254	61.1875760064714	28.3835619614562
protein_coding	IGFBP4	ENSG00000141753.6	6936.40035199291	1.10996875654265	0.223766922501726	3.9204643854205e-08	1.43347859788515e-05	5986.16213048832	10824.1164729492	7201.18625412531	4830.27545248554	14277.5773799311	16200.3863068211	6450.05056987849	4762.27223753358	2398.01276603047	4472.09017638341	4362.91368452293	4684.74387993498	8707.75541028387	5641.48131084207	4696.79335842365	13111.9370110296	12339.206762648	7355.37911428408	4737.38607143606	3118.33166371561	4956.92630641073	5145.84761037708	6568.06419046881	8046.70897050427	5136.35744611605	5616.72260029226	9220.17087955688	10680.46703479	5712.15045582162	4415.86119071448	5153.7598234698	5873.38924029796	6216.72785319895
protein_coding	PITPNC1	ENSG00000154217.14	296.349746863172	1.03042412270296	0.492138214998648	0.00132337571883936	0.0371072927788669	101.48426498591	301.158399023971	233.595527259099	202.791151823497	336.369166254268	280.263651015874	118.846616651331	464.58786741473	176.558574203812	132.167484610365	151.628608022564	144.737882876364	420.766955867344	329.086409799121	136.396776822909	227.402760862072	289.63300796108	197.145718643557	433.830806639639	67.5450901887859	207.669895590561	113.242531020255	299.043659916276	635.156532897689	354.285604401717	228.343812239927	987.996916455652	879.475820300653	302.867310484984	167.986265796817	168.988738054044	356.618498542768	331.869339857027
protein_coding	KCNJ2	ENSG00000123700.4	36.9902450790309	1.77687027248854	0.759059596401721	0.00058544248635536	0.0213208357281846	22.5520588857577	56.0550304752647	28.1925636347188	83.9135800648954	105.438796345088	108.991419839506	66.4142857757438	77.9245043009845	4.3416042837003	38.1252359452976	21.5472232453117	14.0462924310396	26.7862253072049	3.03305446819466	41.5120625113202	31.8540832335976	53.8763246998844	0	36.4904416799697	0	11.7410541676642	6.24171430820301	10.896327689257	30.6435169380464	21.1630781390406	17.8393603312443	98.6296405411838	73.5504689575279	29.1920299262636	62.2171354803027	8.72711792767362	6.18056323297691	22.5612928411575
protein_coding	SPHK1	ENSG00000176170.13	124.834711052351	2.24114097187868	0.664998702718083	2.4291940899396e-05	0.00258200734606255	66.2466729769133	409.971105240662	294.00816361921	113.632973004546	311.788342566456	413.020117286551	125.837594101409	154.862622471577	350.222745551825	113.104866637716	119.706795807287	23.8176262961106	148.440331910761	128.904814898273	25.6979434593887	43.7993644461967	82.9160458147157	52.4776373367742	111.788178479907	72.3697394879849	12.4748700531432	7.13338778080344	39.9532015272757	50.1439368077123	57.218692746295	32.1108485962397	214.264391520503	308.286008183681	45.9774471338651	69.9942774153405	22.2144819977147	38.9375483677545	58.2226912029871
protein_coding	CABLES1	ENSG00000134508.12	154.356269256205	2.23134773404572	0.460393981564609	5.03450468549989e-08	1.7700156665444e-05	62.0181619358337	344.02401056388	299.378175740109	94.4027775730073	352.540760785723	285.180557174047	139.819549001566	143.02598890687	0	102.938137052304	71.0260321789904	39.085335460284	215.405895178773	175.917159155291	39.5352976298287	130.513257693212	140.613386450762	51.0593228141587	108.892111679909	6.43286573226532	69.7125091205062	30.3168980684146	65.377966135542	242.362361237276	190.467703251366	104.360257937779	573.072221765154	544.586451004674	70.0608718230325	136.099983863162	40.4620922101232	158.840475087507	66.2283112433979
protein_coding	ANGPTL4	ENSG00000167772.11	233.173205852932	1.79138408596119	1.09451767678855	0.00186938679095484	0.0469452325717533	32.4185846482767	538.567939860387	224.198006047526	22.7265946009092	337.662893816784	199.134699406015	68.1620301382634	132.175741472556	10.1304099953007	3.81252359452976	0.798045305381915	29.9247099617799	452.017552059084	324.536828096829	21.7444136964058	318.098414513287	366.817529871553	109.210218241395	228.21006383981	19.298597196796	5.8705270838321	27.6418776506133	283.304519920682	639.335194298332	356.637057528277	224.775940173678	841.75296668769	805.925351343125	301.407708988671	167.986265796817	314.17624539625	19.1597460222284	267.096595893703
protein_coding	WTIP	ENSG00000142279.12	103.268080141371	1.04095705726342	0.330190993085654	8.23161889360061e-05	0.0059718435163812	52.1516361733147	103.317114993625	73.8376666623587	124.122170512658	159.128490189519	145.868216025806	155.549248264242	118.366335647065	124.459322799409	41.9377595398274	62.2475338197894	81.2242127534027	99.332252180885	78.8594161730613	142.327071467383	159.270416167988	113.484173304012	113.465161809242	77.6145902399355	88.4519038186482	54.3023755254469	49.933714465624	52.0602322931168	103.07364788252	110.518296948323	107.036161987466	180.254170644233	187.788431380922	92.6846950158868	141.543983217689	67.4368203502053	53.7709001268991	92.4285222847421
protein_coding	KCNK6	ENSG00000099337.4	50.5527132928743	2.64720360721295	0.67518210520205	3.82586709812073e-06	0.000651386797903811	0	31.874429093778	20.1375454533706	31.4675925243358	105.438796345088	89.3237952068135	9.61259399385766	6.90470291274546	20.2608199906014	10.1667295854127	11.1726342753468	39.6960438268509	68.0816559891459	16.6817995750707	37.5585327483373	74.7686120344165	147.109113542237	65.2424680403139	37.6488683999687	24.123246495995	37.4246101594296	39.2336327944189	42.3746076804439	23.6790812703086	31.3527083541343	18.7313283478065	176.853148556606	325.499947726932	24.813225437324	37.3302812881816	18.2476102124085	22.8680839620146	22.5612928411575
protein_coding	PVR	ENSG00000073008.14	80.7507527376855	1.25030108532677	0.61823653788221	0.00116044054596506	0.0341062922296018	43.6946140911556	102.217996749012	83.2351878739317	62.9351850486715	100.263886095022	46.7106085026456	83.0178572196798	46.3601481284338	63.6768628276045	26.6876651617084	55.0651260713521	53.7423362578905	87.0552322484161	43.9792897888226	37.5585327483373	71.2292694529057	115.012579678477	109.210218241395	101.941551359915	127.04909821224	63.1081661511951	76.6839186436369	26.6354676848505	91.9305508141392	45.4614271134947	50.8421769440462	219.365924651943	261.33890033845	50.3562516228046	121.32341418659	72.9904408496339	71.6945335025321	52.4004220826884
protein_coding	SIRPA	ENSG00000198053.11	117.810838032792	1.12708352040796	0.383204716561972	0.000145383362628022	0.0084987207433262	95.8462502644703	187.949219828829	171.840387868762	120.625771343287	305.319704753874	331.891165676692	96.9998121198364	93.7066823872598	329.961925561223	118.188231430423	81.4006211489553	42.7495856596856	123.886292045823	94.0246885140346	53.3726518002688	122.992154707502	97.8180079657475	42.5494356784656	82.8275104799311	70.7615230549185	42.5613213577827	65.9838369724318	84.7492153608878	117.002519217995	78.3817708853357	72.2494093415394	224.467457783384	169.00958824283	63.4926650896232	75.438276769867	75.3705639208176	106.305687607203	48.0337202424644
protein_coding	THBD	ENSG00000178726.6	131.138200458498	1.28593271189934	0.64588759058635	0.00131672304146013	0.0370343548368833	36.6470956893563	250.598959771772	100.687727266853	66.4315842180422	231.577233690438	133.575950630372	90.8827068510179	275.201730379426	0	82.6046778814782	57.4592619874979	91.6062549850406	650.682056420854	362.450008949262	67.2100059707088	230.057267798205	337.777808756722	133.321565125859	457.57855439962	62.7204408895869	127.683964073348	58.8504491916283	21.792655378514	104.466535016067	59.5701458728551	8.91968016562214	85.0255521906757	57.9014330091177	24.813225437324	13.9988554830681	7.93374357061238	22.2500276387169	15.2834564407841
protein_coding	RCAN1	ENSG00000159200.17	295.573170832284	2.03505984705972	0.639661161025398	4.19270842478255e-05	0.00390328959583998	78.932206100152	103.317114993625	171.840387868762	125.870370097343	166.890855564617	179.467074773323	134.576315914007	99.6249991696131	166.428164208512	77.5213130887719	72.6221227897543	67.1779203223631	234.379471438043	127.388287664176	75.1170654966746	160.597669636054	181.880358561312	87.9355004021622	115.842671999904	65.9368737557195	71.9139567769432	93.6257146230451	227.612178397813	392.794171660413	225.739500149767	212.288387941807	1989.59792126181	2536.70872723729	298.488505996045	185.873692247404	673.574829144991	167.493263613674	184.857044569484
protein_coding	ETS2	ENSG00000157557.11	237.665278633538	1.1172869780505	0.359241322119972	8.9230525998311e-05	0.00627427875500432	67.6561766572732	436.349943111374	445.711006034602	194.050153900071	325.372481972878	245.845307908661	162.54022571432	372.853957288255	180.900178487513	266.876651617083	187.54064676475	101.988297216679	267.862253072049	318.47071916044	128.489717296943	147.767552778078	204.042250991051	165.942799146016	255.433091759788	136.698396810638	142.360281782928	90.0590207326434	198.555304559794	292.506298044988	314.310901250196	129.335362401521	503.3512689688	486.685017995557	199.235604246749	241.091399986173	244.359301974861	237.333628146313	151.378997127767
protein_coding	MAFF	ENSG00000185022.11	190.623893631976	1.4023496730959	0.500793804661266	0.000197684338497267	0.0103831668692881	54.9706435340345	197.841284030346	241.650545440447	164.33076096042	143.603759439322	153.243575263065	126.711466282669	147.957919558831	149.06174707371	252.897398437141	197.915235734715	86.1098796859382	337.060001782329	238.094775753281	71.1635357336917	195.106259805785	232.31776891865	85.0988713569311	228.78927719981	75.5861723541175	107.137119279936	81.1422860066391	123.491713811579	146.253149022494	267.281838718995	176.609667279318	516.955357319308	505.463861133649	242.293848387988	306.419392240491	166.60861498286	127.319602599324	144.101160727393
protein_coding	GLA	ENSG00000102393.10	50.8600707360989	1.31974847128379	0.477414021292613	0.000232106980173124	0.0114069349772179	14.0950368035986	90.1276960582688	88.6051999948305	41.9567900324477	58.8646040944968	77.0315298113805	17.4774436251958	77.9245043009845	39.0744385533027	25.4168239635318	37.50812935295	26.2604597623783	83.7069540850155	69.7602527684773	41.5120625113202	62.8233308218175	50.8195119509548	24.1113468844638	35.3320149599706	28.9478957951939	23.4821083353284	24.966857232812	38.7424984506916	80.7874537457587	120.707927163417	24.975104463742	73.1219748839811	122.062480397599	48.8966501264915	32.6639961271589	23.0078563547759	44.5000552774337	29.1113456014936
