# Supplementary material for: RNA-Seq of Gingival Fibroblasts Grown on Collagen Membranes and Hyaluronic Acid
Source: J Funct Biomater. 2026 Jan 23;17(2):57. doi: 10.3390/jfb17020057 (PMC12942325; doi:10.3390/jfb17020057)
Supplement: Supplementary file 1 [file jfb-17-00057-s001.zip › Tables S1 Membranes versus TCS/Filtered for padj005/Collafleece_vs_TCS_paired_lfcShrink_apeglm_DESeq2results_GeneSymbols_GeneTypes_padj005_lt-1_down.tsv]

GeneType	GeneSymbol	ENSG	baseMean	log2FoldChange	lfcSE	pvalue	padj	LP06001	LP06002	LP06003	LP06004	LP06005	LP06006	LP06007	LP06008	LP06009	LP06010	LP06011	LP06012	LP06013	LP06014	LP06015	LP06016	LP06017	LP06018	LP06019	LP06020	LP06021	LP06022	LP06023	LP06024	LP06025	LP06026	LP06027	LP06028	LP06029	LP06030	LP06031	LP06032	LP06033
protein_coding	EPHB2	ENSG00000133216.16	167.700583623738	-1.83989930978038	0.311890413339822	1.80540316142029e-10	1.83368781094921e-07	311.500313359529	98.920642015173	162.442866657189	242.99974227126	92.5015207199236	65.5587487756429	225.459022765025	102.58415756079	358.905954119225	127.084119817659	177.964103100167	36.6425019940163	14.509205374736	39.4297080865306	71.1635357336917	26.5450693613313	17.5766733063453	35.457863065388	27.8022412799769	59.5040080234542	37.4246101594296	63.3088165546305	542.394978309682	130.931390553471	240.63203661798	416.549063734554	90.1270853221163	115.802866018235	416.716227197412	239.535971599165	312.589496682128	260.201712108328	373.353007339155
protein_coding	PAFAH2	ENSG00000158006.13	36.8742048392115	-1.68487094984296	0.592932864765643	0.000184110983428548	0.0100176101161926	39.466103050076	20.8832466476476	14.7675333324717	68.1797838027275	45.9273284693327	13.1117497551286	38.4503759754307	20.7141087382364	39.0744385533027	31.7710299544147	35.9120387421862	56.1851697241583	15.6252980958696	24.2644357455573	55.3494166817602	23.0057267798205	15.284063744648	19.8564033166173	42.2825752799649	51.4629258581226	36.6907942739506	28.5335511232137	56.9030445994533	79.3945666122111	37.6232500249611	54.4100490102951	11.9035773066946	6.25961437936408	29.1920299262636	52.1068509647535	66.643445993144	50.6806185104106	34.9336147217923
protein_coding	SLC6A9	ENSG00000196517.11	110.96461491931	-1.96218437519324	0.333793757126869	2.15099658963549e-10	1.9662259825858e-07	186.054485807501	63.748858187556	106.057739387752	106.640174665805	34.283780406685	35.2378274669081	141.567293364086	97.6522269088287	280.75707701262	139.792531799425	177.166057794785	127.027340245923	68.0816559891459	124.355233195981	126.512952415452	31.4116654109087	32.4786354573771	72.3340406533915	38.2280817599682	252.489979991414	71.1801408914642	150.692816869473	131.966635347668	37.6079526057842	133.249010505071	181.961475378692	56.116864445846	37.5576862761844	82.4674845416946	70.7719916088443	195.170091837065	116.194588779966	155.017915327953
protein_coding	DHCR24	ENSG00000116133.12	728.604776478756	-1.25826419312747	0.466550775592202	0.000220556544974284	0.0112005965422774	1565.9585888798	490.206737097413	840.406896920665	1006.96296077874	258.745512503283	234.372526872924	801.340790215225	1029.78712012947	784.383173921855	1804.59450141076	2035.01552872388	606.433408000969	256.701325860714	721.86696343033	755.124184729729	516.301599077894	415.726533854427	669.444454674525	1055.90595527912	826.623246596094	1448.55255793557	881.865064401825	435.85310757028	424.830575732007	838.684948473091	424.576775883614	231.269501958638	179.963913406717	409.418219715846	664.945635445735	232.458686618943	726.216179874787	469.420447824084
protein_coding	PTGFR	ENSG00000122420.9	622.999561791889	-1.16890614902118	0.38098263255233	9.08319918106633e-05	0.00633813158123109	1230.49671295416	319.843409182393	516.863666636511	860.114195665178	398.468089255056	590.028738980786	904.45770760388	574.076727888266	405.216399812028	1278.46624536565	1322.36107101783	519.712819948464	191.967948034969	194.115485964458	498.144750135842	329.158860080508	300.71395417595	472.298736030968	218.363436719818	435.826653360976	653.8299539618	817.664574374594	1078.73644123644	466.617189738434	277.471468934088	1004.35598664905	141.142416636522	165.879781053148	898.384720980761	452.629660619202	814.002090344831	1111.88332561255	1115.69232017724
protein_coding	SARS	ENSG00000031698.12	450.104843945482	-1.01789796443368	0.21471541635775	1.359693203967e-07	4.00934050885882e-05	718.846876983528	202.237757008798	177.210399989661	625.855451317345	324.72561819162	289.277978972524	609.088910338072	360.030937593156	953.705740986167	547.732556414109	767.719583777402	621.090408798576	137.279404699425	153.169250643831	464.539747150487	235.366281670471	319.436932263144	399.964695377576	244.428037919797	747.820641375844	408.73544821181	740.088982258357	535.130759850177	207.540182898587	253.173119959634	711.790477216647	307.792498930246	255.079285959086	465.612877323904	428.520520620585	644.219977933726	377.632413534889	618.616094031738
protein_coding	PHGDH	ENSG00000092621.12	176.8751879556	-1.82669881794494	0.362227786172053	2.33004033622082e-08	1.03930827701744e-05	332.642868564926	49.4603210075865	131.565296962021	290.201131057763	70.5081521571446	93.4212170052912	258.666165652897	121.325494038242	254.707451310418	381.252359452976	404.608969828631	279.704431887657	32.3666889128726	25.7809629796546	253.025904830904	74.7686120344165	66.1035756956028	156.014597487707	57.9213359999519	392.404809668185	219.410949758225	326.352490971757	151.337884573014	44.572388273522	43.1099739869346	211.396419925245	57.8173754896595	35.9927826813434	172.962777313112	125.211985154109	289.581640327352	182.326615372819	250.357572172845
protein_coding	SCNM1	ENSG00000163156.11	51.7215570553451	-1.05850934954591	0.393292132299598	0.000284552444046748	0.0131123288851099	67.6561766572732	51.6585574968126	80.5501818134823	61.1869854639862	58.2177403132386	41.7937023444724	55.9278196006264	49.3193065196104	57.8880571160041	21.604300369002	47.8827183229149	56.1851697241583	61.3850996623447	56.1115076616013	57.3261815632516	61.4960773537509	19.8692828680425	29.7846049749259	37.6488683999687	70.7615230549185	42.5613213577827	53.5004083560258	96.8562461267289	44.572388273522	39.9747031515212	56.1939850434195	54.4163534020325	31.2980718968204	31.3814321707333	49.7737083842421	70.6103177784502	30.2847598415869	61.1338257631365
lincRNA	Z97200.1	ENSG00000271811.1	71.6392803155243	-1.62650074077495	0.470053070006859	2.42096621122571e-05	0.00258200734606255	80.3417097805119	12.0903006907434	59.070133329887	75.1725821414688	34.283780406685	22.945562071475	98.747556482356	50.3056926500027	69.4656685392049	67.3545835033592	141.254019052599	149.012841442333	41.295430681941	97.0577429822292	142.327071467383	60.6112417083732	62.2825597594408	123.39336346755	77.035376879936	64.3286573226532	128.417779958827	120.375918801058	90.8027307438084	44.572388273522	58.7863281640017	63.3297291759172	18.7056214819487	7.82451797420509	88.3058905269473	64.550278060814	52.3627075660417	60.5695196831737	37.1169656419043
lincRNA	MIR29B2CHG	ENSG00000203709.11	34.8102544420414	-1.4910616373107	0.834530776109745	0.00194514234230701	0.0477085069591857	39.466103050076	19.7841284030346	22.82255151382	17.4819958468532	35.5775079692014	13.1117497551286	27.9639098003132	44.3873758676494	14.472014279001	78.7921542869485	39.9022652690957	61.6815450232607	55.804636056677	78.8594161730613	63.2564762077259	34.5085901697307	30.5681274892961	52.4776373367742	44.0202153599634	28.9478957951939	19.8130289079333	48.1503675204232	55.6923415228691	47.3581625406172	31.3527083541343	8.02771214905993	25.5076656572027	0	23.3536239410108	24.1091399986173	26.9747281400821	22.8680839620146	11.6445382405974
protein_coding	COG2	ENSG00000135775.13	36.6215138513526	-1.09222820367155	0.463913672943085	0.000817401223588895	0.0265902654264273	46.5136214518753	36.2709020722301	32.2200727253929	29.7193929396505	34.9306441879432	17.2091715536063	22.7206767127545	27.6188116509819	40.5216399812028	24.1459827653552	37.50812935295	47.6352525922211	43.527616124208	21.2313812773626	45.465592274303	41.1448575100635	31.3323306765285	12.7648307035397	30.119094719975	65.9368737557195	38.8922419303877	32.9919184862159	70.2207784418785	59.8941467425452	18.0278073036272	37.462656695613	44.2132871391514	9.38942156904611	46.7072478820217	28.77542515964	53.156081923103	35.8472667512661	44.3948020422777
protein_coding	PCNX2	ENSG00000135749.18	146.963584156895	-1.65924213515507	0.383858746968721	6.2432415852941e-07	0.000132719700770171	295.99577287557	85.7312230798166	81.892684843707	94.4027775730073	72.4487435009192	46.7106085026456	191.378007695893	151.9034640804	234.446631319816	289.751793184262	370.293021697209	240.008388060807	79.2425832004813	153.169250643831	168.025014926772	141.131285437745	97.0538047785151	192.890775075711	121.055592239899	205.85170343249	248.029769291906	197.059837444695	171.919836874944	72.4301309444733	59.5701458728551	148.95865876589	34.0102208762703	56.3365294142767	78.8184808009116	97.2142741879729	119.799527916247	140.916841711874	111.350896925713
protein_coding	MTHFD2	ENSG00000065911.11	271.172718263064	-1.33492029888208	0.375187090263164	1.73114745116554e-05	0.00208216037514529	404.527556263279	90.1276960582688	110.085248478426	326.913322336155	124.197846001576	152.42409090337	448.296428986271	351.153462419626	988.438575255769	331.689552724089	412.58942288245	442.76356576103	129.466755651491	60.6610893638933	381.515622127847	78.7503724386163	125.71142429973	224.093694573252	166.813447679861	947.239479076069	213.540422674393	462.778532279623	168.287727645192	11.1430970683805	66.6245052525353	336.271942243955	73.1219748839811	71.9855653626869	178.801183298364	196.761690956457	491.098727020907	146.479348621553	234.346332092023
protein_coding	COL3A1	ENSG00000168542.14	2677.54159790383	-1.03177638423895	0.402321940448843	0.000411176654104832	0.0166308221025322	2725.98011781597	846.321048352036	1010.9047817592	1694.00539756008	1242.62532379702	1852.03465291191	1858.72612953957	1486.48389850106	8060.91195340357	1340.7374640763	2755.65043948375	2669.40627026408	776.800533908944	1730.35757410506	2599.44581916124	1324.59896113043	1189.86436252085	2226.75380050636	994.509339119173	3698.89779605256	1619.53165925218	3833.30425870925	5834.37812605884	1165.84653077931	1957.97663671568	5509.6864383048	1152.94648770556	1128.29549188037	4470.75938320726	1759.18950570556	7671.13665842511	4025.40083363786	6145.40505647529
protein_coding	GPR1	ENSG00000183671.12	29.1246482392309	-2.20929972259459	0.607147477321014	1.08172660773799e-05	0.00147583028676611	94.4367465841105	7.69382771229124	12.0825272720223	68.1797838027275	7.76236537509849	9.0143279566509	35.8287594316513	28.6051977813741	72.3600713950051	57.1878539179465	84.592802370483	26.2604597623783	0	4.549581702292	11.8605892889486	3.09692475882199	9.17043824678883	25.5296614070793	2.89606679999759	17.6903807637296	18.3453971369753	21.4001633424103	52.0602322931168	6.96443566773782	19.5954427213339	49.950208927484	13.6040883505081	3.12980718968204	28.462229178107	32.6639961271589	47.6024614236743	38.3194920444568	50.2170711625764
scaRNA	SCARNA22	ENSG00000249784.1	50.1086044182776	-1.50699238189339	0.721967462184359	0.00103687740216503	0.0317616891890596	146.588382757425	80.2356318567515	20.1375454533706	124.122170512658	103.498205001313	50.8080303011233	47.1890977880285	71.019801388239	96.9624956693068	52.1044891252401	41.4983558798596	69.6207537886309	78.1264904793478	37.9131808524333	49.4191220372859	61.4960773537509	8.40623505955643	8.50988713569311	56.1836959199533	75.5861723541175	68.9786932350272	33.8835919588163	36.3210922975234	18.1075327361183	19.5954427213339	28.5429765299909	15.3045993943216	9.38942156904611	40.868841896769	8.55485612854162	37.2885947818782	29.6667035182892	27.6557783214189
protein_coding	PLRG1	ENSG00000171566.11	90.0329247579727	-1.027433775878	0.323597000154727	7.10857610213322e-05	0.00537020612806609	91.6177392233908	75.8391588782993	119.482769689999	136.359567605455	86.6797466885997	54.0859677399054	112.729511382513	65.1014846058858	96.9624956693068	82.6046778814782	79.8045305381915	127.027340245923	82.5908613638819	90.9916340458399	132.443247059926	59.7264060629955	47.3805976084089	110.62853276401	110.050538399909	96.4929859839798	93.9284333413136	109.675837129853	125.913119964748	107.252309283162	53.2996042020282	94.5486097555947	79.9240190592352	51.6418186297536	60.5734620969969	85.5485612854162	95.9982972044098	78.4931530588067	75.6894985638833
protein_coding	LHFPL2	ENSG00000145685.13	469.098084055402	-1.04779427754965	0.37806427393643	0.000248677632637136	0.0119013729839584	486.278769724151	352.816956520784	630.976424205611	475.510287034407	252.276874690701	250.762214066834	412.46766955462	687.51113288337	1292.35087511479	589.670315953937	679.934600185392	211.915803198727	203.128875246304	283.590592776201	290.584437579241	241.560131188115	133.73555776567	207.073920301866	388.652164559677	258.922845723679	228.216740383973	250.560245800721	817.224576694276	612.870338760928	540.050401399963	821.502543253799	226.167968827197	184.65862419124	818.836439431693	384.190811590869	964.743218186466	523.493705833144	778.000711199915
protein_coding	CLK4	ENSG00000113240.12	33.6454553346998	-1.62383000493479	0.502770366761984	5.28612031526643e-05	0.00451592764503275	62.0181619358337	43.9647297845214	41.6175939369658	45.4531892018183	47.2210560318491	23.7650464311706	43.6936090629894	39.4554452156884	41.9688414091029	49.5628067288869	38.3061746583319	51.2995027916228	5.5804636056677	15.1652723409733	21.7444136964058	42.914528800819	9.55253984040503	43.9677502010811	33.0151615199726	9.64929859839798	30.8202671901185	20.5084898698099	39.9532015272757	36.2150654722367	34.4879791895477	19.6232963643687	40.8122650515243	10.9543251638871	43.7880448893953	35.774852901174	25.3879794259596	23.4861402853123	38.572532921979
protein_coding	HIST1H4C	ENSG00000197061.4	379.851142113725	-1.50302981973475	0.358705033161918	1.60368130632842e-06	0.000311898953641449	111.350790748429	74.7400406336863	85.9201939343811	314.675925243358	122.904118439059	38.5157649056902	401.981203379502	171.631186688244	337.197932700724	287.210110787909	135.667701914926	988.126137105305	391.748545117872	635.424911086782	1263.15275927303	384.018670093926	280.462569714292	1150.25307784119	391.548231359675	1194.90480976828	956.162098779153	406.603103505796	158.602103032519	225.647715634705	103.463937568643	247.075140587733	141.142416636522	54.7716258194357	406.49901672322	208.427403859014	357.811835034618	281.833683423747	225.612928411575
protein_coding	ITPR3	ENSG00000096433.10	178.6280610988	-1.19298661015584	0.337355994754426	2.20251326924423e-05	0.00242568358965801	266.396195588013	186.850101584216	167.812878778088	239.503343101889	90.560929376149	65.5587487756429	232.450000215104	305.779700421585	282.20427844052	322.793664336853	333.58293764964	240.619096427373	217.63808062104	213.830340007724	166.048250045281	149.979641891522	126.475627486963	158.851226532938	227.051637119811	209.068136298623	363.97267919759	218.460000787105	77.4849969013832	119.78829348509	93.2743073535494	109.712066037152	28.9086877448297	29.7331683019794	126.25552943109	169.541694183825	127.733271486859	128.55571524592	98.2507914050408
protein_coding	CRYBG1	ENSG00000112297.14	66.3338182220454	-1.05627314365649	0.460065127607563	0.00085278497951173	0.0273519561323394	132.493345953827	53.8567939860387	161.100363626965	83.9135800648954	31.0494615003939	38.5157649056902	140.693421182826	63.1287123451014	125.906524227309	141.063372997601	133.27356599878	66.5672119557962	22.3218544226708	71.2767800025746	83.0241250226403	49.1083783184629	36.2996513935391	49.6410082915432	58.5005493599514	62.7204408895869	35.2231625029926	73.1172247532352	58.1137476760374	26.4648555374037	36.8394323161078	70.4654733084149	37.4112429638973	20.3437467329332	44.5178456375519	40.4411380621967	53.156081923103	34.6111541046707	53.8559893627631
protein_coding	CROT	ENSG00000005469.11	101.341907593991	-1.39222922294904	0.322622831706031	8.57389607658307e-07	0.000174164408968991	71.8846876983527	68.1453311660081	79.2076787832575	89.1581788189514	28.4620063753611	37.6962805459947	96.9998121198364	98.6386130392209	108.540107092508	47.0211243325338	59.8533979036436	260.161764157515	108.260993949953	169.851050218901	189.769428623178	103.083352686503	73.7456075679268	243.950097889869	178.397714879852	204.243486999424	143.827913553886	256.801960108924	69.0100753652944	52.9297110748074	66.6245052525353	56.1939850434195	15.3045993943216	18.7788431380922	66.4118680822496	88.6594180594313	67.4368203502053	61.1875760064714	64.0449603232858
protein_coding	SAMD9L	ENSG00000177409.11	72.1040355997224	-1.07923487418685	0.456395168477385	0.000737736271454714	0.0246118513042611	84.5702208215915	40.6673750506823	22.82255151382	66.4315842180422	38.1649630942342	50.8080303011233	66.4142857757438	56.2240094323559	83.9376828182059	31.7710299544147	66.2377603466989	122.752381679954	30.1345034706056	86.4420523435479	136.396776822909	47.7811248503964	53.8763246998844	121.975048944935	37.6488683999687	133.481963944505	90.2593539139185	119.484245328458	122.281010734995	50.1439368077123	47.8128802400547	99.0084498384058	18.7056214819487	18.7788431380922	81.737683793538	65.3279922543178	102.3452920609	72.9306461491275	112.07868056575
protein_coding	CASTOR3	ENSG00000239521.8	38.0412108712848	-1.61482002182356	0.528261590102711	8.88482377848616e-05	0.00627427875500432	43.6946140911556	59.3523852091038	69.8101575716846	20.9783950162238	31.0494615003939	9.0143279566509	25.3422932565338	45.3737619980416	15.9192157069011	74.9796306924187	50.2768542390606	36.6425019940163	29.018410749472	43.9792897888226	31.628238103863	26.5450693613313	12.2272509957184	32.6212340201569	52.1292023999567	11.2575150314643	41.0936895868247	17.8334694520086	65.377966135542	65.4656952767355	52.5157864931749	41.9224967784241	25.5076656572027	17.2139395432512	64.9522665859364	41.2188522557005	38.0819691389394	38.3194920444568	24.0168601212322
protein_coding	ING3	ENSG00000071243.15	73.6035740783954	-1.54910282442947	0.35304027138061	4.1043894100673e-07	0.000101558026363581	128.264834912747	47.2620845183605	75.1801696925834	43.704989617133	44.6336009068163	25.4040151505616	55.0539474193666	50.3056926500027	98.4096970972069	80.0629954851251	90.9771648135383	114.202464548017	91.5196031329502	144.070087239247	67.2100059707088	95.1198318781039	38.5922609552363	87.9355004021622	70.0848165599417	130.265531078373	119.611989333079	123.050939218859	72.6421845950467	61.2870338760928	43.893791695788	63.3297291759172	22.1066435695757	35.9927826813434	63.4926650896232	41.9965664492043	88.8579279908587	52.5347874803037	61.8616094031738
protein_coding	NOV	ENSG00000136999.4	224.015869476553	-1.39888188834389	0.546953183112486	0.000342303920060476	0.0146480349544857	200.1495226111	98.920642015173	238.965539379997	117.129372173916	16.8184583127134	29.5014369490393	205.35996259605	76.9381181705923	30.3912299859021	440.981895767276	397.426562080194	487.955984886983	169.646093612298	729.449599600817	330.11973520907	152.191731004966	173.474123501755	512.011542664202	283.814546399764	25.7314629290613	1405.25742069231	465.453552697424	77.4849969013832	30.6435169380464	68.9759583790954	115.955842153088	27.2081767010162	35.9927826813434	68.6012703267194	58.3285645127837	34.9084717106945	213.229431537703	73.5061476437712
protein_coding	FER1L6	ENSG00000214814.7	48.8668325272644	-1.25232662051312	0.667289976077234	0.00177188568410906	0.0456248085589885	85.9797245019513	54.9559122306517	16.1100363626965	41.9567900324477	23.2870961252955	18.8481402729973	73.4052632258222	76.9381181705923	10.1304099953007	73.7087894942421	73.4201680951362	44.5817107593865	116.073642997888	24.2644357455573	33.6050029853544	35.3934258151084	17.9587748999615	18.4380887940017	45.757855439962	45.0300601258572	19.8130289079333	47.2586940478228	55.6923415228691	94.7163250812343	48.5966979489081	86.5208976065348	52.7158423582189	18.7788431380922	53.275454615431	48.2182799972346	45.2223383524906	58.0972943899829	53.8559893627631
protein_coding	PSAT1	ENSG00000135069.13	298.965400320989	-2.2240766657096	0.433449289165293	1.16482029432391e-08	6.65476394400926e-06	594.81055311186	43.9647297845214	112.770254538875	410.82690240105	96.3827034074729	99.9770918828555	515.584586943275	377.785887940216	657.029448266646	305.001887562381	447.703416319254	363.371478107328	14.509205374736	24.2644357455573	175.932074452738	38.0479327512416	56.5510358551978	231.18526718633	67.1887497599441	778.376753604104	207.669895590561	520.737307998651	467.331387561467	86.3590022799489	158.331177188378	579.779210765439	134.340372461268	134.581709156328	289.730897018166	323.529104497574	661.674213789073	386.903258384354	503.626278905839
protein_coding	TRIM14	ENSG00000106785.14	44.3138407046687	-1.58574071654877	0.598233964027926	0.000259816425007713	0.0123056059118938	53.5611398536746	31.874429093778	22.82255151382	43.704989617133	8.40922915635669	10.653296676042	62.9187970507047	26.6324255205896	44.8632442649031	47.0211243325338	19.153087329166	67.7886286889301	59.1529142200776	19.7148540432653	154.187660756332	55.3022278361069	20.6334860552749	73.752355176007	50.3915623199581	78.8026052202502	107.137119279936	63.3088165546305	38.7424984506916	76.608792345116	14.1087187593604	31.2188805796775	8.50255521906757	12.5192287587282	30.6516314225767	31.8862819336551	19.0409845694697	40.1736610143499	37.1169656419043
protein_coding	STX17	ENSG00000136874.10	95.7754429958323	-1.05554986924249	0.28686186368622	1.288695920202e-05	0.00161369443925568	136.721856994906	101.118878504399	84.5776909041564	78.6689813108394	66.6269694695953	36.8767961862992	136.324060276527	67.0742568666702	75.2544742508053	166.480196961133	112.52438805885	130.080882078758	104.912715786553	90.9916340458399	112.675598245012	113.258962608347	65.3393725083704	131.903250603243	111.208965119908	127.04909821224	137.223570584575	116.809224910656	78.6956999779673	61.2870338760928	60.3539635817085	90.0887696727836	49.3148202705919	50.0769150349126	89.0356912751039	68.4388490283329	105.518789489145	113.104307163477	90.9729550046674
protein_coding	MED22	ENSG00000148297.15	49.9339676979887	-1.23548266351355	0.648445264671844	0.00176957304277859	0.0456248085589885	46.5136214518753	35.1717838276171	46.9876060578646	31.4675925243358	16.1715945314552	17.2091715536063	28.837781981573	49.3193065196104	92.6208913856065	58.4586951161231	71.8240774843724	51.2995027916228	44.6437088453416	50.045398725212	100.815008956063	65.9202555806394	22.1618924297397	100.700331105702	24.9061744799793	40.2054108266583	79.2521156317333	46.3670205752223	59.3244507526215	68.2514695438306	53.2996042020282	47.2743048777974	15.3045993943216	9.38942156904611	54.0052553635876	37.3302812881816	59.5030767795929	51.916731157006	71.3227967236592
protein_coding	NLRX1	ENSG00000160703.15	46.2103881485001	-1.16308461707142	0.516806632016438	0.000856677437460384	0.0273807288665223	102.89376866627	54.9559122306517	37.5900848462917	78.6689813108394	43.3398733442999	22.945562071475	76.0268797696015	34.5235145637273	24.6024242743017	29.2293475580615	29.5276762991309	39.6960438268509	40.1793379608074	42.4627625547253	55.3494166817602	66.8050912260172	37.8280577680039	65.2424680403139	50.3915623199581	46.6382765589236	37.4246101594296	52.6087348834253	70.2207784418785	32.036404071594	41.5423385692279	49.950208927484	20.4061325257622	14.0841323535692	40.868841896769	63.7725638673102	45.2223383524906	40.7917173376476	37.1169656419043
protein_coding	SHMT2	ENSG00000182199.10	343.743778918944	-1.14701355614295	0.235098057936565	5.58922910459854e-08	1.82468368732626e-05	448.222170354435	153.876554245825	226.883012107975	361.877314029861	225.755459659114	158.979965780934	335.566917603758	317.616333986291	911.736899577064	321.522823138677	357.524296811098	392.685479702541	261.165696745248	245.677411923768	490.237690609876	252.620576755336	246.073426288834	394.291437287114	392.127444719674	599.864729533741	413.138343524684	381.636246272984	426.167482957607	149.038923289589	126.19465112539	477.202888860785	154.74650498703	140.841323535692	347.385156122536	301.753107079468	587.890398582378	326.951795024478	416.292242101358
protein_coding	PCK2	ENSG00000100889.11	77.7974834159596	-1.67224352405455	0.577330737278389	0.000130521181831268	0.00790840050151561	149.407390118145	20.8832466476476	6.71251515112352	164.33076096042	11.6435480626477	25.4040151505616	139.819549001566	77.9245043009845	183.794581343313	80.0629954851251	175.569967184021	124.584506779655	5.5804636056677	25.7809629796546	83.0241250226403	23.0057267798205	30.1860258956799	58.1508954272363	37.6488683999687	207.459919865557	47.6980325561358	157.826204650276	83.5385122843037	26.4648555374037	46.245244822348	105.252225954341	11.9035773066946	32.8629754916614	31.3814321707333	49.7737083842421	156.294748341064	93.944561141249	93.1563059247794
protein_coding	NPAS3	ENSG00000151322.18	34.8557593678295	-2.12554477380567	0.619851616854397	2.35452490846357e-05	0.00256222764146017	83.1607171412316	19.7841284030346	26.8500606044941	20.9783950162238	11.6435480626477	19.6676246326929	47.1890977880285	26.6324255205896	20.2608199906014	40.6669183416508	72.6221227897543	46.4138358590873	16.7413908170031	59.1445621297959	43.4888273928116	18.5815485529319	9.55253984040503	26.9479759296949	44.5994287199629	11.2575150314643	52.1009278690099	59.7421226642288	56.9030445994533	22.286194136761	14.8925364682138	45.4903688446729	0	4.69471078452306	53.275454615431	46.662851610227	26.1813537830209	29.0486471949915	72.7783640037339
protein_coding	RAB15	ENSG00000139998.15	26.2286540564118	-1.40836683396891	0.770070387843993	0.00163083953470231	0.0429611071663223	26.7805699268373	23.0814831368737	4.02750909067411	34.9639916937064	31.6963252816522	3.27793743878215	13.1080827188968	21.7004948686286	24.6024242743017	11.4375707835893	38.3061746583319	33.5889601611816	30.1345034706056	40.946235320628	25.6979434593887	23.8905624251982	7.64203187232402	46.8043792463121	42.8617886399644	36.9889779605256	25.6835559917654	19.6168163972094	31.4782799911869	15.3217584690232	25.8659843921608	19.6232963643687	42.5127760953379	15.6490359484102	27.0026276817938	51.3291367712497	15.0741127841635	27.1944782250984	27.6557783214189
protein_coding	CHAC1	ENSG00000128965.12	125.206022908106	-1.40559842347501	0.570147949344929	0.000355510670024128	0.0149677213293206	229.749099898657	41.7664932952953	22.82255151382	230.762345178462	43.3398733442999	36.8767961862992	214.972556589908	159.794553123538	697.551088247849	214.772162491843	132.475520693398	109.316797615482	17.8574835381366	27.297490213752	106.745303600538	27.429905006709	18.7229780871939	60.9875244724673	89.1988574399258	570.916833738547	33.0217148465556	156.042857705075	35.1103892209392	45.9652754070696	7.05435937968021	117.739778186212	34.0102208762703	43.8173006555485	81.0078830453814	97.9919883814767	268.160532686699	70.4584208559368	88.061820444518
protein_coding	NUPR1	ENSG00000176046.8	588.310187389761	-1.01920987769733	0.303766922854338	4.17937225819923e-05	0.00390328959583998	997.928605694779	428.656115399083	291.323157558761	636.344648825457	267.15474165964	506.441334291842	968.250376835845	467.547025805907	871.215259595861	1072.58997126104	1206.64450173746	660.786452625427	176.342649939099	254.776575328352	511.982104306282	284.032242166245	355.354482063067	459.533905327428	289.606679999759	841.097194493691	791.053524546375	1053.95804461371	730.05395518022	445.72388273522	469.506807603161	760.848718127569	238.071546133892	200.30766013965	443.718854879206	377.191383849335	726.730911068094	852.917726150813	776.545143919841
protein_coding	EXOSC6	ENSG00000223496.2	229.335620523066	-1.10574130964024	0.245899428887036	4.4710104905818e-07	0.00010479360742156	372.108971615002	176.958037382698	196.005442412807	360.129114445176	113.848025501444	110.630388558897	271.774248371794	219.964107077463	557.172549741539	353.293853093092	397.426562080194	246.726180093043	146.208146468494	210.797285539529	231.281491134498	125.204243820946	140.995488044378	199.982347688788	192.87804887984	418.136272597246	194.461209651938	321.894123608755	157.391399955935	185.253988761826	139.519552175897	272.942213068038	110.533217847878	70.4206617678458	163.475367587076	181.207407086382	326.87023510923	187.889122282498	214.696173811015
protein_coding	AARS	ENSG00000090861.15	424.078272135588	-1.35267617654492	0.250851241255102	4.53820318405089e-09	2.96312252181494e-06	628.638641440497	227.517476634898	232.253024228874	508.726079143428	195.999725721237	213.06593352084	573.260150906421	445.846530937278	509.414902620836	451.148625352689	586.563299455708	516.048569749062	202.012782525171	212.313812773626	438.841803691099	198.203184564607	275.877350590897	452.442332714351	220.680290159817	693.141282651588	449.829137798635	583.154451080681	743.371689022645	164.360681758612	258.659843921608	799.203342839744	193.858258994741	192.483142165445	451.016862360772	570.842218031777	772.746623777646	432.639426308384	600.421503030805
protein_coding	SREBF1	ENSG00000072310.16	108.722898211063	-1.57464944615579	0.480497450085109	5.15468444671669e-05	0.00444518589881483	188.873493168221	87.9294595690427	83.2351878739317	94.4027775730073	27.8151425941029	51.6275146608188	159.044736989281	265.337869075504	224.316221324516	312.626934751441	275.325630356761	76.3385458208672	72.5460268736801	78.8594161730613	67.2100059707088	62.3809129991286	40.1206673297011	82.2622423117001	229.368490559809	151.172344708235	234.821083353284	81.1422860066391	60.5351538292056	48.7510496741647	73.6788646322155	66.8976012421661	13.6040883505081	3.12980718968204	50.3562516228046	109.657701284033	65.8500716360828	93.3265048179513	55.3115566428378
protein_coding	BAIAP2	ENSG00000175866.15	66.3645847947481	-1.07320570464956	0.439604479117248	0.000581882873478597	0.0212759653858714	104.303272346629	53.8567939860387	38.9325878765164	124.122170512658	51.1022387193984	54.0859677399054	117.972744470071	42.414603606865	43.416042837003	85.1463602778314	77.4103946220458	67.7886286889301	42.4115234030745	98.5742702163266	65.2332410892174	51.7628852545961	35.5354482063067	39.7128066332345	64.2926829599465	72.3697394879849	90.2593539139185	72.2255512806348	124.702416888164	51.5368239412598	57.218692746295	83.8449935568481	40.8122650515243	28.1682647071383	58.3840598525271	45.8851374167232	38.0819691389394	96.4167864344398	72.0505803636966
protein_coding	MKNK2	ENSG00000099875.14	210.385610388662	-1.39986953818978	0.415889966461532	2.83299644016799e-05	0.00287738005106396	503.192813888469	72.5418041444602	60.4126363601117	246.49614144063	49.1616473756237	80.3094672501626	281.386842365652	176.563117340205	418.241212663129	353.293853093092	342.361436008842	218.022886864397	141.74377558396	162.268414048415	235.235020897481	183.603396415875	127.621932267811	277.989646432642	117.580312079902	376.322645337521	247.295953406427	277.310449978734	274.829598384593	122.574067752186	123.059380289977	219.424132074305	127.538328286014	120.497576802758	191.207796017026	140.766269024185	268.95390704376	182.944671696116	221.974010211388
protein_coding	CEBPG	ENSG00000153879.8	74.5198248793585	-1.01490985245017	0.340004131300024	0.000146898356574285	0.0084987207433262	146.588382757425	68.1453311660081	36.247581816067	138.10776719014	53.6896938444312	69.6561705741206	109.234022657473	84.82920721373	133.142531366809	95.3130898632441	114.918523974996	78.170670920568	35.7149670762733	37.9131808524333	59.3029464447431	49.9932139638407	29.4218227084475	66.6607825629294	44.0202153599634	107.750501015444	43.2951372432617	74.9005716984361	75.0635907482149	79.3945666122111	54.0834219108816	94.5486097555947	54.4163534020325	32.8629754916614	44.5178456375519	64.550278060814	122.973025344492	63.6598012996622	96.0674404849288
protein_coding	TRIB3	ENSG00000101255.10	145.077462376707	-1.47990492079107	0.590558523550591	0.000313330431606693	0.013971480367399	421.441600427598	47.2620845183605	38.9325878765164	234.258744347833	58.8646040944968	30.3209213087349	259.540037834157	164.726483775499	706.23429681525	296.105999175145	360.716478032626	71.4528788883317	30.1345034706056	7.58263617048666	83.0241250226403	31.4116654109087	59.9899501977436	41.13112115585	41.7033619199653	358.632264573792	37.4246101594296	139.992735198267	188.869679947121	20.8933070032135	41.5423385692279	191.773123560876	96.9291294973703	37.5576862761844	98.5231010011395	87.8817038659275	230.87193790482	116.812645103264	155.017915327953
protein_coding	RASSF2	ENSG00000101265.15	172.605965241793	-1.16191726514167	0.396695225584467	0.00016207652440526	0.0092356254223702	219.882574136138	46.1629662737474	251.04806665202	202.791151823497	49.1616473756237	80.3094672501626	110.107894838733	78.9108904313767	46.3104456928032	195.709544519195	238.615546309193	251.611847025578	91.5196031329502	259.326157030644	235.235020897481	121.222483416746	104.695836650839	151.759653919861	67.1887497599441	167.254509038898	163.64094246182	271.960409143131	257.879755312416	114.2167449509	597.269094146258	288.105669349595	139.441905592708	97.0240228801432	177.341581802051	69.9942774153405	215.797825120657	108.159856577096	226.340712051612
protein_coding	ADM2	ENSG00000128165.8	92.360973516257	-2.36025127857986	0.452177096596541	6.83127143847478e-09	4.16297681460653e-06	198.74001893074	0	6.71251515112352	187.057355561329	27.1682788128447	13.9312341148241	89.1349624884983	54.2512371715715	283.65147986842	80.0629954851251	99.7556631727394	81.2242127534027	2.23218544226708	10.6156906386813	102.791773837555	9.73319209915482	27.1292131467503	69.4974116081604	47.4954955199605	250.881763558348	50.6332960980519	79.3589390614382	153.759290726182	12.5359842019281	18.0278073036272	227.451844223365	66.3199307087271	29.7331683019794	120.417123445837	144.654839991704	274.507527543188	86.5278852616767	141.917809807281
protein_coding	MXRA5	ENSG00000101825.7	516.260163520162	-1.07219302889754	0.353458450333843	0.000107470016969792	0.00691819313465401	408.756067304359	119.803888662821	283.268139377413	340.898919013638	265.861014097123	286.000041533742	318.089473978563	170.644800557852	515.203708332436	294.835157976968	414.983558798596	229.015637462602	24.5540398649379	125.871760430079	150.234130993349	100.871263573059	81.769741033867	127.648307035397	39.3865084799673	188.161322668761	66.0434296931111	300.493960266345	1671.98094876266	555.761966285478	1371.68099049337	1698.30710353446	403.021117383803	442.867717340008	1414.35384992747	521.068509647535	1290.82007893863	1016.7026518247	1797.62559089223
Mt_tRNA	MT-TM	ENSG00000210112.1	43.3968594814022	-2.34200942336656	0.830912877077048	0.000141367617091229	0.00833704121181242	54.9706435340345	43.9647297845214	88.6051999948305	47.2013887865037	89.9140655948908	8.19484359695537	27.0900376190534	73.9789597794157	94.0680928135066	90.2297250705378	60.6514432090255	34.1996685277485	49.1080797298757	66.7271983002826	25.6979434593887	22.1208911344428	12.9914541829508	43.9677502010811	13.3219072799889	35.3807615274593	50.6332960980519	24.0751837602116	72.6421845950467	9.75020993483294	25.0821666833074	36.5706886790508	0	1.56490359484102	33.5708344152031	17.887426450587	53.9494562801642	72.3125898258298	51.6726384426511
Mt_tRNA	MT-TC	ENSG00000210140.1	34.6107597012295	-2.28107222845903	0.720612497736431	4.81896594043412e-05	0.00427414235143881	145.178879077065	53.8567939860387	53.7001212089882	47.2013887865037	29.1088701566193	13.1117497551286	24.4684210752741	32.5507423029429	78.1488771066055	74.9796306924187	56.661216682116	16.4891258973073	31.2505961917391	30.3305446819466	41.5120625113202	11.5028633899102	9.93464143402123	18.4380887940017	8.68820039999278	12.8657314645306	51.3671119835309	34.7752654314167	47.2174199867804	6.96443566773782	7.05435937968021	14.2714882649954	6.80204417525406	4.69471078452306	13.8662142149752	3.88857096751892	46.8090870666131	56.2431254200899	58.2226912029871
Mt_tRNA	MT-TY	ENSG00000210144.1	138.624547681673	-2.16534917550882	0.55818421069409	3.91929481289899e-06	0.000651386797903811	328.414357523847	116.506533928982	142.305321203819	195.798353484756	50.4553749381402	38.5157649056902	163.41409789558	139.080444385301	305.359501286921	303.731046364205	256.970588332977	146.570007976065	159.601259122096	207.764231071334	251.049139949412	98.6591744596147	76.038217129624	208.492234824481	149.437046879876	189.769539101827	139.425018241012	154.259510759874	100.488355356481	111.430970683805	96.4095781889629	119.523714219337	1.70051104381351	6.25961437936408	81.737683793538	66.8834206413254	46.8090870666131	89.0001105548675	32.7502638016803
