# Supplementary material for: RNA-Seq of Gingival Fibroblasts Grown on Collagen Membranes and Hyaluronic Acid
Source: J Funct Biomater. 2026 Jan 23;17(2):57. doi: 10.3390/jfb17020057 (PMC12942325; doi:10.3390/jfb17020057)
Supplement: Supplementary file 1 [file jfb-17-00057-s001.zip › Tables S1 Membranes versus TCS/Filtered for padj005/Jason HA_vs_TCS_paired_lfcShrink_apeglm_DESeq2results_GeneSymbols_GeneTypes_padj005_gt1_up.tsv]

GeneType	GeneSymbol	ENSG	baseMean	log2FoldChange	lfcSE	pvalue	padj	LP06001	LP06002	LP06003	LP06004	LP06005	LP06006	LP06007	LP06008	LP06009	LP06010	LP06011	LP06012	LP06013	LP06014	LP06015	LP06016	LP06017	LP06018	LP06019	LP06020	LP06021	LP06022	LP06023	LP06024	LP06025	LP06026	LP06027	LP06028	LP06029	LP06030	LP06031	LP06032	LP06033
protein_coding	NQO1	ENSG00000181019.12	924.603197532776	1.02227450053129	0.225448678473008	2.21886658587358e-07	0.00313548037249795	529.973383815307	1667.36237707797	947.807139338641	1090.87654084364	567.299536163448	552.332458434792	691.232895376492	1319.78464246478	264.837861305719	453.690307749042	536.286445216647	771.324666974042	3775.74167559476	1794.05171793714	1296.75776225838	1641.81253999834	1448.92924299263	1103.44869859487	2696.23819079776	672.234469021726	904.794986795622	843.523105080006	221.558663014892	866.375797066584	509.481510754682	627.945483659799	300.990454754992	338.01917648566	387.524197271149	760.6044812467	285.614768542046	302.847598415869	340.602743537475
