# Supplementary material for: RNA-Seq of Gingival Fibroblasts Grown on Collagen Membranes and Hyaluronic Acid
Source: J Funct Biomater. 2026 Jan 23;17(2):57. doi: 10.3390/jfb17020057 (PMC12942325; doi:10.3390/jfb17020057)
Supplement: Supplementary file 1 [file jfb-17-00057-s001.zip › Tables S1 Membranes versus TCS/Filtered for padj005/Mucoderm HA_vs_TCS_paired_lfcShrink_apeglm_DESeq2results_GeneSymbols_GeneTypes_padj005_lt-1_down.tsv]

GeneType	GeneSymbol	ENSG	baseMean	log2FoldChange	lfcSE	pvalue	padj	LP06001	LP06002	LP06003	LP06004	LP06005	LP06006	LP06007	LP06008	LP06009	LP06010	LP06011	LP06012	LP06013	LP06014	LP06015	LP06016	LP06017	LP06018	LP06019	LP06020	LP06021	LP06022	LP06023	LP06024	LP06025	LP06026	LP06027	LP06028	LP06029	LP06030	LP06031	LP06032	LP06033
protein_coding	PER3	ENSG00000049246.14	70.4803392662196	-1.52653218170018	0.42203143526943	1.24574003692815e-05	0.00119866417658529	119.807812830588	45.0638480291344	30.8775696951682	139.855966774826	24.5808236878119	39.3352492653858	88.2610903072385	66.087870736278	108.540107092508	33.0418711525913	100.553708478121	111.75963108175	51.3402651721428	54.5949804275039	122.559422652469	78.3079546159274	105.842141431688	134.739879648474	50.3915623199581	99.7094188501125	58.705270838321	123.050939218859	84.7492153608878	39.0008397393318	18.0278073036272	72.2494093415394	47.6143092267784	18.7788431380922	68.6012703267194	50.5514225777459	57.1229537084092	21.0139149921215	61.1338257631365
protein_coding	SESN2	ENSG00000130766.4	608.60376086792	-1.04419526527846	0.314397240936479	4.27918123940791e-05	0.00310444410392283	1150.15500317364	280.275152376324	292.665660588986	631.100050071401	368.06549153592	330.252196957301	903.58383542262	479.383659370614	1958.06353194884	817.150890427546	799.641395992679	451.924191259534	380.587617906537	359.416954481068	648.378881129191	386.230759207371	544.876872496703	594.273784975902	415.295979119655	1178.82264543762	435.152820089054	498.44547118364	619.879975211065	431.795011399745	279.822922060648	832.206159452546	445.533893479141	395.920609494778	558.297572339791	542.844507065641	980.610705327691	409.153286023071	684.116621635099
protein_coding	YARS	ENSG00000134684.10	152.82217132024	-1.31243160364802	0.284434642862628	2.05168217070683e-07	3.93650379151698e-05	263.577188227293	112.110060950529	80.5501818134823	218.524948085665	183.709313877331	101.616060602247	185.260902427075	154.862622471577	351.669946979725	199.522068113724	260.162769554504	232.679887662003	52.4563578932764	56.1115076616013	166.048250045281	99.5440101049925	99.7285159338285	153.177968442476	94.990991039921	236.407815660751	132.086859386222	189.926449663891	125.913119964748	48.7510496741647	88.5714011004293	188.205251494627	74.8224859277946	104.848540854348	137.932341401595	156.32055289426	198.34358926531	139.680729065278	155.017915327953
protein_coding	ITGB3BP	ENSG00000142856.16	78.4203161153046	-1.13098512271521	0.441086357944678	0.000432172545911646	0.018289302047122	90.2082355430309	47.2620845183605	34.9050787858423	113.632973004546	69.2144245946282	47.5300928623411	68.1620301382634	64.1150984754936	98.4096970972069	125.813278619482	56.661216682116	134.355840644726	114.957550276755	60.6610893638933	203.606782793618	76.0958655024831	66.8677788828352	158.851226532938	72.9808833599393	106.142284582378	133.55449115718	90.0590207326434	64.1672630589579	69.6443566773782	19.5954427213339	42.8144647949863	39.1117540077108	62.5961437936407	62.7628643414667	53.6622793517611	66.643445993144	28.4305908716938	44.3948020422777
protein_coding	PTGFR	ENSG00000122420.9	622.999561791889	-1.34506161952966	0.374836113186549	1.39626384328642e-05	0.00131579874138981	1230.49671295416	319.843409182393	516.863666636511	860.114195665178	398.468089255056	590.028738980786	904.45770760388	574.076727888266	405.216399812028	1278.46624536565	1322.36107101783	519.712819948464	191.967948034969	194.115485964458	498.144750135842	329.158860080508	300.71395417595	472.298736030968	218.363436719818	435.826653360976	653.8299539618	817.664574374594	1078.73644123644	466.617189738434	277.471468934088	1004.35598664905	141.142416636522	165.879781053148	898.384720980761	452.629660619202	814.002090344831	1111.88332561255	1115.69232017724
protein_coding	SARS	ENSG00000031698.12	450.104843945482	-1.62007182046036	0.216533570798572	3.74554893113747e-15	1.14126875931759e-11	718.846876983528	202.237757008798	177.210399989661	625.855451317345	324.72561819162	289.277978972524	609.088910338072	360.030937593156	953.705740986167	547.732556414109	767.719583777402	621.090408798576	137.279404699425	153.169250643831	464.539747150487	235.366281670471	319.436932263144	399.964695377576	244.428037919797	747.820641375844	408.73544821181	740.088982258357	535.130759850177	207.540182898587	253.173119959634	711.790477216647	307.792498930246	255.079285959086	465.612877323904	428.520520620585	644.219977933726	377.632413534889	618.616094031738
protein_coding	PHGDH	ENSG00000092621.12	176.8751879556	-1.88109361880013	0.369247041109729	1.5054460656114e-08	4.91474374491209e-06	332.642868564926	49.4603210075865	131.565296962021	290.201131057763	70.5081521571446	93.4212170052912	258.666165652897	121.325494038242	254.707451310418	381.252359452976	404.608969828631	279.704431887657	32.3666889128726	25.7809629796546	253.025904830904	74.7686120344165	66.1035756956028	156.014597487707	57.9213359999519	392.404809668185	219.410949758225	326.352490971757	151.337884573014	44.572388273522	43.1099739869346	211.396419925245	57.8173754896595	35.9927826813434	172.962777313112	125.211985154109	289.581640327352	182.326615372819	250.357572172845
protein_coding	ARHGEF2	ENSG00000116584.17	174.443476837512	-1.09103867827127	0.337483081976397	6.02223018361041e-05	0.00408858862974038	305.862298638089	103.317114993625	92.6327090855046	111.884773419861	142.310031876806	108.991419839506	250.801316021559	188.399750904912	383.508378393527	284.668428391556	422.165966547033	157.56275857427	82.5908613638819	54.5949804275039	148.257366111858	106.622695268014	100.492719121061	163.106170100785	112.946605199906	238.016032093817	92.4608015703556	202.409878280298	223.980069168061	97.5020993483294	132.465192796217	255.994820753355	83.3250411468622	117.367769613076	137.932341401595	141.543983217689	283.234645470862	158.222418764209	271.463297733928
protein_coding	FAM129A	ENSG00000135842.16	676.920375901864	-1.5393178024283	0.275729355244484	1.15898306967259e-09	8.14943403067474e-07	1350.30452578474	306.653990247036	295.350666649435	781.445214354338	725.781162571708	553.971427154183	983.106203917261	587.886133713757	1101.32028663198	1100.54847762093	1195.47186746211	738.346415179428	292.416292936987	338.185573203705	596.982994210414	418.084842440968	485.651125486192	597.110414021133	295.978026959754	1074.28857728831	791.787340431854	960.332329990663	813.592467464523	183.861101628278	271.984744972115	1053.41422755997	312.894032061687	294.201875830112	851.677473098739	624.504497383538	856.844305626137	651.431364755766	852.962426123761
protein_coding	EPRS	ENSG00000136628.17	405.776305943413	-1.17298652832098	0.245481933149476	1.04321480446157e-07	2.38400663189581e-05	608.905589915459	293.46457131168	162.442866657189	541.941871252449	395.233770348765	333.530134396083	570.638534362641	316.629947855899	668.607059689847	404.127501020155	532.296218689737	598.494199235599	206.477153409705	280.557538308006	454.65592274303	294.207852088089	368.345936246018	355.996945176495	414.137552399656	796.067134367834	416.807422952079	642.004900272309	349.893189132808	172.718004559898	195.170609504486	444.200072247983	273.782278053976	275.423032692019	495.534707998324	423.854235459562	470.470993737314	290.486471949915	343.513878097624
protein_coding	PCNX2	ENSG00000135749.18	146.963584156895	-1.08269153725774	0.401449519908183	0.000285884867594105	0.0139747249982765	295.99577287557	85.7312230798166	81.892684843707	94.4027775730073	72.4487435009192	46.7106085026456	191.378007695893	151.9034640804	234.446631319816	289.751793184262	370.293021697209	240.008388060807	79.2425832004813	153.169250643831	168.025014926772	141.131285437745	97.0538047785151	192.890775075711	121.055592239899	205.85170343249	248.029769291906	197.059837444695	171.919836874944	72.4301309444733	59.5701458728551	148.95865876589	34.0102208762703	56.3365294142767	78.8184808009116	97.2142741879729	119.799527916247	140.916841711874	111.350896925713
protein_coding	MTHFD2	ENSG00000065911.11	271.172718263064	-1.88765948328342	0.370709581393686	1.71108706771556e-08	5.3934644434441e-06	404.527556263279	90.1276960582688	110.085248478426	326.913322336155	124.197846001576	152.42409090337	448.296428986271	351.153462419626	988.438575255769	331.689552724089	412.58942288245	442.76356576103	129.466755651491	60.6610893638933	381.515622127847	78.7503724386163	125.71142429973	224.093694573252	166.813447679861	947.239479076069	213.540422674393	462.778532279623	168.287727645192	11.1430970683805	66.6245052525353	336.271942243955	73.1219748839811	71.9855653626869	178.801183298364	196.761690956457	491.098727020907	146.479348621553	234.346332092023
protein_coding	AFF3	ENSG00000144218.18	36.4013180798307	-2.14962860993754	0.834701604444497	0.000279609330867935	0.013743221371417	16.9140441643183	7.69382771229124	5.37001212089882	5.24459875405596	10.3498205001313	2.45845307908661	18.3513158064555	6.90470291274546	88.2792871019062	12.7084119817659	22.3452685506936	78.781379287135	17.8574835381366	12.1322178727787	65.2332410892174	47.7811248503964	41.6490737041659	51.0593228141587	14.480333999988	115.791583180776	68.2448773495481	66.8755104450322	58.1137476760374	5.57154853419025	5.4867239619735	53.5180809937329	20.4061325257622	40.6874934658665	24.813225437324	58.3285645127837	84.0976818484913	11.1250138193584	62.5893930432112
protein_coding	GPR1	ENSG00000183671.12	29.1246482392309	-1.83859495723622	0.64092596755067	0.00015104615009368	0.0085340712314044	94.4367465841105	7.69382771229124	12.0825272720223	68.1797838027275	7.76236537509849	9.0143279566509	35.8287594316513	28.6051977813741	72.3600713950051	57.1878539179465	84.592802370483	26.2604597623783	0	4.549581702292	11.8605892889486	3.09692475882199	9.17043824678883	25.5296614070793	2.89606679999759	17.6903807637296	18.3453971369753	21.4001633424103	52.0602322931168	6.96443566773782	19.5954427213339	49.950208927484	13.6040883505081	3.12980718968204	28.462229178107	32.6639961271589	47.6024614236743	38.3194920444568	50.2170711625764
protein_coding	COL6A3	ENSG00000163359.15	6728.89462526996	-1.38996353176509	0.187633333028908	6.37594278010356e-15	1.45706232382317e-11	9223.79208427491	3370.99565622817	2262.11760592863	6470.08666292037	4184.56180095934	5243.06093333204	6642.30244975565	4714.92570327476	10291.0493537976	8841.24221571452	8990.77841043265	9050.69799252202	3097.15730114557	3336.35991501413	7452.40360322271	4360.91247824405	4007.0994122531	7772.36358393304	4949.37816119589	9832.63527176754	7001.33736335526	10715.2401202394	8707.37652679293	5199.64766953305	4602.57758638691	8040.1997012918	5077.72597682715	5558.5375688753	9463.32630134649	7702.48137246147	10401.9311954299	7330.76605063391	8158.45460481857
protein_coding	PER2	ENSG00000132326.11	41.2087145762951	-1.9114687105645	0.616788109292579	7.82630257013477e-05	0.00500281341213999	77.5227024197922	23.0814831368737	12.0825272720223	36.7121912783917	17.4653220939716	59.8223582577742	48.9368421505481	31.5643561725507	81.0432799624057	11.4375707835893	56.661216682116	60.4601282901268	30.1345034706056	6.06610893638933	37.5585327483373	29.1995762974644	37.8280577680039	18.4380887940017	11.0050538399909	72.3697394879849	34.4893466175136	48.1503675204232	48.4281230633645	30.6435169380464	21.946895847894	96.3325457887191	45.9137981829649	40.6874934658665	85.3866875343209	12.4434270960605	76.9573126349401	15.4514080824423	43.6670184022403
protein_coding	SNED1	ENSG00000162804.13	359.650276599663	-1.22948236853171	0.37344307823536	4.79423909211837e-05	0.00339722011946155	142.359871716346	42.8656115399083	30.8775696951682	61.1869854639862	87.9734742511162	144.229247306414	96.9998121198364	58.1967816931403	120.117718515708	73.7087894942421	141.254019052599	336.500309978383	147.324239189627	109.189960855008	191.746193504669	174.312622139409	161.628974099653	285.081219045719	108.31289831991	302.34468941647	267.84279819984	328.135837916958	1054.52237970476	681.121808304758	600.404364981671	1054.30619557654	350.305275025584	366.187441192798	961.877386070384	364.747956753274	959.189597687037	990.126229922901	1073.48086905508
protein_coding	LRRC2	ENSG00000163827.12	43.9935941592414	-1.87042117702401	0.692208006873413	0.000217265351652478	0.011455574160548	85.9797245019513	7.69382771229124	12.0825272720223	26.2229937702798	34.9306441879432	26.2234995102572	36.7026316129111	14.7957919558831	59.3352585439042	106.750660646833	138.859883136453	54.9637529910244	7.81264904793478	16.6817995750707	51.3958869187773	32.7389188789753	52.3479183254196	5.67325809046208	25.4853878399788	30.5561122282603	32.2878989610765	65.9838369724318	90.8027307438084	32.036404071594	18.0278073036272	50.8421769440462	64.6194196649136	59.4663366039587	29.1920299262636	58.3285645127837	26.9747281400821	41.4097736609453	54.5837730028004
protein_coding	CACNA2D3	ENSG00000157445.14	43.0088270553808	-1.92375715677174	0.627716224772503	6.91143626270916e-05	0.00448066942393081	91.6177392233908	35.1717838276171	33.5625757556176	33.2157921090211	65.9801056883371	97.5186388037689	48.9368421505481	44.3873758676494	43.416042837003	48.2919655307103	56.661216682116	63.5136701229615	52.4563578932764	27.297490213752	67.2100059707088	47.3387070277075	97.4359063721313	53.8959518593897	23.7477477599803	46.6382765589236	39.6260578158667	75.7922451710365	53.2709353697009	27.8577426709513	0	8.02771214905993	6.80204417525406	25.0384575174563	18.9748194520713	15.5542838700757	26.9747281400821	7.41667587957229	35.6613983618296
protein_coding	PXK	ENSG00000168297.15	146.168836539594	-1.08111080617096	0.273160289424732	4.33575948860126e-06	0.000550460798407002	194.51150788966	116.506533928982	63.0976424205611	276.215534380281	168.831446908392	165.535840658498	159.044736989281	191.358909296089	232.999429891916	119.459072628599	174.771921878639	166.112675706207	93.7517885752173	69.7602527684773	203.606782793618	180.506471657053	162.393177286886	167.361113668631	133.798286159889	168.862725471965	113.741462249247	167.634612848881	79.9064030545514	62.6799210096404	54.0834219108816	206.936579842434	107.132195760251	162.749973863466	86.8462890306341	157.098267087764	177.715855981717	127.937658922622	110.623113285676
protein_coding	MYLK	ENSG00000065534.18	591.163468660357	-1.33725728100085	0.277343436391208	7.29481209460261e-08	1.75478624623059e-05	1527.90198951009	604.515034537169	480.616084820444	1052.41614998056	536.896938444312	705.576033697857	1385.08740729676	699.347766448076	1241.69882513829	1044.63146490116	1636.79092133831	492.841651819519	114.957550276755	181.98326809168	353.840913786967	268.105200549446	260.211185252633	258.133243116024	316.829707919737	500.155310683629	350.763993258968	386.986287108586	575.083961377453	266.041442507585	252.389302250781	621.701707543863	166.650082293724	256.644189553927	660.469677081713	555.287934161701	466.504121952008	648.341083139278	638.994035952784
protein_coding	RBP1	ENSG00000114115.9	45.2294582767871	-1.76053484458007	0.641077714487856	0.00025730649163184	0.0129946886188212	42.2851104107957	37.3700203168432	13.425030302247	55.9423867099303	41.3992820005253	22.1260777117795	13.1080827188968	41.4282174764728	316.937112710122	27.9585063598849	50.2768542390606	28.0925848620791	32.3666889128726	3.03305446819466	37.5585327483373	17.2542950848654	13.373555776567	11.3465161809242	21.4308943199822	78.8026052202502	5.8705270838321	31.208571541015	89.5920276672243	44.572388273522	20.3792604301873	54.4100490102951	32.3097098324568	34.4278790865024	35.0304359115163	13.9988554830681	109.485661274451	61.1875760064714	54.5837730028004
protein_coding	PLSCR1	ENSG00000188313.12	50.9400306315374	-1.02310989518627	0.448453932014416	0.000904629579932722	0.0312045999628868	50.7421324929549	54.9559122306517	26.8500606044941	43.704989617133	62.0989230007879	73.7535923725983	63.7926692319645	43.4009897372572	54.9936542602039	38.1252359452976	44.6905371013872	61.6815450232607	42.4115234030745	21.2313812773626	67.2100059707088	29.1995762974644	59.2257470105112	28.3662904523104	35.3320149599706	53.0711422911889	74.1154044333802	55.2837553012266	58.1137476760374	50.1439368077123	21.946895847894	48.1662728943596	86.7260632344892	92.3293120956201	54.0052553635876	37.3302812881816	43.6355896383681	55.6250690967922	48.7615038825017
protein_coding	LRRC15	ENSG00000172061.8	294.921492005163	-1.98378394078947	0.377661712899413	6.75012231648937e-09	2.80467582250133e-06	193.102004209301	63.748858187556	48.3301090880894	89.1581788189514	161.715945314552	131.117497551286	148.558270814164	50.3056926500027	1105.66189091568	91.5005662687144	177.964103100167	357.264394441659	69.1977487102795	47.0123442570173	336.050029853544	142.458538905811	147.109113542237	197.145718643557	161.600527439866	1251.1923849256	126.950148187869	410.169797396198	395.899906043005	259.077006839847	136.384281340484	447.767944314232	275.482789097789	369.31724838248	310.16531796655	153.209696120245	1090.09636660214	265.146162694709	522.548653546809
protein_coding	SH3D19	ENSG00000109686.17	147.570538233838	-1.00684123788486	0.313980261173589	6.41826675846182e-05	0.00425140408978982	228.339596218297	132.993307598177	88.6051999948305	199.294752654127	148.778669689388	182.745012212105	166.909586620619	167.685642166676	88.2792871019062	209.688797699137	204.29959817777	150.844966542034	121.654106603556	78.8594161730613	104.768538719046	116.798305189858	162.393177286886	80.8439277890846	149.437046879876	110.966933881577	146.763177095802	131.967673944864	181.605461487617	185.253988761826	79.9494063030424	236.371524388987	175.152637512792	154.925455889261	193.397198261496	146.210268378711	112.659158702696	94.5626174645467	136.82332432702
protein_coding	TARS	ENSG00000113407.13	902.668903637654	-1.02693125508036	0.208041326444965	4.68038280908175e-08	1.25833468405342e-05	1272.78182336495	570.442368954165	570.563787845499	1255.20730180406	608.698818163973	662.143362633994	1275.85338463929	789.108904313767	1947.93312195354	1136.13203116987	1194.67382215673	1376.53665824188	686.397023497127	552.015913211429	1203.84981282828	453.920686078766	706.12374500274	875.100060453775	852.602065919291	1752.9559120423	747.024571417635	1122.61690200394	869.284808987392	622.620548695761	499.291880539588	931.214609290952	702.311061094981	522.6778006769	705.717323467422	769.937051568745	969.503464328833	668.736941808102	914.096251886898
protein_coding	VCAN	ENSG00000038427.15	2080.98214081998	-1.25532535960312	0.236029168134763	4.55673493545779e-09	2.31406189138998e-06	1823.89776238566	1173.85828524672	694.074066626172	1527.92643701497	1634.62477523949	1685.67932789372	1773.08665577611	1206.35023746967	5415.42774320218	1033.19389411757	1586.51406709925	2461.15471726476	1467.6619282906	1273.88287664176	2364.21079826376	1846.20957408059	2020.55322704247	2199.80582457667	1092.39639695909	5104.47895855253	1436.81150376791	3223.39960345055	3175.67416988013	2125.54576579358	976.636865231282	2728.53016266381	1829.74988314334	1755.82183341162	3361.46224600925	1076.35644380924	3326.61867915777	1487.04351385424	2783.77242314282
protein_coding	SGCD	ENSG00000170624.13	604.12634781917	-1.24676647111019	0.246397138653854	2.42842574810338e-08	7.39941325447099e-06	560.982464783223	235.211304347189	162.442866657189	475.510287034407	420.461457817835	521.192052766361	440.431579354933	387.649749244138	1581.79116069481	230.022256869962	481.221319145295	404.288938667313	108.260993949953	175.917159155291	397.329741179779	344.201066051929	314.469611546134	236.858525276792	212.571303119823	931.157314745405	240.691610437116	502.903838546642	1148.95721967832	612.870338760928	538.482765982256	1056.98209962622	823.047345205741	1026.57675821571	921.008544173615	752.049625118158	1677.19339082746	739.813418987336	1273.62137006534
protein_coding	SERPINB1	ENSG00000021355.12	88.5762361913361	-1.06373652515815	0.385553813003917	0.000271235540314185	0.0135484375629069	98.6652576251901	148.38096302276	53.7001212089882	104.891975081119	76.9767899697267	108.171935479811	104.864661751175	72.9925736490235	46.3104456928032	102.938137052304	126.091158250343	150.234258175467	99.332252180885	63.6941438320879	106.745303600538	101.313681395748	109.281055774234	52.4776373367742	67.1887497599441	82.0190380863828	119.611989333079	162.284572013278	104.120464586234	43.1795011399745	32.920343771841	100.79238587153	69.7209527963541	71.9855653626869	90.495292771417	60.6617070932951	65.8500716360828	61.8056323297691	63.3171766832485
protein_coding	DTNBP1	ENSG00000047579.19	61.4248689979874	-1.15515924994825	0.436229768607706	0.000306524858020746	0.0145934569123315	109.941287068069	58.2532669644908	21.4800484835953	89.1581788189514	36.2243717504596	99.1576075231599	80.3962406759005	55.2376233019637	39.0744385533027	87.6880426741846	96.5634819512117	60.4601282901268	18.9735762592702	48.5288714911146	39.5352976298287	47.3387070277075	51.9658167318034	76.588984221238	39.3865084799673	33.7725450943929	87.3240903720025	69.5505308628335	111.384683045738	34.8221783386891	32.1365260629876	78.4931854574749	59.517886533473	50.0769150349126	59.8436613488403	62.2171354803027	49.1892101377968	56.8611817433876	85.878469524406
protein_coding	ELN	ENSG00000049540.16	301.284288605848	-1.75897448643655	0.478055246390675	7.17047149436959e-06	0.000779559841609167	242.434633021896	25.2797196260998	14.7675333324717	106.640174665805	87.9734742511162	66.3782331353385	161.666353533061	35.5099006941195	1185.25796945018	31.7710299544147	78.2084399274277	730.407206414057	126.11847748809	188.049377028069	729.42624127034	443.302658334233	538.381145405227	815.530850503923	162.758954159865	2441.27254539469	202.533184392207	713.338778080344	96.8562461267289	37.6079526057842	58.7863281640017	86.5208976065348	47.6143092267784	65.7259509833228	82.4674845416946	33.4417103206627	201.517086693555	40.7917173376476	64.0449603232858
protein_coding	HMBOX1	ENSG00000147421.17	29.0174769701121	-1.63125442006804	0.756436341528884	0.00103132797809611	0.0336691751706305	31.0090809679169	19.7841284030346	5.37001212089882	45.4531892018183	24.5808236878119	14.7507184745197	26.2161654377936	26.6324255205896	40.5216399812028	29.2293475580615	36.7100840475681	38.4746270937171	43.527616124208	7.58263617048666	43.4888273928116	27.429905006709	43.5595816722469	26.9479759296949	45.757855439962	33.7725450943929	26.4173718772444	16.9417959794082	31.4782799911869	4.17866140064269	9.40581250624028	51.7341449606084	51.0153313144054	29.7331683019794	56.1946576080574	18.6651406440908	15.0741127841635	14.8333517591446	21.1057255610828
protein_coding	EIF4EBP1	ENSG00000187840.4	80.7828156264063	-1.44437015846055	0.428204583761725	2.83513849452324e-05	0.00222704623398721	186.054485807501	70.3435676552342	48.3301090880894	117.129372173916	62.7457867820461	41.7937023444724	76.9007519508613	112.448018864712	204.055401333914	48.2919655307103	74.2182134005181	64.1243784895285	39.0632452396739	42.4627625547253	104.768538719046	55.3022278361069	56.5510358551978	96.4453875378553	52.1292023999567	258.922845723679	60.906718494758	78.4672655888378	102.90976150965	19.5004198696659	21.946895847894	76.7092494243504	23.8071546133892	43.8173006555485	61.3032628451535	59.8839928997913	149.947753484574	72.3125898258298	82.2395513242193
protein_coding	RUNX1T1	ENSG00000079102.16	199.801081199827	-2.04752357247375	0.398494243349194	1.24228546114243e-08	4.36758900011651e-06	401.70854890256	97.82152377056	52.3576181787635	241.251542686574	126.785301126609	171.272231176367	254.296804746598	172.617572818637	272.073868445219	185.542814933782	263.354950776032	389.631937869706	64.7333778257453	71.2767800025746	318.259145920121	219.439240053672	201.749641429354	190.05414603048	188.244341999843	553.226452974818	258.303191688612	464.561879224824	168.287727645192	103.07364788252	68.9759583790954	208.720515875558	42.5127760953379	65.7259509833228	151.798555616571	198.317119343465	153.91462526988	111.250138193584	162.295751728327
protein_coding	BNC2	ENSG00000173068.17	196.529559589671	-1.61160916597755	0.312722606571253	1.16571535566332e-08	4.26232162644738e-06	420.032096747238	140.687135310468	111.42775150865	260.481738118113	258.098648722025	207.329543002971	385.377631935566	237.719057424522	309.701105570622	296.105999175145	348.745798451897	206.419427899625	40.1793379608074	86.4420523435479	171.978544689755	217.669568762917	171.563615533674	146.086395829398	104.258404799913	238.016032093817	173.180548973047	203.301551752898	240.929912240238	136.502939087661	60.3539635817085	147.174722732765	129.238839329827	118.932673207917	175.881980305738	192.873119988938	222.144819977147	148.333517591446	178.306991809148
protein_coding	GLIPR2	ENSG00000122694.15	122.189514500953	-1.34423035356105	0.353276084720087	7.2489428439754e-06	0.000779559841609167	187.463989487861	115.407415684369	64.4401454507858	138.10776719014	150.072397251904	190.93985580906	152.927631720463	123.298266299026	438.502032653731	125.813278619482	157.214925160237	122.752381679954	64.7333778257453	39.4297080865306	140.350306585892	77.4231189705497	84.0623505955643	117.720105377088	91.5157108799239	254.09819642448	118.144357562121	123.050939218859	112.595386122322	55.7154853419025	43.1099739869346	123.091586285586	30.6091987886433	35.9927826813434	73.7098755638155	112.768558058049	169.782112411105	80.9653783519975	116.445382405974
protein_coding	PSAT1	ENSG00000135069.13	298.965400320989	-2.3165640768069	0.438667116863878	4.90285804087643e-09	2.33528322500807e-06	594.81055311186	43.9647297845214	112.770254538875	410.82690240105	96.3827034074729	99.9770918828555	515.584586943275	377.785887940216	657.029448266646	305.001887562381	447.703416319254	363.371478107328	14.509205374736	24.2644357455573	175.932074452738	38.0479327512416	56.5510358551978	231.18526718633	67.1887497599441	778.376753604104	207.669895590561	520.737307998651	467.331387561467	86.3590022799489	158.331177188378	579.779210765439	134.340372461268	134.581709156328	289.730897018166	323.529104497574	661.674213789073	386.903258384354	503.626278905839
protein_coding	CNTRL	ENSG00000119397.16	24.7463427094955	-2.52141177743925	0.780876445301634	5.19954058085844e-05	0.00360068185224447	32.4185846482767	19.7841284030346	2.68500606044941	12.2373970927972	32.3431890629104	27.0429838699527	36.7026316129111	5.91831678235325	11.5776114232008	26.6876651617084	43.0944464906234	50.6887944250558	6.69655632680124	9.09916340458399	25.6979434593887	21.2360554890651	43.5595816722469	41.13112115585	20.2724675999831	51.4629258581226	27.8850036482025	48.1503675204232	52.0602322931168	23.6790812703086	6.27054167082685	17.8393603312443	23.8071546133892	17.2139395432512	16.055616459445	24.1091399986173	3.17349742824495	14.2152954358469	21.8335092011202
protein_coding	ANGPTL2	ENSG00000136859.9	981.353941351444	-1.40113165579238	0.295009391189721	1.26802975610813e-07	2.75977619061534e-05	954.233991603624	462.728780982087	370.530836342018	770.956016846226	906.256157542748	1321.8282721889	861.63797072215	499.111381978458	386.402781249327	826.046778814782	1665.52055233206	1476.08212199229	452.017552059084	461.024279165589	1063.49950624239	1140.55314689187	1163.88145415495	1341.72553839428	559.520105759535	1161.13226467389	1406.72505246327	1867.1642516253	1370.51588269321	764.695036317612	498.508062830735	1308.51708029677	724.417704664557	748.023918334007	1134.8401633835	925.479890269502	1221.79650987431	1191.61259131795	1377.69443059068
protein_coding	ASS1	ENSG00000130707.17	59.3950578166784	-1.12803277471173	0.512193784868554	0.00096010557128611	0.0323849631997282	49.332628812595	84.6321048352036	28.1925636347188	101.395575911749	76.3299261884684	87.6848264874224	58.5494361444058	60.1695539539247	85.384884246106	58.4586951161231	67.8338509574628	93.4383800847415	53.5724506144099	43.9792897888226	90.9311845486061	54.4173921907292	50.4374103573386	24.1113468844638	27.8022412799769	133.481963944505	76.3168520898173	123.94261269146	62.9565599823738	30.6435169380464	11.7572656328003	46.3823368612351	52.7158423582189	53.2067222245946	24.0834246891674	24.1091399986173	53.156081923103	40.7917173376476	29.8391292415309
protein_coding	COL5A1	ENSG00000130635.15	1291.56978795897	-1.2410357602143	0.229386566533451	4.27292114433694e-09	2.31406189138998e-06	1284.05785280783	430.854351888309	441.683496943928	751.725821414688	883.615925198711	889.140530269657	893.971241428763	720.061875186312	5062.31059479456	625.253869502881	1189.08750501905	1383.86515864068	516.750929884829	573.247294488791	1195.94275330232	1069.76629526165	922.011145395893	1241.02520728858	670.729070879442	4334.14328711376	744.823123761198	1715.57976128323	1744.62313335771	696.443566773782	784.60152656221	1700.98300758414	1090.02757908446	1100.12722717324	1180.81761051736	1193.79128702831	2909.30376734356	1174.92507058891	1506.51213487729
protein_coding	PTER	ENSG00000165983.14	29.5786541752189	-1.69694140114486	0.553756824104303	9.29127584784789e-05	0.00581722962501216	39.466103050076	20.8832466476476	12.0825272720223	50.6977879558743	21.3465047815208	27.8624682296483	55.0539474193666	68.0606429970624	47.7576471207033	50.8336479270635	39.1042199637138	31.1461266949138	3.34827816340062	7.58263617048666	23.7211785778972	16.8118772621765	22.5439940233559	12.7648307035397	23.7477477599803	27.3396793621276	35.9569783884716	27.6418776506133	33.8996861443551	9.75020993483294	7.83817708853357	49.0582409109218	15.3045993943216	12.5192287587282	23.3536239410108	28.77542515964	56.3295793513479	32.7569851347776	40.755883842091
protein_coding	PGAP2	ENSG00000148985.19	27.8366656411401	-1.25310322936614	0.558980584392469	0.000900425285836732	0.0311772255220969	57.7896508947542	39.5682568060692	24.1650545440447	33.2157921090211	21.3465047815208	17.2091715536063	38.4503759754307	26.6324255205896	26.0496257022018	31.7710299544147	21.5472232453117	48.2459609587881	50.2241724510093	22.74790851146	29.6514732223715	28.7571584747756	32.0965338637609	21.2747178392328	31.277521439974	35.3807615274593	39.6260578158667	41.9086532122202	27.8461707614346	12.5359842019281	2.35145312656007	14.2714882649954	17.0051104381351	15.6490359484102	24.813225437324	18.6651406440908	20.6277332835922	16.06946440574	29.8391292415309
protein_coding	FIBIN	ENSG00000176971.3	204.345392595312	-1.07385680685316	0.326404481319986	4.96632770384634e-05	0.00349209242621995	329.823861204207	129.695952864338	110.085248478426	304.186727735246	197.940317065011	154.882543982456	261.287782196676	221.936879338247	406.663601239929	299.918522769675	414.983558798596	239.39767969424	91.5196031329502	124.355233195981	253.025904830904	230.942103443582	280.844671307908	300.68267879449	167.392661039861	358.632264573792	236.288715124242	312.08571541015	125.913119964748	111.430970683805	56.4348750374417	160.554242981199	59.517886533473	57.9014330091177	98.5231010011395	125.989699347613	194.376717480003	130.409884215813	195.773799170044
protein_coding	BCAT1	ENSG00000060982.14	438.205768554054	-1.18531414336822	0.243986275712156	5.53014327732651e-08	1.43010197807559e-05	649.781196645895	224.220121901059	163.785369687414	529.704474159652	435.986188568032	486.773709659149	450.91804553005	362.003709853941	803.196792484556	271.96001640979	391.042199637138	624.14395063141	256.701325860714	309.371555755856	723.495946625865	591.070211112311	637.345458151824	385.781550151421	477.271808639603	977.795591304329	336.821491434867	659.838369724318	320.83631529479	234.005038435991	181.845708453979	369.274758856757	396.219073208549	300.461490209476	330.599738914935	535.067365130603	538.701188444581	223.118332710466	281.65226869445
protein_coding	SHMT2	ENSG00000182199.10	343.743778918944	-1.03313842767245	0.239033122895739	8.98757474756581e-07	0.000144132317135963	448.222170354435	153.876554245825	226.883012107975	361.877314029861	225.755459659114	158.979965780934	335.566917603758	317.616333986291	911.736899577064	321.522823138677	357.524296811098	392.685479702541	261.165696745248	245.677411923768	490.237690609876	252.620576755336	246.073426288834	394.291437287114	392.127444719674	599.864729533741	413.138343524684	381.636246272984	426.167482957607	149.038923289589	126.19465112539	477.202888860785	154.74650498703	140.841323535692	347.385156122536	301.753107079468	587.890398582378	326.951795024478	416.292242101358
protein_coding	DDIT3	ENSG00000175197.12	134.27043133091	-1.85020187803638	0.473063354837354	3.6873126710331e-06	0.000495109246644462	281.900736071972	62.6497399429429	37.5900848462917	125.870370097343	73.0956072821774	77.0315298113805	133.702443732747	98.6386130392209	376.272371254026	284.668428391556	255.374497722213	108.706089248915	17.8574835381366	21.2313812773626	118.605892889486	68.1323446940837	72.217201193462	79.4256132664691	16.2179740799865	279.829659353542	137.223570584575	177.443021047485	116.227495352075	98.894986481877	61.9215989994152	205.152643809309	96.9291294973703	79.8100833368919	86.8462890306341	115.879414832064	331.630481251598	156.368249794316	177.579208169111
protein_coding	ALDH1L2	ENSG00000136010.13	81.7932022059228	-1.80781486414962	0.538069872853921	2.85050223582217e-05	0.00222704623398721	133.902849634187	43.9647297845214	41.6175939369658	148.596964698252	39.4586906567506	63.1002956965563	137.197932457787	59.1831678235325	287.99308415212	69.8962658997123	85.3908476758649	109.927505982049	24.5540398649379	22.74790851146	67.2100059707088	43.3569466235078	42.0311752977821	24.1113468844638	20.2724675999831	266.963927889011	52.1009278690099	141.776082143468	108.96327689257	11.1430970683805	21.946895847894	112.387970086839	15.3045993943216	34.4278790865024	105.821108482705	71.5497058023481	129.320020200982	74.1667587957229	88.7896040845554
protein_coding	POSTN	ENSG00000133110.14	1078.79442886139	-1.54748378499567	0.644054696239387	0.00048163455567357	0.0197426971901888	804.826601485479	126.398598130499	201.375454533706	639.841047994827	276.857698378513	499.065975054582	665.890602119958	596.763608887286	775.699965354454	167.75103815931	439.722963265435	207.640844632759	15.6252980958696	47.0123442570173	266.863259001344	30.9692475882199	82.9160458147157	153.177968442476	56.1836959199533	638.461923927333	22.0144765643704	396.794695307191	3768.91867740634	1125.45280390643	1171.80747473577	3204.84108350804	1892.66879176444	2229.98762264845	3353.43443777953	1518.09810571939	4784.84074743633	1863.43981474254	3574.87323986341
protein_coding	PCK2	ENSG00000100889.11	77.7974834159596	-1.77326544857485	0.586550384878848	8.07109396232755e-05	0.00512346318816917	149.407390118145	20.8832466476476	6.71251515112352	164.33076096042	11.6435480626477	25.4040151505616	139.819549001566	77.9245043009845	183.794581343313	80.0629954851251	175.569967184021	124.584506779655	5.5804636056677	25.7809629796546	83.0241250226403	23.0057267798205	30.1860258956799	58.1508954272363	37.6488683999687	207.459919865557	47.6980325561358	157.826204650276	83.5385122843037	26.4648555374037	46.245244822348	105.252225954341	11.9035773066946	32.8629754916614	31.3814321707333	49.7737083842421	156.294748341064	93.944561141249	93.1563059247794
protein_coding	AHNAK2	ENSG00000185567.6	582.446724348235	-1.30576082984565	0.387964551851493	2.91861267972099e-05	0.00224193600885123	1723.82300108011	618.803571717138	323.543230284154	1545.40843286182	659.801056883371	935.031654412607	1608.79868569927	642.137370885328	549.936542602039	2475.59865404799	1636.79092133831	539.255487678606	193.084040756102	166.817995750707	334.073264972053	345.970737342685	279.698366527059	411.3112115585	246.165677999795	357.024048140725	890.852484971521	583.154451080681	267.565379925089	117.002519217995	161.466448023791	346.975558442701	49.3148202705919	76.6802761472099	263.458070084529	199.094833536969	161.848368840493	315.208724881822	195.046015530007
protein_coding	CHAC1	ENSG00000128965.12	125.206022908106	-2.38109593194689	0.547193427839182	4.73543994532231e-07	8.32435702695986e-05	229.749099898657	41.7664932952953	22.82255151382	230.762345178462	43.3398733442999	36.8767961862992	214.972556589908	159.794553123538	697.551088247849	214.772162491843	132.475520693398	109.316797615482	17.8574835381366	27.297490213752	106.745303600538	27.429905006709	18.7229780871939	60.9875244724673	89.1988574399258	570.916833738547	33.0217148465556	156.042857705075	35.1103892209392	45.9652754070696	7.05435937968021	117.739778186212	34.0102208762703	43.8173006555485	81.0078830453814	97.9919883814767	268.160532686699	70.4584208559368	88.061820444518
protein_coding	NUPR1	ENSG00000176046.8	588.310187389761	-1.04998509782533	0.305024839005076	2.89855560254928e-05	0.00224193600885123	997.928605694779	428.656115399083	291.323157558761	636.344648825457	267.15474165964	506.441334291842	968.250376835845	467.547025805907	871.215259595861	1072.58997126104	1206.64450173746	660.786452625427	176.342649939099	254.776575328352	511.982104306282	284.032242166245	355.354482063067	459.533905327428	289.606679999759	841.097194493691	791.053524546375	1053.95804461371	730.05395518022	445.72388273522	469.506807603161	760.848718127569	238.071546133892	200.30766013965	443.718854879206	377.191383849335	726.730911068094	852.917726150813	776.545143919841
protein_coding	AARS	ENSG00000090861.15	424.078272135588	-1.33588430903307	0.253046540199872	8.48794598278613e-09	3.23284642619367e-06	628.638641440497	227.517476634898	232.253024228874	508.726079143428	195.999725721237	213.06593352084	573.260150906421	445.846530937278	509.414902620836	451.148625352689	586.563299455708	516.048569749062	202.012782525171	212.313812773626	438.841803691099	198.203184564607	275.877350590897	452.442332714351	220.680290159817	693.141282651588	449.829137798635	583.154451080681	743.371689022645	164.360681758612	258.659843921608	799.203342839744	193.858258994741	192.483142165445	451.016862360772	570.842218031777	772.746623777646	432.639426308384	600.421503030805
protein_coding	SLFN5	ENSG00000166750.9	676.52346379835	-1.11431736362528	0.242620685735464	2.06708436705848e-07	3.93650379151698e-05	1109.27939644321	496.801446565091	291.323157558761	751.725821414688	584.117994476161	487.593194018844	919.313534685297	671.728954797094	1020.27700666957	1294.98718094194	1292.8333947187	725.521539481522	316.970332801925	356.383900012873	768.961538900169	441.090569220789	465.017639430917	385.781550151421	522.450450719566	985.83667346966	773.441943294879	798.939431449985	784.535593626505	435.973672800387	441.28937008444	841.125839618168	375.812940682787	363.057634003116	793.293413246212	607.394785126455	806.861721131279	668.118885484804	747.433798318347
protein_coding	COL1A1	ENSG00000108821.13	28490.7209555738	-1.53336503357998	0.456511571683726	3.06008517947784e-05	0.00233101988546724	34148.0456640783	10320.7203169164	8084.55324801317	23619.9245886834	24538.7775420301	30218.4857637729	25617.5629936307	21206.3154173021	72257.3200936242	17016.5636435845	30973.7343924829	28250.75832902	5209.92082225136	7080.66565600044	24507.9310007308	13882.6288581536	15026.9093721443	22342.7086747623	16264.3111487865	63847.8006091664	13287.2042383685	40830.6199838463	48280.4172880212	10311.5434496526	19036.5806949215	57051.1663073358	14896.4767438064	16243.6993144498	34610.0706805781	39339.1170500019	62486.1643621431	36358.3993306333	53046.6939550416
protein_coding	MKNK2	ENSG00000099875.14	210.385610388662	-1.3119345550237	0.423119890122546	6.84464562951057e-05	0.00446906469281115	503.192813888469	72.5418041444602	60.4126363601117	246.49614144063	49.1616473756237	80.3094672501626	281.386842365652	176.563117340205	418.241212663129	353.293853093092	342.361436008842	218.022886864397	141.74377558396	162.268414048415	235.235020897481	183.603396415875	127.621932267811	277.989646432642	117.580312079902	376.322645337521	247.295953406427	277.310449978734	274.829598384593	122.574067752186	123.059380289977	219.424132074305	127.538328286014	120.497576802758	191.207796017026	140.766269024185	268.95390704376	182.944671696116	221.974010211388
protein_coding	TRIB3	ENSG00000101255.10	145.077462376707	-2.57073446382956	0.549420071194107	1.39364383332094e-07	2.89529506372425e-05	421.441600427598	47.2620845183605	38.9325878765164	234.258744347833	58.8646040944968	30.3209213087349	259.540037834157	164.726483775499	706.23429681525	296.105999175145	360.716478032626	71.4528788883317	30.1345034706056	7.58263617048666	83.0241250226403	31.4116654109087	59.9899501977436	41.13112115585	41.7033619199653	358.632264573792	37.4246101594296	139.992735198267	188.869679947121	20.8933070032135	41.5423385692279	191.773123560876	96.9291294973703	37.5576862761844	98.5231010011395	87.8817038659275	230.87193790482	116.812645103264	155.017915327953
protein_coding	CEP250	ENSG00000126001.15	51.1256818288042	-1.12651435611071	0.57142817729051	0.00155763622116265	0.0457824845583531	102.89376866627	32.973547338391	17.4525393929212	64.6833846333569	79.5642450947595	37.6962805459947	48.0629699692883	49.3193065196104	53.5464528323038	85.1463602778314	63.0455791251713	67.7886286889301	42.4115234030745	25.7809629796546	90.9311845486061	57.5143169495512	41.2669721105497	104.955274673548	55.6044825599538	46.6382765589236	63.8419820366741	48.1503675204232	46.0067169101963	64.0728081431879	26.6498021010141	36.5706886790508	30.6091987886433	50.0769150349126	54.7350561117442	35.774852901174	23.0078563547759	18.5416896989307	21.8335092011202
protein_coding	ADA	ENSG00000196839.12	41.0177980488373	-1.43575732783588	0.664766600398675	0.000908830586747913	0.0312316556145213	59.199154575114	14.2885371799694	4.02750909067411	64.6833846333569	23.9339599065537	51.6275146608188	30.5855263440926	14.7957919558831	37.6272371254026	36.8543947471211	39.9022652690957	73.8957123545995	66.9655632680124	22.74790851146	53.3726518002688	74.7686120344165	53.8763246998844	104.955274673548	27.8022412799769	151.172344708235	44.0289531287407	48.1503675204232	36.3210922975234	22.286194136761	17.2439895947738	17.8393603312443	15.3045993943216	9.38942156904611	18.2450187039147	17.887426450587	46.0157127095518	29.0486471949915	24.7446437612695
protein_coding	ATF4	ENSG00000128272.14	784.816924578736	-1.08063867698562	0.189516273248482	7.13368538216218e-10	5.43408483986204e-07	1117.73641852537	478.11643640667	487.328599971568	1054.16434956525	415.933411349027	665.421300072776	1111.56541456245	669.75618253631	1374.8413565051	1075.13165365739	1118.06147284006	778.042459006279	386.168081512205	342.735154905997	970.591556812295	476.483995035897	485.651125486192	797.092761709922	389.231377919676	1284.96493002	524.678358117494	1067.33314670271	1099.31839353837	449.902544135863	522.806411805189	1156.88251748119	590.07733220329	538.32683662531	775.048394542298	631.503925125072	1117.07109474222	896.799725104949	1050.19179257388
protein_coding	ADM2	ENSG00000128165.8	92.360973516257	-3.51272225075326	0.50061601171989	9.04713968816042e-14	1.03374879861843e-10	198.74001893074	0	6.71251515112352	187.057355561329	27.1682788128447	13.9312341148241	89.1349624884983	54.2512371715715	283.65147986842	80.0629954851251	99.7556631727394	81.2242127534027	2.23218544226708	10.6156906386813	102.791773837555	9.73319209915482	27.1292131467503	69.4974116081604	47.4954955199605	250.881763558348	50.6332960980519	79.3589390614382	153.759290726182	12.5359842019281	18.0278073036272	227.451844223365	66.3199307087271	29.7331683019794	120.417123445837	144.654839991704	274.507527543188	86.5278852616767	141.917809807281
