# Supplementary material for: RNA-Seq of Gingival Fibroblasts Grown on Collagen Membranes and Hyaluronic Acid
Source: J Funct Biomater. 2026 Jan 23;17(2):57. doi: 10.3390/jfb17020057 (PMC12942325; doi:10.3390/jfb17020057)
Supplement: Supplementary file 1 [file jfb-17-00057-s001.zip › Tables S1 Membranes versus TCS/Filtered for padj005/Mucoderm HA_vs_TCS_vs_wo1_paired_lfcShrink_apeglm_DESeq2results_GeneSymbols_GeneTypes_padj005_gt1_up.tsv]

GeneType	GeneSymbol	ENSG	baseMean	log2FoldChange	lfcSE	pvalue	padj	LP06001	LP06002	LP06003	LP06004	LP06005	LP06006	LP06007	LP06008	LP06009	LP06010	LP06011	LP06012	LP06013	LP06014	LP06015	LP06016	LP06017	LP06018	LP06019	LP06020	LP06021	LP06022	LP06023	LP06024	LP06025	LP06026	LP06027	LP06028	LP06029	LP06030	LP06031	LP06032	LP06033
unprocessed_pseudogene	MTATP6P1	ENSG00000248527.1	749.390021647969	1.15100979724123	0.308378043774072	9.3081272733748e-06	0.000945395460065767	504.602317568829	750.697761070702	1569.38604233268	814.661006463359	819.576410854148	865.375483838487	789.106579677588	1065.29702082359	438.502032653731	390.148247840213	393.436335553284	158.173466940837	418.534770425077	482.255660442952	207.560312556601	480.465755440097	591.111165324263	431.167614875118	338.260602239719	225.150300629286	277.382404711067	240.751837602116	962.508945884369	1671.46456025708	1505.7138187073	1354.899417158	897.869831133536	926.422928145883	953.849577840662	1515.76496313887	840.976818484913	1035.86239784693	812.934325921708
protein_coding	ERRFI1	ENSG00000116285.12	93.3910202303785	1.31480834493625	0.417095070340137	7.14942719881469e-05	0.0046023178890398	31.0090809679169	51.6585574968126	115.455260599325	59.4387858793009	68.56756081337	77.851014171076	40.1981203379502	53.2648510411793	138.93133707841	24.1459827653552	102.149799088885	69.010045422064	113.841457555621	250.22699362606	53.3726518002688	185.37306770663	205.952758959132	45.3860647236966	61.396616159949	99.7094188501125	69.7125091205062	74.0088982258357	78.6956999779673	101.680760748972	148.925364682138	74.0333453746638	144.543438724149	187.788431380922	78.8184808009116	64.550278060814	102.3452920609	37.0833793978614	72.7783640037339
protein_coding	FBXO2	ENSG00000116661.10	34.8565867980725	2.17100199372535	0.686366738253545	4.75476479538086e-05	0.00339557070270128	5.63801472143943	35.1717838276171	61.7551393903364	1.74819958468532	10.9966842813895	6.55587487756429	9.61259399385766	7.89108904313767	17.3664171348012	1.27084119817659	4.78827183229149	17.0998342638743	65.8494705468788	84.9255251094506	7.90705952596574	52.6477208999738	30.9502290829123	28.3662904523104	21.4308943199822	11.2575150314643	21.2806606788914	10.7000816712052	36.3210922975234	103.07364788252	105.815390695203	66.0056332256039	25.5076656572027	51.6418186297536	75.1694770601287	40.4411380621967	46.0157127095518	53.7709001268991	31.2946965216056
protein_coding	CSF1	ENSG00000184371.13	122.523763166354	1.16869153746081	0.394760117614389	0.000135137545562191	0.00791854041015376	102.89376866627	92.3259325474948	234.938030289323	99.6473763270633	101.557613657539	110.630388558897	144.188909907865	158.808166993146	21.7080214185015	222.397209680903	86.9869382866287	108.095380882348	125.002384766956	471.63996980427	114.652363126503	124.319408175568	141.759691231611	168.779428191247	197.511755759836	77.1943887871839	126.950148187869	133.751020890064	73.8528876716308	65.4656952767355	108.166843821763	44.5984008281107	76.5229969716082	98.5889264749842	56.1946576080574	118.990271606079	67.4368203502053	108.777912900394	58.9504748430245
protein_coding	PTGS2	ENSG00000073756.11	790.497654228097	3.02062822244367	0.963830994135082	3.63867042246354e-05	0.0027263185517819	83.1607171412316	1650.87560340878	1483.4658483983	139.855966774826	794.995587166337	278.624682296482	74.2791354070819	590.845292104933	88.2792871019062	256.709922031671	114.120478669614	33.5889601611816	2858.31345882299	903.85023152201	35.5817678668458	342.873812583863	411.905517918265	170.197742713862	570.525159599526	19.298597196796	104.20185573802	20.5084898698099	589.612398296463	1865.07587182019	1366.97808424025	441.524168198296	3603.38290184084	4286.27094626955	615.222030696005	158.653695474772	560.122296085234	1065.52910136522	507.992980746063
protein_coding	ID2	ENSG00000115738.9	470.29223521496	1.15402464457561	0.40767795047456	0.00019149107663632	0.0103575143877669	156.454908519944	291.266334822454	663.196496931004	190.5537547307	374.534129348502	143.409762946719	129.333082826449	170.644800557852	123.012121371509	123.271596223129	68.6318962628447	710.864538683915	607.154440296645	1323.92827536697	602.913288854888	661.414644919839	772.609422291959	914.81286708701	351.003296159708	223.54208419622	502.663881553123	481.503675204232	408.006936808846	898.412201138178	841.820219308505	300.593221581466	1027.10867046336	823.139290886376	467.072478820217	197.539405149961	359.398583748741	295.430922536296	314.402532496131
protein_coding	HPCAL1	ENSG00000115756.12	552.156387829891	1.39447818707152	0.271311148331083	1.44245402561035e-08	4.88350824003861e-06	486.278769724151	1157.37151157752	1330.42050295268	498.236881635316	432.751869661741	339.266524913952	471.890977880285	1192.54083164418	244.577041315117	932.797439461616	783.680489885041	407.342480500147	1111.62835024901	1411.88685494462	375.585327483373	387.115594852748	395.857250986384	404.219638945423	1189.70424143901	188.161322668761	677.312062297128	347.752654314168	261.511864542168	305.042282246916	594.133823310844	247.967108604296	311.193521017873	240.995153605517	210.182615469098	469.739372876285	211.037578978289	350.437935309791	252.540923092957
protein_coding	ODC1	ENSG00000115758.12	57.0022716453635	1.45515696865504	0.637227715756905	0.00064320378919193	0.0246005265146587	31.0090809679169	72.5418041444602	217.485490896402	152.093363867623	68.56756081337	51.6275146608188	34.0810150691317	25.6460393901974	68.0184671113048	48.2919655307103	42.2964011852415	27.4818764955122	89.2874176906832	98.5742702163266	112.675598245012	41.5872753327524	44.7058864530955	56.7325809046208	65.4511096799456	48.2464929919899	34.4893466175136	30.3168980684146	32.688983067771	40.3937268728793	51.7319687843215	13.3795202484332	83.3250411468622	56.3365294142767	20.4344209483845	38.8857096751892	26.9747281400821	34.6111541046707	21.1057255610828
protein_coding	IL1R1	ENSG00000115594.11	399.492170295349	1.70641392964755	0.325921774700885	7.88982069041113e-09	3.13568917091514e-06	229.749099898657	790.266017876771	1067.28990902864	305.934927319931	559.537170788349	660.504393914603	464.900000430207	627.341578929445	115.776114232008	285.939269589732	270.537358524469	197.869510767688	614.96708934458	574.763821722889	256.979434593887	346.413155165374	351.915567720521	202.818976734019	462.791474639615	181.728456936495	303.799776588311	201.518204807697	244.562021469991	415.080365797174	788.520615106477	218.532164057743	474.442581223971	577.449426496336	378.76658829327	177.318836118863	184.062850838207	423.368581458918	227.796279331687
protein_coding	IL1RN	ENSG00000136689.18	56.1845279124219	1.57176889806906	0.611910309397284	0.000329786943668655	0.0152251638993696	32.4185846482767	93.4250507921079	119.482769689999	38.4603908630771	84.0922915635669	36.8767961862992	35.8287594316513	35.5099006941195	11.5776114232008	52.1044891252401	18.355042023784	15.2677091641734	120.538013882422	109.189960855008	35.5817678668458	49.5507961411518	60.754153384976	53.8959518593897	70.6640299199413	4.82464929919899	82.1873791736494	9.80840819860472	50.8495292165327	69.6443566773782	130.113739669657	28.5429765299909	107.132195760251	65.7259509833228	32.8410336670465	17.1097122570832	24.5946050688984	106.923743930501	50.2170711625764
protein_coding	MGAT5	ENSG00000152127.8	209.94050444092	1.10895806013309	0.310244045168902	1.75315492203854e-05	0.00155588244100527	125.445827552027	141.786253555081	237.623036349773	162.582561375735	190.177951689913	200.773668125406	95.2520677573168	154.862622471577	47.7576471207033	148.688420186661	90.9771648135383	95.8812135510092	208.709338851972	289.65670171259	110.69883336352	204.397034082251	178.05934262515	131.903250603243	128.585365919893	51.4629258581226	103.468039852541	81.1422860066391	246.983427623159	235.397925569538	576.88983371607	234.587588355862	528.858934626003	460.08165688326	276.594483551347	328.195389658597	284.028019827923	265.764219018007	310.763614295944
protein_coding	KYNU	ENSG00000115919.14	213.387830966249	1.09817468499333	0.556968644325222	0.00160975119368327	0.0470119350206352	98.6652576251901	477.017318162057	365.16082422112	234.258744347833	299.49793072255	336.808071834866	146.810526451644	339.31682885492	24.6024242743017	81.3338366833016	123.697022334197	21.9855011964098	102.680530344286	78.8594161730613	51.3958869187773	53.5325565453515	53.112121512652	59.5692099498518	57.3421226399523	20.9068136298623	33.0217148465556	25.8585307054125	272.408192231425	654.656952767355	458.533359679214	305.94502968084	460.838492873462	441.302813745167	320.382528440743	116.657129025567	301.482255683271	309.028161648845	315.130316136168
protein_coding	GLS	ENSG00000115419.12	211.77010641286	1.00131297186602	0.373880816160471	0.000334021241178383	0.0153431566111136	188.873493168221	173.660682648859	649.771466628757	274.467334795595	298.851066941292	226.997167635664	225.459022765025	298.874997508839	615.060606857543	157.584308573897	162.801242297911	170.998342638743	244.424305928245	265.392265967033	134.420011941418	168.118772621765	224.29363545271	103.536960150933	222.997143599815	204.243486999424	115.209094020205	106.109143239451	85.9599184374719	140.681600488304	200.657333466459	95.4405777721569	266.980233878722	203.437467329332	139.391942897909	212.315974826533	158.674871412248	113.722363486775	139.006675247132
protein_coding	TMEM158	ENSG00000249992.1	2255.62800410232	1.4671613059318	0.719247635055573	0.00108229618591797	0.0349585492419651	1909.87748688761	4649.27017471313	5454.58981180297	3015.64428358218	2419.27054190569	1776.64209181992	2237.98665620632	5636.21034906108	661.371052550346	2595.05772667659	2311.13920438603	323.06472591391	6823.79089701046	3563.83900012873	855.939193685792	1563.50458538241	1825.29931270459	1022.60477080579	6847.46034191431	1172.38977970535	1375.17096938767	358.452735985373	871.706215140561	1732.75159413317	2255.82736607996	705.546701100712	1127.43882204836	1237.83874351925	1191.76462173971	2401.58142953968	2347.5947225442	1189.14036602476	975.957861290072
protein_coding	NFKBIZ	ENSG00000144802.11	45.9629463983582	1.87111324069684	0.801149193561424	0.000455157746089011	0.0189772872419865	11.2760294428789	31.874429093778	36.247581816067	115.381172589231	35.5775079692014	11.4727810357375	33.2071428878719	17.7549503470598	44.8632442649031	53.3753303234167	32.7198575206585	13.4355840644726	61.3850996623447	159.23535958022	33.6050029853544	33.1813367016642	27.5113147403665	12.7648307035397	43.4410019999639	22.5150300629286	15.4101335950593	16.9417959794082	29.0568738380187	44.572388273522	38.4070677338145	83.8449935568481	56.116864445846	71.9855653626869	47.4370486301783	34.9971387076703	69.0235690643277	82.8195473218906	95.3396568448914
protein_coding	ATP1B3	ENSG00000069849.10	520.683500743315	1.12281554121682	0.286324608954709	4.52389884696835e-06	0.000566478895344352	528.563880134947	916.66461600727	1335.79051507358	742.984823491261	721.253116102901	947.323919808041	489.368421505481	513.907173934341	345.881141268124	310.085252355088	329.592711122731	300.468516350933	568.091195056972	721.86696343033	328.142970327578	399.945711710725	496.732071701062	441.095816533426	523.029664079565	331.292585211664	285.454379451336	338.835919588163	341.41826759672	451.295431269411	739.923917157569	280.077957200535	809.443256855233	868.521495136765	378.76658829327	366.303385140282	272.920778829066	402.354666466797	355.158416338221
protein_coding	CHST2	ENSG00000175040.5	200.270904036807	1.17995856913423	0.499070665875097	0.000685738291669577	0.0257956120335457	36.6470956893563	341.825774074654	175.867896959436	127.618569682028	129.372756251641	119.644716515548	78.6484963133809	140.066830515694	46.3104456928032	78.7921542869485	96.5634819512117	177.105426304412	947.562720242375	319.987246394537	120.582657770978	172.985368671342	187.993984059171	97.8637020604708	289.02746663976	88.4519038186482	215.74187033083	131.967673944864	123.491713811579	349.614670520438	399.747031515212	129.335362401521	433.630316172446	384.966284330891	113.848916712428	71.5497058023481	113.452533059757	223.118332710466	145.556728007468
protein_coding	TM4SF1	ENSG00000169908.11	1088.33444860004	3.93450604833216	0.807704723591804	2.75370683886002e-08	8.11988200452241e-06	11.2760294428789	514.3873384789	573.248793905949	82.1653804802101	648.157508820724	408.922695488073	36.7026316129111	21.7004948686286	0	47.0211243325338	20.7491779399298	38.4746270937171	1061.404177798	600.544784702543	126.512952415452	402.600218646858	633.142340622045	164.5244846234	206.199956159829	8.04108216533165	65.3096138076321	41.9086532122202	279.67241069093	2014.11479510978	1989.32934506982	170.365891163383	11706.3180256122	12531.7479874869	297.758705247888	455.740517393217	116.626030488002	410.389398669667	229.979630251799
protein_coding	PTX3	ENSG00000163661.3	230.001083959047	2.09538470271969	0.672941842441734	6.03828317487093e-05	0.00408858862974038	115.579301789508	54.9559122306517	712.869109049318	159.086162206364	137.13512162674	127.020075752808	112.729511382513	219.964107077463	39.0744385533027	128.354961015835	137.263792525689	134.355840644726	297.996756542655	1255.68454983259	166.048250045281	222.978582635183	213.976892425073	272.31638834218	361.4291366397	48.2464929919899	305.267408359269	108.784163657252	180.394758411033	41.7866140064269	470.290625312014	206.044611825871	62.9189086211	45.3822042503895	145.230348883161	339.861102561153	163.435117554615	375.778244564996	227.796279331687
protein_coding	BCL6	ENSG00000113916.17	108.714687547724	1.69797426286219	0.482515571887378	1.67628899519541e-05	0.00150225075540013	76.1131987394323	78.0373953675254	268.500606044941	94.4027775730073	100.263886095022	73.7535923725983	55.0539474193666	74.9653459098079	101.304099953007	127.084119817659	111.726342753468	28.0925848620791	91.5196031329502	171.367577452998	33.6050029853544	49.9932139638407	69.5424900381486	26.9479759296949	75.8769501599369	53.0711422911889	71.1801408914642	33.8835919588163	96.8562461267289	227.040602768253	239.848218909127	72.2494093415394	246.57410135296	287.942261450747	162.745566838919	60.6617070932951	116.626030488002	132.882109509004	77.8728494839953
protein_coding	SLC9B2	ENSG00000164038.14	74.9890696935862	1.22317510754781	0.455083364340527	0.000278205727129759	0.013743221371417	57.7896508947542	67.0462129213951	104.715236357527	45.4531892018183	76.3299261884684	40.9742179847768	41.9458647004698	42.414603606865	99.856898525107	26.6876651617084	30.3257216045128	69.010045422064	138.395497420559	156.202305112025	71.1635357336917	69.9020159848391	74.8919123487754	36.8761775880035	81.0898703999326	77.1943887871839	49.1656643270938	64.2004900272309	33.8996861443551	61.2870338760928	206.144057428433	54.4100490102951	137.741394548895	143.971130725374	60.5734620969969	102.658273542499	80.9241844202463	36.4653230745638	34.9336147217923
protein_coding	HMGCS1	ENSG00000112972.14	110.085387593618	1.45842129534532	0.676878884325365	0.000798956805546935	0.0287530085019864	142.359871716346	103.317114993625	204.060460594155	148.596964698252	23.2870961252955	44.252155423559	111.855639201253	339.31682885492	176.558574203812	357.106376687621	239.413591614574	27.4818764955122	64.7333778257453	121.322178727787	59.3029464447431	51.7628852545961	57.3152390424302	55.3142663820052	344.631949199714	86.8436873855818	204.000816163165	68.6588573902331	15.7391399955935	34.8221783386891	161.466448023791	33.0028166128019	56.116864445846	46.9471078452306	53.275454615431	57.55085031928	57.9163280654704	48.8264495405176	35.6613983618296
protein_coding	ITGA2	ENSG00000164171.10	847.961268735734	1.73073049682571	0.365611583096741	1.03249052959807e-07	2.38400663189581e-05	573.667997906462	1122.19972774991	1862.05170292166	798.927210201192	1549.88561989466	957.977216484082	671.133835207517	2340.69428742071	551.383744029939	663.379105448179	743.778224615945	502.61298568459	1831.50815538014	2145.88603624772	498.144750135842	718.92896186939	785.60087647491	513.429857186818	1917.77543495841	292.695390818072	457.167296653425	308.519021519749	334.154049137215	845.482490063371	1123.99459449571	407.629383568932	693.808505875914	727.680171601074	529.105542413527	327.417675465093	462.537250166702	318.917062821608	404.647703860761
protein_coding	TMEM171	ENSG00000157111.12	35.8973880102996	1.79465814565327	0.781819751328729	0.00062024018947978	0.0241260237107858	21.1425552053979	56.0550304752647	173.182890898987	115.381172589231	39.4586906567506	36.0573118266036	46.3152256067687	82.8564349529455	5.78880571160041	31.7710299544147	39.1042199637138	16.4891258973073	43.527616124208	56.1115076616013	11.8605892889486	30.0844119428422	24.8366035850531	14.1831452261552	52.1292023999567	4.82464929919899	15.4101335950593	7.13338778080344	16.9498430721776	5.57154853419025	72.1112292145088	10.7036161987466	18.7056214819487	20.3437467329332	16.055616459445	34.9971387076703	22.2144819977147	10.5069574960607	32.7502638016803
protein_coding	SMIM3	ENSG00000256235.2	125.099722464685	1.12136450072006	0.39902374043442	0.000218058188812532	0.011455574160548	53.5611398536746	97.82152377056	208.087969684829	155.589763036994	104.79193256383	104.074513681333	44.5674812442492	185.440592513735	195.372192766514	96.5839310614207	109.332206837322	58.0172948238591	143.975961026227	134.970923834663	49.4191220372859	88.9259823604599	110.045258961466	85.0988713569311	90.9364975199244	110.966933881577	124.748700531432	81.1422860066391	98.0669492033131	254.898345439204	178.710437618565	131.119298434645	222.76694673957	172.139395432512	97.0634995048263	118.990271606079	150.741127841635	133.500165832301	136.82332432702
protein_coding	IER3	ENSG00000137331.11	2462.92864449461	2.3266308947691	0.791488075735092	8.2244865357525e-05	0.00518482975333198	634.276656161936	3664.46022753985	5983.53600571151	921.301181129164	1665.67423673988	1057.13482400724	728.809399170663	2367.3267129413	3817.71736680047	2870.83026668091	3578.43514933251	374.364228705533	6276.90546365503	5952.36939383203	636.518291840242	1201.16438860024	940.734123483087	1415.47789357029	3042.60778007747	775.160320737971	591.455603696084	352.21102167717	2353.60678087951	3118.67429201299	6236.0536916373	1648.35689460697	4570.97368577073	4366.08102960644	2280.62733798934	721.718771571511	2836.31332649393	2301.6417479606	1994.12717370231
protein_coding	HSPA1A	ENSG00000204389.9	422.756151408842	1.86194333171568	0.258990701557527	3.18713941230211e-14	4.85560689464227e-11	249.482151423695	774.878362452189	1218.99275144403	351.388116521749	693.437973508798	429.409804480461	235.945488940143	447.819303198063	101.304099953007	296.105999175145	292.084581769781	336.500309978383	722.1119905734	922.048558331178	251.049139949412	566.294813041735	578.119711141312	285.081219045719	476.692595279604	178.512024070363	372.044653937859	244.318531492518	175.551946104696	753.551939249232	739.140099448715	254.210884720231	753.326392409387	270.728321907496	226.238231928543	198.317119343465	138.840512485717	235.47945917642	181.945910009335
protein_coding	HSPA1B	ENSG00000204388.6	168.253497454269	1.47031206407695	0.363141731398317	2.39856967582823e-06	0.000337312698565321	102.89376866627	381.394030880723	429.600969671905	94.4027775730073	152.012988595679	158.160481421239	143.315037726605	138.094058254909	56.440855688104	170.292720555663	106.938070921177	157.56275857427	252.23695497618	319.987246394537	124.53618753396	214.130226181406	285.811992024918	160.269541055554	175.501648079854	90.0601202517145	176.115812514963	144.45110256127	81.1171061311355	299.470733712726	273.552380389821	82.9530255402859	255.076656572027	140.841323535692	35.7602366596729	62.2171354803027	51.5693332089805	144.62517965166	90.9729550046674
protein_coding	PPIL1	ENSG00000137168.7	28.9006174089409	1.79137954972913	0.8330360514085	0.00088764645835868	0.0310880317082632	7.04751840179929	27.4779561153258	49.6726121183141	45.4531892018183	21.3465047815208	25.4040151505616	66.4142857757438	32.5507423029429	44.8632442649031	13.9792531799425	12.7687248861106	19.542667730142	56.9207287778105	37.9131808524333	33.6050029853544	9.29077427646596	29.4218227084475	34.0395485427725	39.9657218399668	62.7204408895869	32.2878989610765	33.8835919588163	3.63210922975234	26.4648555374037	46.245244822348	6.2437761159355	25.5076656572027	0	14.5960149631318	31.1085677401513	26.9747281400821	12.3611264659538	24.0168601212322
protein_coding	ME1	ENSG00000065833.8	223.164729094847	1.84139608487269	0.346641383251391	5.31537973305553e-09	2.33528322500807e-06	241.025129341536	347.321365297719	681.99153935415	236.006943932518	211.524456471434	289.277978972524	220.215789677466	493.193065196104	95.5152942414067	251.626557238964	199.511326345479	80.0027960202688	209.825431573105	456.474697463297	61.2797113262345	100.42884575037	107.370547806153	95.0270730152398	243.848824559797	102.925851716245	144.561729439365	148.909469924272	131.966635347668	273.005878175322	491.453703451055	129.335362401521	273.782278053976	253.514382364245	163.475367587076	154.765124507253	181.682727767024	158.222418764209	135.367757046945
protein_coding	PRSS35	ENSG00000146250.6	104.604754445462	2.9387927202415	0.630436905282428	1.11813062566108e-07	2.49288586565071e-05	69.065680337633	123.10124339666	624.263909054487	82.1653804802101	60.1583316570133	102.435544961942	18.3513158064555	80.8836626921611	27.4968271301019	135.980008204895	117.312659891142	19.542667730142	24.5540398649379	203.214649369042	3.95352976298287	4.42417822688855	7.25993027870782	4.25494356784656	20.2724675999831	8.04108216533165	23.4821083353284	27.6418776506133	87.1706215140561	118.395406351543	600.404364981671	98.1164818218436	49.3148202705919	68.8557581730048	155.447559357353	23.3314258051135	135.667015057472	156.368249794316	171.029155408775
protein_coding	SGK1	ENSG00000118515.11	122.48020860768	1.78723276436156	0.617355583142157	0.000129287739834601	0.00776477011689511	66.2466729769133	141.786253555081	416.175939369658	43.704989617133	197.293453283753	148.326669104892	59.4233083256656	72.0061875186313	73.8072728229052	212.23048009549	140.455973747217	53.7423362578905	158.485166400963	219.896448944113	81.0473601411489	157.058327054544	202.13174302297	114.883476331857	62.555042879948	22.5150300629286	63.1081661511951	49.0420409930236	53.2709353697009	55.7154853419025	158.331177188378	28.5429765299909	348.60476398177	372.447055572162	58.3840598525271	37.3302812881816	90.4446767049812	45.7361679240291	37.1169656419043
protein_coding	TBRG4	ENSG00000136270.13	48.0244308525479	1.25833833028109	0.525669303518213	0.000627284634186156	0.0242966476317612	23.9615625661176	92.3259325474948	76.5226727228081	69.9279833874128	20.0527772190044	31.1404056684304	62.0449248694449	91.7339101264754	102.751301380907	49.5628067288869	49.4788089336787	42.7495856596856	25.6701325860714	74.3098344707693	59.3029464447431	52.2053030772849	23.6902988042045	25.5296614070793	55.0252691999543	51.4629258581226	27.8850036482025	41.9086532122202	10.896327689257	36.2150654722367	82.3008594296024	33.8947846293641	30.6091987886433	23.4735539226153	42.3284433930822	58.3285645127837	47.6024614236743	28.4305908716938	41.4836674821283
protein_coding	HGF	ENSG00000019991.16	182.657647678772	1.33862133541143	0.421887630669065	6.26752499448788e-05	0.00421260632166277	33.8280883286366	167.065973181181	166.470375747863	94.4027775730073	118.376071970252	122.922653954331	82.14398503842	98.6386130392209	4.3416042837003	102.938137052304	44.6905371013872	171.609051005309	584.832585873975	615.710057043517	245.118845304938	270.759707485579	356.882888437532	239.695154322023	260.646011999783	157.6052104405	289.85727476421	172.984653684483	106.541870739402	214.504618566325	145.006276137871	111.496002070277	132.639861417454	153.36055229442	170.043574320485	206.871975472006	102.3452920609	150.187686561339	133.184406126833
protein_coding	TFPI2	ENSG00000105825.12	921.213140864343	1.78282192443515	0.567149414311183	5.64083535416125e-05	0.00387690796784872	73.2941913787126	702.336558307729	635.003933296285	396.841305723568	853.860191260833	459.730725789196	129.333082826449	246.596532598052	75.2544742508053	63.5420599088294	51.8729448498245	380.471312371202	2764.56167024778	1737.94021027554	423.027684639167	1208.24307376326	1095.10316730403	446.769074623888	755.294221439372	223.54208419622	333.886227892951	255.018613163723	869.284808987392	2257.8700434806	1635.82755837696	728.737869531329	3710.51509760109	4220.54499528623	727.611345912119	522.623938034542	533.940942302213	1068.61938298171	812.934325921708
protein_coding	PDK4	ENSG00000004799.7	203.809212032234	2.54820812777806	1.07072257939065	0.000305052903785101	0.0145934569123315	4.22851104107957	105.515351482851	130.222793931796	1.74819958468532	86.0328829073415	68.0172018547295	7.86484963133809	24.6596532598052	0	0	8.77849835920107	16.4891258973073	277.907087562251	153.169250643831	51.3958869187773	114.143798253725	144.81650398054	124.811677990166	70.0848165599417	8.04108216533165	3.66907942739506	43.692000157421	232.454990704149	720.12264804409	431.883557578199	185.529347444941	1402.92161114615	1474.13918634024	345.925554626223	41.9965664492043	197.550214908248	30.2847598415869	217.607308371164
protein_coding	AKR1B1	ENSG00000085662.13	1460.52724033281	2.82579681235636	0.305754308753353	8.55298418530789e-22	7.81828284378994e-18	706.161343860289	2573.03581063911	5450.5623027123	1082.13554292021	1527.24538755063	1483.26669104892	772.503008233652	3070.62002391095	657.029448266646	823.505096418429	821.986664543373	514.216444649362	3445.37823013924	6063.07588192113	836.171544870877	983.494819837325	902.141862527851	900.629721860854	2520.1573293579	648.111222525731	766.837600325568	480.612001731631	682.836535193439	1011.23605895553	3092.94467913534	746.577229862573	947.184651404128	924.858024551042	576.542591043705	949.589030268119	751.325516136993	700.875870619581	784.550763960252
protein_coding	STC1	ENSG00000159167.11	7273.89855504144	3.20895606934451	0.799989801662295	1.70204690034845e-06	0.000246958900255321	183.235478446782	6426.54437625241	4349.70981792804	547.186470006505	11954.6895414329	6801.72018547295	330.3236845162	1260.60147464124	31.8384314138022	355.835535489445	560.227804378104	459.252691658337	13112.973380598	6692.43468407153	680.007119233054	3060.6464973615	4174.459910257	980.055335127324	2385.20061647802	162.429859739699	1034.68039852541	285.335511232137	2558.21560082223	26104.0977698149	12166.4184768218	1335.27612079363	57446.6640821081	63458.4056743981	3464.36415149933	1876.62434892463	2298.40551240641	1880.74539179487	1620.04638272312
protein_coding	TTI2	ENSG00000129696.12	28.0149742826493	1.60205699582152	0.80193049902983	0.00138240471360805	0.042315158602031	7.04751840179929	27.4779561153258	18.7950424231459	27.9711933549651	28.4620063753611	45.0716397832545	47.1890977880285	54.2512371715715	49.2048485486035	16.5209355762956	35.1139934368043	12.8248756979057	36.8310597974068	40.946235320628	41.5120625113202	29.6419941201533	32.4786354573771	4.25494356784656	24.9061744799793	20.9068136298623	34.4893466175136	32.1002450136155	2.42140615316822	12.5359842019281	36.0556146072544	35.6787206624886	39.1117540077108	26.6033611122973	25.5430261854806	39.663423868693	12.6939897129798	12.3611264659538	13.8278891607094
protein_coding	PLAT	ENSG00000104368.17	166.287690131952	2.16019414883053	0.554551975888206	3.73728673213739e-06	0.000495109246644462	33.8280883286366	262.689260462515	104.715236357527	62.9351850486715	167.537719345876	61.4613269771653	57.675563963146	143.02598890687	27.4968271301019	21.604300369002	36.7100840475681	20.7640844632759	147.324239189627	127.388287664176	27.6747083408801	71.2292694529057	102.021125495526	26.9479759296949	31.8567347999735	8.04108216533165	82.9211950591284	33.8835919588163	100.488355356481	550.190417751288	699.165396297194	77.6012174409126	807.742745811419	762.108050687576	174.422378809425	228.647972890112	137.253763771594	148.951573914743	141.190026167244
protein_coding	GEM	ENSG00000164949.7	39.3078896130702	1.72585873962028	0.714857542601298	0.000422578781985646	0.0181295722672474	16.9140441643183	59.3523852091038	228.2255151382	33.2157921090211	28.4620063753611	42.6131867041679	6.11710526881851	34.5235145637273	21.7080214185015	53.3753303234167	51.0748995444426	20.7640844632759	50.2241724510093	56.1115076616013	29.6514732223715	12.3876990352879	29.0397211148313	42.5494356784656	12.1634805599899	27.3396793621276	19.8130289079333	13.3751020890064	31.4782799911869	61.2870338760928	62.7054167082685	19.6232963643687	28.9086877448297	20.3437467329332	35.7602366596729	17.1097122570832	43.6355896383681	69.8403645326391	17.4668073608961
protein_coding	WISP1	ENSG00000104415.14	108.513698396258	1.77102877049512	0.799438526583357	0.000751393368391666	0.0272558999224929	76.1131987394323	178.057155627311	386.640872704715	40.2085904477624	164.303400439585	129.478528831895	46.3152256067687	169.65841442746	379.166774109827	36.8543947471211	20.7491779399298	12.8248756979057	24.5540398649379	127.388287664176	11.8605892889486	16.8118772621765	26.3650099595179	4.25494356784656	53.2876291199557	133.481963944505	28.6188195336815	8.02506125340387	169.498430721776	108.64519641671	506.346239919268	111.496002070277	17.0051104381351	31.2980718968204	89.7654920232604	72.3274199958519	194.376717480003	106.923743930501	98.2507914050408
protein_coding	LURAP1L	ENSG00000153714.5	72.1748616299603	1.26497627124657	0.549109298913609	0.000701523235879695	0.0259620400776368	67.6561766572732	69.2444494106211	354.420799979322	87.409979234266	62.0989230007879	82.7679203292492	44.5674812442492	97.6522269088287	62.2296613997044	74.9796306924187	96.5634819512117	24.4283346626775	55.804636056677	78.8594161730613	19.7676488149144	32.7389188789753	27.5113147403665	49.6410082915432	57.9213359999519	46.6382765589236	60.906718494758	46.3670205752223	71.4314815184626	55.7154853419025	87.0037656827226	79.3851534740371	51.0153313144054	101.718733664666	38.6794396522992	33.4417103206627	122.179650987431	62.4236886530668	78.6006331240326
protein_coding	S1PR3	ENSG00000213694.4	50.7339314915942	1.67161925215243	0.495952902821679	2.66721754655954e-05	0.00219648969307214	12.6855331232387	48.3612027629735	99.3452242366281	68.1797838027275	38.8118268754924	28.6819525893438	16.603571443936	30.5779700421585	40.5216399812028	24.1459827653552	60.6514432090255	23.8176262961106	60.2690069412111	154.685777877928	69.1867708522003	49.9932139638407	54.2584262935006	21.2747178392328	33.5943748799721	12.8657314645306	32.2878989610765	41.0169797396198	61.7458569057897	59.8941467425452	76.8141354676289	83.8449935568481	39.1117540077108	81.374986931733	54.0052553635876	65.3279922543178	34.9084717106945	40.7917173376476	54.5837730028004
protein_coding	SLC2A6	ENSG00000160326.13	28.8794078770167	1.39796065364918	0.636814171130918	0.000833462669994064	0.0296446780794387	21.1425552053979	35.1717838276171	30.8775696951682	45.4531892018183	16.8184583127134	7.37535923725983	35.8287594316513	57.2103955627481	17.3664171348012	40.6669183416508	40.7003105744777	3.05354183283469	32.3666889128726	43.9792897888226	23.7211785778972	3.09692475882199	13.373555776567	24.1113468844638	37.6488683999687	12.8657314645306	16.8777653660173	29.4252245958142	19.3712492253458	45.9652754070696	55.6510573285883	24.0831364471798	5.10153313144054	10.9543251638871	29.1920299262636	52.8845651582573	28.5614768542046	55.0070127734945	37.1169656419043
protein_coding	AKR1C1	ENSG00000187134.13	1315.23129612894	2.1048808064979	0.505703930711941	1.25354130434834e-06	0.000191252642236469	607.496086235099	2617.00054042363	3416.67021192187	1013.95575911749	1600.98785861406	1569.31254881695	577.62951181272	1407.57300806968	76.7016756787054	1190.77820269146	749.364541753618	800.027960202688	5034.6942650334	5394.28737168421	1201.87304794679	2047.06726558133	1723.27818720907	1431.07935331906	2991.63700439751	340.941883810062	1307.6599079236	960.332329990663	357.157407592313	561.333514819668	1212.56599559614	404.953479519245	705.712083182608	676.03835297132	294.109701507105	276.866252887347	241.185804546616	236.097515499718	376.264141899304
protein_coding	AKR1C2	ENSG00000151632.17	157.490251885242	2.37983494252278	0.358871220193245	1.33065917415326e-12	1.35150616788166e-09	45.1041177715155	82.4338683459775	265.815599984491	59.4387858793009	51.1022387193984	20.4871089923884	40.1981203379502	38.4690590852961	24.6024242743017	125.813278619482	62.2475338197894	102.599005583246	330.363445455528	432.21026171774	189.769428623178	99.5440101049925	98.2001095593637	110.62853276401	202.724675999831	43.4218436927909	204.734632048644	185.468082300889	118.648901505243	323.149814983035	767.357536967436	199.800835709936	178.553659600419	159.620166673784	135.742939157126	115.10170063856	90.4446767049812	147.09740494485	146.284511647505
protein_coding	AKR1C3	ENSG00000196139.13	92.8795871163998	1.40961494475735	0.460728343087921	9.44262902085784e-05	0.00587177359725589	59.199154575114	73.6409223890733	236.280533319548	94.4027775730073	44.6336009068163	112.269357278289	74.2791354070819	78.9108904313767	7.23600713950051	59.7295363142996	56.661216682116	131.302298811892	168.530000891164	259.326157030644	134.420011941418	140.246449792367	147.109113542237	96.4453875378553	111.788178479907	112.575150314643	143.827913553886	192.601470081693	24.2140615316822	58.5012596089977	97.9772136066696	41.9224967784241	45.9137981829649	35.9927826813434	51.0860523709612	27.2199967726324	40.4620922101232	48.8264495405176	57.4949075629498
protein_coding	PFKFB3	ENSG00000170525.20	250.817791630759	1.55806856084896	0.373273182581458	1.25535045773856e-06	0.000191252642236469	115.579301789508	208.832466476476	822.954357527744	225.517746424406	200.527772190044	280.263651015874	173.900564070698	454.724006110808	195.372192766514	425.731801389157	308.843533182801	155.119925108002	334.827816340062	347.284736608289	118.605892889486	152.191731004966	128.386135455044	177.28931532694	298.294880399752	133.481963944505	188.590682568106	124.83428616406	191.29108610029	229.826377035348	456.181906552654	145.390786699641	256.777167615841	273.858129097178	172.962777313112	251.979398695226	339.56422482221	179.854390079628	208.146121050679
protein_coding	TACC2	ENSG00000138162.18	49.9028826187092	1.67982086593058	0.654861051369373	0.00032520938264579	0.0150900455165744	35.2375920089965	48.3612027629735	177.210399989661	15.7337962621679	22.6402323440372	49.9885459414277	17.4774436251958	28.6051977813741	20.2608199906014	67.3545835033592	47.084673017533	36.0317936274493	63.6172851046118	69.7602527684773	77.093830378166	41.5872753327524	37.8280577680039	21.2747178392328	46.916282159961	20.9068136298623	62.3743502657161	42.8003266848206	20.5819523019299	23.6790812703086	133.249010505071	49.950208927484	71.4214638401676	115.802866018235	52.5456538672744	13.9988554830681	36.495220424817	43.2639426308384	35.6613983618296
protein_coding	C11orf96	ENSG00000187479.6	1066.78207489505	2.96549477252659	1.03443424610645	6.7538397870397e-05	0.00444149996354891	21.1425552053979	519.882929701965	1514.34341809347	19.2301954315385	280.738881066062	408.922695488073	73.4052632258222	70.0334152578468	502.178895481335	280.855904797026	87.7849835920106	17.0998342638743	227.682915111242	339.702100437802	7.90705952596574	78.3079546159274	57.3152390424302	34.0395485427725	18.5348275199846	12.8657314645306	28.6188195336815	9.80840819860472	2581.21895927733	4042.15846155503	4149.53095066967	1493.15445972515	5081.12699891478	4699.40549530758	2229.54128561838	53.6622793517611	2295.23201497816	2100.15538656555	1868.22060397585
protein_coding	CCDC86	ENSG00000110104.12	42.8988152129078	1.67225489062864	0.478732487582751	1.9740536707145e-05	0.00171855472419059	31.0090809679169	59.3523852091038	108.742745448201	61.1869854639862	15.524730750197	44.252155423559	31.4593985253524	38.4690590852961	37.6272371254026	34.3127123507679	38.3061746583319	20.1533760967089	64.7333778257453	50.045398725212	53.3726518002688	27.8723228293979	16.8124701191129	28.3662904523104	50.9707756799576	62.7204408895869	32.2878989610765	43.692000157421	16.9498430721776	71.0372438109257	92.4904896446961	22.2992004140554	47.6143092267784	32.8629754916614	27.7324284299504	41.9965664492043	50.7759588519193	31.5208724881822	29.1113456014936
protein_coding	MMP1	ENSG00000196611.4	2090.63135572947	1.77220104229235	0.422021278328069	1.11833264203461e-06	0.00017625308070411	1043.03272346629	6070.43006499779	5732.48793905949	2683.48636249197	3920.64137820599	2856.72247789864	1510.92500139817	6536.78088610917	1784.39936060083	1587.28065652256	1413.33823583137	1036.98280643066	7213.30725668607	3397.02100437802	1409.43336050339	1831.60978593186	2244.08265930795	1012.67656914748	7226.26587935399	1839.79959942788	1808.85615770577	627.738124710702	227.612178397813	459.652754070696	747.762094246102	183.745411411816	540.762511932698	694.817196109412	253.240859610336	356.193100624733	297.515383897964	284.305908716938	157.929049888103
protein_coding	MMP3	ENSG00000149968.11	731.484961920668	1.94391279677436	0.591996698838784	3.4710336425657e-05	0.00262220814270191	231.158603579017	2261.98534741362	1698.26633323425	1220.24331011035	1039.51009648194	477.759381702498	540.926880199808	1560.46285828047	342.986738412324	104.20897825048	132.475520693398	464.74906695744	2988.89630719562	1053.98642769765	1083.26715505731	679.553775650082	486.033227079808	363.088517789573	4961.54164175588	360.240481006858	396.260578158667	262.152000944526	36.3210922975234	364.936428989462	224.955682440913	68.6815372752905	134.340372461268	143.971130725374	70.0608718230325	163.319980635795	149.947753484574	29.0486471949915	43.6670184022403
protein_coding	ACAD8	ENSG00000151498.11	51.8488537966645	1.22661210337142	0.438658359203211	0.000230278936182556	0.0118925409923432	21.1425552053979	25.2797196260998	53.7001212089882	41.9567900324477	57.5708765319804	32.7793743878215	31.4593985253524	61.155940084317	89.7264885298063	35.5835535489445	43.0944464906234	34.8103768943154	53.5724506144099	63.6941438320879	57.3261815632516	47.3387070277075	61.1362549785922	35.457863065388	40.5449351999663	59.5040080234542	56.503823181884	33.8835919588163	33.8996861443551	57.1083724754501	138.735734467044	81.1690895071615	62.9189086211	31.2980718968204	58.3840598525271	59.1062787062875	70.6103177784502	46.3542242473268	34.2058310817549
protein_coding	FKBP4	ENSG00000004478.7	136.378568300365	1.11755665858707	0.399698579669357	0.000222987389959012	0.0115901395319267	56.3801472143943	195.64304754112	238.965539379997	110.136573835175	130.0196200329	103.255029321638	80.3962406759005	169.65841442746	131.695329938909	85.1463602778314	67.0358056520809	101.988297216679	382.819803348804	238.094775753281	177.908839334229	125.646661643635	145.580707167773	130.484936080628	261.225225359783	101.317635283179	126.21633230239	64.2004900272309	84.7492153608878	121.181180618638	137.951916758191	66.8976012421661	154.74650498703	170.574491837671	90.495292771417	158.653695474772	54.7428306372254	150.805742884637	85.878469524406
protein_coding	PTHLH	ENSG00000087494.15	152.195268879116	1.65874899637988	0.48504590883867	2.57154455104766e-05	0.0021369535219206	42.2851104107957	147.281844778147	155.730351506066	41.9567900324477	159.775353970777	147.507184745197	52.4323308755873	77.9245043009845	144.72014279001	35.5835535489445	77.4103946220458	98.324047017277	487.732519135357	489.838296613438	69.1867708522003	203.954616259562	236.138784854812	75.1706696986225	171.447154559857	48.2464929919899	51.3671119835309	65.0921634998314	102.90976150965	399.758607328151	260.227479339314	57.0859530599817	319.696076236941	261.33890033845	124.06612718662	45.8851374167232	149.947753484574	108.159856577096	114.262031485862
protein_coding	GLIPR1	ENSG00000139278.9	227.928273999694	1.52894313044831	0.27679977261369	1.79428286222018e-09	1.09343597623698e-06	116.988805469868	302.257517268584	443.025999974152	276.215534380281	322.138163066587	358.11466518695	258.666165652897	386.663363113746	94.0680928135066	133.438325808542	150.0325174118	175.273301204711	236.61165688031	414.011934908572	146.280601230366	205.281869727629	284.66568724407	167.361113668631	309.299934239743	122.224448913041	158.504231263467	169.417959794082	106.541870739402	317.578266448844	389.557401300118	168.581955130259	134.340372461268	230.04082844163	180.260784794677	284.643394822385	163.435117554615	162.548813027293	153.562348047879
protein_coding	SLC6A15	ENSG00000072041.16	80.7302398729046	2.12658480474854	0.599337494700388	1.13724235946736e-05	0.00111779918364421	11.2760294428789	43.9647297845214	96.6602181761787	26.2229937702798	34.9306441879432	20.4871089923884	23.5945488940143	85.8155933441222	7.23600713950051	36.8543947471211	32.7198575206585	81.2242127534027	417.418677703944	523.20189576358	112.675598245012	115.028633899102	116.158884459325	110.62853276401	359.691496559701	38.5971943935919	219.410949758225	55.2837553012266	8.47492153608878	1.39288713354756	21.1630781390406	6.2437761159355	13.6040883505081	3.12980718968204	8.02780822972248	6.22171354803027	5.55362049942867	11.7430701426561	9.46118732048541
protein_coding	DRAM1	ENSG00000136048.13	115.628558760527	1.48576354229523	0.277444529695725	4.41498595374308e-09	2.31406189138998e-06	90.2082355430309	123.10124339666	378.585854523367	101.395575911749	159.128490189519	149.965637824283	74.2791354070819	115.407177255888	169.322567064312	96.5839310614207	84.592802370483	67.7886286889301	102.680530344286	163.784941282512	86.9776547856232	92.4653249419708	84.8265537827967	76.588984221238	107.73368495991	80.4108216533165	84.3888268300864	68.6588573902331	70.2207784418785	122.574067752186	165.385536568058	97.2245138052814	141.142416636522	183.093720596399	77.3588793045984	129.878270315132	119.006153559186	76.020927765616	74.9617149238459
protein_coding	MEDAG	ENSG00000102802.9	229.942322862797	2.31956684413135	0.533726917997401	6.07278907652196e-07	0.00010279882397868	54.9706435340345	198.940402274959	340.995769677075	61.1869854639862	562.77148969464	620.349660289521	76.9007519508613	58.1967816931403	11.5776114232008	165.209355762956	77.4103946220458	92.8276717181745	305.80940559059	432.21026171774	73.1403006151831	519.840941659405	523.479183254196	184.380887940017	112.946605199906	73.9779559210512	231.152003925889	123.050939218859	20.5819523019299	97.5020993483294	161.466448023791	42.8144647949863	933.580563053619	1172.11279253592	64.2224658377798	14.7765696765719	49.1892101377968	84.6737162917836	45.8503693223524
protein_coding	HSPH1	ENSG00000120694.19	670.957650773705	1.54141327063569	0.312252883660776	3.59492531215389e-08	9.95794311466628e-06	431.308126190117	1013.38702153322	1725.11639383874	575.15766336147	745.833939790713	499.065975054582	445.674812442492	661.865093493172	358.905954119225	645.587328673707	454.885824067692	368.86785340643	767.871792139875	1047.92031876126	385.46915189083	432.6846305897	533.795926281833	405.637953468038	953.964403919207	326.467935912465	693.456011777667	312.08571541015	555.712712152107	867.768684200132	1504.14618328959	416.549063734554	1440.33285411005	992.148879129206	797.672217735152	563.842790290243	297.515383897964	519.16731157006	401.736569300611
protein_coding	NID2	ENSG00000087303.17	166.578971809364	1.2435688295691	0.335446596237917	1.05033487536479e-05	0.00104359903214234	76.1131987394323	200.039520519572	166.470375747863	101.395575911749	355.775079692014	354.836727748167	94.3781955760571	170.644800557852	153.403351357411	52.1044891252401	73.4201680951362	124.584506779655	459.830201107018	386.71444469482	75.1170654966746	329.158860080508	323.640049792922	107.791903718779	285.552186479763	146.347695409036	77.7844838607753	146.23444950647	61.7458569057897	135.110051954114	157.547359479525	86.5208976065348	181.954681688046	248.819671579722	70.0608718230325	78.5491335438821	82.5109331343688	58.7153507132806	74.2339312838086
protein_coding	HIF1A	ENSG00000100644.16	704.815789999885	1.57053815963883	0.282305981346901	1.2627233717564e-09	8.24468167230374e-07	403.118052582919	812.248382769032	1561.33102415133	527.956274574967	672.091468727277	566.263692549616	426.449624454776	772.3403400971	416.794011235229	263.064128022554	278.517811578288	507.498652617125	2265.66822390109	1895.65904262166	670.123294825597	880.853884973511	834.509880457783	466.625477940506	1018.25708687915	789.634268635568	592.923235467042	597.421226642288	474.595606020972	676.943146904116	1033.07174026872	388.006087204563	663.199307087271	583.7090408757	490.426102761228	346.860530302687	566.469290941724	432.021369985086	384.269761939715
protein_coding	HSPA2	ENSG00000126803.9	69.8753190310957	2.28649142955539	0.676281983740597	2.06262776215897e-05	0.00176210096952291	11.2760294428789	51.6585574968126	68.4676545414599	0	36.2243717504596	25.4040151505616	3.49548872503915	20.7141087382364	0	6.35420599088294	3.19218122152766	19.542667730142	30.1345034706056	94.0246885140346	11.8605892889486	29.1995762974644	35.5354482063067	28.3662904523104	45.1786420799624	4.82464929919899	4.40289531287407	11.5917551438056	44.7960138336121	302.256507979821	377.800135667318	58.8698890931061	275.482789097789	169.00958824283	93.4144957640434	180.429692892878	106.312163846206	88.3820542315698	67.6838785234725
protein_coding	PAQR5	ENSG00000137819.13	135.776305920924	1.45646537463472	0.69820040544548	0.00096967352090453	0.0325874472595158	39.466103050076	73.6409223890733	124.852781810897	62.9351850486715	47.8679198131073	30.3209213087349	13.1080827188968	67.0742568666702	13.0248128511009	33.0418711525913	79.0064852328096	31.1461266949138	263.397882187515	309.371555755856	29.6514732223715	86.2714754243268	89.0296713125749	56.7325809046208	139.590419759884	16.0821643306633	43.2951372432617	17.8334694520086	269.986786078257	344.043121986248	464.80390135004	248.859076620858	282.284833273043	347.408598054706	237.915043899048	108.87998709053	142.807384271023	147.09740494485	219.790659291276
protein_coding	ABHD17C	ENSG00000136379.11	472.82933845185	2.44901870129342	0.55686429511261	3.29464890434207e-07	6.02327712691817e-05	118.398309150228	1457.43079235688	1572.07104839313	166.078960545105	673.385196289794	933.392685693216	241.188722027701	432.037125111787	56.440855688104	400.314977425625	233.029229171519	90.9955466184737	1070.33291956706	697.602527684773	73.1403006151831	363.22503242755	429.100089630994	144.668081306783	581.530213439517	49.8547094250562	267.108982314361	74.9005716984361	283.304519920682	558.547740552573	604.323453525938	239.047428438673	991.397938543279	1226.88441835536	247.402453625084	291.642822563919	257.053291687841	551.924296704838	225.612928411575
protein_coding	CEMIP	ENSG00000103888.16	3369.92913840433	3.53364833259717	0.752969613910733	7.00153751647155e-08	1.72975822805585e-05	219.882574136138	6617.79095081508	4271.84464217501	632.848249656086	9433.86138586969	10855.7093128868	834.547933103097	1986.58166660991	17.3664171348012	481.648814108927	284.902174021344	100.766880483545	5801.44996445214	2711.55069456603	85.0008899041317	3132.3181846371	3626.52622501137	268.061444774333	1921.2507151184	22.5150300629286	553.297177651175	45.4753471026219	1066.6294104706	7641.37881464193	5928.01333205794	456.687624479854	16210.9717806742	18137.2326642074	1612.85965342606	2605.34254823767	591.857270367684	2365.91960558356	685.572188915173
protein_coding	GSPT1	ENSG00000103342.12	829.657303833429	1.50743439987348	0.207150863643033	1.73845854789027e-14	3.17824991725299e-11	758.312980033604	645.182409587851	2109.07226048301	858.365996080492	659.801056883371	559.707817672052	628.314098325787	776.285884618668	824.904813903058	606.191251530233	568.208257431923	541.087612778307	718.763712409999	1539.27514260879	630.587997195768	546.828428843425	438.270527877783	526.194687890357	881.562733919267	551.618236541751	619.340607344286	488.637062985035	830.542310536701	767.480810584707	2683.79183511389	840.233871601606	940.382607228873	1142.37962423394	905.682728462327	811.93361801795	668.814583002624	626.091055500561	684.844405275136
protein_coding	MT2A	ENSG00000125148.6	11592.0119147288	1.71980052368698	0.480397988791641	1.31724240877736e-05	0.00125426175610769	2284.80546586333	13559.821783791	13674.7358658688	7767.25075475688	9030.86525014583	3064.87150526131	5741.3402308768	17767.7733667549	1878.46745341433	9399.14150171405	4109.93332271686	6248.15729834634	37260.7554950432	15570.1851124773	12635.4811224933	15733.2626104611	12641.4491231984	14332.0682510298	40533.9301461263	9221.51302720234	18123.7847395606	6041.97945034051	2779.77426383712	23094.0686742186	9608.03747512444	3232.49209202146	23754.438771031	11353.3755805716	4534.98184904504	14485.7045682015	2435.659276178	8052.65583624561	2583.63192213255
protein_coding	MT1X	ENSG00000187193.8	54.918925748133	2.0243529050153	0.833287676542899	0.000431046482680759	0.018289302047122	7.04751840179929	50.5594392521996	77.8651757530328	8.7409979234266	35.5775079692014	11.4727810357375	10.4864661751175	88.7747517352988	101.304099953007	27.9585063598849	15.9609061076383	18.9319593635751	87.0552322484161	62.1776165979906	33.6050029853544	97.3319209915482	11.0809462148698	17.0197742713862	115.842671999904	45.0300601258572	55.0361914109259	15.1584490342073	16.9498430721776	264.648555374037	104.247755277496	56.1939850434195	238.071546133892	35.9927826813434	20.4344209483845	32.6639961271589	15.8674871412248	25.958365578503	7.27783640037339
protein_coding	RRAD	ENSG00000166592.11	40.788158757127	1.99793647888104	0.732494497557042	0.00019064652935532	0.0103575143877669	7.04751840179929	27.4779561153258	111.42775150865	17.4819958468532	53.042830063173	31.9598900281259	13.9819549001566	13.8094058254909	46.3104456928032	15.2500943781191	2.39413591614574	15.2677091641734	0	75.8263617048666	27.6747083408801	50.8780496092184	67.6319820700676	25.5296614070793	8.68820039999278	19.298597196796	6.60434296931111	16.0501225068077	43.585310757028	45.9652754070696	87.0037656827226	51.7341449606084	137.741394548895	126.757191182123	39.4092404004558	36.5525670946778	51.5693332089805	32.7569851347776	39.3003165620163
protein_coding	MMD	ENSG00000108960.8	67.1704202530289	1.18206471387511	0.500350817900841	0.000670147972388011	0.0253133165933835	35.2375920089965	130.795071108951	144.990327264268	61.1869854639862	122.904118439059	99.1576075231599	51.5584586943275	86.8019794745144	36.1800356975025	41.9377595398274	26.3354950776032	42.7495856596856	138.395497420559	66.7271983002826	29.6514732223715	71.2292694529057	72.5993027870782	66.6607825629294	71.8224566399403	22.5150300629286	49.1656643270938	41.9086532122202	24.2140615316822	47.3581625406172	87.7875833915759	52.6261129771706	69.7209527963541	61.0312401987997	81.0078830453814	91.7702748334464	61.0898254937154	82.2014909985929	47.305936602427
protein_coding	CABLES1	ENSG00000134508.12	154.356269256205	1.83166124972738	0.471874847789715	4.06586962496399e-06	0.000530944489168511	62.0181619358337	344.02401056388	299.378175740109	94.4027775730073	352.540760785723	285.180557174047	139.819549001566	143.02598890687	0	102.938137052304	71.0260321789904	39.085335460284	215.405895178773	175.917159155291	39.5352976298287	130.513257693212	140.613386450762	51.0593228141587	108.892111679909	6.43286573226532	69.7125091205062	30.3168980684146	65.377966135542	242.362361237276	190.467703251366	104.360257937779	573.072221765154	544.586451004674	70.0608718230325	136.099983863162	40.4620922101232	158.840475087507	66.2283112433979
protein_coding	MALT1	ENSG00000172175.13	56.5119051587824	1.1181113328435	0.395550472114299	0.000212095873414513	0.0112719091795469	45.1041177715155	40.6673750506823	98.0027212064034	33.2157921090211	71.801879719661	49.9885459414277	34.9548872503915	57.2103955627481	27.4968271301019	53.3753303234167	47.8827183229149	40.3067521934179	95.9839740174844	115.256069791397	31.628238103863	44.6842000915744	73.3635059743106	63.8241535176983	53.8668424799552	38.5971943935919	46.2304007851778	35.6669389040172	52.0602322931168	51.5368239412598	131.681375087364	57.0859530599817	73.1219748839811	62.5961437936407	81.0078830453814	46.662851610227	34.1150973536332	31.5208724881822	44.3948020422777
protein_coding	GADD45B	ENSG00000099860.8	118.723556576334	1.62111533942624	0.647963953481211	0.000400499645188495	0.0175756641805676	66.2466729769133	61.5506216983299	281.925636347188	117.129372173916	172.712629595941	61.4613269771653	54.1800752381068	52.2784649107871	849.50723817736	77.5213130887719	42.2964011852415	54.3530446244575	99.332252180885	210.797285539529	59.3029464447431	161.924923104121	207.863266927213	147.504710352014	22.5893210399812	191.377755534893	86.5902744865235	82.0339594792395	19.3712492253458	68.2514695438306	76.8141354676289	44.5984008281107	147.944460811776	51.6418186297536	78.8184808009116	69.9942774153405	122.973025344492	50.062562187113	26.9279946813815
protein_coding	SPHK2	ENSG00000063176.15	72.6701849683295	1.11048195710941	0.295186119203214	8.55236626486902e-06	0.000898588276174341	47.9231251322352	104.416233238238	106.057739387752	45.4531892018183	38.1649630942342	62.2808113368608	74.2791354070819	96.6658407784365	83.9376828182059	72.4379482960655	58.2573072928798	41.5281689265518	132.815033814891	122.838705961884	85.0008899041317	71.2292694529057	72.9814043806944	89.3538149247777	73.5600967199389	57.8957915903879	69.7125091205062	51.7170614108249	38.7424984506916	114.2167449509	76.0303177587756	67.7895692587283	47.6143092267784	56.3365294142767	73.7098755638155	70.7719916088443	72.1970664925727	74.1667587957229	48.0337202424644
protein_coding	IL11	ENSG00000095752.6	73.3415953441424	2.38918826271369	1.1238947814207	0.000631223964096922	0.0243460685899154	2.81900736071972	35.1717838276171	99.3452242366281	0	75.036198625952	23.7650464311706	2.62161654377936	3.94554452156884	1066.58745236237	2.54168239635318	13.5667701914926	10.9927505982049	121.654106603556	53.0784531934066	17.7908839334229	61.053659531062	46.6163944211765	7.09157261307759	30.119094719975	109.35871744851	19.0792130224543	12.483428616406	15.7391399955935	55.7154853419025	61.9215989994152	4.45984008281107	197.259281082368	109.543251638871	12.406612718662	1.55542838700757	122.179650987431	8.03473220286998	16.7390237208588
protein_coding	BMP2	ENSG00000125845.6	140.550714552169	1.65079083507847	0.663158911728204	0.000357969696957675	0.0160402009798535	36.6470956893563	189.048338073442	222.855503017301	40.2085904477624	163.656536658326	45.8911241429501	67.2881579570036	290.983908465702	221.421818468716	110.563184241363	142.052064357981	21.3747928298428	386.168081512205	153.169250643831	73.1403006151831	79.635208083994	85.5907569700291	103.536960150933	401.974071839666	77.1943887871839	41.0936895868247	23.1835102876112	71.4314815184626	266.041442507585	111.302114657177	99.900417854968	243.173079265333	237.865346415835	113.119115964271	196.761690956457	84.0976818484913	119.902926719752	117.900949686049
protein_coding	THBD	ENSG00000178726.6	131.138200458498	1.23376287293848	0.655048990263768	0.00168518087775821	0.0483590878574025	36.6470956893563	250.598959771772	100.687727266853	66.4315842180422	231.577233690438	133.575950630372	90.8827068510179	275.201730379426	0	82.6046778814782	57.4592619874979	91.6062549850406	650.682056420854	362.450008949262	67.2100059707088	230.057267798205	337.777808756722	133.321565125859	457.57855439962	62.7204408895869	127.683964073348	58.8504491916283	21.792655378514	104.466535016067	59.5701458728551	8.91968016562214	85.0255521906757	57.9014330091177	24.813225437324	13.9988554830681	7.93374357061238	22.2500276387169	15.2834564407841
protein_coding	SLCO4A1	ENSG00000101187.15	34.2818350365967	6.33229468268241	1.39858704416208	2.44407470309624e-07	4.55944629816382e-05	0	21.9823648922607	178.552903019886	10.4891975081119	1.94059134377462	10.653296676042	0	22.6868809990208	0	10.1667295854127	16.7589514130202	9.16062549850407	179.6909281025	342.735154905997	29.6514732223715	32.7389188789753	35.1533466126905	7.09157261307759	111.208965119908	0	30.0864513046395	6.24171430820301	0	8.35732280128538	49.3805156577615	0	0	6.25961437936408	8.75760897787907	1.55542838700757	0	0	0
protein_coding	JAM2	ENSG00000154721.14	70.9885642493097	1.7426558723445	0.462551666594212	7.02024938963318e-06	0.000779559841609167	14.0950368035986	48.3612027629735	165.127872717639	106.640174665805	42.6930095630417	48.3495772220367	29.7116541628328	74.9653459098079	47.7576471207033	38.1252359452976	47.8827183229149	39.6960438268509	30.1345034706056	103.123851918619	51.3958869187773	50.8780496092184	42.7953784850145	53.8959518593897	68.3471764799432	14.473947897597	33.7555307320346	55.2837553012266	78.6956999779673	66.858582410283	224.17186473206	105.252225954341	74.8224859277946	101.718733664666	91.2250935195736	53.6622793517611	117.419404845063	93.944561141249	127.362137006534
protein_coding	ADAMTS1	ENSG00000154734.14	172.199981108673	2.55758453727248	0.395622701104795	4.2231427130346e-12	3.86037475398493e-09	49.332628812595	138.488898821242	511.493654515612	87.409979234266	67.2738332508535	86.0458577680314	105.738533932434	120.339107907849	34.7328342696024	71.1671070978889	63.0455791251713	172.219759371876	276.790994841118	711.251272791649	255.002669712395	217.227150940228	256.772270910087	337.558856382494	185.348275199846	220.325651330087	196.662657308375	288.902205122539	55.6923415228691	71.0372438109257	307.256541870516	40.1385607452996	139.441905592708	208.132178113856	114.578717460584	73.1051341893556	55.5362049942867	81.5834346752952	82.9673349642567
protein_coding	MRPS6	ENSG00000243927.5	395.101404085976	1.93504846772443	0.273800548558064	7.15355027821978e-14	9.34151472760100e-11	184.644982127141	406.673750506823	1201.54021205111	197.546553069441	331.194256004202	259.776542023485	203.612218233531	507.988857151988	111.434509948308	222.397209680903	324.006393985058	393.296188069108	536.840598865233	940.246885140346	332.096500090561	413.66066421408	389.361523894909	469.462106985737	514.920677039572	151.172344708235	323.612805496244	370.936164601779	317.204206065037	328.721363517225	1295.6506727346	198.908867693374	358.807830244652	403.745127468983	264.187870832685	386.52395417138	245.152676331923	186.653009635903	266.368812253666
protein_coding	SLC5A3	ENSG00000198743.6	892.200243146389	2.77959490794801	0.326900079013523	6.95566660550916e-19	3.17908742204796e-15	298.81478023629	557.252950018808	3085.07196345637	321.668723582099	396.527497911281	285.180557174047	270.900376190534	895.638606396126	191.030588482813	477.836290514397	370.293021697209	709.643121950782	1353.82047073498	2711.55069456603	721.519181744374	862.714754243268	727.139332651631	563.070865478361	1688.9861577586	231.583166361552	714.002856571079	448.511756718016	501.231073705822	926.26994380913	4419.94806022408	470.959112744849	1079.82451282158	1186.19692488949	663.388880074339	832.154187049048	527.593947445724	465.396411443161	486.88725518498
protein_coding	ETS2	ENSG00000157557.11	237.665278633538	1.41984558681483	0.352100441342793	2.36157744047179e-06	0.000337299677864885	67.6561766572732	436.349943111374	445.711006034602	194.050153900071	325.372481972878	245.845307908661	162.54022571432	372.853957288255	180.900178487513	266.876651617083	187.54064676475	101.988297216679	267.862253072049	318.47071916044	128.489717296943	147.767552778078	204.042250991051	165.942799146016	255.433091759788	136.698396810638	142.360281782928	90.0590207326434	198.555304559794	292.506298044988	314.310901250196	129.335362401521	503.3512689688	486.685017995557	199.235604246749	241.091399986173	244.359301974861	237.333628146313	151.378997127767
protein_coding	MAFF	ENSG00000185022.11	190.623893631976	1.20746277575543	0.521459440370764	0.000728995945921115	0.0265488125165933	54.9706435340345	197.841284030346	241.650545440447	164.33076096042	143.603759439322	153.243575263065	126.711466282669	147.957919558831	149.06174707371	252.897398437141	197.915235734715	86.1098796859382	337.060001782329	238.094775753281	71.1635357336917	195.106259805785	232.31776891865	85.0988713569311	228.78927719981	75.5861723541175	107.137119279936	81.1422860066391	123.491713811579	146.253149022494	267.281838718995	176.609667279318	516.955357319308	505.463861133649	242.293848387988	306.419392240491	166.60861498286	127.319602599324	144.101160727393
protein_coding	GLA	ENSG00000102393.10	50.8600707360989	1.56229516912517	0.465099523824676	3.69716533788381e-05	0.00274762506939804	14.0950368035986	90.1276960582688	88.6051999948305	41.9567900324477	58.8646040944968	77.0315298113805	17.4774436251958	77.9245043009845	39.0744385533027	25.4168239635318	37.50812935295	26.2604597623783	83.7069540850155	69.7602527684773	41.5120625113202	62.8233308218175	50.8195119509548	24.1113468844638	35.3320149599706	28.9478957951939	23.4821083353284	24.966857232812	38.7424984506916	80.7874537457587	120.707927163417	24.975104463742	73.1219748839811	122.062480397599	48.8966501264915	32.6639961271589	23.0078563547759	44.5000552774337	29.1113456014936
protein_coding	MT-ND4	ENSG00000198886.2	23596.2797084326	1.03299855554094	0.166151569231452	3.30041811263303e-11	2.74264745159805e-08	16255.8059455902	21269.0371515068	29770.0046952328	22107.7319479306	21681.5802202126	23955.9862869796	17806.0195653494	31366.0925603419	12694.8509255397	16126.9748048609	14831.6720005229	10791.2168372378	26189.1157013985	25632.3433107131	11453.3757233614	24268.3872457745	26903.7732065167	18002.6662355588	21699.649319022	12029.4589193362	13103.7502669987	11400.9370206691	20749.0293264985	44288.2392982783	45865.0932335542	32577.3478689018	31394.8348908851	38017.7679330677	30602.0049717021	42725.2846485173	18873.5825801298	23090.5842384017	21153.0314976853
protein_coding	MT-ND6	ENSG00000198695.2	213.458108123496	1.10124809947617	0.40906878740499	0.000300377960072133	0.0145278038784093	239.615625661176	368.204611945366	549.083739361904	552.431068760561	113.201161720186	167.994293737585	461.404511705168	231.800740642169	367.589162686626	493.086384892516	189.934782680896	161.837717140238	237.727749601444	489.838296613438	288.60767269775	133.610182452034	133.73555776567	114.883476331857	231.685343999807	196.202404834092	163.64094246182	144.45110256127	105.331167662818	133.717164820566	238.28058349142	89.1968016562214	51.0153313144054	62.5961437936407	117.497920453211	80.1045619308897	41.2554665671844	61.8056323297691	32.7502638016803
