# Supplementary material for: RNA-Seq of Gingival Fibroblasts Grown on Collagen Membranes and Hyaluronic Acid
Source: J Funct Biomater. 2026 Jan 23;17(2):57. doi: 10.3390/jfb17020057 (PMC12942325; doi:10.3390/jfb17020057)
Supplement: Supplementary file 1 [file jfb-17-00057-s001.zip › Tables S1 Membranes versus TCS/Filtered for padj005/Mucoderm_vs_TCS_paired_lfcShrink_apeglm_DESeq2results_GeneSymbols_GeneTypes_padj005_gt1_up.tsv]

GeneType	GeneSymbol	ENSG	baseMean	log2FoldChange	lfcSE	pvalue	padj	LP06001	LP06002	LP06003	LP06004	LP06005	LP06006	LP06007	LP06008	LP06009	LP06010	LP06011	LP06012	LP06013	LP06014	LP06015	LP06016	LP06017	LP06018	LP06019	LP06020	LP06021	LP06022	LP06023	LP06024	LP06025	LP06026	LP06027	LP06028	LP06029	LP06030	LP06031	LP06032	LP06033
unprocessed_pseudogene	MTCO2P12	ENSG00000229344.1	25.2921931188589	1.30566076388458	0.589470547556804	0.00102421226591264	0.0315289021518359	2.81900736071972	42.8656115399083	17.4525393929212	15.7337962621679	29.7557339378775	33.598858747517	11.3603383563772	33.5371284333351	8.68320856740061	27.9585063598849	11.9706795807287	18.3212509970081	29.018410749472	22.74790851146	27.6747083408801	41.1448575100635	29.8039243020637	38.294492110619	36.4904416799697	11.2575150314643	19.0792130224543	18.725142924609	12.1070307658411	34.8221783386891	38.4070677338145	29.4349445465531	37.4112429638973	25.0384575174563	17.5152179557581	40.4411380621967	26.1813537830209	25.3403092552053	19.6501582810082
protein_coding	FBXO2	ENSG00000116661.10	34.8565867980725	1.53735965743208	0.748874312831873	0.00115829830700611	0.0344547331867624	5.63801472143943	35.1717838276171	61.7551393903364	1.74819958468532	10.9966842813895	6.55587487756429	9.61259399385766	7.89108904313767	17.3664171348012	1.27084119817659	4.78827183229149	17.0998342638743	65.8494705468788	84.9255251094506	7.90705952596574	52.6477208999738	30.9502290829123	28.3662904523104	21.4308943199822	11.2575150314643	21.2806606788914	10.7000816712052	36.3210922975234	103.07364788252	105.815390695203	66.0056332256039	25.5076656572027	51.6418186297536	75.1694770601287	40.4411380621967	46.0157127095518	53.7709001268991	31.2946965216056
protein_coding	CITED4	ENSG00000179862.6	25.6963790487845	2.42905162474262	0.703577091473452	2.3966783773181e-05	0.00175499236519917	4.22851104107957	25.2797196260998	6.71251515112352	3.49639916937064	28.4620063753611	19.6676246326929	13.9819549001566	25.6460393901974	13.0248128511009	45.7502831343572	45.4885824067692	8.54991713193713	43.527616124208	36.396653618336	3.95352976298287	23.8905624251982	35.1533466126905	25.5296614070793	28.9606679999759	36.9889779605256	27.1511877627235	15.1584490342073	7.26421845950467	76.608792345116	24.2983489744541	3.56787206624886	27.2081767010162	50.0769150349126	40.1390411486124	41.2188522557005	25.3879794259596	14.8333517591446	20.3779419210455
protein_coding	NEXN	ENSG00000162614.18	419.211583291014	1.24463242031609	0.315261243424124	4.22188809994642e-06	0.000429868625490735	222.701581496858	597.92032506949	405.435915127861	515.71887748217	921.134024511687	918.641967218697	382.756015391787	350.167076289234	328.514724133323	152.500943781191	150.0325174118	244.894054993342	660.726890911055	321.503773628634	245.118845304938	608.324506197176	790.186095598304	205.65560577925	466.266754799612	340.941883810062	120.345805218558	214.001633424103	173.130539951528	413.687478663626	326.85198459185	169.473923146821	1040.71275881387	921.72821736136	330.599738914935	654.835350930186	283.234645470862	174.291883169949	181.945910009335
protein_coding	GCLM	ENSG00000023909.9	130.035425519065	1.13189132740977	0.31508176412633	1.81324195200645e-05	0.00138466926492149	87.3892281823112	260.491023973289	115.455260599325	216.77674850098	174.653220939716	148.326669104892	58.5494361444058	149.930691819616	337.197932700724	105.479819448657	86.1888929812468	97.1026302841431	180.807020823633	118.289124259592	168.025014926772	173.427786494031	134.499760952903	107.791903718779	214.888156559821	155.996994007434	62.3743502657161	131.076000472263	48.4281230633645	125.359842019281	94.8419427712561	123.983554302148	124.137306198387	61.0312401987997	51.8158531191178	130.655984508636	123.766399701553	60.5695196831737	61.8616094031738
protein_coding	PTGS2	ENSG00000073756.11	790.497654228097	4.1702664400135	0.930613773308189	9.92062223551413e-08	2.07963475137023e-05	83.1607171412316	1650.87560340878	1483.4658483983	139.855966774826	794.995587166337	278.624682296482	74.2791354070819	590.845292104933	88.2792871019062	256.709922031671	114.120478669614	33.5889601611816	2858.31345882299	903.85023152201	35.5817678668458	342.873812583863	411.905517918265	170.197742713862	570.525159599526	19.298597196796	104.20185573802	20.5084898698099	589.612398296463	1865.07587182019	1366.97808424025	441.524168198296	3603.38290184084	4286.27094626955	615.222030696005	158.653695474772	560.122296085234	1065.52910136522	507.992980746063
protein_coding	PLA2G4A	ENSG00000116711.9	64.9085386542333	1.38809755915874	0.601358112252873	0.000721462489232509	0.0246426692408458	35.2375920089965	185.750983339603	112.770254538875	94.4027775730073	120.316663314027	118.005747796157	72.5313910445624	98.6386130392209	17.3664171348012	57.1878539179465	26.3354950776032	31.7568350614808	93.7517885752173	78.8594161730613	13.8373541704401	50.4356317865295	50.0553087637224	25.5296614070793	96.7286311199196	6.43286573226532	38.8922419303877	19.6168163972094	39.9532015272757	101.680760748972	78.3817708853357	36.5706886790508	117.335262023133	89.1995049059381	44.5178456375519	25.6645683856249	44.4289639954293	63.0417449763645	56.7671239229124
protein_coding	IL1R1	ENSG00000115594.11	399.492170295349	1.27258825352532	0.3340771670775	6.88534344256972e-06	0.000645712339864148	229.749099898657	790.266017876771	1067.28990902864	305.934927319931	559.537170788349	660.504393914603	464.900000430207	627.341578929445	115.776114232008	285.939269589732	270.537358524469	197.869510767688	614.96708934458	574.763821722889	256.979434593887	346.413155165374	351.915567720521	202.818976734019	462.791474639615	181.728456936495	303.799776588311	201.518204807697	244.562021469991	415.080365797174	788.520615106477	218.532164057743	474.442581223971	577.449426496336	378.76658829327	177.318836118863	184.062850838207	423.368581458918	227.796279331687
protein_coding	KYNU	ENSG00000115919.14	213.387830966249	1.63698604757682	0.50173307162324	4.46466506155956e-05	0.00285818767503792	98.6652576251901	477.017318162057	365.16082422112	234.258744347833	299.49793072255	336.808071834866	146.810526451644	339.31682885492	24.6024242743017	81.3338366833016	123.697022334197	21.9855011964098	102.680530344286	78.8594161730613	51.3958869187773	53.5325565453515	53.112121512652	59.5692099498518	57.3421226399523	20.9068136298623	33.0217148465556	25.8585307054125	272.408192231425	654.656952767355	458.533359679214	305.94502968084	460.838492873462	441.302813745167	320.382528440743	116.657129025567	301.482255683271	309.028161648845	315.130316136168
protein_coding	NR4A2	ENSG00000153234.13	151.543195371763	3.39184698749014	1.46613518200662	0.000334189685530689	0.0139718674334198	2.81900736071972	249.499841527159	229.568018168424	12.2373970927972	86.6797466885997	29.5014369490393	25.3422932565338	29.5915839117663	0	8.89588838723612	21.5472232453117	21.9855011964098	597.109605806444	301.788919585369	9.88382440745718	96.8895031688593	87.8833665317263	7.09157261307759	43.4410019999639	0	19.0792130224543	4.45836736300215	141.652259960341	252.112571172109	300.986000199689	71.3574413249771	911.473919484044	1007.79791507762	212.372017713567	0.777714193503783	83.30430749143	45.7361679240291	88.061820444518
protein_coding	PDK1	ENSG00000152256.13	58.3937761405241	1.38112565486253	0.501619499806276	0.000251479317051714	0.011109774291735	15.5045404839584	48.3612027629735	73.8376666623587	34.9639916937064	64.6863781258207	71.2951392935117	27.0900376190534	33.5371284333351	28.944028558002	31.7710299544147	22.3452685506936	28.0925848620791	117.189735719022	69.7602527684773	31.628238103863	107.065113090703	98.5822111529799	34.0395485427725	42.2825752799649	41.8136272597246	35.9569783884716	32.1002450136155	64.1672630589579	172.718004559898	75.2465000499222	21.4072323974931	117.335262023133	97.0240228801432	51.0860523709612	14.7765696765719	109.485661274451	56.8611817433876	56.0393402828751
protein_coding	GALNT15	ENSG00000131386.18	301.819092153934	1.15237507303448	0.365542467284061	7.62842820668961e-05	0.00422567492008905	215.654063095058	503.39615603277	307.433193921457	311.179526073987	776.883401291107	788.343954027106	289.25169199699	247.582918728444	50.6520499765036	407.940024614685	228.240957339228	114.813172914584	411.838214098276	251.743520860157	168.025014926772	358.800854200662	367.963834652402	120.556734422319	136.694352959886	57.8957915903879	159.238047148946	91.8423676778442	215.505147631972	391.401284526865	340.176885642357	158.770306948074	765.229969716082	877.910916705811	135.742939157126	195.983976762953	186.442973909391	187.889122282498	139.006675247132
protein_coding	VILL	ENSG00000136059.14	15.5693429227735	2.17139185543683	0.896485034322017	0.000491050579635632	0.0187493633817305	2.81900736071972	41.7664932952953	5.37001212089882	38.4603908630771	7.76236537509849	3.27793743878215	35.8287594316513	6.90470291274546	5.78880571160041	16.5209355762956	10.3745889699649	6.10708366566938	16.7413908170031	12.1322178727787	17.7908839334229	13.7149525033545	11.463047808486	5.67325809046208	4.05449351999663	16.0821643306633	12.4748700531432	11.5917551438056	3.63210922975234	33.4292912051415	26.6498021010141	25.8670724803042	15.3045993943216	12.5192287587282	8.02780822972248	14.7765696765719	30.1482255683271	24.7222529319076	16.0112400808215
protein_coding	CDCP1	ENSG00000163814.7	145.315442898638	1.67930198441329	0.590116597024339	0.000144074812721627	0.0071642038270089	108.531783387709	214.328057699542	103.372733327302	171.323559299161	261.979831409574	108.991419839506	122.34210537637	279.147274900995	43.416042837003	138.521690601248	106.140025615795	47.0245442256542	360.497948926133	216.863394475918	98.8382440745718	99.1015922823036	147.87331672947	90.7721294473932	403.132498559665	130.265531078373	115.209094020205	19.6168163972094	53.2709353697009	224.254828501158	194.386791795632	52.6261129771706	139.441905592708	159.620166673784	149.609153372101	154.765124507253	180.095979052901	63.6598012996622	36.389182001867
protein_coding	TMEM158	ENSG00000249992.1	2255.62800410232	1.85082692311551	0.680551103765773	0.000158025397807342	0.00774098124276602	1909.87748688761	4649.27017471313	5454.58981180297	3015.64428358218	2419.27054190569	1776.64209181992	2237.98665620632	5636.21034906108	661.371052550346	2595.05772667659	2311.13920438603	323.06472591391	6823.79089701046	3563.83900012873	855.939193685792	1563.50458538241	1825.29931270459	1022.60477080579	6847.46034191431	1172.38977970535	1375.17096938767	358.452735985373	871.706215140561	1732.75159413317	2255.82736607996	705.546701100712	1127.43882204836	1237.83874351925	1191.76462173971	2401.58142953968	2347.5947225442	1189.14036602476	975.957861290072
protein_coding	ALAS1	ENSG00000023330.14	88.8617876509261	1.24553125356213	0.37112087364385	3.98518095737119e-05	0.0025821557342579	43.6946140911556	130.795071108951	115.455260599325	40.2085904477624	132.607075157932	118.005747796157	66.4142857757438	94.6930685176521	31.8384314138022	57.1878539179465	67.0358056520809	58.0172948238591	150.672517353028	119.805651493689	57.3261815632516	54.4173921907292	86.7370617508777	56.7325809046208	111.208965119908	57.8957915903879	97.5975127687086	48.1503675204232	53.2709353697009	136.502939087661	97.9772136066696	61.5457931427928	142.842927680335	190.918238570604	59.8436613488403	119.767985799583	59.5030767795929	99.5070680509282	114.262031485862
protein_coding	UBA5	ENSG00000081307.12	104.251490725924	1.10398057013851	0.554477230441598	0.00161415881913435	0.0442486459881163	56.3801472143943	120.903006907434	96.6602181761787	106.640174665805	227.049187221631	161.438418860021	79.5223684946407	80.8836626921611	39.0744385533027	66.0837423051826	59.8533979036436	61.6815450232607	122.770199324689	90.9916340458399	73.1403006151831	52.2053030772849	79.4771314721698	83.6805568343156	101.362337999916	93.2765531178472	51.3671119835309	50.8253879382245	47.2174199867804	252.112571172109	199.089698048753	72.2494093415394	119.035773066946	158.055263078943	86.1164882824775	129.878270315132	284.821394184985	84.055659968486	52.4004220826884
protein_coding	CHST2	ENSG00000175040.5	200.270904036807	2.20058845111289	0.452175190023868	5.32298003329874e-08	1.32848190640126e-05	36.6470956893563	341.825774074654	175.867896959436	127.618569682028	129.372756251641	119.644716515548	78.6484963133809	140.066830515694	46.3104456928032	78.7921542869485	96.5634819512117	177.105426304412	947.562720242375	319.987246394537	120.582657770978	172.985368671342	187.993984059171	97.8637020604708	289.02746663976	88.4519038186482	215.74187033083	131.967673944864	123.491713811579	349.614670520438	399.747031515212	129.335362401521	433.630316172446	384.966284330891	113.848916712428	71.5497058023481	113.452533059757	223.118332710466	145.556728007468
protein_coding	TM4SF1	ENSG00000169908.11	1088.33444860004	4.14772739239158	0.799353211400759	5.62434332784711e-09	2.22703164881531e-06	11.2760294428789	514.3873384789	573.248793905949	82.1653804802101	648.157508820724	408.922695488073	36.7026316129111	21.7004948686286	0	47.0211243325338	20.7491779399298	38.4746270937171	1061.404177798	600.544784702543	126.512952415452	402.600218646858	633.142340622045	164.5244846234	206.199956159829	8.04108216533165	65.3096138076321	41.9086532122202	279.67241069093	2014.11479510978	1989.32934506982	170.365891163383	11706.3180256122	12531.7479874869	297.758705247888	455.740517393217	116.626030488002	410.389398669667	229.979630251799
protein_coding	GRPEL1	ENSG00000109519.12	115.39716675547	1.02312956850318	0.403223291590454	0.000523794546644494	0.0196957424751477	80.3417097805119	134.09242584279	131.565296962021	155.589763036994	134.547666501707	90.143279566509	48.0629699692883	119.352721777457	83.9376828182059	142.334214195778	55.8631713767341	83.6670462196705	266.746160350916	119.805651493689	96.8614791930804	138.476778501612	154.751145414561	120.556734422319	159.862887359867	106.142284582378	102.000408081583	105.217469766851	56.9030445994533	137.895826221209	174.791349074298	68.6815372752905	171.751615425165	183.093720596399	81.0078830453814	85.5485612854162	81.7175587773075	69.8403645326391	66.9560948834352
protein_coding	CXCL3	ENSG00000163734.4	24.2090421855842	2.12100731257485	1.39840219645027	0.00185131130566037	0.0485107087470957	1.40950368035986	80.2356318567515	40.2750909067411	6.99279833874128	38.8118268754924	12.2922653954331	7.86484963133809	13.8094058254909	1.4472014279001	0	14.3648154968745	7.93920876537019	72.5460268736801	56.1115076616013	9.88382440745718	16.8118772621765	32.0965338637609	5.67325809046208	5.21292023999567	9.64929859839798	13.2086859386222	9.80840819860472	20.5819523019299	19.5004198696659	13.3249010505071	25.8670724803042	69.7209527963541	42.2523970607075	13.8662142149752	0.777714193503783	38.8753434960007	60.5695196831737	37.1169656419043
protein_coding	AREG	ENSG00000109321.10	216.3680609796	4.93755553000372	1.76404960967169	2.20662832472853e-05	0.00162696989101191	0	175.858919138085	56.3851272694376	10.4891975081119	114.494889282703	39.3352492653858	0	15.7821780862753	2.8944028558002	8.89588838723612	10.3745889699649	1.22141673313388	566.975102335838	125.871760430079	0	26.5450693613313	43.1774800786307	0	22.5893210399812	0	10.2734223967062	6.24171430820301	443.117326029785	1146.34611090964	1096.56097468585	155.202434881825	736.321281971252	629.09124512609	432.771843656857	24.8868541921211	755.292387922299	189.125234929093	294.024590575085
protein_coding	ITGA2	ENSG00000164171.10	847.961268735734	1.27913341485344	0.377001372334503	3.2314109698804e-05	0.00220044679484021	573.667997906462	1122.19972774991	1862.05170292166	798.927210201192	1549.88561989466	957.977216484082	671.133835207517	2340.69428742071	551.383744029939	663.379105448179	743.778224615945	502.61298568459	1831.50815538014	2145.88603624772	498.144750135842	718.92896186939	785.60087647491	513.429857186818	1917.77543495841	292.695390818072	457.167296653425	308.519021519749	334.154049137215	845.482490063371	1123.99459449571	407.629383568932	693.808505875914	727.680171601074	529.105542413527	327.417675465093	462.537250166702	318.917062821608	404.647703860761
protein_coding	HSPB3	ENSG00000169271.2	46.3221376655173	2.75213789536744	1.04186805881947	0.000240989843675621	0.0108253042804036	12.6855331232387	56.0550304752647	5.37001212089882	20.9783950162238	154.600443720711	185.203465291191	16.603571443936	4.93193065196104	0	0	3.99022652690958	7.93920876537019	122.770199324689	24.2644357455573	0	257.487172804914	222.383127484629	5.67325809046208	47.4954955199605	4.82464929919899	0	4.45836736300215	0	26.4648555374037	7.05435937968021	0	142.842927680335	161.185070268625	2.91920299262636	22.5537116116097	0	0.618056323297691	7.27783640037339
protein_coding	IER3	ENSG00000137331.11	2462.92864449461	1.88224928883826	0.856073392596587	0.000539925586092772	0.0201125814208262	634.276656161936	3664.46022753985	5983.53600571151	921.301181129164	1665.67423673988	1057.13482400724	728.809399170663	2367.3267129413	3817.71736680047	2870.83026668091	3578.43514933251	374.364228705533	6276.90546365503	5952.36939383203	636.518291840242	1201.16438860024	940.734123483087	1415.47789357029	3042.60778007747	775.160320737971	591.455603696084	352.21102167717	2353.60678087951	3118.67429201299	6236.0536916373	1648.35689460697	4570.97368577073	4366.08102960644	2280.62733798934	721.718771571511	2836.31332649393	2301.6417479606	1994.12717370231
protein_coding	HSPA1A	ENSG00000204389.9	422.756151408842	1.52054123843325	0.26162796095945	3.14913770308256e-10	2.10421444897848e-07	249.482151423695	774.878362452189	1218.99275144403	351.388116521749	693.437973508798	429.409804480461	235.945488940143	447.819303198063	101.304099953007	296.105999175145	292.084581769781	336.500309978383	722.1119905734	922.048558331178	251.049139949412	566.294813041735	578.119711141312	285.081219045719	476.692595279604	178.512024070363	372.044653937859	244.318531492518	175.551946104696	753.551939249232	739.140099448715	254.210884720231	753.326392409387	270.728321907496	226.238231928543	198.317119343465	138.840512485717	235.47945917642	181.945910009335
protein_coding	HSPA1B	ENSG00000204388.6	168.253497454269	1.35435142558072	0.366818255502477	1.02856208367671e-05	0.000901340757097353	102.89376866627	381.394030880723	429.600969671905	94.4027775730073	152.012988595679	158.160481421239	143.315037726605	138.094058254909	56.440855688104	170.292720555663	106.938070921177	157.56275857427	252.23695497618	319.987246394537	124.53618753396	214.130226181406	285.811992024918	160.269541055554	175.501648079854	90.0601202517145	176.115812514963	144.45110256127	81.1171061311355	299.470733712726	273.552380389821	82.9530255402859	255.076656572027	140.841323535692	35.7602366596729	62.2171354803027	51.5693332089805	144.62517965166	90.9729550046674
protein_coding	TCF21	ENSG00000118526.6	37.9574743673231	2.67193330635793	1.42016530134846	0.00148051812870615	0.0411363563848061	0	0	0	0	0.646863781258207	0	0	0	2.8944028558002	0	0.798045305381915	10.9927505982049	127.234570209224	34.8801263842386	19.7676488149144	38.0479327512416	69.9245916317648	21.2747178392328	22.0101076799817	3.21643286613266	9.53960651122716	6.24171430820301	4.84281230633645	123.966954885733	47.0290625312014	33.8947846293641	207.462347345249	302.026393804317	31.3814321707333	69.2165632218367	9.52049228473486	38.3194920444568	17.4668073608961
protein_coding	TSPAN13	ENSG00000106537.7	27.3202275366316	2.86122544786183	1.16812274020344	0.000334561599752638	0.0139718674334198	0	19.7841284030346	49.6726121183141	29.7193929396505	11.6435480626477	19.6676246326929	6.11710526881851	20.7141087382364	156.297754213211	3.81252359452976	9.57654366458298	19.542667730142	64.7333778257453	62.1776165979906	31.628238103863	25.2178158932648	20.2513844616587	42.5494356784656	77.6145902399355	143.131262542903	4.40289531287407	8.02506125340387	0	25.0719684038561	3.91908854426678	0	1.70051104381351	12.5192287587282	0.729800748156589	0.777714193503783	27.7681024971433	0.618056323297691	2.18335092011202
protein_coding	CREB5	ENSG00000146592.16	49.9064178871278	2.92130828485406	0.736245966901961	2.93246588618549e-06	0.000323206111228959	1.40950368035986	54.9559122306517	28.1925636347188	10.4891975081119	34.9306441879432	36.8767961862992	8.73872181259788	11.8366335647065	36.1800356975025	3.81252359452976	5.58631713767341	7.32850039880325	125.002384766956	51.5619259593093	17.7908839334229	84.9442219562602	104.695836650839	46.8043792463121	12.7426939199894	30.5561122282603	10.2734223967062	13.3751020890064	31.4782799911869	130.931390553471	56.4348750374417	15.1634562815576	263.579211791095	317.675429752727	41.5986426449256	13.9988554830681	4.76024614236743	17.923633375633	15.2834564407841
protein_coding	HGF	ENSG00000019991.16	182.657647678772	1.46132270342807	0.414398343324754	1.93622845070349e-05	0.00145776185679373	33.8280883286366	167.065973181181	166.470375747863	94.4027775730073	118.376071970252	122.922653954331	82.14398503842	98.6386130392209	4.3416042837003	102.938137052304	44.6905371013872	171.609051005309	584.832585873975	615.710057043517	245.118845304938	270.759707485579	356.882888437532	239.695154322023	260.646011999783	157.6052104405	289.85727476421	172.984653684483	106.541870739402	214.504618566325	145.006276137871	111.496002070277	132.639861417454	153.36055229442	170.043574320485	206.871975472006	102.3452920609	150.187686561339	133.184406126833
protein_coding	TFPI2	ENSG00000105825.12	921.213140864343	2.28132450466795	0.546008747994323	1.09781821934549e-06	0.000146709682287783	73.2941913787126	702.336558307729	635.003933296285	396.841305723568	853.860191260833	459.730725789196	129.333082826449	246.596532598052	75.2544742508053	63.5420599088294	51.8729448498245	380.471312371202	2764.56167024778	1737.94021027554	423.027684639167	1208.24307376326	1095.10316730403	446.769074623888	755.294221439372	223.54208419622	333.886227892951	255.018613163723	869.284808987392	2257.8700434806	1635.82755837696	728.737869531329	3710.51509760109	4220.54499528623	727.611345912119	522.623938034542	533.940942302213	1068.61938298171	812.934325921708
protein_coding	GNG11	ENSG00000127920.5	454.36091231613	1.23896386162366	0.265101686008527	1.4609497880751e-07	2.89241003413164e-05	173.368952684263	714.426858998472	535.658709059657	288.452931473078	405.583590848896	421.214960883506	236.819361121402	403.431927330413	83.9376828182059	139.792531799425	200.309371650861	456.199149825502	1327.03424542778	796.176797901099	511.982104306282	639.293753785396	716.822589623993	364.506832312188	584.426280239514	236.407815660751	294.993985962563	367.369470711377	481.859824480477	650.478291366712	551.807667032763	388.006087204563	590.07733220329	718.290750032028	291.920299262636	389.634810945395	215.797825120657	423.368581458918	394.458732900238
protein_coding	PDK4	ENSG00000004799.7	203.809212032234	2.81240697015352	1.01628902292768	0.000133551729513925	0.00667196981417464	4.22851104107957	105.515351482851	130.222793931796	1.74819958468532	86.0328829073415	68.0172018547295	7.86484963133809	24.6596532598052	0	0	8.77849835920107	16.4891258973073	277.907087562251	153.169250643831	51.3958869187773	114.143798253725	144.81650398054	124.811677990166	70.0848165599417	8.04108216533165	3.66907942739506	43.692000157421	232.454990704149	720.12264804409	431.883557578199	185.529347444941	1402.92161114615	1474.13918634024	345.925554626223	41.9965664492043	197.550214908248	30.2847598415869	217.607308371164
protein_coding	AKR1B1	ENSG00000085662.13	1460.52724033281	1.70766902212819	0.31317775185043	1.8680043460688e-09	9.07765202900978e-07	706.161343860289	2573.03581063911	5450.5623027123	1082.13554292021	1527.24538755063	1483.26669104892	772.503008233652	3070.62002391095	657.029448266646	823.505096418429	821.986664543373	514.216444649362	3445.37823013924	6063.07588192113	836.171544870877	983.494819837325	902.141862527851	900.629721860854	2520.1573293579	648.111222525731	766.837600325568	480.612001731631	682.836535193439	1011.23605895553	3092.94467913534	746.577229862573	947.184651404128	924.858024551042	576.542591043705	949.589030268119	751.325516136993	700.875870619581	784.550763960252
protein_coding	STC1	ENSG00000159167.11	7273.89855504144	4.14024856350141	0.777011754886286	3.04561884729233e-09	1.30242844385609e-06	183.235478446782	6426.54437625241	4349.70981792804	547.186470006505	11954.6895414329	6801.72018547295	330.3236845162	1260.60147464124	31.8384314138022	355.835535489445	560.227804378104	459.252691658337	13112.973380598	6692.43468407153	680.007119233054	3060.6464973615	4174.459910257	980.055335127324	2385.20061647802	162.429859739699	1034.68039852541	285.335511232137	2558.21560082223	26104.0977698149	12166.4184768218	1335.27612079363	57446.6640821081	63458.4056743981	3464.36415149933	1876.62434892463	2298.40551240641	1880.74539179487	1620.04638272312
protein_coding	PLAT	ENSG00000104368.17	166.287690131952	2.57300709481821	0.542174152125468	8.32377795882889e-08	1.81611245220081e-05	33.8280883286366	262.689260462515	104.715236357527	62.9351850486715	167.537719345876	61.4613269771653	57.675563963146	143.02598890687	27.4968271301019	21.604300369002	36.7100840475681	20.7640844632759	147.324239189627	127.388287664176	27.6747083408801	71.2292694529057	102.021125495526	26.9479759296949	31.8567347999735	8.04108216533165	82.9211950591284	33.8835919588163	100.488355356481	550.190417751288	699.165396297194	77.6012174409126	807.742745811419	762.108050687576	174.422378809425	228.647972890112	137.253763771594	148.951573914743	141.190026167244
protein_coding	PLIN2	ENSG00000147872.9	971.9799799823	1.29444346235472	0.465765608338046	0.000216187408608375	0.00996232579927647	676.561766572732	2482.90811458084	1802.98156959178	575.15766336147	1776.28794333504	1501.29534696222	814.448872934122	1130.39850542947	232.999429891916	1256.86194499665	686.318962628447	553.301780109646	2248.92683308408	1349.70923834663	595.006229328922	1163.116455849	1293.79599598446	872.263431408544	1348.98791543888	517.845691447358	533.484148743242	551.945879539666	581.137476760374	866.375797066584	558.07820870359	574.427402666066	1362.10934609463	1542.99494451324	523.996937176431	460.40680255424	566.469290941724	378.250469858187	696.488943515733
protein_coding	NFIL3	ENSG00000165030.3	129.992622872538	1.30004597660541	0.389456024127281	3.67920596198987e-05	0.00242804882343418	83.1607171412316	314.347817959328	265.815599984491	92.654577988322	351.893897004465	387.616102135989	164.28797007684	143.02598890687	40.5216399812028	147.417578988484	122.898977028815	50.0780860584889	181.923113544767	104.640379152716	39.5352976298287	122.992154707502	146.344910355005	51.0593228141587	71.2432432799408	51.4629258581226	70.4463250059852	44.5836736300215	82.3278092077196	133.717164820566	65.0568698348286	29.4349445465531	302.690965798806	300.461490209476	60.5734620969969	87.1039896724237	55.5362049942867	63.0417449763645	61.8616094031738
protein_coding	TXN	ENSG00000136810.12	1398.28183457309	1.00577515260005	0.196015105347594	1.88993360387985e-08	6.12281216941802e-06	985.243072571541	2167.4611783769	1974.82195746054	1895.04834979889	1918.59797521184	2195.39859962434	1692.69041510021	2185.83166494913	636.768628276045	1241.61185061853	1722.18176901417	805.524335501791	1956.51054014709	1431.60170898788	1033.84803302002	1868.77288303772	1873.44411350023	1477.88373256537	1825.10129735848	656.152304691063	1572.56744258152	1342.86024973625	759.110829018238	1323.24277687019	959.392875636508	1052.52225954341	1212.46437423904	1156.46375658751	975.013799537203	1406.10726185484	802.101474988912	1082.83467841755	954.124352088952
protein_coding	PTGR1	ENSG00000106853.19	186.998331396631	1.26951375329421	0.274379593270973	1.92560119140985e-07	3.54941419609702e-05	83.1607171412316	353.916074765397	271.18561210539	146.848765113567	243.867645534344	267.971385620441	113.603383563772	193.331681556873	65.1240642555046	151.230102583014	158.012970465619	133.745132278159	231.031193274643	174.400631921193	104.768538719046	176.524711252853	170.417310752826	131.903250603243	172.605581279857	99.7094188501125	102.000408081583	131.967673944864	138.020150730589	367.722203256557	264.146567883581	166.798019097134	326.498120412195	352.103308839229	135.013138408969	267.533682565301	107.898912560328	252.166979905458	115.717598765937
protein_coding	DENND1A	ENSG00000119522.16	68.1092748741086	1.17309628674046	0.407124850369688	0.000179051960603985	0.00850775338140978	36.6470956893563	74.7400406336863	44.3025999974152	73.4243825567835	60.1583316570133	69.6561705741206	93.5043233947973	72.9925736490235	28.944028558002	69.8962658997123	64.6416697359351	73.8957123545995	118.305828440155	81.8924706412559	100.815008956063	81.8472971974382	85.2086553764129	70.915726130776	81.6690837599321	59.5040080234542	85.8564586010445	54.3920818286262	27.8461707614346	156.003358957327	71.3274115056554	40.1385607452996	57.8173754896595	46.9471078452306	70.0608718230325	56.7731361257762	44.4289639954293	33.3750414580753	59.6782584830618
protein_coding	PTGES	ENSG00000148344.10	733.343995183616	1.30585099563244	0.386573366119708	2.87809352063183e-05	0.00198514179542418	184.644982127141	1072.73940674232	467.191054518197	206.287550992868	644.923189914433	612.154816692566	255.170676927858	178.53588960099	66.5712656834047	583.316109963054	297.670898907454	272.986639855421	720.995897852266	503.487041720314	343.95708937951	737.510510422322	699.628017911264	348.905372563418	319.725774719734	117.399799613842	1189.51555036148	319.219103190954	1362.04096115713	2119.97421725939	938.229797497468	778.688078458813	2125.63880476689	1963.95401152548	807.889428209344	252.75711288873	733.077905924584	1945.02324941783	1030.54163429287
protein_coding	AKR1C1	ENSG00000187134.13	1315.23129612894	1.60417485768155	0.527924046364538	8.36545432296927e-05	0.00455798927471968	607.496086235099	2617.00054042363	3416.67021192187	1013.95575911749	1600.98785861406	1569.31254881695	577.62951181272	1407.57300806968	76.7016756787054	1190.77820269146	749.364541753618	800.027960202688	5034.6942650334	5394.28737168421	1201.87304794679	2047.06726558133	1723.27818720907	1431.07935331906	2991.63700439751	340.941883810062	1307.6599079236	960.332329990663	357.157407592313	561.333514819668	1212.56599559614	404.953479519245	705.712083182608	676.03835297132	294.109701507105	276.866252887347	241.185804546616	236.097515499718	376.264141899304
protein_coding	AKR1C2	ENSG00000151632.17	157.490251885242	1.17213798304761	0.38297746674774	0.000104098676001227	0.00548235933561144	45.1041177715155	82.4338683459775	265.815599984491	59.4387858793009	51.1022387193984	20.4871089923884	40.1981203379502	38.4690590852961	24.6024242743017	125.813278619482	62.2475338197894	102.599005583246	330.363445455528	432.21026171774	189.769428623178	99.5440101049925	98.2001095593637	110.62853276401	202.724675999831	43.4218436927909	204.734632048644	185.468082300889	118.648901505243	323.149814983035	767.357536967436	199.800835709936	178.553659600419	159.620166673784	135.742939157126	115.10170063856	90.4446767049812	147.09740494485	146.284511647505
protein_coding	HACD1	ENSG00000165996.13	31.9925492048754	1.48075298972361	0.554982855716094	0.000317033460194582	0.0133968566124122	25.3710662464774	74.7400406336863	73.8376666623587	33.2157921090211	32.9900528441686	27.8624682296483	32.3332707066121	41.4282174764728	17.3664171348012	44.4794419361806	43.8924917960053	21.9855011964098	68.0816559891459	34.8801263842386	33.6050029853544	37.1630971058638	35.1533466126905	11.3465161809242	36.4904416799697	12.8657314645306	30.0864513046395	15.1584490342073	4.84281230633645	37.6079526057842	25.8659843921608	10.7036161987466	47.6143092267784	34.4278790865024	7.29800748156589	34.2194245141665	18.2476102124085	26.5764219018007	24.0168601212322
protein_coding	PPIF	ENSG00000108179.13	147.964965723185	1.02997040305473	0.407356258420738	0.000526890127012651	0.0196957424751477	100.07476130555	286.869861844002	275.213121196064	106.640174665805	196.646589502495	179.467074773323	106.612406113694	102.58415756079	95.5152942414067	87.6880426741846	113.322433364232	75.1171290877333	180.807020823633	145.586614473344	90.9311845486061	120.780065594058	137.174472108216	175.871000804324	101.941551359915	88.4519038186482	88.0579062574815	99.8674289312481	98.0669492033131	182.468214494731	134.816645922777	116.84781016965	338.401697718889	455.386946098736	94.1442965122	136.099983863162	130.906768915104	133.500165832301	106.984195085489
protein_coding	RRP12	ENSG00000052749.13	29.8106894345611	1.42500890515432	0.672952331521597	0.00112357818636256	0.0338371109588794	9.86652576251901	47.2620845183605	38.9325878765164	48.949588371189	36.8712355317178	30.3209213087349	21.8468045314947	18.741336477452	39.0744385533027	31.7710299544147	27.1335403829851	18.3212509970081	41.295430681941	33.3635991501413	25.6979434593887	61.053659531062	38.2101593616201	18.4380887940017	24.9061744799793	56.2875751573216	7.33815885479012	11.5917551438056	9.6856246126729	52.9297110748074	30.5688906452809	28.5429765299909	32.3097098324568	43.8173006555485	22.6238231928543	17.887426450587	8.72711792767362	33.3750414580753	16.0112400808215
protein_coding	ADM	ENSG00000148926.9	223.301680131111	1.32452546310586	0.639717267998582	0.00119653220334183	0.035143202708592	69.065680337633	385.790503859175	252.390569682244	311.179526073987	567.946399944706	595.765129498655	242.936466390221	122.311880168634	37.6272371254026	171.563561753839	82.9967117597192	136.798674110994	460.946293828152	103.123851918619	73.1403006151831	570.718991268623	793.242908347234	134.739879648474	220.680290159817	194.594188401026	88.7917221429605	140.884408670868	113.806089198907	282.756088110155	182.629526162832	48.1662728943596	253.376145528214	212.826888898379	56.9244583562139	252.75711288873	60.2964511366541	75.4028714423183	72.7783640037339
protein_coding	CCDC86	ENSG00000110104.12	42.8988152129078	1.23679992153525	0.508485992625907	0.000585674200489955	0.0213952649160811	31.0090809679169	59.3523852091038	108.742745448201	61.1869854639862	15.524730750197	44.252155423559	31.4593985253524	38.4690590852961	37.6272371254026	34.3127123507679	38.3061746583319	20.1533760967089	64.7333778257453	50.045398725212	53.3726518002688	27.8723228293979	16.8124701191129	28.3662904523104	50.9707756799576	62.7204408895869	32.2878989610765	43.692000157421	16.9498430721776	71.0372438109257	92.4904896446961	22.2992004140554	47.6143092267784	32.8629754916614	27.7324284299504	41.9965664492043	50.7759588519193	31.5208724881822	29.1113456014936
protein_coding	MARK2	ENSG00000072518.20	60.095467918776	1.01771992420333	0.359811779890682	0.000234973913560247	0.0105996038391249	38.0565993697162	58.2532669644908	51.0151151485388	66.4315842180422	27.1682788128447	50.8080303011233	51.5584586943275	56.2240094323559	69.4656685392049	58.4586951161231	35.1139934368043	37.2532103605832	108.260993949953	74.3098344707693	104.768538719046	60.1688238856843	52.7300199190358	53.8959518593897	82.8275104799311	61.1122244565206	87.3240903720025	68.6588573902331	29.0568738380187	78.0016794786635	58.0025104551484	73.1413773581016	44.2132871391514	39.1225898710255	80.2780822972248	48.9959941907384	48.3958357807355	54.3889564501968	75.6894985638833
protein_coding	STIP1	ENSG00000168439.16	478.208426768006	1.31833611535779	0.237713123220262	1.62270629312823e-09	8.26112046658757e-07	212.835055734339	579.235314911069	499.41112724359	405.582303646994	395.880634130023	223.719230196882	296.242669447068	499.111381978458	432.71322694213	260.522445626201	185.944556153986	340.775268544351	1081.4938467784	730.966126834914	753.147419848237	681.323446940837	606.777330662527	614.13018829252	892.567787759258	516.237475014292	529.815069315847	265.718694834928	318.414909141621	674.157372637021	558.862026412443	350.54343050895	394.518562164735	503.898957538808	405.039415226907	465.850801908766	376.059445247027	364.03517442234	365.347387298744
protein_coding	MMP1	ENSG00000196611.4	2090.63135572947	2.05506681585379	0.418386388739682	3.41209678436362e-08	9.7695515103549e-06	1043.03272346629	6070.43006499779	5732.48793905949	2683.48636249197	3920.64137820599	2856.72247789864	1510.92500139817	6536.78088610917	1784.39936060083	1587.28065652256	1413.33823583137	1036.98280643066	7213.30725668607	3397.02100437802	1409.43336050339	1831.60978593186	2244.08265930795	1012.67656914748	7226.26587935399	1839.79959942788	1808.85615770577	627.738124710702	227.612178397813	459.652754070696	747.762094246102	183.745411411816	540.762511932698	694.817196109412	253.240859610336	356.193100624733	297.515383897964	284.305908716938	157.929049888103
protein_coding	MMP3	ENSG00000149968.11	731.484961920668	2.84452764795767	0.562086018458838	1.78916276849721e-08	5.97748098687614e-06	231.158603579017	2261.98534741362	1698.26633323425	1220.24331011035	1039.51009648194	477.759381702498	540.926880199808	1560.46285828047	342.986738412324	104.20897825048	132.475520693398	464.74906695744	2988.89630719562	1053.98642769765	1083.26715505731	679.553775650082	486.033227079808	363.088517789573	4961.54164175588	360.240481006858	396.260578158667	262.152000944526	36.3210922975234	364.936428989462	224.955682440913	68.6815372752905	134.340372461268	143.971130725374	70.0608718230325	163.319980635795	149.947753484574	29.0486471949915	43.6670184022403
protein_coding	CLMP	ENSG00000166250.11	734.73991312045	1.26123231185361	0.234544261656892	4.02524008607787e-09	1.65514776000994e-06	490.507280765231	1030.97291344703	904.847042371451	835.639401479583	723.840571227934	729.341080129028	503.350376405638	705.266083230429	315.489911282222	648.12901107006	407.801151050159	417.724522731785	1580.38729312509	1022.1393557816	674.07682458858	885.720481023088	949.904561729876	658.097938493601	931.375082879226	439.043086227108	448.361506027677	490.420409930236	592.033804449631	1192.31138631671	935.878344370908	488.798473076093	1297.48992642971	1053.18011932801	608.653823962595	625.282211577042	545.048183301071	588.389619779402	526.915355387034
protein_coding	FKBP4	ENSG00000004478.7	136.378568300365	1.27589507792059	0.389867187132699	4.94463719855392e-05	0.00305567146183468	56.3801472143943	195.64304754112	238.965539379997	110.136573835175	130.0196200329	103.255029321638	80.3962406759005	169.65841442746	131.695329938909	85.1463602778314	67.0358056520809	101.988297216679	382.819803348804	238.094775753281	177.908839334229	125.646661643635	145.580707167773	130.484936080628	261.225225359783	101.317635283179	126.21633230239	64.2004900272309	84.7492153608878	121.181180618638	137.951916758191	66.8976012421661	154.74650498703	170.574491837671	90.495292771417	158.653695474772	54.7428306372254	150.805742884637	85.878469524406
protein_coding	PTHLH	ENSG00000087494.15	152.195268879116	1.84444448295163	0.476379896854066	4.85971316158318e-06	0.000481066605652646	42.2851104107957	147.281844778147	155.730351506066	41.9567900324477	159.775353970777	147.507184745197	52.4323308755873	77.9245043009845	144.72014279001	35.5835535489445	77.4103946220458	98.324047017277	487.732519135357	489.838296613438	69.1867708522003	203.954616259562	236.138784854812	75.1706696986225	171.447154559857	48.2464929919899	51.3671119835309	65.0921634998314	102.90976150965	399.758607328151	260.227479339314	57.0859530599817	319.696076236941	261.33890033845	124.06612718662	45.8851374167232	149.947753484574	108.159856577096	114.262031485862
protein_coding	CSRP2	ENSG00000175183.9	39.5226942858755	2.4007848244979	0.578059242906699	1.40811483065599e-06	0.000175048321564456	4.22851104107957	60.4515034537169	12.0825272720223	17.4819958468532	59.5114678757551	45.0716397832545	27.0900376190534	21.7004948686286	54.9936542602039	0	12.7687248861106	14.6570007976065	32.3666889128726	31.847071916044	13.8373541704401	48.2235426730852	79.859233065786	17.0197742713862	29.5398813599754	43.4218436927909	5.8705270838321	27.6418776506133	9.6856246126729	103.07364788252	21.1630781390406	24.0831364471798	137.741394548895	154.925455889261	24.813225437324	79.3268477373859	55.5362049942867	8.03473220286998	26.2002110413442
protein_coding	SOCS2	ENSG00000120833.13	150.921154286653	1.18709082259608	0.425695277295889	0.00023045190022177	0.0104396663782667	143.769375396705	248.400723282546	181.237909080335	141.604166359511	291.735565347451	311.404056684304	165.1618422581	171.631186688244	75.2544742508053	49.5628067288869	97.3615272565936	87.3312964190721	361.614041647267	232.028666816892	63.2564762077259	192.894170692341	228.878854576105	107.791903718779	122.793232319898	57.8957915903879	88.7917221429605	38.3419593218185	81.1171061311355	197.789972963754	98.7610313155229	71.3574413249771	253.376145528214	338.01917648566	77.3588793045984	116.657129025567	115.03928177388	55.0070127734945	117.173166046012
protein_coding	TXNRD1	ENSG00000198431.15	749.928167595234	1.59632572013679	0.242338653501907	2.45783597814443e-12	4.37945407372368e-09	518.697354372428	1638.78530271803	788.049278741901	1048.91975081119	1254.91573564092	1013.70215294338	701.719361551609	1354.3081570285	179.452977059613	743.442100933304	685.520917323065	530.094862180102	1963.2070964739	805.275961305683	759.077714492711	1140.99556471456	1238.39126491011	608.456930202058	1966.42935719837	445.475951959374	716.204304227516	643.78824721751	207.030226095883	547.404643484192	293.931640820009	322.000453978959	525.457912538376	547.716258194357	256.889863351119	731.82905608706	191.203220051758	192.215516545582	187.040395489596
protein_coding	MEDAG	ENSG00000102802.9	229.942322862797	1.54362672537884	0.568179419479462	0.0002425568193568	0.010850104417337	54.9706435340345	198.940402274959	340.995769677075	61.1869854639862	562.77148969464	620.349660289521	76.9007519508613	58.1967816931403	11.5776114232008	165.209355762956	77.4103946220458	92.8276717181745	305.80940559059	432.21026171774	73.1403006151831	519.840941659405	523.479183254196	184.380887940017	112.946605199906	73.9779559210512	231.152003925889	123.050939218859	20.5819523019299	97.5020993483294	161.466448023791	42.8144647949863	933.580563053619	1172.11279253592	64.2224658377798	14.7765696765719	49.1892101377968	84.6737162917836	45.8503693223524
protein_coding	EDNRB	ENSG00000136160.15	400.818562828545	1.87698365968579	0.449524177994593	1.2545008140431e-06	0.000159665097653985	85.9797245019513	633.092108897107	272.528115135615	174.819958468532	726.428026352967	570.361114348094	103.116917388655	223.909651599031	47.7576471207033	29.2293475580615	44.6905371013872	443.984982494164	1608.28961115343	712.767800025746	290.584437579241	996.324936695302	990.025229059577	442.514131056042	811.477917359325	382.755511069787	154.835151836072	344.185960423766	179.184055334449	491.68915814229	330.771073136116	140.038978600268	590.07733220329	635.350859505454	218.940224446977	97.9919883814767	176.922481624656	107.541800253798	168.845804488663
protein_coding	ABCC4	ENSG00000125257.14	208.271145629532	1.47940688489918	0.323194117239907	2.25424677927146e-07	3.88712134148245e-05	129.674338593107	392.385213326853	143.647824234043	220.27314767035	307.907159878907	320.418384640955	178.269924976997	469.519798066691	115.776114232008	125.813278619482	176.368012489403	162.448425506805	338.176094503462	216.863394475918	100.815008956063	124.761825998257	178.823545812382	158.851226532938	295.398813599754	157.6052104405	96.1298809977506	133.751020890064	85.9599184374719	451.295431269411	216.333687643526	148.066690749328	214.264391520503	291.07206864043	219.670025195133	304.863963853483	84.8910562055525	144.007123328362	168.845804488663
protein_coding	NID2	ENSG00000087303.17	166.578971809364	1.38072003694559	0.331410507755186	1.61189848374775e-06	0.000187313116192904	76.1131987394323	200.039520519572	166.470375747863	101.395575911749	355.775079692014	354.836727748167	94.3781955760571	170.644800557852	153.403351357411	52.1044891252401	73.4201680951362	124.584506779655	459.830201107018	386.71444469482	75.1170654966746	329.158860080508	323.640049792922	107.791903718779	285.552186479763	146.347695409036	77.7844838607753	146.23444950647	61.7458569057897	135.110051954114	157.547359479525	86.5208976065348	181.954681688046	248.819671579722	70.0608718230325	78.5491335438821	82.5109331343688	58.7153507132806	74.2339312838086
protein_coding	HIF1A	ENSG00000100644.16	704.815789999885	1.16890760543798	0.288807037548726	2.4790051337108e-06	0.000276073373796897	403.118052582919	812.248382769032	1561.33102415133	527.956274574967	672.091468727277	566.263692549616	426.449624454776	772.3403400971	416.794011235229	263.064128022554	278.517811578288	507.498652617125	2265.66822390109	1895.65904262166	670.123294825597	880.853884973511	834.509880457783	466.625477940506	1018.25708687915	789.634268635568	592.923235467042	597.421226642288	474.595606020972	676.943146904116	1033.07174026872	388.006087204563	663.199307087271	583.7090408757	490.426102761228	346.860530302687	566.469290941724	432.021369985086	384.269761939715
protein_coding	THBS1	ENSG00000137801.10	1877.5274732485	1.72038465720574	0.359310967019584	8.08382936108296e-08	1.80050457706954e-05	1002.15711673586	3296.25561559449	1165.29263023504	1636.31481126546	5908.45377801246	5603.63405159808	1764.34793396351	1787.33166827068	765.569555359154	368.543947471211	535.488399911265	660.786452625427	2833.75941895806	605.094366404835	733.379771033323	2853.59495634312	3093.11240032315	642.49647874483	2049.2568676783	1228.67735486268	315.540830755975	429.786613793407	604.140835215472	1899.89805015888	615.296901449885	778.688078458813	5548.7675359635	6854.27774540366	1016.61244218213	2941.31507983131	1347.94303264704	419.042187195834	653.54970875353
protein_coding	SQOR	ENSG00000137767.13	235.607146288226	1.39146611804979	0.263533076946567	6.73823823987114e-09	2.48408638008491e-06	143.769375396705	447.341125557505	170.497884838537	248.244341025316	313.082070128972	396.63043009264	210.603195683609	244.623760337268	133.142531366809	291.022634382439	276.123675662143	141.073632676963	526.795764375031	263.875738732936	221.397666727041	402.600218646858	269.381623499422	205.65560577925	334.206108719722	123.832665346107	283.986747680378	184.576408828289	121.070307658411	207.540182898587	143.438640720164	117.739778186212	221.066435695757	316.110526157886	100.712503245609	230.981115470624	125.353148415676	181.708559049521	176.851424529073
protein_coding	ATP8B4	ENSG00000104043.14	15.5078719145139	2.28251638006062	1.26661406157051	0.0016281343074257	0.0443226825290868	2.81900736071972	26.3788378707128	10.7400242417976	0	18.759049656488	33.598858747517	6.9909774500783	1.97277226078442	2.8944028558002	1.27084119817659	0	1.83212509970081	16.7413908170031	10.6156906386813	13.8373541704401	5.75143169495512	1.91050796808101	0	3.47528015999711	0	0	4.45836736300215	10.896327689257	87.7518894134965	63.4892344171219	12.487552231871	37.4112429638973	62.5961437936407	18.9748194520713	7.77714193503783	15.0741127841635	4.32639426308384	26.9279946813815
protein_coding	GLDN	ENSG00000186417.13	145.962034344621	1.09375839981416	0.549999230754335	0.00162652025664867	0.0443226825290868	107.122279707349	238.508659081028	99.3452242366281	176.568158053217	274.27024325348	232.733558153532	122.34210537637	315.643561725507	56.440855688104	110.563184241363	158.012970465619	227.183512362901	439.740532126615	224.446030646405	205.583547675109	315.001489754465	286.194093618535	153.177968442476	384.018457679681	138.306613243704	165.842390118257	174.768000629684	9.6856246126729	54.322598208355	16.4601718859205	2.67590404968664	25.5076656572027	7.82451797420509	11.6768119705054	23.3314258051135	31.7349742824495	16.06946440574	11.6445382405974
protein_coding	ABHD17C	ENSG00000136379.11	472.82933845185	2.65903138849565	0.55285820209915	4.39198729534695e-08	1.20396759421934e-05	118.398309150228	1457.43079235688	1572.07104839313	166.078960545105	673.385196289794	933.392685693216	241.188722027701	432.037125111787	56.440855688104	400.314977425625	233.029229171519	90.9955466184737	1070.33291956706	697.602527684773	73.1403006151831	363.22503242755	429.100089630994	144.668081306783	581.530213439517	49.8547094250562	267.108982314361	74.9005716984361	283.304519920682	558.547740552573	604.323453525938	239.047428438673	991.397938543279	1226.88441835536	247.402453625084	291.642822563919	257.053291687841	551.924296704838	225.612928411575
protein_coding	CEMIP	ENSG00000103888.16	3369.92913840433	4.41232768604016	0.745425903957756	5.60238046720499e-11	4.99125413124071e-08	219.882574136138	6617.79095081508	4271.84464217501	632.848249656086	9433.86138586969	10855.7093128868	834.547933103097	1986.58166660991	17.3664171348012	481.648814108927	284.902174021344	100.766880483545	5801.44996445214	2711.55069456603	85.0008899041317	3132.3181846371	3626.52622501137	268.061444774333	1921.2507151184	22.5150300629286	553.297177651175	45.4753471026219	1066.6294104706	7641.37881464193	5928.01333205794	456.687624479854	16210.9717806742	18137.2326642074	1612.85965342606	2605.34254823767	591.857270367684	2365.91960558356	685.572188915173
protein_coding	WDR24	ENSG00000127580.16	20.6352976139827	1.61588508326863	0.705142776190622	0.00074344701884088	0.0249159626283005	4.22851104107957	30.7753108491649	20.1375454533706	10.4891975081119	20.0527772190044	40.1547336250813	18.3513158064555	23.673267129413	21.7080214185015	12.7084119817659	11.1726342753468	7.32850039880325	30.1345034706056	19.7148540432653	39.5352976298287	29.1995762974644	14.9019621510318	38.294492110619	19.6932542399836	14.473947897597	22.7482924498494	9.80840819860472	9.6856246126729	27.8577426709513	30.5688906452809	11.5955842153088	17.0051104381351	21.9086503277743	12.406612718662	18.6651406440908	28.5614768542046	25.958365578503	17.4668073608961
protein_coding	MT2A	ENSG00000125148.6	11592.0119147288	2.59898392417632	0.460758992839339	7.49457016959151e-10	4.45135831572793e-07	2284.80546586333	13559.821783791	13674.7358658688	7767.25075475688	9030.86525014583	3064.87150526131	5741.3402308768	17767.7733667549	1878.46745341433	9399.14150171405	4109.93332271686	6248.15729834634	37260.7554950432	15570.1851124773	12635.4811224933	15733.2626104611	12641.4491231984	14332.0682510298	40533.9301461263	9221.51302720234	18123.7847395606	6041.97945034051	2779.77426383712	23094.0686742186	9608.03747512444	3232.49209202146	23754.438771031	11353.3755805716	4534.98184904504	14485.7045682015	2435.659276178	8052.65583624561	2583.63192213255
protein_coding	MT1E	ENSG00000169715.14	261.622909635578	2.09641639349447	0.501204387607438	1.11942563500484e-06	0.00014775036375107	126.855331232387	513.288220234287	547.741236331679	201.042952238812	368.06549153592	80.3094672501626	168.657330983139	705.266083230429	450.079644076932	541.378350423226	140.455973747217	117.866714747419	424.115234030745	174.400631921193	170.001779808263	250.850905464581	142.523894418843	167.361113668631	541.56449159955	287.870741518873	300.130697160916	123.94261269146	88.3813245906402	596.155693158357	160.682630314938	82.9530255402859	488.046669574479	115.802866018235	54.7350561117442	243.424542566684	42.8422152813069	168.72937626027	48.0337202424644
protein_coding	MT1X	ENSG00000187193.8	54.918925748133	2.71935957755666	0.777259605218898	1.56526603945832e-05	0.0012126274802789	7.04751840179929	50.5594392521996	77.8651757530328	8.7409979234266	35.5775079692014	11.4727810357375	10.4864661751175	88.7747517352988	101.304099953007	27.9585063598849	15.9609061076383	18.9319593635751	87.0552322484161	62.1776165979906	33.6050029853544	97.3319209915482	11.0809462148698	17.0197742713862	115.842671999904	45.0300601258572	55.0361914109259	15.1584490342073	16.9498430721776	264.648555374037	104.247755277496	56.1939850434195	238.071546133892	35.9927826813434	20.4344209483845	32.6639961271589	15.8674871412248	25.958365578503	7.27783640037339
protein_coding	NQO1	ENSG00000181019.12	924.603197532776	1.91955818946452	0.216170756685068	3.5403105835696e-20	3.78494604489426e-16	529.973383815307	1667.36237707797	947.807139338641	1090.87654084364	567.299536163448	552.332458434792	691.232895376492	1319.78464246478	264.837861305719	453.690307749042	536.286445216647	771.324666974042	3775.74167559476	1794.05171793714	1296.75776225838	1641.81253999834	1448.92924299263	1103.44869859487	2696.23819079776	672.234469021726	904.794986795622	843.523105080006	221.558663014892	866.375797066584	509.481510754682	627.945483659799	300.990454754992	338.01917648566	387.524197271149	760.6044812467	285.614768542046	302.847598415869	340.602743537475
protein_coding	MPHOSPH6	ENSG00000135698.9	564.346786479512	1.06883566593831	0.269238583828078	4.10285571541473e-06	0.000425860489839795	284.719743432691	735.31010564612	414.833436339434	353.136316106435	497.438247787561	353.197759028776	412.46766955462	411.323016373551	198.266595622314	681.170882222651	293.680672380545	793.310168170452	1658.51378360444	659.689346832339	931.056259182466	1192.31603214646	1073.32337646791	693.555801558989	1179.27840095902	496.938877817496	915.802225077807	686.588573902331	215.505147631972	476.367399673267	460.884812805774	159.662274964636	518.655868363122	392.790802305096	314.54412245549	489.959941907383	130.906768915104	310.264274295441	237.98525029221
protein_coding	MMD	ENSG00000108960.8	67.1704202530289	1.34578278045139	0.481458480730046	0.000221636213629312	0.0101695826605621	35.2375920089965	130.795071108951	144.990327264268	61.1869854639862	122.904118439059	99.1576075231599	51.5584586943275	86.8019794745144	36.1800356975025	41.9377595398274	26.3354950776032	42.7495856596856	138.395497420559	66.7271983002826	29.6514732223715	71.2292694529057	72.5993027870782	66.6607825629294	71.8224566399403	22.5150300629286	49.1656643270938	41.9086532122202	24.2140615316822	47.3581625406172	87.7875833915759	52.6261129771706	69.7209527963541	61.0312401987997	81.0078830453814	91.7702748334464	61.0898254937154	82.2014909985929	47.305936602427
protein_coding	TBX2	ENSG00000121068.13	285.934512131243	1.15649722234471	0.318446210987571	1.4819337085431e-05	0.00116495244691429	98.6652576251901	156.074790735051	75.1801696925834	101.395575911749	138.428849189256	129.478528831895	195.747368602192	230.814354511777	79.5960785345056	57.1878539179465	79.8045305381915	274.818764955122	945.330534800108	424.627625547253	278.723848290292	386.67317703006	398.914063735314	266.643130251718	545.618985119546	155.996994007434	129.151595844306	121.267592273658	259.090458389	585.012596089977	441.28937008444	317.540613896148	426.828271997192	447.562428124531	410.87782121216	535.067365130603	307.82925053976	155.13213714772	279.468917774338
protein_coding	PITPNC1	ENSG00000154217.14	296.349746863172	1.07165960931891	0.485737779925446	0.00107733735865793	0.0326283674260961	101.48426498591	301.158399023971	233.595527259099	202.791151823497	336.369166254268	280.263651015874	118.846616651331	464.58786741473	176.558574203812	132.167484610365	151.628608022564	144.737882876364	420.766955867344	329.086409799121	136.396776822909	227.402760862072	289.63300796108	197.145718643557	433.830806639639	67.5450901887859	207.669895590561	113.242531020255	299.043659916276	635.156532897689	354.285604401717	228.343812239927	987.996916455652	879.475820300653	302.867310484984	167.986265796817	168.988738054044	356.618498542768	331.869339857027
protein_coding	SLC16A6	ENSG00000108932.11	184.375590778664	1.57813992143285	0.582260400981642	0.000223215176120496	0.0101982625978813	105.712776026989	469.323490449765	173.182890898987	183.560956391959	266.507877878381	184.383980931496	180.017669339516	474.451728718652	17.3664171348012	301.189363967851	281.709992799816	53.1316278913236	356.033578041599	128.904814898273	57.3261815632516	85.3866397789491	137.174472108216	100.700331105702	208.516809599827	3.21643286613266	128.417779958827	40.1253062670193	227.612178397813	455.474092670053	143.438640720164	103.468289921217	156.447016030843	242.560057200358	215.291220706194	85.5485612854162	73.7838152066952	271.944782250984	172.484722688849
protein_coding	SPHK1	ENSG00000176170.13	124.834711052351	1.59766905742756	0.729384459595769	0.000760864076006835	0.0254199932393409	66.2466729769133	409.971105240662	294.00816361921	113.632973004546	311.788342566456	413.020117286551	125.837594101409	154.862622471577	350.222745551825	113.104866637716	119.706795807287	23.8176262961106	148.440331910761	128.904814898273	25.6979434593887	43.7993644461967	82.9160458147157	52.4776373367742	111.788178479907	72.3697394879849	12.4748700531432	7.13338778080344	39.9532015272757	50.1439368077123	57.218692746295	32.1108485962397	214.264391520503	308.286008183681	45.9774471338651	69.9942774153405	22.2144819977147	38.9375483677545	58.2226912029871
protein_coding	CYGB	ENSG00000161544.9	122.384676790437	1.96568810758116	0.392072868869186	2.37826080471249e-08	7.47823125387682e-06	49.332628812595	214.328057699542	98.0027212064034	29.7193929396505	75.036198625952	31.1404056684304	59.4233083256656	55.2376233019637	92.6208913856065	72.4379482960655	42.2964011852415	63.5136701229615	408.489935934875	51.5619259593093	39.5352976298287	80.0776259066828	100.874820714677	79.4256132664691	70.0848165599417	40.2054108266583	49.1656643270938	43.692000157421	194.923195330042	522.332675080336	250.821666833074	132.011266451208	130.939350373641	172.139395432512	191.937596765183	107.324558703522	144.394132985145	192.83357286888	152.834564407841
protein_coding	NPTX1	ENSG00000171246.5	322.40314797793	1.59311999838118	0.403891511295506	3.59524844755936e-06	0.000386325287502141	174.778456364622	653.975355544755	225.54050907775	260.481738118113	489.675882412463	388.435586495684	340.810150691317	530.675738151008	24.6024242743017	599.83704553935	410.993332271686	157.56275857427	629.476294719316	414.011934908572	170.001779808263	294.207852088089	390.507828675758	334.722227337262	509.128543439577	14.473947897597	324.346621381723	146.23444950647	154.969993802766	410.901704396531	287.661099149182	92.7646737224703	377.5134517266	334.889369295978	135.742939157126	990.80788252382	18.2476102124085	255.257261521946	96.0674404849288
protein_coding	CABLES1	ENSG00000134508.12	154.356269256205	2.14018483406219	0.462354130026115	1.59165459165607e-07	3.09388713443547e-05	62.0181619358337	344.02401056388	299.378175740109	94.4027775730073	352.540760785723	285.180557174047	139.819549001566	143.02598890687	0	102.938137052304	71.0260321789904	39.085335460284	215.405895178773	175.917159155291	39.5352976298287	130.513257693212	140.613386450762	51.0593228141587	108.892111679909	6.43286573226532	69.7125091205062	30.3168980684146	65.377966135542	242.362361237276	190.467703251366	104.360257937779	573.072221765154	544.586451004674	70.0608718230325	136.099983863162	40.4620922101232	158.840475087507	66.2283112433979
protein_coding	ANGPTL4	ENSG00000167772.11	233.173205852932	2.72627360436377	0.925588014346899	7.54073343255608e-05	0.00422083670824383	32.4185846482767	538.567939860387	224.198006047526	22.7265946009092	337.662893816784	199.134699406015	68.1620301382634	132.175741472556	10.1304099953007	3.81252359452976	0.798045305381915	29.9247099617799	452.017552059084	324.536828096829	21.7444136964058	318.098414513287	366.817529871553	109.210218241395	228.21006383981	19.298597196796	5.8705270838321	27.6418776506133	283.304519920682	639.335194298332	356.637057528277	224.775940173678	841.75296668769	805.925351343125	301.407708988671	167.986265796817	314.17624539625	19.1597460222284	267.096595893703
protein_coding	SPHK2	ENSG00000063176.15	72.6701849683295	1.35996025842639	0.287802680545903	1.21453110396464e-07	2.44991547782754e-05	47.9231251322352	104.416233238238	106.057739387752	45.4531892018183	38.1649630942342	62.2808113368608	74.2791354070819	96.6658407784365	83.9376828182059	72.4379482960655	58.2573072928798	41.5281689265518	132.815033814891	122.838705961884	85.0008899041317	71.2292694529057	72.9814043806944	89.3538149247777	73.5600967199389	57.8957915903879	69.7125091205062	51.7170614108249	38.7424984506916	114.2167449509	76.0303177587756	67.7895692587283	47.6143092267784	56.3365294142767	73.7098755638155	70.7719916088443	72.1970664925727	74.1667587957229	48.0337202424644
protein_coding	GYS1	ENSG00000104812.14	58.0551417518797	1.22905173187687	0.494148085405288	0.000517974608114643	0.0195677262733344	19.733051525038	108.81270621669	25.5075575742694	48.949588371189	67.9206970321117	45.8911241429501	32.3332707066121	82.8564349529455	30.3912299859021	41.9377595398274	21.5472232453117	50.6887944250558	129.466755651491	69.7602527684773	35.5817678668458	102.640934863814	97.4359063721313	55.3142663820052	96.1494177599201	59.5040080234542	41.8275054723037	43.692000157421	43.585310757028	76.608792345116	75.2465000499222	53.5180809937329	44.2132871391514	39.1225898710255	62.7628643414667	45.8851374167232	37.2885947818782	89.6181668781652	40.0281002020537
protein_coding	BMP2	ENSG00000125845.6	140.550714552169	2.6196399103912	0.608792999508054	5.00979049608707e-07	7.76227104256042e-05	36.6470956893563	189.048338073442	222.855503017301	40.2085904477624	163.656536658326	45.8911241429501	67.2881579570036	290.983908465702	221.421818468716	110.563184241363	142.052064357981	21.3747928298428	386.168081512205	153.169250643831	73.1403006151831	79.635208083994	85.5907569700291	103.536960150933	401.974071839666	77.1943887871839	41.0936895868247	23.1835102876112	71.4314815184626	266.041442507585	111.302114657177	99.900417854968	243.173079265333	237.865346415835	113.119115964271	196.761690956457	84.0976818484913	119.902926719752	117.900949686049
protein_coding	THBD	ENSG00000178726.6	131.138200458498	2.38312910661927	0.561664412055435	7.96662600731773e-07	0.000110611946291213	36.6470956893563	250.598959771772	100.687727266853	66.4315842180422	231.577233690438	133.575950630372	90.8827068510179	275.201730379426	0	82.6046778814782	57.4592619874979	91.6062549850406	650.682056420854	362.450008949262	67.2100059707088	230.057267798205	337.777808756722	133.321565125859	457.57855439962	62.7204408895869	127.683964073348	58.8504491916283	21.792655378514	104.466535016067	59.5701458728551	8.91968016562214	85.0255521906757	57.9014330091177	24.813225437324	13.9988554830681	7.93374357061238	22.2500276387169	15.2834564407841
protein_coding	ETS2	ENSG00000157557.11	237.665278633538	1.28258086227998	0.355414424738646	1.39484464383973e-05	0.00112971849146141	67.6561766572732	436.349943111374	445.711006034602	194.050153900071	325.372481972878	245.845307908661	162.54022571432	372.853957288255	180.900178487513	266.876651617083	187.54064676475	101.988297216679	267.862253072049	318.47071916044	128.489717296943	147.767552778078	204.042250991051	165.942799146016	255.433091759788	136.698396810638	142.360281782928	90.0590207326434	198.555304559794	292.506298044988	314.310901250196	129.335362401521	503.3512689688	486.685017995557	199.235604246749	241.091399986173	244.359301974861	237.333628146313	151.378997127767
protein_coding	PRDM15	ENSG00000141956.13	14.5605834479027	1.76024474675369	0.858605289243033	0.00129453141670533	0.0370049074224509	1.40950368035986	35.1717838276171	20.1375454533706	20.9783950162238	4.52804646880745	9.83381231634644	34.0810150691317	18.741336477452	28.944028558002	15.2500943781191	23.1433138560755	5.49637529910244	25.6701325860714	10.6156906386813	5.93029464447431	6.63626734033283	12.9914541829508	12.7648307035397	6.95056031999422	1.60821643306633	14.6763177095802	14.2667755616069	4.84281230633645	6.96443566773782	16.4601718859205	9.81164818218436	8.50255521906757	12.5192287587282	17.5152179557581	11.6657129025568	23.8012307118371	20.3958586688238	18.1945910009335
protein_coding	SCARF2	ENSG00000244486.8	17.173449329226	2.07944277740192	0.685871898131729	8.70616603103336e-05	0.00467726738883305	8.45702208215915	12.0903006907434	10.7400242417976	8.7409979234266	18.1121858752298	19.6676246326929	20.9729323502349	4.93193065196104	24.6024242743017	16.5209355762956	7.98045305381915	5.49637529910244	52.4563578932764	22.74790851146	0	14.5997881487322	20.2513844616587	11.3465161809242	9.2674137599923	17.6903807637296	7.33815885479012	11.5917551438056	7.26421845950467	51.5368239412598	21.946895847894	12.487552231871	25.5076656572027	51.6418186297536	18.9748194520713	9.3325703220454	19.0409845694697	11.7430701426561	11.6445382405974
protein_coding	LIF	ENSG00000128342.4	47.4857625257428	1.9568232510435	0.930892438124032	0.000912855324982686	0.0296636361075681	0	42.8656115399083	18.7950424231459	3.49639916937064	18.1121858752298	13.9312341148241	6.11710526881851	53.2648510411793	26.0496257022018	53.3753303234167	30.3257216045128	4.27495856596856	50.2241724510093	13.648745106876	1.97676488149144	15.0422059714211	17.9587748999615	7.09157261307759	24.3269611199798	16.0821643306633	2.93526354191605	7.13338778080344	87.1706215140561	181.075327361183	45.4614271134947	35.6787206624886	156.447016030843	305.156200993999	66.4118680822496	79.3268477373859	41.2554665671844	89.6181668781652	52.4004220826884
protein_coding	HMOX1	ENSG00000100292.16	768.568144547047	1.23946657923119	0.479340990123345	0.000376959149321921	0.0153234610851736	623.000626719057	2254.29151970133	949.149642368866	1146.81892755357	476.738606787299	487.593194018844	616.07988778815	1788.31805440107	1620.86559924811	1366.15428803983	622.475338197894	247.947596826177	1107.16397936447	837.123033221727	737.333300796306	598.591314098021	408.466603575719	663.771196584063	1679.7187439986	593.431863801476	791.053524546375	392.336327944189	526.655838314089	988.94986481877	438.93791695788	752.821005978509	338.401697718889	187.788431380922	572.893587302922	377.191383849335	368.919076033476	317.062893851715	484.703904264868
protein_coding	MAFF	ENSG00000185022.11	190.623893631976	1.16588918666688	0.52564371192015	0.000939734121848855	0.0300968517570022	54.9706435340345	197.841284030346	241.650545440447	164.33076096042	143.603759439322	153.243575263065	126.711466282669	147.957919558831	149.06174707371	252.897398437141	197.915235734715	86.1098796859382	337.060001782329	238.094775753281	71.1635357336917	195.106259805785	232.31776891865	85.0988713569311	228.78927719981	75.5861723541175	107.137119279936	81.1422860066391	123.491713811579	146.253149022494	267.281838718995	176.609667279318	516.955357319308	505.463861133649	242.293848387988	306.419392240491	166.60861498286	127.319602599324	144.101160727393
protein_coding	PANX2	ENSG00000073150.13	22.1439368246819	2.64372244797801	0.975251936218679	0.00016278090562569	0.00790929787024183	12.6855331232387	27.4779561153258	53.7001212089882	45.4531892018183	33.6369166254268	29.5014369490393	24.4684210752741	19.7277226078442	8.68320856740061	20.3334591708254	27.1335403829851	4.27495856596856	58.0368214989441	37.9131808524333	9.88382440745718	35.8358436377973	45.8521912339441	19.8564033166173	31.277521439974	30.5561122282603	8.07197474026914	16.0501225068077	1.21070307658411	34.8221783386891	21.946895847894	4.45984008281107	8.50255521906757	32.8629754916614	1.45960149631318	0.777714193503783	16.660861498286	6.18056323297691	1.45556728007468
protein_coding	GLA	ENSG00000102393.10	50.8600707360989	1.43961955595929	0.471822925840896	0.000100728883198691	0.00533115094196639	14.0950368035986	90.1276960582688	88.6051999948305	41.9567900324477	58.8646040944968	77.0315298113805	17.4774436251958	77.9245043009845	39.0744385533027	25.4168239635318	37.50812935295	26.2604597623783	83.7069540850155	69.7602527684773	41.5120625113202	62.8233308218175	50.8195119509548	24.1113468844638	35.3320149599706	28.9478957951939	23.4821083353284	24.966857232812	38.7424984506916	80.7874537457587	120.707927163417	24.975104463742	73.1219748839811	122.062480397599	48.8966501264915	32.6639961271589	23.0078563547759	44.5000552774337	29.1113456014936
protein_coding	ACSL4	ENSG00000068366.19	846.369325551341	1.71671498525257	0.362229360621561	8.8037863104034e-08	1.88242558889045e-05	442.584155632995	2011.38638764185	1127.70254538875	576.905862946156	1010.40122632532	857.180640241531	630.061842688307	1861.3106280501	214.185811329215	499.440590883399	628.061655335567	430.549398429691	2275.71305839129	838.639560455824	480.353866202419	791.043066967673	952.197171291573	348.905372563418	1324.0817409589	347.374749542327	558.433888849528	394.11967488939	822.067389000612	1607.39175211389	873.956745371493	519.125385639209	731.219748839811	737.06959317012	858.975480580305	885.816466400809	952.049228473486	607.54936580163	734.333692797675
