# Supplementary material for: RNA-Seq of Gingival Fibroblasts Grown on Collagen Membranes and Hyaluronic Acid
Source: J Funct Biomater. 2026 Jan 23;17(2):57. doi: 10.3390/jfb17020057 (PMC12942325; doi:10.3390/jfb17020057)
Supplement: Supplementary file 1 [file jfb-17-00057-s001.zip › Tables S1 Membranes versus TCS/Filtered for padj005/Mucoderm_vs_TCS_paired_lfcShrink_apeglm_DESeq2results_GeneSymbols_GeneTypes_padj005_lt-1_down.tsv]

GeneType	GeneSymbol	ENSG	baseMean	log2FoldChange	lfcSE	pvalue	padj	LP06001	LP06002	LP06003	LP06004	LP06005	LP06006	LP06007	LP06008	LP06009	LP06010	LP06011	LP06012	LP06013	LP06014	LP06015	LP06016	LP06017	LP06018	LP06019	LP06020	LP06021	LP06022	LP06023	LP06024	LP06025	LP06026	LP06027	LP06028	LP06029	LP06030	LP06031	LP06032	LP06033
protein_coding	EPHB2	ENSG00000133216.16	167.700583623738	-1.58429109939982	0.32000002989508	4.63988458707109e-08	1.24012515300943e-05	311.500313359529	98.920642015173	162.442866657189	242.99974227126	92.5015207199236	65.5587487756429	225.459022765025	102.58415756079	358.905954119225	127.084119817659	177.964103100167	36.6425019940163	14.509205374736	39.4297080865306	71.1635357336917	26.5450693613313	17.5766733063453	35.457863065388	27.8022412799769	59.5040080234542	37.4246101594296	63.3088165546305	542.394978309682	130.931390553471	240.63203661798	416.549063734554	90.1270853221163	115.802866018235	416.716227197412	239.535971599165	312.589496682128	260.201712108328	373.353007339155
protein_coding	YARS	ENSG00000134684.10	152.82217132024	-1.48667727610543	0.284091623787549	9.99439957019375e-09	3.56167086016471e-06	263.577188227293	112.110060950529	80.5501818134823	218.524948085665	183.709313877331	101.616060602247	185.260902427075	154.862622471577	351.669946979725	199.522068113724	260.162769554504	232.679887662003	52.4563578932764	56.1115076616013	166.048250045281	99.5440101049925	99.7285159338285	153.177968442476	94.990991039921	236.407815660751	132.086859386222	189.926449663891	125.913119964748	48.7510496741647	88.5714011004293	188.205251494627	74.8224859277946	104.848540854348	137.932341401595	156.32055289426	198.34358926531	139.680729065278	155.017915327953
protein_coding	SLC6A9	ENSG00000196517.11	110.96461491931	-1.19466961298157	0.342575527519125	2.49142209274821e-05	0.00178763715393095	186.054485807501	63.748858187556	106.057739387752	106.640174665805	34.283780406685	35.2378274669081	141.567293364086	97.6522269088287	280.75707701262	139.792531799425	177.166057794785	127.027340245923	68.0816559891459	124.355233195981	126.512952415452	31.4116654109087	32.4786354573771	72.3340406533915	38.2280817599682	252.489979991414	71.1801408914642	150.692816869473	131.966635347668	37.6079526057842	133.249010505071	181.961475378692	56.116864445846	37.5576862761844	82.4674845416946	70.7719916088443	195.170091837065	116.194588779966	155.017915327953
protein_coding	DIRAS3	ENSG00000162595.6	90.1907631433623	-1.98020099100984	0.722942345046382	0.00016671249688447	0.00802848335221561	94.4367465841105	41.7664932952953	100.687727266853	118.877571758602	303.379113410099	250.762214066834	110.981767019993	48.3329203892182	14.472014279001	45.7502831343572	58.2573072928798	77.5599625540011	18.9735762592702	54.5949804275039	53.3726518002688	126.531497289013	106.224243025304	39.7128066332345	13.9011206399884	40.2054108266583	18.3453971369753	98.9757554586477	227.612178397813	11.1430970683805	50.9481510754682	106.144193970904	102.030662628811	75.1153725523689	93.4144957640434	29.5531393531438	166.60861498286	108.777912900394	168.845804488663
protein_coding	PTGFR	ENSG00000122420.9	622.999561791889	-1.31269158862833	0.37487769433996	1.9503547373602e-05	0.0014581288459523	1230.49671295416	319.843409182393	516.863666636511	860.114195665178	398.468089255056	590.028738980786	904.45770760388	574.076727888266	405.216399812028	1278.46624536565	1322.36107101783	519.712819948464	191.967948034969	194.115485964458	498.144750135842	329.158860080508	300.71395417595	472.298736030968	218.363436719818	435.826653360976	653.8299539618	817.664574374594	1078.73644123644	466.617189738434	277.471468934088	1004.35598664905	141.142416636522	165.879781053148	898.384720980761	452.629660619202	814.002090344831	1111.88332561255	1115.69232017724
protein_coding	NTNG1	ENSG00000162631.18	68.7446878290389	-1.77517376942944	0.470741723204612	7.24378373049685e-06	0.000673419929241234	83.1607171412316	23.0814831368737	38.9325878765164	89.1581788189514	46.5741922505909	59.0028738980786	108.360150476214	17.7549503470598	46.3104456928032	87.6880426741846	78.2084399274277	59.8494199235599	8.92874176906832	60.6610893638933	108.722068482029	57.0718991268623	54.2584262935006	116.301790854473	35.9112283199701	57.8957915903879	88.0579062574815	70.4422043354339	108.96327689257	32.036404071594	43.1099739869346	101.684353888092	44.2132871391514	64.1610473884818	84.6568867861643	103.435987736003	112.659158702696	83.4376036451883	93.8840895648167
protein_coding	SARS	ENSG00000031698.12	450.104843945482	-1.73918538715441	0.217173120445121	5.11371504684403e-17	1.82235758552698e-13	718.846876983528	202.237757008798	177.210399989661	625.855451317345	324.72561819162	289.277978972524	609.088910338072	360.030937593156	953.705740986167	547.732556414109	767.719583777402	621.090408798576	137.279404699425	153.169250643831	464.539747150487	235.366281670471	319.436932263144	399.964695377576	244.428037919797	747.820641375844	408.73544821181	740.088982258357	535.130759850177	207.540182898587	253.173119959634	711.790477216647	307.792498930246	255.079285959086	465.612877323904	428.520520620585	644.219977933726	377.632413534889	618.616094031738
protein_coding	PHGDH	ENSG00000092621.12	176.8751879556	-2.45842567447589	0.374616441146296	2.12075538449354e-12	4.37945407372368e-09	332.642868564926	49.4603210075865	131.565296962021	290.201131057763	70.5081521571446	93.4212170052912	258.666165652897	121.325494038242	254.707451310418	381.252359452976	404.608969828631	279.704431887657	32.3666889128726	25.7809629796546	253.025904830904	74.7686120344165	66.1035756956028	156.014597487707	57.9213359999519	392.404809668185	219.410949758225	326.352490971757	151.337884573014	44.572388273522	43.1099739869346	211.396419925245	57.8173754896595	35.9927826813434	172.962777313112	125.211985154109	289.581640327352	182.326615372819	250.357572172845
protein_coding	ARHGEF2	ENSG00000116584.17	174.443476837512	-1.0558243242808	0.338450316168295	8.40785067075991e-05	0.00455798927471968	305.862298638089	103.317114993625	92.6327090855046	111.884773419861	142.310031876806	108.991419839506	250.801316021559	188.399750904912	383.508378393527	284.668428391556	422.165966547033	157.56275857427	82.5908613638819	54.5949804275039	148.257366111858	106.622695268014	100.492719121061	163.106170100785	112.946605199906	238.016032093817	92.4608015703556	202.409878280298	223.980069168061	97.5020993483294	132.465192796217	255.994820753355	83.3250411468622	117.367769613076	137.932341401595	141.543983217689	283.234645470862	158.222418764209	271.463297733928
protein_coding	DPT	ENSG00000143196.4	56.6009594813115	-1.73935756329761	0.808468275303253	0.000951523327459242	0.0300968517570022	52.1516361733147	10.9911824461303	29.5350666649435	19.2301954315385	24.5808236878119	18.0286559133018	36.7026316129111	27.6188116509819	644.004635415545	17.7917767744722	39.9022652690957	56.1851697241583	15.6252980958696	33.3635991501413	55.3494166817602	22.5633089571316	13.7556573701832	76.588984221238	37.0696550399692	284.65430865274	45.4965848996988	131.967673944864	20.5819523019299	2.78577426709513	7.83817708853357	39.2465927287374	15.3045993943216	9.38942156904611	12.406612718662	2.33314258051135	46.0157127095518	4.94445058638153	13.8278891607094
lincRNA	Z97200.1	ENSG00000271811.1	71.6392803155243	-1.40579529046485	0.493586122664169	0.000158570282683169	0.00774098124276602	80.3417097805119	12.0903006907434	59.070133329887	75.1725821414688	34.283780406685	22.945562071475	98.747556482356	50.3056926500027	69.4656685392049	67.3545835033592	141.254019052599	149.012841442333	41.295430681941	97.0577429822292	142.327071467383	60.6112417083732	62.2825597594408	123.39336346755	77.035376879936	64.3286573226532	128.417779958827	120.375918801058	90.8027307438084	44.572388273522	58.7863281640017	63.3297291759172	18.7056214819487	7.82451797420509	88.3058905269473	64.550278060814	52.3627075660417	60.5695196831737	37.1169656419043
protein_coding	FAM129A	ENSG00000135842.16	676.920375901864	-1.76989906176819	0.274674418587009	4.3324821113756e-12	6.61693803610237e-09	1350.30452578474	306.653990247036	295.350666649435	781.445214354338	725.781162571708	553.971427154183	983.106203917261	587.886133713757	1101.32028663198	1100.54847762093	1195.47186746211	738.346415179428	292.416292936987	338.185573203705	596.982994210414	418.084842440968	485.651125486192	597.110414021133	295.978026959754	1074.28857728831	791.787340431854	960.332329990663	813.592467464523	183.861101628278	271.984744972115	1053.41422755997	312.894032061687	294.201875830112	851.677473098739	624.504497383538	856.844305626137	651.431364755766	852.962426123761
protein_coding	EPRS	ENSG00000136628.17	405.776305943413	-1.10620525871277	0.245615751749758	4.12203517218573e-07	6.57741463072204e-05	608.905589915459	293.46457131168	162.442866657189	541.941871252449	395.233770348765	333.530134396083	570.638534362641	316.629947855899	668.607059689847	404.127501020155	532.296218689737	598.494199235599	206.477153409705	280.557538308006	454.65592274303	294.207852088089	368.345936246018	355.996945176495	414.137552399656	796.067134367834	416.807422952079	642.004900272309	349.893189132808	172.718004559898	195.170609504486	444.200072247983	273.782278053976	275.423032692019	495.534707998324	423.854235459562	470.470993737314	290.486471949915	343.513878097624
antisense	AL591895.1	ENSG00000242861.1	23.9193161009531	-2.34960055239851	0.832398752316838	0.000197082685364918	0.00920092135037703	35.2375920089965	8.79294595690427	21.4800484835953	40.2085904477624	20.6996410002626	29.5014369490393	27.9639098003132	22.6868809990208	28.944028558002	25.4168239635318	18.355042023784	24.4283346626775	4.46437088453416	19.7148540432653	35.5817678668458	37.1630971058638	9.93464143402123	52.4776373367742	15.638760719987	17.6903807637296	10.2734223967062	34.7752654314167	35.1103892209392	0	29.7850729364275	19.6232963643687	13.6040883505081	7.82451797420509	22.6238231928543	39.663423868693	30.1482255683271	40.7917173376476	8.73340368044807
protein_coding	WNT9A	ENSG00000143816.7	67.2788091644893	-1.19721182952409	0.507606328431818	0.000618148205815176	0.0221750568110897	108.531783387709	59.3523852091038	61.7551393903364	153.841563452308	58.8646040944968	79.4899828904671	103.116917388655	54.2512371715715	163.533761352711	179.188608942899	189.934782680896	109.316797615482	21.2057617015373	84.9255251094506	98.8382440745718	37.6055149285527	56.5510358551978	34.0395485427725	42.8617886399644	114.183366747709	63.8419820366741	65.9838369724318	42.3746076804439	18.1075327361183	19.5954427213339	35.6787206624886	13.6040883505081	1.56490359484102	11.6768119705054	19.4428548375946	50.7759588519193	29.0486471949915	37.1169656419043
protein_coding	PCNX2	ENSG00000135749.18	146.963584156895	-1.34942519684824	0.391736811449231	2.46424976490739e-05	0.0017800874484206	295.99577287557	85.7312230798166	81.892684843707	94.4027775730073	72.4487435009192	46.7106085026456	191.378007695893	151.9034640804	234.446631319816	289.751793184262	370.293021697209	240.008388060807	79.2425832004813	153.169250643831	168.025014926772	141.131285437745	97.0538047785151	192.890775075711	121.055592239899	205.85170343249	248.029769291906	197.059837444695	171.919836874944	72.4301309444733	59.5701458728551	148.95865876589	34.0102208762703	56.3365294142767	78.8184808009116	97.2142741879729	119.799527916247	140.916841711874	111.350896925713
protein_coding	MTHFD2	ENSG00000065911.11	271.172718263064	-2.08190297374132	0.368597576571864	1.11555874180328e-09	5.96321925430941e-07	404.527556263279	90.1276960582688	110.085248478426	326.913322336155	124.197846001576	152.42409090337	448.296428986271	351.153462419626	988.438575255769	331.689552724089	412.58942288245	442.76356576103	129.466755651491	60.6610893638933	381.515622127847	78.7503724386163	125.71142429973	224.093694573252	166.813447679861	947.239479076069	213.540422674393	462.778532279623	168.287727645192	11.1430970683805	66.6245052525353	336.271942243955	73.1219748839811	71.9855653626869	178.801183298364	196.761690956457	491.098727020907	146.479348621553	234.346332092023
protein_coding	DPP4	ENSG00000197635.9	189.318195340188	-1.13691670375088	0.351578308505417	6.45274324361847e-05	0.00387563359649017	386.204008418601	246.20248679332	272.528115135615	323.416923166784	293.676156691226	339.266524913952	440.431579354933	351.153462419626	137.48413565051	474.023766919867	462.068231816129	207.640844632759	68.0816559891459	175.917159155291	166.048250045281	165.021847862943	228.878854576105	144.668081306783	214.308943199822	106.142284582378	296.461617733521	236.293470239114	65.377966135542	12.5359842019281	46.245244822348	32.1108485962397	61.2183975772865	75.1153725523689	28.462229178107	71.5497058023481	29.3548512112658	56.8611817433876	32.7502638016803
protein_coding	COL3A1	ENSG00000168542.14	2677.54159790383	-1.79929780896222	0.374167131255441	6.82450343567138e-08	1.62135036068362e-05	2725.98011781597	846.321048352036	1010.9047817592	1694.00539756008	1242.62532379702	1852.03465291191	1858.72612953957	1486.48389850106	8060.91195340357	1340.7374640763	2755.65043948375	2669.40627026408	776.800533908944	1730.35757410506	2599.44581916124	1324.59896113043	1189.86436252085	2226.75380050636	994.509339119173	3698.89779605256	1619.53165925218	3833.30425870925	5834.37812605884	1165.84653077931	1957.97663671568	5509.6864383048	1152.94648770556	1128.29549188037	4470.75938320726	1759.18950570556	7671.13665842511	4025.40083363786	6145.40505647529
protein_coding	CYP20A1	ENSG00000119004.15	56.162896001015	-1.10963960355409	0.443130518963812	0.000502406886303077	0.0190469220619369	76.1131987394323	24.1806013814867	64.4401454507858	85.6617796495807	34.9306441879432	80.3094672501626	60.2971805069253	81.8700488225533	70.912869967105	82.6046778814782	80.6025758435734	47.0245442256542	3.34827816340062	62.1776165979906	51.3958869187773	35.8358436377973	64.9572709147542	51.0593228141587	49.8123489599586	54.6793587242552	66.7772455785901	63.3088165546305	53.2709353697009	41.7866140064269	37.6232500249611	48.1662728943596	18.7056214819487	70.4206617678458	50.3562516228046	42.7742806427081	56.3295793513479	63.0417449763645	78.6006331240326
protein_coding	GPR1	ENSG00000183671.12	29.1246482392309	-3.40099471276706	0.686746709607608	6.98288242711146e-08	1.62291295713584e-05	94.4367465841105	7.69382771229124	12.0825272720223	68.1797838027275	7.76236537509849	9.0143279566509	35.8287594316513	28.6051977813741	72.3600713950051	57.1878539179465	84.592802370483	26.2604597623783	0	4.549581702292	11.8605892889486	3.09692475882199	9.17043824678883	25.5296614070793	2.89606679999759	17.6903807637296	18.3453971369753	21.4001633424103	52.0602322931168	6.96443566773782	19.5954427213339	49.950208927484	13.6040883505081	3.12980718968204	28.462229178107	32.6639961271589	47.6024614236743	38.3194920444568	50.2170711625764
protein_coding	FN1	ENSG00000115414.18	10946.3730844052	-1.00012805808514	0.198682620537639	3.06496698848836e-08	9.36148062035647e-06	12076.6275333233	4565.73718812254	5204.88424818118	8886.09848895548	6669.16558477212	7407.31912728796	9867.76467078552	10207.1236772986	49288.7862314217	8446.0106030816	11123.1554664131	8063.18256378328	3540.24611143559	4360.01579802983	6790.18736792308	5512.96848852583	5127.80338632942	7163.90665373099	6176.15205767487	23433.3216462095	5265.12897831191	6998.74508644077	12477.5059072759	8110.78177864746	7858.55634896375	12914.8049118043	11279.489753615	12383.082145977	13346.5960822877	16142.2358003645	27019.1571040775	10664.5618585017	12859.2091358197
protein_coding	COL6A3	ENSG00000163359.15	6728.89462526996	-1.18685819973196	0.188219751952533	1.64803441295704e-11	1.76191359089237e-08	9223.79208427491	3370.99565622817	2262.11760592863	6470.08666292037	4184.56180095934	5243.06093333204	6642.30244975565	4714.92570327476	10291.0493537976	8841.24221571452	8990.77841043265	9050.69799252202	3097.15730114557	3336.35991501413	7452.40360322271	4360.91247824405	4007.0994122531	7772.36358393304	4949.37816119589	9832.63527176754	7001.33736335526	10715.2401202394	8707.37652679293	5199.64766953305	4602.57758638691	8040.1997012918	5077.72597682715	5558.5375688753	9463.32630134649	7702.48137246147	10401.9311954299	7330.76605063391	8158.45460481857
protein_coding	LRRC2	ENSG00000163827.12	43.9935941592414	-1.99416382545909	0.68443734917051	0.000119800329304386	0.00607007260944642	85.9797245019513	7.69382771229124	12.0825272720223	26.2229937702798	34.9306441879432	26.2234995102572	36.7026316129111	14.7957919558831	59.3352585439042	106.750660646833	138.859883136453	54.9637529910244	7.81264904793478	16.6817995750707	51.3958869187773	32.7389188789753	52.3479183254196	5.67325809046208	25.4853878399788	30.5561122282603	32.2878989610765	65.9838369724318	90.8027307438084	32.036404071594	18.0278073036272	50.8421769440462	64.6194196649136	59.4663366039587	29.1920299262636	58.3285645127837	26.9747281400821	41.4097736609453	54.5837730028004
protein_coding	ABI3BP	ENSG00000154175.16	166.756465819216	-1.50013212878774	0.409230922472913	1.102331057394e-05	0.000939482671642459	210.016048373619	73.6409223890733	127.537787871347	85.6617796495807	193.412270596204	156.521512701848	138.071804639046	105.543315951966	169.322567064312	288.480951986086	142.850109663363	329.171809579579	165.181722727764	335.15251873551	336.050029853544	343.758648229241	329.753675290782	262.388186683871	213.150516479823	275.005010054343	549.62809822378	343.294286951165	60.5351538292056	6.96443566773782	9.40581250624028	42.8144647949863	15.3045993943216	28.1682647071383	34.3006351633597	19.4428548375946	34.1150973536332	30.2847598415869	48.0337202424644
protein_coding	MYLK	ENSG00000065534.18	591.163468660357	-1.37893665461207	0.276478685286961	3.4724811279907e-08	9.7695515103549e-06	1527.90198951009	604.515034537169	480.616084820444	1052.41614998056	536.896938444312	705.576033697857	1385.08740729676	699.347766448076	1241.69882513829	1044.63146490116	1636.79092133831	492.841651819519	114.957550276755	181.98326809168	353.840913786967	268.105200549446	260.211185252633	258.133243116024	316.829707919737	500.155310683629	350.763993258968	386.986287108586	575.083961377453	266.041442507585	252.389302250781	621.701707543863	166.650082293724	256.644189553927	660.469677081713	555.287934161701	466.504121952008	648.341083139278	638.994035952784
protein_coding	LRRC15	ENSG00000172061.8	294.921492005163	-1.25692933861784	0.386376619051773	4.86893952099261e-05	0.00302638560575186	193.102004209301	63.748858187556	48.3301090880894	89.1581788189514	161.715945314552	131.117497551286	148.558270814164	50.3056926500027	1105.66189091568	91.5005662687144	177.964103100167	357.264394441659	69.1977487102795	47.0123442570173	336.050029853544	142.458538905811	147.109113542237	197.145718643557	161.600527439866	1251.1923849256	126.950148187869	410.169797396198	395.899906043005	259.077006839847	136.384281340484	447.767944314232	275.482789097789	369.31724838248	310.16531796655	153.209696120245	1090.09636660214	265.146162694709	522.548653546809
protein_coding	LDB2	ENSG00000169744.12	64.0636739698949	-2.55481005337944	0.619931243309987	1.93888893466044e-06	0.000222888834413492	145.178879077065	37.3700203168432	144.990327264268	131.114968851399	71.1550159384028	97.5186388037689	84.7656015821994	43.4009897372572	34.7328342696024	47.0211243325338	65.439715041317	78.170670920568	3.34827816340062	81.8924706412559	118.605892889486	57.0718991268623	51.9658167318034	56.7325809046208	23.1685343999807	61.1122244565206	44.7627690142198	120.375918801058	58.1137476760374	2.78577426709513	106.599208404056	30.3269125631153	35.7107319200838	48.5120114400716	38.6794396522992	69.9942774153405	52.3627075660417	21.6319713154192	49.4892875225391
protein_coding	SLIT2	ENSG00000145147.19	157.870495371799	-2.02806702912099	0.317758065290592	9.08967503648463e-12	1.21472144768821e-08	170.549945323543	51.6585574968126	132.907799992246	258.733538533427	183.709313877331	158.160481421239	270.026504009274	66.087870736278	136.03693422261	282.126745995203	321.612258068912	263.21530599035	50.2241724510093	81.8924706412559	260.93296435687	160.155251813366	151.694332665632	241.113468844638	80.5106570399331	135.090180377572	170.97910131661	362.019429875774	147.705775343262	33.4292912051415	60.3539635817085	115.063874136526	132.639861417454	128.322094776964	141.581345142378	94.1034174139578	111.865784345635	91.4723358480582	163.751319008401
protein_coding	SGMS2	ENSG00000164023.14	77.731788631663	-1.41697463451398	0.510290229144392	0.000213687208324354	0.00988974001816306	139.540864355626	39.5682568060692	44.3025999974152	61.1869854639862	70.5081521571446	65.5587487756429	147.684398632904	81.8700488225533	27.4968271301019	52.1044891252401	91.7752101189202	73.8957123545995	21.2057617015373	33.3635991501413	51.3958869187773	76.0958655024831	62.2825597594408	82.2622423117001	50.3915623199581	65.9368737557195	104.20185573802	75.7922451710365	95.6455430501448	34.8221783386891	106.599208404056	158.770306948074	37.4112429638973	84.504794121415	138.662142149752	104.991416123011	113.452533059757	77.2570404122114	94.6118732048541
protein_coding	PRIMPOL	ENSG00000164306.10	24.7299151191499	-1.20877330024495	0.573982843471533	0.00123475683670862	0.0358484264351533	53.5611398536746	7.69382771229124	32.2200727253929	26.2229937702798	33.6369166254268	28.6819525893438	27.9639098003132	15.7821780862753	13.0248128511009	21.604300369002	22.3452685506936	48.2459609587881	20.0896689804037	19.7148540432653	15.8141190519315	40.7024396873747	12.9914541829508	35.457863065388	17.9556141599851	22.5150300629286	29.3526354191605	27.6418776506133	39.9532015272757	19.5004198696659	25.8659843921608	20.5152643809309	17.0051104381351	20.3437467329332	16.7854172076015	23.3314258051135	12.6939897129798	35.2292104279684	11.6445382405974
protein_coding	CCDC152	ENSG00000198865.9	27.9302953347263	-1.8526801604024	0.733180561602105	0.000384241271263889	0.0155603160268266	26.7805699268373	8.79294595690427	13.425030302247	31.4675925243358	32.3431890629104	32.7793743878215	20.9729323502349	10.8502474343143	18.8136185627013	20.3334591708254	24.7394044668394	28.0925848620791	0	1.51652723409733	21.7444136964058	33.1813367016642	41.6490737041659	62.4058389950828	16.797187439986	46.6382765589236	45.4965848996988	41.9086532122202	50.8495292165327	12.5359842019281	22.7307135567473	41.0305287618619	18.7056214819487	42.2523970607075	38.6794396522992	22.5537116116097	29.3548512112658	22.2500276387169	40.0281002020537
protein_coding	NREP	ENSG00000134986.13	173.835809831074	-1.05057522885694	0.441748336175132	0.000726471012109966	0.0246745816680833	146.588382757425	56.0550304752647	89.9477030250552	108.38837425049	131.960211376674	166.355325018194	149.432142995424	108.502474343143	963.836150981468	108.02150184501	133.27356599878	157.56275857427	52.4563578932764	139.520505536955	148.257366111858	101.313681395748	163.539482067734	164.5244846234	121.634805599899	677.059118320925	155.568967721551	237.185143711714	175.551946104696	82.1803408793062	67.4083229613887	122.199618269023	100.330151584997	28.1682647071383	134.283337660812	118.990271606079	386.373311888823	61.8056323297691	178.306991809148
protein_coding	PPIC	ENSG00000168938.5	200.557216526611	-1.26937612198542	0.33248495309699	6.84969195827514e-06	0.000645712339864148	298.81478023629	124.200361641273	128.880290901572	218.524948085665	202.468363533819	250.762214066834	198.368985145972	104.556929821574	230.105027036116	146.146737790308	173.973876573257	265.658139456618	114.957550276755	122.838705961884	262.909729238361	118.567976480613	157.807958163491	226.930323618483	119.8971655199	250.881763558348	217.209502101788	263.935347889727	265.143973771921	66.858582410283	231.22622411174	333.596038194268	113.934239935505	236.300442820994	206.533611728315	234.869686438143	238.805681475433	266.382275341305	226.340712051612
protein_coding	SPARC	ENSG00000113140.10	5943.14750457517	-1.03310183437997	0.279430105415008	1.24335414832524e-05	0.00103849212498009	5515.38790124812	2143.28057699542	3027.34433315671	3763.8737058275	5922.03791741889	7333.56553491536	4154.38834970903	2799.36383805309	17907.6704688359	2037.15844067707	4458.67912116876	4132.66351655847	2000.0381562713	2405.21219327837	3718.29474208539	3127.00917076483	3190.54830669528	3955.67920357468	2092.69786967826	7651.8937885296	2078.16658767656	5474.87512176664	10737.7255862245	5061.75184331185	7310.66777047526	10908.7688425559	8630.09354735359	9109.30382556957	8318.2689274888	7011.87116863011	12124.3469246098	7022.97400163166	10998.2663682443
protein_coding	SGCD	ENSG00000170624.13	604.12634781917	-1.20656941025182	0.245204664053123	5.32747359468894e-08	1.32848190640126e-05	560.982464783223	235.211304347189	162.442866657189	475.510287034407	420.461457817835	521.192052766361	440.431579354933	387.649749244138	1581.79116069481	230.022256869962	481.221319145295	404.288938667313	108.260993949953	175.917159155291	397.329741179779	344.201066051929	314.469611546134	236.858525276792	212.571303119823	931.157314745405	240.691610437116	502.903838546642	1148.95721967832	612.870338760928	538.482765982256	1056.98209962622	823.047345205741	1026.57675821571	921.008544173615	752.049625118158	1677.19339082746	739.813418987336	1273.62137006534
protein_coding	NEURL1B	ENSG00000214357.8	50.6462274827593	-2.30576491118967	0.855175082423046	0.000163497785924932	0.00790929787024183	35.2375920089965	4.39647297845214	6.71251515112352	19.2301954315385	9.70295671887311	17.2091715536063	20.9729323502349	16.7685642166676	13.0248128511009	19.0626179726488	2.39413591614574	269.32238965602	17.8574835381366	51.5619259593093	185.815898860195	67.6899268713949	56.1689342615816	317.702453065876	12.1634805599899	98.1012024170462	169.511469545652	110.567510602453	13.3177338424252	6.96443566773782	19.5954427213339	14.2714882649954	18.7056214819487	10.9543251638871	33.5708344152031	3.11085677401513	11.1072409988573	6.18056323297691	12.3723218806348
protein_coding	HIVEP1	ENSG00000095951.16	56.4697643598811	-1.65946275895482	0.504888638278386	3.83032462297894e-05	0.00249695125269926	91.6177392233908	18.6850101584216	119.482769689999	69.9279833874128	34.283780406685	64.7392644159474	71.6575188633026	62.1423262147092	96.9624956693068	68.6254247015358	53.4690354605883	50.0780860584889	32.3666889128726	45.49581702292	41.5120625113202	69.0171803394614	35.5354482063067	46.8043792463121	32.435948159973	80.4108216533165	47.6980325561358	48.1503675204232	85.9599184374719	6.96443566773782	87.7875833915759	45.4903688446729	62.9189086211	14.0841323535692	62.7628643414667	36.5525670946778	57.1229537084092	58.7153507132806	64.0449603232858
protein_coding	DTNBP1	ENSG00000047579.19	61.4248689979874	-1.08028149535016	0.433634563073297	0.000566086463918387	0.0207973552774965	109.941287068069	58.2532669644908	21.4800484835953	89.1581788189514	36.2243717504596	99.1576075231599	80.3962406759005	55.2376233019637	39.0744385533027	87.6880426741846	96.5634819512117	60.4601282901268	18.9735762592702	48.5288714911146	39.5352976298287	47.3387070277075	51.9658167318034	76.588984221238	39.3865084799673	33.7725450943929	87.3240903720025	69.5505308628335	111.384683045738	34.8221783386891	32.1365260629876	78.4931854574749	59.517886533473	50.0769150349126	59.8436613488403	62.2171354803027	49.1892101377968	56.8611817433876	85.878469524406
protein_coding	MYLIP	ENSG00000007944.14	119.830870042815	-1.35117148131785	0.42984059409153	7.61229985839703e-05	0.00422567492008905	80.3417097805119	24.1806013814867	124.852781810897	131.114968851399	75.036198625952	82.7679203292492	90.0088346697581	115.407177255888	107.092905664608	77.5213130887719	169.983650046348	117.866714747419	47.9919870087422	80.3759434071586	124.53618753396	69.9020159848391	80.2413346594022	170.197742713862	111.788178479907	67.5450901887859	112.273830478289	139.992735198267	255.458349159248	78.0016794786635	159.898812606085	247.967108604296	39.1117540077108	84.504794121415	185.369390031774	84.7708470919124	232.458686618943	175.527995816544	210.329471970791
protein_coding	CRYBG1	ENSG00000112297.14	66.3338182220454	-1.01401961948302	0.474270577958528	0.00131724992551561	0.037553917209833	132.493345953827	53.8567939860387	161.100363626965	83.9135800648954	31.0494615003939	38.5157649056902	140.693421182826	63.1287123451014	125.906524227309	141.063372997601	133.27356599878	66.5672119557962	22.3218544226708	71.2767800025746	83.0241250226403	49.1083783184629	36.2996513935391	49.6410082915432	58.5005493599514	62.7204408895869	35.2231625029926	73.1172247532352	58.1137476760374	26.4648555374037	36.8394323161078	70.4654733084149	37.4112429638973	20.3437467329332	44.5178456375519	40.4411380621967	53.156081923103	34.6111541046707	53.8559893627631
protein_coding	SESN1	ENSG00000080546.13	43.0494716216831	-1.10998771225861	0.526412708416967	0.00136956575545255	0.0387355224643999	60.6086582554739	27.4779561153258	46.9876060578646	33.2157921090211	38.8118268754924	37.6962805459947	63.7926692319645	22.6868809990208	14.472014279001	41.9377595398274	35.1139934368043	36.0317936274493	7.81264904793478	33.3635991501413	31.628238103863	28.7571584747756	42.4132768913983	58.1508954272363	12.7426939199894	25.7314629290613	76.3168520898173	26.7502041780129	95.6455430501448	34.8221783386891	79.165588594189	73.1413773581016	47.6143092267784	43.8173006555485	40.1390411486124	38.8857096751892	39.6687178530619	61.1875760064714	64.0449603232858
protein_coding	SYNE1	ENSG00000131018.22	167.318662340318	-1.14646481694259	0.44179366323852	0.000374619152170977	0.015286463190305	173.368952684263	47.2620845183605	57.7276302996623	115.381172589231	99.6170223137639	104.893998041029	142.441165545345	102.58415756079	360.353155547125	160.12599097025	127.687248861106	186.876760169483	35.7149670762733	142.553560005149	146.280601230366	174.312622139409	115.012579678477	147.504710352014	131.481432719891	360.240481006858	119.611989333079	172.984653684483	208.240929172467	158.789133224422	180.278073036272	201.58477174306	285.68585536067	264.468707528132	304.326911981298	208.427403859014	241.979178903678	98.8890117276305	144.82894436743
protein_coding	EZR	ENSG00000092820.17	100.691623846646	-1.01479061646962	0.46116317189973	0.00115358867568961	0.0344547331867624	133.902849634187	49.4603210075865	32.2200727253929	206.287550992868	87.9734742511162	61.4613269771653	104.864661751175	74.9653459098079	287.99308415212	73.7087894942421	83.7947570651011	114.813172914584	34.5988743551397	72.7933072366719	170.001779808263	118.125558657924	136.410268920984	147.504710352014	45.757855439962	133.481963944505	100.532776310625	96.3007350408464	104.120464586234	57.1083724754501	61.9215989994152	103.468289921217	93.5281074097433	81.374986931733	137.202540653439	85.5485612854162	126.939897129798	37.7014357211591	66.9560948834352
protein_coding	SCIN	ENSG00000006747.14	45.8180197517324	-1.80567646267934	0.723879398732062	0.000586363541334933	0.0213952649160811	4.22851104107957	1.09911824461303	2.68500606044941	1.74819958468532	9.70295671887311	10.653296676042	4.36936090629894	0.986386130392209	0	7.62504718905953	7.18240774843724	153.287800008301	51.3402651721428	128.904814898273	114.652363126503	111.489291317592	149.783824697551	129.066621558012	82.2482971199316	36.9889779605256	132.086859386222	142.667755616069	37.5317953741075	1.39288713354756	18.0278073036272	16.9473923146821	30.6091987886433	32.8629754916614	9.48740972603566	34.2194245141665	7.93374357061238	27.8125345483961	12.3723218806348
protein_coding	OSBPL3	ENSG00000070882.12	111.769918044302	-1.63804807063054	0.376273469652459	6.90474957758149e-07	9.97549699107077e-05	232.568107259377	81.3347501013645	110.085248478426	138.10776719014	86.6797466885997	65.5587487756429	178.269924976997	106.529702082359	108.540107092508	113.104866637716	120.504841112669	150.844966542034	37.9471525185403	156.202305112025	118.605892889486	126.089079466324	111.573665335931	163.106170100785	138.431993039885	123.832665346107	96.1298809977506	131.076000472263	110.173979969154	23.6790812703086	120.707927163417	123.091586285586	30.6091987886433	37.5576862761844	135.013138408969	115.10170063856	127.733271486859	73.5487024724252	96.0674404849288
protein_coding	ELN	ENSG00000049540.16	301.284288605848	-2.23433757345028	0.474859964466922	7.81760337602323e-08	1.7782552700652e-05	242.434633021896	25.2797196260998	14.7675333324717	106.640174665805	87.9734742511162	66.3782331353385	161.666353533061	35.5099006941195	1185.25796945018	31.7710299544147	78.2084399274277	730.407206414057	126.11847748809	188.049377028069	729.42624127034	443.302658334233	538.381145405227	815.530850503923	162.758954159865	2441.27254539469	202.533184392207	713.338778080344	96.8562461267289	37.6079526057842	58.7863281640017	86.5208976065348	47.6143092267784	65.7259509833228	82.4674845416946	33.4417103206627	201.517086693555	40.7917173376476	64.0449603232858
protein_coding	SEMA3C	ENSG00000075223.13	133.126997852089	-1.11743247349211	0.454980318917715	0.000600803801906793	0.0216999778587349	150.816893798505	37.3700203168432	106.057739387752	139.855966774826	83.4454277823087	51.6275146608188	111.855639201253	33.5371284333351	525.334118327737	143.605055393954	130.081384777252	175.273301204711	91.5196031329502	138.003978302857	197.676488149144	136.264689388167	106.224243025304	86.5171858795467	94.990991039921	291.087174385006	212.806606788914	131.076000472263	131.966635347668	51.5368239412598	76.8141354676289	155.202434881825	57.8173754896595	82.939890526574	170.043574320485	45.1074232232194	133.286891986288	169.347432583567	144.101160727393
protein_coding	SAMD9L	ENSG00000177409.11	72.1040355997224	-1.12546725262609	0.46139084413239	0.000594768096934216	0.021628114708584	84.5702208215915	40.6673750506823	22.82255151382	66.4315842180422	38.1649630942342	50.8080303011233	66.4142857757438	56.2240094323559	83.9376828182059	31.7710299544147	66.2377603466989	122.752381679954	30.1345034706056	86.4420523435479	136.396776822909	47.7811248503964	53.8763246998844	121.975048944935	37.6488683999687	133.481963944505	90.2593539139185	119.484245328458	122.281010734995	50.1439368077123	47.8128802400547	99.0084498384058	18.7056214819487	18.7788431380922	81.737683793538	65.3279922543178	102.3452920609	72.9306461491275	112.07868056575
protein_coding	CAV1	ENSG00000105974.11	1902.73862219232	-1.05745545229095	0.276892987011779	7.63987145898519e-06	0.000704119532482851	2778.13175398928	1224.41772449892	3035.39935133806	3305.84541463994	1463.85273698732	1952.83122915446	2599.76973924787	1821.85518283441	848.06003674946	2315.47266307774	2431.6440454987	3132.93392048839	1486.63550454987	3974.81788056911	3235.96411100148	2216.95570949385	1933.43406369798	2708.98073819564	2023.77147983832	2418.75751533176	2291.70701035096	3138.69062355351	1079.94714431303	438.759447067482	989.177948572936	1180.96565392837	559.468133414646	571.189812116972	1087.40311475332	1486.98953797923	1103.58373067218	813.980177783059	1138.98139665844
protein_coding	EIF4EBP1	ENSG00000187840.4	80.7828156264063	-1.23062905047288	0.431518634011424	0.00018909595816004	0.00891218105284304	186.054485807501	70.3435676552342	48.3301090880894	117.129372173916	62.7457867820461	41.7937023444724	76.9007519508613	112.448018864712	204.055401333914	48.2919655307103	74.2182134005181	64.1243784895285	39.0632452396739	42.4627625547253	104.768538719046	55.3022278361069	56.5510358551978	96.4453875378553	52.1292023999567	258.922845723679	60.906718494758	78.4672655888378	102.90976150965	19.5004198696659	21.946895847894	76.7092494243504	23.8071546133892	43.8173006555485	61.3032628451535	59.8839928997913	149.947753484574	72.3125898258298	82.2395513242193
protein_coding	RUNX1T1	ENSG00000079102.16	199.801081199827	-1.50926410262852	0.40706964670812	7.89709479496343e-06	0.000721605473956872	401.70854890256	97.82152377056	52.3576181787635	241.251542686574	126.785301126609	171.272231176367	254.296804746598	172.617572818637	272.073868445219	185.542814933782	263.354950776032	389.631937869706	64.7333778257453	71.2767800025746	318.259145920121	219.439240053672	201.749641429354	190.05414603048	188.244341999843	553.226452974818	258.303191688612	464.561879224824	168.287727645192	103.07364788252	68.9759583790954	208.720515875558	42.5127760953379	65.7259509833228	151.798555616571	198.317119343465	153.91462526988	111.250138193584	162.295751728327
protein_coding	NIPAL2	ENSG00000104361.9	41.9527594964162	-1.19399057796736	0.527695490165501	0.00094994635081877	0.0300968517570022	43.6946140911556	5.49559122306517	38.9325878765164	27.9711933549651	22.6402323440372	14.7507184745197	35.8287594316513	30.5779700421585	21.7080214185015	21.604300369002	47.084673017533	73.8957123545995	40.1793379608074	69.7602527684773	106.745303600538	23.8905624251982	55.022629480733	45.3860647236966	34.7528015999711	35.3807615274593	78.5182997462543	78.4672655888378	53.2709353697009	19.5004198696659	36.0556146072544	65.1136652090416	28.9086877448297	10.9543251638871	32.8410336670465	46.662851610227	33.321722996572	45.1181116007314	60.4060421230991
protein_coding	ZNF623	ENSG00000183309.11	38.2906593819528	-1.64636601099499	0.646908504378342	0.00038891466883337	0.0156311530996149	33.8280883286366	20.8832466476476	44.3025999974152	50.6977879558743	28.4620063753611	47.5300928623411	52.4323308755873	43.4009897372572	52.0992514044037	59.7295363142996	56.661216682116	42.7495856596856	7.81264904793478	34.8801263842386	23.7211785778972	39.3751862193081	32.0965338637609	24.1113468844638	35.3320149599706	62.7204408895869	19.8130289079333	31.208571541015	60.5351538292056	6.96443566773782	49.3805156577615	63.3297291759172	6.80204417525406	9.38942156904611	43.7880448893953	23.3314258051135	63.4699485648991	43.2639426308384	49.4892875225391
protein_coding	BNC2	ENSG00000173068.17	196.529559589671	-1.30474479957634	0.314775521859226	1.59306789737635e-06	0.000187313116192904	420.032096747238	140.687135310468	111.42775150865	260.481738118113	258.098648722025	207.329543002971	385.377631935566	237.719057424522	309.701105570622	296.105999175145	348.745798451897	206.419427899625	40.1793379608074	86.4420523435479	171.978544689755	217.669568762917	171.563615533674	146.086395829398	104.258404799913	238.016032093817	173.180548973047	203.301551752898	240.929912240238	136.502939087661	60.3539635817085	147.174722732765	129.238839329827	118.932673207917	175.881980305738	192.873119988938	222.144819977147	148.333517591446	178.306991809148
protein_coding	PSAT1	ENSG00000135069.13	298.965400320989	-3.38620671228091	0.443171341696226	7.06844453953923e-16	1.88921851430535e-12	594.81055311186	43.9647297845214	112.770254538875	410.82690240105	96.3827034074729	99.9770918828555	515.584586943275	377.785887940216	657.029448266646	305.001887562381	447.703416319254	363.371478107328	14.509205374736	24.2644357455573	175.932074452738	38.0479327512416	56.5510358551978	231.18526718633	67.1887497599441	778.376753604104	207.669895590561	520.737307998651	467.331387561467	86.3590022799489	158.331177188378	579.779210765439	134.340372461268	134.581709156328	289.730897018166	323.529104497574	661.674213789073	386.903258384354	503.626278905839
protein_coding	IARS	ENSG00000196305.17	149.705283311427	-1.28534654504393	0.294598979276479	7.30427774244685e-07	0.000104120044459332	290.357758154131	91.2268143028818	132.907799992246	304.186727735246	95.7358396262147	107.352451120115	225.459022765025	221.936879338247	393.638788388828	169.021879357486	304.853306655892	120.309548213687	70.313841431413	94.0246885140346	132.443247059926	80.0776259066828	95.1432968104341	114.883476331857	95.5702043999206	246.057114259149	96.1298809977506	156.042857705075	140.441556883757	39.0008397393318	66.6245052525353	155.202434881825	40.8122650515243	75.1153725523689	80.2780822972248	144.654839991704	218.177948191841	142.152954358469	200.140501010268
protein_coding	OMD	ENSG00000127083.7	86.8612134750266	-1.90448833792953	0.639764741513055	9.56523968894138e-05	0.00511309887572361	152.226397478865	21.9823648922607	45.6451030276399	104.891975081119	75.6830624072102	86.0458577680314	57.675563963146	15.7821780862753	85.384884246106	27.9585063598849	67.8338509574628	67.7886286889301	8.92874176906832	3.03305446819466	69.1867708522003	24.332980247887	14.5198605574156	14.1831452261552	5.21292023999567	90.0601202517145	24.2159242208074	119.484245328458	158.602103032519	82.1803408793062	169.304625112325	228.343812239927	192.157747950927	161.185070268625	118.227721201367	81.6599903178973	223.731568691269	100.125124374226	168.845804488663
protein_coding	KLF4	ENSG00000136826.14	69.5625151828295	-2.15464869026735	0.397817732346246	3.03513881409966e-09	1.30242844385609e-06	105.712776026989	13.1894189353564	69.8101575716846	138.10776719014	46.5741922505909	63.1002956965563	62.9187970507047	27.6188116509819	40.5216399812028	57.1878539179465	91.7752101189202	108.095380882348	20.0896689804037	89.4751068117426	51.3958869187773	62.8233308218175	48.9090039828737	78.0072987438535	19.6932542399836	40.2054108266583	78.5182997462543	97.1924085134468	130.755932271084	40.3937268728793	87.0037656827226	91.8727057059081	71.4214638401676	106.413444449189	54.7350561117442	55.2177077387686	58.7097024225316	96.4167864344398	91.7007386447047
protein_coding	AKNA	ENSG00000106948.16	52.9412668434071	-1.22564312510614	0.592752003076694	0.00133253977265131	0.0378887838016362	76.1131987394323	27.4779561153258	20.1375454533706	94.4027775730073	39.4586906567506	36.8767961862992	124.08984973889	45.3737619980416	115.776114232008	83.8755190796548	108.53416153194	52.5209195247566	20.0896689804037	19.7148540432653	61.2797113262345	17.2542950848654	27.1292131467503	25.5296614070793	31.277521439974	54.6793587242552	35.9569783884716	56.1754287738271	52.0602322931168	11.1430970683805	36.0556146072544	63.3297291759172	6.80204417525406	84.504794121415	67.1416688304062	84.7708470919124	55.5362049942867	53.7709001268991	58.2226912029871
protein_coding	ANGPTL2	ENSG00000136859.9	981.353941351444	-1.01847879675966	0.302625883694625	3.81060982561104e-05	0.00249695125269926	954.233991603624	462.728780982087	370.530836342018	770.956016846226	906.256157542748	1321.8282721889	861.63797072215	499.111381978458	386.402781249327	826.046778814782	1665.52055233206	1476.08212199229	452.017552059084	461.024279165589	1063.49950624239	1140.55314689187	1163.88145415495	1341.72553839428	559.520105759535	1161.13226467389	1406.72505246327	1867.1642516253	1370.51588269321	764.695036317612	498.508062830735	1308.51708029677	724.417704664557	748.023918334007	1134.8401633835	925.479890269502	1221.79650987431	1191.61259131795	1377.69443059068
protein_coding	IER5L	ENSG00000188483.7	61.066295416713	-1.61430700346601	0.460391906463577	2.16760065944912e-05	0.0016092929618174	64.8371692965535	21.9823648922607	44.3025999974152	47.2013887865037	42.6930095630417	63.1002956965563	73.4052632258222	65.1014846058858	105.645704236707	125.813278619482	86.1888929812468	62.9029617563946	8.92874176906832	60.6610893638933	37.5585327483373	55.7446456587958	41.6490737041659	38.294492110619	62.555042879948	38.5971943935919	66.7772455785901	44.5836736300215	75.0635907482149	29.2506298044988	60.3539635817085	89.1968016562214	35.7107319200838	62.5961437936407	82.4674845416946	47.4405658037308	126.939897129798	66.1320265928529	81.511767684182
protein_coding	COL5A1	ENSG00000130635.15	1291.56978795897	-1.36900908144338	0.228916627087796	1.27212894151769e-10	9.71452179554687e-08	1284.05785280783	430.854351888309	441.683496943928	751.725821414688	883.615925198711	889.140530269657	893.971241428763	720.061875186312	5062.31059479456	625.253869502881	1189.08750501905	1383.86515864068	516.750929884829	573.247294488791	1195.94275330232	1069.76629526165	922.011145395893	1241.02520728858	670.729070879442	4334.14328711376	744.823123761198	1715.57976128323	1744.62313335771	696.443566773782	784.60152656221	1700.98300758414	1090.02757908446	1100.12722717324	1180.81761051736	1193.79128702831	2909.30376734356	1174.92507058891	1506.51213487729
protein_coding	PTER	ENSG00000165983.14	29.5786541752189	-1.42361234497021	0.552441119820198	0.000439762552235763	0.0171587644012867	39.466103050076	20.8832466476476	12.0825272720223	50.6977879558743	21.3465047815208	27.8624682296483	55.0539474193666	68.0606429970624	47.7576471207033	50.8336479270635	39.1042199637138	31.1461266949138	3.34827816340062	7.58263617048666	23.7211785778972	16.8118772621765	22.5439940233559	12.7648307035397	23.7477477599803	27.3396793621276	35.9569783884716	27.6418776506133	33.8996861443551	9.75020993483294	7.83817708853357	49.0582409109218	15.3045993943216	12.5192287587282	23.3536239410108	28.77542515964	56.3295793513479	32.7569851347776	40.755883842091
protein_coding	SVIP	ENSG00000198168.8	85.4199358457358	-1.19820411048823	0.424695318878002	0.000205275023861304	0.00954171860913568	126.855331232387	48.3612027629735	75.1801696925834	40.2085904477624	93.79524828244	77.0315298113805	93.5043233947973	56.2240094323559	65.1240642555046	122.000755024952	98.9576178673575	127.63804861249	60.2690069412111	148.619668941539	162.094720282298	65.4778377579506	101.256922308293	69.4974116081604	51.5499890399571	136.698396810638	81.4535632881704	84.7089798970408	110.173979969154	27.8577426709513	77.5979531764823	48.1662728943596	79.9240190592352	112.673058828553	73.7098755638155	53.6622793517611	99.965168989716	72.9306461491275	75.6894985638833
protein_coding	TP53I11	ENSG00000175274.18	1136.23637953938	-1.29550186926996	0.203528858500703	1.14453116329262e-11	1.35957585186238e-08	1540.58752263332	664.966537990886	742.404175714261	769.207817261541	910.137340230297	832.596109450665	986.6016926423	731.898508751019	583.222175443741	561.711809594052	1070.97679982253	2916.13245035713	985.509872760915	1696.99397495491	2132.92930712926	2134.22357665104	1950.24653381709	2328.87244613468	1403.43397127883	1394.32364746851	1637.87705638916	3265.30825666277	806.328249005019	320.36404071594	510.265328463535	743.901325812887	396.219073208549	467.906174857465	559.757173836104	496.959369648918	470.470993737314	654.521646372255	828.945566002529
protein_coding	CREB3L1	ENSG00000157613.10	1342.93610821124	-1.45519618382791	0.238842284744008	6.08876653232255e-11	5.0073079228508e-08	2146.67410518806	702.336558307729	1078.02993327044	1209.75411260224	1633.97791145823	1765.16931078419	1463.73590361014	982.44058587064	3610.76756261075	1340.7374640763	1752.50749061869	1402.79711800426	482.152055529689	791.627216198807	1336.29305988821	1054.28167146754	943.790936232017	1077.91903718779	752.398154639375	2193.60721470247	964.234073519422	1657.6209855642	1354.77674269762	509.796690878408	1043.26137048382	1835.67017808504	1107.0326895226	1372.42045267557	1118.78454692405	1552.31753023355	1493.92391434631	1101.37636811649	1484.67862567617
protein_coding	AHNAK	ENSG00000124942.13	1708.4513178602	-1.14328334290281	0.247216763724381	2.3151689927133e-07	3.9288050319203e-05	2766.8557245464	1176.05652173595	2114.44227260391	2417.7600256198	1715.48274789677	2013.47307177193	2750.94962660581	1773.52226244519	916.078503860764	2305.30593349233	3677.39276719986	1770.44355467755	657.378612747655	1078.2508634432	1361.9910033476	1563.06216755973	1549.4219621137	1648.08147527923	910.523401919243	1228.67735486268	1341.41543865563	2170.33323230945	2059.40593326957	987.556977685222	1517.4710843401	2057.77021420903	1086.62655699684	1125.16568469069	1669.05431103412	1857.95920828054	1560.56736033946	1609.41866586719	1940.99896797958
protein_coding	FOXM1	ENSG00000111206.12	27.048079589666	-2.10060178594028	0.891447610850485	0.00033840289744249	0.0140655666476031	29.599577287557	6.5947094676782	10.7400242417976	31.4675925243358	16.1715945314552	21.306593352084	13.1080827188968	15.7821780862753	5.78880571160041	16.5209355762956	11.1726342753468	69.6207537886309	6.69655632680124	57.6280348956986	96.8614791930804	39.817604041997	42.0311752977821	160.269541055554	31.277521439974	57.8957915903879	28.6188195336815	61.5254696094296	12.1070307658411	2.78577426709513	4.70290625312014	4.45984008281107	3.40102208762703	4.69471078452306	14.5960149631318	7.77714193503783	0	2.47222529319076	5.09448548026137
protein_coding	BCAT1	ENSG00000060982.14	438.205768554054	-1.00132297153309	0.245858356416298	2.24633576478686e-06	0.000255484847461025	649.781196645895	224.220121901059	163.785369687414	529.704474159652	435.986188568032	486.773709659149	450.91804553005	362.003709853941	803.196792484556	271.96001640979	391.042199637138	624.14395063141	256.701325860714	309.371555755856	723.495946625865	591.070211112311	637.345458151824	385.781550151421	477.271808639603	977.795591304329	336.821491434867	659.838369724318	320.83631529479	234.005038435991	181.845708453979	369.274758856757	396.219073208549	300.461490209476	330.599738914935	535.067365130603	538.701188444581	223.118332710466	281.65226869445
protein_coding	LIMA1	ENSG00000050405.13	921.688097062168	-1.03416875889691	0.234497666745258	6.41151951572877e-07	9.38980207433648e-05	1216.40167615056	518.783811457352	567.87878178505	1024.4449566256	885.556516542486	876.848264874224	997.962030998677	457.683164501985	599.141391150642	1291.17465734741	1089.33184184631	1049.80768212857	535.724506144099	923.565085565275	855.939193685792	795.909663017251	906.727081651245	676.536027287603	482.484728879599	644.894789659598	908.464066223017	1195.73412675718	1115.05753353397	488.903383875195	944.500339168295	1272.83835963428	1319.59656999929	1276.96133339027	1304.15393695582	1108.24272574289	806.068346774218	1215.09873160326	1063.29189809455
protein_coding	DGKA	ENSG00000065357.19	228.415222777037	-1.05186669904561	0.25727770706188	2.30768013312144e-06	0.00025969903477054	232.568107259377	111.010942705916	144.990327264268	188.805555146015	177.887539846007	179.467074773323	171.278947526918	167.685642166676	115.776114232008	185.542814933782	261.758860165268	311.461266949138	112.725364834487	106.156906386813	173.955309571246	179.179218188986	162.393177286886	185.799202462633	129.743792639892	168.862725471965	148.23080886676	370.936164601779	411.639046038598	218.683279966967	368.394323161078	400.493639436434	221.066435695757	236.300442820994	321.112329188899	325.862247078085	336.390727393965	292.340640919808	419.203376661507
protein_coding	SHMT2	ENSG00000182199.10	343.743778918944	-1.10757712181493	0.237916127538553	1.7499294623488e-07	3.34080283606626e-05	448.222170354435	153.876554245825	226.883012107975	361.877314029861	225.755459659114	158.979965780934	335.566917603758	317.616333986291	911.736899577064	321.522823138677	357.524296811098	392.685479702541	261.165696745248	245.677411923768	490.237690609876	252.620576755336	246.073426288834	394.291437287114	392.127444719674	599.864729533741	413.138343524684	381.636246272984	426.167482957607	149.038923289589	126.19465112539	477.202888860785	154.74650498703	140.841323535692	347.385156122536	301.753107079468	587.890398582378	326.951795024478	416.292242101358
protein_coding	MARS	ENSG00000166986.14	180.111745306305	-1.21227699050878	0.359274499055987	3.58166118372365e-05	0.00237835650404904	303.043291277369	91.2268143028818	185.265418171009	333.906120674896	189.531087908655	202.412636844798	281.386842365652	139.080444385301	405.216399812028	113.104866637716	192.328918597042	167.944800805908	62.5011923834782	89.4751068117426	116.629128007995	57.0718991268623	108.516852587001	187.217516985248	73.5600967199389	316.818637314067	86.5902744865235	219.351674259706	222.769366091477	110.038083550258	128.54610425195	258.670724803042	153.045993943216	128.322094776964	196.316401254122	206.871975472006	184.856225195269	136.59044744879	295.48015785516
protein_coding	DDIT3	ENSG00000175197.12	134.27043133091	-1.29062161588907	0.491926370327752	0.000308468514640879	0.0132977293952646	281.900736071972	62.6497399429429	37.5900848462917	125.870370097343	73.0956072821774	77.0315298113805	133.702443732747	98.6386130392209	376.272371254026	284.668428391556	255.374497722213	108.706089248915	17.8574835381366	21.2313812773626	118.605892889486	68.1323446940837	72.217201193462	79.4256132664691	16.2179740799865	279.829659353542	137.223570584575	177.443021047485	116.227495352075	98.894986481877	61.9215989994152	205.152643809309	96.9291294973703	79.8100833368919	86.8462890306341	115.879414832064	331.630481251598	156.368249794316	177.579208169111
protein_coding	XPOT	ENSG00000184575.11	167.472253698843	-1.17409170330261	0.323310241498038	1.54153712616677e-05	0.00120296156320065	260.758180866574	129.695952864338	126.195284841122	248.244341025316	141.016304314289	164.716356298803	288.37781981573	169.65841442746	224.316221324516	216.04300369002	194.723054513187	160.005592040538	61.3850996623447	89.4751068117426	201.630017912126	68.1323446940837	94.3790936232017	157.432912010323	149.437046879876	271.78857718821	184.187787255232	251.451919273321	168.287727645192	48.7510496741647	64.2730521259752	210.504451908683	119.035773066946	56.3365294142767	189.018393772557	216.982259987556	220.558071263024	168.72937626027	211.057255610828
protein_coding	ALDH1L2	ENSG00000136010.13	81.7932022059228	-1.95457883671224	0.533860290033934	1.05430295890969e-05	0.000912697068751273	133.902849634187	43.9647297845214	41.6175939369658	148.596964698252	39.4586906567506	63.1002956965563	137.197932457787	59.1831678235325	287.99308415212	69.8962658997123	85.3908476758649	109.927505982049	24.5540398649379	22.74790851146	67.2100059707088	43.3569466235078	42.0311752977821	24.1113468844638	20.2724675999831	266.963927889011	52.1009278690099	141.776082143468	108.96327689257	11.1430970683805	21.946895847894	112.387970086839	15.3045993943216	34.4278790865024	105.821108482705	71.5497058023481	129.320020200982	74.1667587957229	88.7896040845554
protein_coding	SLC7A1	ENSG00000139514.12	143.13279014571	-1.30390744896217	0.377185568625626	2.71009621959797e-05	0.00190616043971855	173.368952684263	57.1541487198778	130.222793931796	178.316357637903	130.666483814158	87.6848264874224	221.089661858726	159.794553123538	465.998859783833	207.147115302784	233.827274476901	164.891258973073	51.3402651721428	95.5412157481319	130.466482178435	98.2167566369259	148.255418323086	171.616057236478	133.219072799889	273.396793621276	129.151595844306	181.901388410488	65.377966135542	32.036404071594	66.6245052525353	110.604034053715	139.441905592708	115.802866018235	99.2529017492961	152.431981926742	179.30260469584	64.2778576229598	74.9617149238459
protein_coding	DCLK1	ENSG00000133083.14	50.0899603330471	-1.84116365437239	0.702053334667601	0.000265761209899939	0.0116923995680668	62.0181619358337	12.0903006907434	28.1925636347188	97.899176742378	24.5808236878119	34.4183431072125	71.6575188633026	20.7141087382364	14.472014279001	109.292343043187	86.1888929812468	125.195215146222	14.509205374736	33.3635991501413	63.2564762077259	16.8118772621765	51.9658167318034	107.791903718779	4.05449351999663	56.2875751573216	85.1226427155654	134.642694362665	33.8996861443551	16.7146456025708	12.5410833416537	38.3546247121752	10.2030662628811	48.5120114400716	46.7072478820217	42.7742806427081	26.9747281400821	76.6389840889137	45.122585682315
protein_coding	POSTN	ENSG00000133110.14	1078.79442886139	-2.27420375004816	0.594954763050714	5.41584757647608e-06	0.000526371149455507	804.826601485479	126.398598130499	201.375454533706	639.841047994827	276.857698378513	499.065975054582	665.890602119958	596.763608887286	775.699965354454	167.75103815931	439.722963265435	207.640844632759	15.6252980958696	47.0123442570173	266.863259001344	30.9692475882199	82.9160458147157	153.177968442476	56.1836959199533	638.461923927333	22.0144765643704	396.794695307191	3768.91867740634	1125.45280390643	1171.80747473577	3204.84108350804	1892.66879176444	2229.98762264845	3353.43443777953	1518.09810571939	4784.84074743633	1863.43981474254	3574.87323986341
protein_coding	EPSTI1	ENSG00000133106.14	54.6528412980891	-1.56522162206729	0.583890228160601	0.000316594676140371	0.0133968566124122	39.466103050076	9.8920642015173	30.8775696951682	55.9423867099303	62.0989230007879	61.4613269771653	51.5584586943275	39.4554452156884	60.7824599718043	24.1459827653552	51.0748995444426	21.3747928298428	6.69655632680124	24.2644357455573	57.3261815632516	31.4116654109087	34.7712450190743	26.9479759296949	9.2674137599923	27.3396793621276	43.2951372432617	26.7502041780129	170.70913379836	41.7866140064269	25.8659843921608	76.7092494243504	98.6296405411838	131.451901966646	45.9774471338651	54.4399935452648	157.881497055186	77.2570404122114	126.634353366497
protein_coding	ITGBL1	ENSG00000198542.13	448.697720536362	-1.11781192455544	0.256731135653223	8.31163058191987e-07	0.00011392261865552	617.362611997618	282.47338886555	527.603690878309	569.913064607415	637.807688320592	517.914115327579	429.945113179815	338.330442724528	396.533191244628	593.482839548467	561.025849683486	568.569489273819	131.698941093758	300.272392351272	454.65592274303	312.346982818332	269.381623499422	381.526606583575	165.075807599863	427.785571195644	424.145581806869	512.712246745247	502.441776782406	364.936428989462	504.778604501562	512.881609523273	508.452802100241	572.754715711813	519.618132687491	399.745095460945	523.627075660417	488.882551728473	488.342822465055
protein_coding	PCK2	ENSG00000100889.11	77.7974834159596	-2.55152622133913	0.576486190069645	3.51421790718265e-07	5.78007748395226e-05	149.407390118145	20.8832466476476	6.71251515112352	164.33076096042	11.6435480626477	25.4040151505616	139.819549001566	77.9245043009845	183.794581343313	80.0629954851251	175.569967184021	124.584506779655	5.5804636056677	25.7809629796546	83.0241250226403	23.0057267798205	30.1860258956799	58.1508954272363	37.6488683999687	207.459919865557	47.6980325561358	157.826204650276	83.5385122843037	26.4648555374037	46.245244822348	105.252225954341	11.9035773066946	32.8629754916614	31.3814321707333	49.7737083842421	156.294748341064	93.944561141249	93.1563059247794
protein_coding	NYNRIN	ENSG00000205978.5	84.6490166142967	-1.08963854707436	0.491342984740394	0.00102774310121124	0.0315289021518359	108.531783387709	37.3700203168432	80.5501818134823	108.38837425049	47.8679198131073	65.5587487756429	101.369173026135	46.3601481284338	44.8632442649031	106.750660646833	63.8436244305532	98.9347553838439	17.8574835381366	30.3305446819466	73.1403006151831	78.7503724386163	90.9401792806559	134.739879648474	43.4410019999639	67.5450901887859	99.7989604251457	95.409061568246	116.227495352075	76.608792345116	91.7066719358427	149.850626782452	42.5127760953379	45.3822042503895	134.283337660812	102.658273542499	107.105538203267	126.083489952729	158.65683352814
protein_coding	SIX4	ENSG00000100625.8	117.859182253285	-1.11663653463677	0.345270457504709	6.18395236045555e-05	0.00373517710088307	100.07476130555	54.9559122306517	72.495163632134	54.1941871252449	73.0956072821774	63.1002956965563	81.2701128571602	103.570543691182	117.223315659908	81.3338366833016	118.110705196523	148.402133075766	64.7333778257453	66.7271983002826	85.0008899041317	145.113045841945	97.8180079657475	123.39336346755	86.8820039999278	276.613226487409	126.950148187869	181.009714937887	169.498430721776	43.1795011399745	161.466448023791	167.689987113696	156.447016030843	100.153830069825	175.881980305738	97.2142741879729	192.789968765881	134.118222155599	168.845804488663
protein_coding	WARS	ENSG00000140105.17	315.487586645399	-1.26051131484235	0.316986548856432	3.64276753308167e-06	0.000386325287502141	456.679192436594	87.9294595690427	224.198006047526	277.963733964966	234.811552596729	158.160481421239	326.828195791161	180.508661861774	768.463958214954	279.585063598849	383.061746583319	246.726180093043	93.7517885752173	209.280758305432	264.886494119852	126.531497289013	179.205647405998	234.021896231561	171.447154559857	619.163326730537	208.40371147604	342.402613478565	406.796233732262	275.791652442418	221.8204116055	523.58522572202	428.528783041006	410.004741848347	377.306986796957	257.423398049752	594.237393438868	428.931088368597	412.653323901171
protein_coding	AHNAK2	ENSG00000185567.6	582.446724348235	-1.16886803074464	0.391527335674068	0.00011342811882878	0.00580220104496886	1723.82300108011	618.803571717138	323.543230284154	1545.40843286182	659.801056883371	935.031654412607	1608.79868569927	642.137370885328	549.936542602039	2475.59865404799	1636.79092133831	539.255487678606	193.084040756102	166.817995750707	334.073264972053	345.970737342685	279.698366527059	411.3112115585	246.165677999795	357.024048140725	890.852484971521	583.154451080681	267.565379925089	117.002519217995	161.466448023791	346.975558442701	49.3148202705919	76.6802761472099	263.458070084529	199.094833536969	161.848368840493	315.208724881822	195.046015530007
protein_coding	CHAC1	ENSG00000128965.12	125.206022908106	-1.26722662468145	0.588346817315773	0.00091790023243702	0.0297134462634456	229.749099898657	41.7664932952953	22.82255151382	230.762345178462	43.3398733442999	36.8767961862992	214.972556589908	159.794553123538	697.551088247849	214.772162491843	132.475520693398	109.316797615482	17.8574835381366	27.297490213752	106.745303600538	27.429905006709	18.7229780871939	60.9875244724673	89.1988574399258	570.916833738547	33.0217148465556	156.042857705075	35.1103892209392	45.9652754070696	7.05435937968021	117.739778186212	34.0102208762703	43.8173006555485	81.0078830453814	97.9919883814767	268.160532686699	70.4584208559368	88.061820444518
protein_coding	LOXL1	ENSG00000129038.15	676.260439950615	-1.13855490287612	0.247245241382558	2.06549088894632e-07	3.62002673667625e-05	1121.96492956645	461.629662737474	547.741236331679	753.474020999373	786.58635800998	780.968594789847	899.214474516321	660.87870736278	872.662461023761	500.711432081576	533.892309300501	628.418909197379	304.693312869456	620.259638745809	612.797113262345	495.507961411518	432.53900397354	638.241535176983	423.984179519648	746.212424942777	496.059538583812	499.337144656241	820.856685924028	307.828056514012	670.16414106962	1092.66082028871	578.173754896595	467.906174857465	971.36479579642	934.812460591548	994.098069397732	675.535561364376	985.419048610557
protein_coding	ISLR	ENSG00000129009.12	516.450445570724	-1.67955637859727	0.383020915893509	5.16367974915336e-07	7.88641431402836e-05	239.615625661176	45.0638480291344	76.5226727228081	97.899176742378	82.1517002197923	96.6991544440733	156.423120445502	82.8564349529455	409.558004095729	77.5213130887719	134.869656609544	2113.0509483216	510.054373558028	1108.58140812515	1531.99278315586	883.950809732333	870.04532866409	1923.23449266664	620.337508559484	2283.66733495419	996.521972480499	1944.73984374154	48.4281230633645	32.036404071594	68.192140670242	122.199618269023	40.8122650515243	21.9086503277743	73.7098755638155	34.2194245141665	92.0314254191036	87.1459415849744	136.82332432702
protein_coding	PPL	ENSG00000118898.15	72.6693979677329	-2.56731904108896	0.713746575365213	1.8590336888006e-05	0.00140956944446576	163.502426921744	21.9823648922607	28.1925636347188	40.2085904477624	55.6302851882058	81.1289516098581	96.9998121198364	45.3737619980416	13.0248128511009	228.751415671786	221.856594896172	143.51646614323	21.2057617015373	53.0784531934066	156.164425637823	116.798305189858	143.670199199692	104.955274673548	40.5449351999663	53.0711422911889	181.252523713316	164.959592431079	15.7391399955935	0	21.1630781390406	51.7341449606084	5.10153313144054	6.25961437936408	18.2450187039147	7.77714193503783	24.5946050688984	47.5903368939222	24.0168601212322
protein_coding	RMI2	ENSG00000175643.9	22.0732450511178	-2.42437511535819	0.738806023955581	6.90683884111492e-05	0.00403502809018358	35.2375920089965	1.09911824461303	9.39752121157293	19.2301954315385	20.0527772190044	9.83381231634644	24.4684210752741	19.7277226078442	13.0248128511009	13.9792531799425	13.5667701914926	56.1851697241583	16.7413908170031	28.8140174478493	49.4191220372859	17.6967129075542	30.9502290829123	43.9677502010811	25.4853878399788	25.7314629290613	33.0217148465556	41.9086532122202	15.7391399955935	0	1.56763541770671	33.0028166128019	10.2030662628811	7.82451797420509	24.813225437324	19.4428548375946	19.0409845694697	29.0486471949915	18.1945910009335
protein_coding	NUPR1	ENSG00000176046.8	588.310187389761	-1.05697315317256	0.304224508656001	2.61012017091283e-05	0.00186031964981527	997.928605694779	428.656115399083	291.323157558761	636.344648825457	267.15474165964	506.441334291842	968.250376835845	467.547025805907	871.215259595861	1072.58997126104	1206.64450173746	660.786452625427	176.342649939099	254.776575328352	511.982104306282	284.032242166245	355.354482063067	459.533905327428	289.606679999759	841.097194493691	791.053524546375	1053.95804461371	730.05395518022	445.72388273522	469.506807603161	760.848718127569	238.071546133892	200.30766013965	443.718854879206	377.191383849335	726.730911068094	852.917726150813	776.545143919841
protein_coding	HIRIP3	ENSG00000149929.15	17.3370047144385	-3.10067689142636	1.03719739410156	0.000173175147569064	0.00830231167112497	35.2375920089965	3.2973547338391	18.7950424231459	27.9711933549651	18.759049656488	14.7507184745197	6.9909774500783	16.7685642166676	7.23600713950051	41.9377595398274	4.78827183229149	23.8176262961106	2.23218544226708	25.7809629796546	3.95352976298287	5.75143169495512	17.1945717127291	52.4776373367742	21.4308943199822	17.6903807637296	41.8275054723037	32.1002450136155	13.3177338424252	0	17.2439895947738	16.0554242981199	11.9035773066946	6.25961437936408	24.0834246891674	14.7765696765719	2.38012307118372	17.3055770523353	8.00562004041073
protein_coding	AARS	ENSG00000090861.15	424.078272135588	-1.57183977656304	0.252785843322534	2.74768963884112e-11	2.6705045389864e-08	628.638641440497	227.517476634898	232.253024228874	508.726079143428	195.999725721237	213.06593352084	573.260150906421	445.846530937278	509.414902620836	451.148625352689	586.563299455708	516.048569749062	202.012782525171	212.313812773626	438.841803691099	198.203184564607	275.877350590897	452.442332714351	220.680290159817	693.141282651588	449.829137798635	583.154451080681	743.371689022645	164.360681758612	258.659843921608	799.203342839744	193.858258994741	192.483142165445	451.016862360772	570.842218031777	772.746623777646	432.639426308384	600.421503030805
protein_coding	XAF1	ENSG00000132530.16	77.9512919104872	-1.36469697172372	0.623224694270647	0.000946878341023005	0.0300968517570022	119.807812830588	50.5594392521996	17.4525393929212	75.1725821414688	39.4586906567506	61.4613269771653	70.7836466820428	68.0606429970624	286.54588272422	48.2919655307103	184.348465543222	63.5136701229615	16.7413908170031	21.2313812773626	85.0008899041317	36.2782614604861	34.0070418318419	82.2622423117001	29.5398813599754	107.750501015444	33.0217148465556	72.2255512806348	127.123823041332	25.0719684038561	71.3274115056554	188.205251494627	3.40102208762703	26.6033611122973	110.929713719802	62.9948496738064	191.99659440882	59.3334070365783	101.889709605227
protein_coding	CNTROB	ENSG00000170037.13	48.3271968938761	-1.02520309642209	0.394433635854596	0.000461784429138081	0.0179524993887826	52.1516361733147	17.5858919138085	40.2750909067411	62.9351850486715	33.6369166254268	26.2234995102572	50.6845865130677	37.4826729549039	89.7264885298063	55.9170127197699	30.3257216045128	62.9029617563946	26.7862253072049	65.2106710661853	57.3261815632516	38.0479327512416	43.9416832658631	72.3340406533915	70.6640299199413	69.1533066218522	54.3023755254469	48.1503675204232	55.6923415228691	27.8577426709513	34.4879791895477	33.0028166128019	52.7158423582189	31.2980718968204	42.3284433930822	54.4399935452648	65.0566972790215	63.0417449763645	29.1113456014936
protein_coding	PLXDC1	ENSG00000161381.13	76.6072287794634	-1.4106287911365	0.501317764830208	0.000176846768803018	0.0084404857378262	88.798731862671	25.2797196260998	72.495163632134	87.409979234266	65.3332419070789	113.088841637984	90.8827068510179	96.6658407784365	180.900178487513	141.063372997601	99.7556631727394	40.3067521934179	22.3218544226708	30.3305446819466	55.3494166817602	35.8358436377973	29.8039243020637	51.0593228141587	13.9011206399884	38.5971943935919	36.6907942739506	77.5755921162374	142.862963036925	27.8577426709513	46.245244822348	165.906051080572	66.3199307087271	92.3293120956201	98.5231010011395	79.3268477373859	53.9494562801642	122.99320833624	138.278891607094
protein_coding	COL1A1	ENSG00000108821.13	28490.7209555738	-1.92451512433977	0.443847142901396	6.06323947243598e-07	9.00306849997403e-05	34148.0456640783	10320.7203169164	8084.55324801317	23619.9245886834	24538.7775420301	30218.4857637729	25617.5629936307	21206.3154173021	72257.3200936242	17016.5636435845	30973.7343924829	28250.75832902	5209.92082225136	7080.66565600044	24507.9310007308	13882.6288581536	15026.9093721443	22342.7086747623	16264.3111487865	63847.8006091664	13287.2042383685	40830.6199838463	48280.4172880212	10311.5434496526	19036.5806949215	57051.1663073358	14896.4767438064	16243.6993144498	34610.0706805781	39339.1170500019	62486.1643621431	36358.3993306333	53046.6939550416
protein_coding	BIRC5	ENSG00000089685.14	60.5289207109956	-2.39511949687471	1.02227951775985	0.000740085144694794	0.0248812901947548	53.5611398536746	3.2973547338391	6.71251515112352	94.4027775730073	25.2276874690701	21.306593352084	89.1349624884983	10.8502474343143	4.3416042837003	10.1667295854127	4.78827183229149	247.947596826177	40.1793379608074	98.5742702163266	264.886494119852	99.9864279276813	111.573665335931	182.962573417402	56.1836959199533	218.717434897021	153.367520065114	141.776082143468	1.21070307658411	0	0	16.0554242981199	3.40102208762703	1.56490359484102	10.2172104741922	9.3325703220454	6.34699485648991	8.65278852616767	0.727783640037339
protein_coding	MTCL1	ENSG00000168502.17	49.7259273456476	-1.50203123953868	0.665605692510447	0.000846910010415678	0.0278594305272431	90.2082355430309	26.3788378707128	69.8101575716846	57.6905862946156	70.5081521571446	103.255029321638	101.369173026135	49.3193065196104	11.5776114232008	59.7295363142996	98.1595725619756	53.7423362578905	10.0448344902019	94.0246885140346	17.7908839334229	41.1448575100635	48.5269023892576	11.3465161809242	37.0696550399692	35.3807615274593	46.9642166706568	60.6337961368292	33.8996861443551	11.1430970683805	69.7597760879487	62.437761159355	34.0102208762703	29.7331683019794	60.5734620969969	34.9971387076703	38.8753434960007	39.5556046910522	31.2946965216056
protein_coding	SETBP1	ENSG00000152217.18	226.270234331261	-1.26574501224812	0.299686816974336	1.23816029430224e-06	0.000159483996462473	260.758180866574	93.4250507921079	128.880290901572	230.762345178462	185.649905221105	210.607480441753	181.765413702036	184.454206383343	356.011551263425	104.20897825048	222.654640201554	225.3513872632	113.841457555621	163.784941282512	343.95708937951	192.451752869652	171.181513940058	238.276839799407	162.758954159865	360.240481006858	185.65541902619	386.094613635986	401.953421425925	130.931390553471	144.222458429018	343.407686376452	127.538328286014	159.620166673784	457.585069094181	144.654839991704	376.852819604088	172.437714200056	304.941345175645
protein_coding	MKNK2	ENSG00000099875.14	210.385610388662	-1.35640834236059	0.419986290633267	4.65437079172233e-05	0.00292705165495902	503.192813888469	72.5418041444602	60.4126363601117	246.49614144063	49.1616473756237	80.3094672501626	281.386842365652	176.563117340205	418.241212663129	353.293853093092	342.361436008842	218.022886864397	141.74377558396	162.268414048415	235.235020897481	183.603396415875	127.621932267811	277.989646432642	117.580312079902	376.322645337521	247.295953406427	277.310449978734	274.829598384593	122.574067752186	123.059380289977	219.424132074305	127.538328286014	120.497576802758	191.207796017026	140.766269024185	268.95390704376	182.944671696116	221.974010211388
protein_coding	ZNF383	ENSG00000188283.11	25.4567147245384	-1.44212378474818	0.722122861476494	0.0014136770745834	0.0397726884325557	47.9231251322352	17.5858919138085	33.5625757556176	38.4603908630771	18.1121858752298	19.6676246326929	20.9729323502349	23.673267129413	20.2608199906014	54.6461715215933	15.9609061076383	50.6887944250558	13.3931126536025	19.7148540432653	33.6050029853544	14.1573703260434	4.58521912339441	28.3662904523104	22.0101076799817	35.3807615274593	14.6763177095802	16.0501225068077	44.7960138336121	6.96443566773782	18.8116250124806	24.0831364471798	25.5076656572027	34.4278790865024	12.406612718662	24.8868541921211	23.8012307118371	21.6319713154192	39.3003165620163
protein_coding	TRIB3	ENSG00000101255.10	145.077462376707	-2.27105773511256	0.558187829839055	1.57106807809374e-06	0.000187313116192904	421.441600427598	47.2620845183605	38.9325878765164	234.258744347833	58.8646040944968	30.3209213087349	259.540037834157	164.726483775499	706.23429681525	296.105999175145	360.716478032626	71.4528788883317	30.1345034706056	7.58263617048666	83.0241250226403	31.4116654109087	59.9899501977436	41.13112115585	41.7033619199653	358.632264573792	37.4246101594296	139.992735198267	188.869679947121	20.8933070032135	41.5423385692279	191.773123560876	96.9291294973703	37.5576862761844	98.5231010011395	87.8817038659275	230.87193790482	116.812645103264	155.017915327953
protein_coding	RASSF2	ENSG00000101265.15	172.605965241793	-1.40025386610804	0.393961654400614	1.45027556587028e-05	0.0011552322691299	219.882574136138	46.1629662737474	251.04806665202	202.791151823497	49.1616473756237	80.3094672501626	110.107894838733	78.9108904313767	46.3104456928032	195.709544519195	238.615546309193	251.611847025578	91.5196031329502	259.326157030644	235.235020897481	121.222483416746	104.695836650839	151.759653919861	67.1887497599441	167.254509038898	163.64094246182	271.960409143131	257.879755312416	114.2167449509	597.269094146258	288.105669349595	139.441905592708	97.0240228801432	177.341581802051	69.9942774153405	215.797825120657	108.159856577096	226.340712051612
protein_coding	TPX2	ENSG00000088325.15	93.7349421073042	-2.29165028850549	0.711347881593329	2.92499387149367e-05	0.0020045583000089	77.5227024197922	14.2885371799694	12.0825272720223	83.9135800648954	21.3465047815208	22.1260777117795	78.6484963133809	16.7685642166676	17.3664171348012	29.2293475580615	14.3648154968745	421.388772931187	26.7862253072049	175.917159155291	417.097389994693	74.3261942117277	75.2740139423916	541.796147639128	110.050538399909	225.150300629286	183.453971369753	212.218286478902	37.5317953741075	11.1430970683805	8.62199479738692	21.4072323974931	28.9086877448297	21.9086503277743	40.1390411486124	27.9977109661362	0.793374357061238	20.3958586688238	23.2890764811949
protein_coding	DUSP18	ENSG00000167065.13	88.6609160893911	-1.16572437872418	0.360689651884089	6.01461463962096e-05	0.00365353665410157	101.48426498591	23.0814831368737	48.3301090880894	127.618569682028	59.5114678757551	34.4183431072125	53.306203056847	59.1831678235325	138.93133707841	101.667295854127	90.1791195081564	90.9955466184737	41.295430681941	119.805651493689	140.350306585892	86.7138932470156	79.859233065786	143.249766784167	79.9314436799336	131.873747511439	102.000408081583	94.5173880956455	102.90976150965	55.7154853419025	74.4626823410689	115.063874136526	85.0255521906757	76.6802761472099	81.737683793538	84.7708470919124	96.7916715614711	95.1806737878444	109.167546005601
protein_coding	APOL6	ENSG00000221963.5	140.500175955881	-1.22110676736253	0.403536346889694	0.000112115797310701	0.00579048303888261	179.006967405702	78.0373953675254	64.4401454507858	209.783950162238	100.263886095022	127.020075752808	206.23383477731	120.339107907849	227.210624180316	169.021879357486	162.801242297911	243.061929893641	81.4747686427484	133.454396600565	136.396776822909	113.258962608347	154.369043820945	75.1706696986225	70.6640299199413	258.922845723679	245.09450574999	228.26840898571	186.448273793953	66.858582410283	66.6245052525353	134.687170500894	56.116864445846	68.8557581730048	72.9800748156589	161.764552248787	168.988738054044	153.896024501125	114.9898151259
protein_coding	ATF4	ENSG00000128272.14	784.816924578736	-1.11614564495277	0.189324365146691	2.16020046556025e-10	1.53964687848698e-07	1117.73641852537	478.11643640667	487.328599971568	1054.16434956525	415.933411349027	665.421300072776	1111.56541456245	669.75618253631	1374.8413565051	1075.13165365739	1118.06147284006	778.042459006279	386.168081512205	342.735154905997	970.591556812295	476.483995035897	485.651125486192	797.092761709922	389.231377919676	1284.96493002	524.678358117494	1067.33314670271	1099.31839353837	449.902544135863	522.806411805189	1156.88251748119	590.07733220329	538.32683662531	775.048394542298	631.503925125072	1117.07109474222	896.799725104949	1050.19179257388
protein_coding	ADM2	ENSG00000128165.8	92.360973516257	-4.9417403622349	0.60203329162063	3.27780409504868e-17	1.75215017900827e-13	198.74001893074	0	6.71251515112352	187.057355561329	27.1682788128447	13.9312341148241	89.1349624884983	54.2512371715715	283.65147986842	80.0629954851251	99.7556631727394	81.2242127534027	2.23218544226708	10.6156906386813	102.791773837555	9.73319209915482	27.1292131467503	69.4974116081604	47.4954955199605	250.881763558348	50.6332960980519	79.3589390614382	153.759290726182	12.5359842019281	18.0278073036272	227.451844223365	66.3199307087271	29.7331683019794	120.417123445837	144.654839991704	274.507527543188	86.5278852616767	141.917809807281
protein_coding	MXRA5	ENSG00000101825.7	516.260163520162	-1.9448941606821	0.341834812256048	5.39084489246562e-10	3.3902072203147e-07	408.756067304359	119.803888662821	283.268139377413	340.898919013638	265.861014097123	286.000041533742	318.089473978563	170.644800557852	515.203708332436	294.835157976968	414.983558798596	229.015637462602	24.5540398649379	125.871760430079	150.234130993349	100.871263573059	81.769741033867	127.648307035397	39.3865084799673	188.161322668761	66.0434296931111	300.493960266345	1671.98094876266	555.761966285478	1371.68099049337	1698.30710353446	403.021117383803	442.867717340008	1414.35384992747	521.068509647535	1290.82007893863	1016.7026518247	1797.62559089223
protein_coding	NHSL2	ENSG00000204131.9	53.9603965952687	-1.82600553148506	0.537240640428999	2.82771232782139e-05	0.0019758870912901	60.6086582554739	24.1806013814867	34.9050787858423	55.9423867099303	60.8051954382715	51.6275146608188	61.1710526881851	52.2784649107871	33.2856328417023	85.1463602778314	114.120478669614	64.7350868560954	7.81264904793478	51.5619259593093	83.0241250226403	49.5507961411518	25.9829083659017	51.0593228141587	36.4904416799697	41.8136272597246	79.2521156317333	39.2336327944189	82.3278092077196	18.1075327361183	68.192140670242	39.2465927287374	17.0051104381351	37.5576862761844	54.0052553635876	94.8811316074616	56.3295793513479	57.4792380666852	90.9729550046674
protein_coding	TSC22D3	ENSG00000157514.16	267.956504946998	-1.10680307021913	0.451299614037652	0.000547066599159279	0.0202376782408715	394.66103050076	94.5241690367209	187.950424231459	307.683126904616	139.075712970515	86.0458577680314	248.17969947778	336.357670463743	868.320856740061	620.170504710175	412.58942288245	168.555509172475	66.9655632680124	42.4627625547253	150.234130993349	82.7321328428159	106.60634461892	202.818976734019	156.38760719987	368.28156317219	192.259761995501	210.434939533701	472.174199867804	238.183699836633	227.307135567473	276.510085134286	290.787388492111	286.377357855906	266.377273077155	161.764552248787	539.494562801642	296.048978859594	344.241661737661
