# Supplementary material for: RNA-Seq of Gingival Fibroblasts Grown on Collagen Membranes and Hyaluronic Acid
Source: J Funct Biomater. 2026 Jan 23;17(2):57. doi: 10.3390/jfb17020057 (PMC12942325; doi:10.3390/jfb17020057)
Supplement: Supplementary file 1 [file jfb-17-00057-s001.zip › Tables S1 Membranes versus TCS/Prepared for volcano/Collafleece HA_vs_TCS_paired_lfcShrink_apeglm_DESeq2results_GeneSymbols_GeneTypes_forVolcano.txt]

GeneType	GeneSymbol	ENSG	log2FoldChange	pvalue	padj	minus_log10_padj
protein_coding	NOC2L	ENSG00000188976.10	0.0262243284377781	0.792002032106604	0.942422621125549	0.0257543
protein_coding	KLHL17	ENSG00000187961.13	-0.0713870536685319	0.337615496806272	0.727006656373647	0.138462
protein_coding	ISG15	ENSG00000187608.9	0.141216519551366	0.0933207804595075	0.439714048546577	0.35683
protein_coding	SDF4	ENSG00000078808.16	-0.0680585990541638	0.484703697237061	0.817920711915077	0.0872888
protein_coding	B3GALT6	ENSG00000176022.5	-0.0572517546843358	0.573357797020604	0.862996690790013	0.0639909
protein_coding	UBE2J2	ENSG00000160087.20	-0.0330023003984711	0.742465851797256	0.925227424968276	0.0337515
protein_coding	ACAP3	ENSG00000131584.18	-0.240519984086853	0.0501511716535025	0.327282669568636	0.485077
protein_coding	INTS11	ENSG00000127054.20	-0.17988919448184	0.126708258455994	0.506666750020228	0.295278
protein_coding	CPTP	ENSG00000224051.6	-0.162479191073118	0.130681647469066	0.515163523715585	0.288055
protein_coding	DVL1	ENSG00000107404.19	0.132753974179337	0.241439908551959	0.643152801293086	0.191686
protein_coding	MXRA8	ENSG00000162576.16	-0.250377971399583	0.0459317242528299	0.315174110830448	0.501449
protein_coding	AURKAIP1	ENSG00000175756.13	-0.314810812767002	0.0140518753744007	0.167032760464755	0.777198
protein_coding	CCNL2	ENSG00000221978.11	0.0316459856367635	0.747701687656926	0.926367487876119	0.0332167
protein_coding	MRPL20	ENSG00000242485.5	-0.0209011583995816	0.817143110854245	0.95371618696612	0.0205808
protein_coding	ATAD3A	ENSG00000197785.13	0.107970550681497	0.245968999576091	0.644851662111311	0.19054
protein_coding	SSU72	ENSG00000160075.11	0.00373218562159428	0.982659328411822	0.994392400587394	0.0024422
protein_coding	FNDC10	ENSG00000228594.3	-0.0514409125128409	0.454498400891575	0.803729979322048	0.0948898
protein_coding	MIB2	ENSG00000197530.12	-0.00730614079545439	0.894226277945559	0.97395168747144	0.0114626
protein_coding	CDK11B	ENSG00000248333.8	0.834598624720336	0.00231727214418109	0.0580333826574228	1.23632
protein_coding	SLC35E2B	ENSG00000189339.11	-0.0167118952046135	0.775469326748184	0.936121060015227	0.028668
protein_coding	SLC35E2A	ENSG00000215790.7	-0.150728980661521	0.179800617890758	0.580454197289564	0.236232
protein_coding	NADK	ENSG00000008130.15	0.0122795151504667	0.872280054350911	0.967593863195259	0.0143069
protein_coding	GNB1	ENSG00000078369.17	0.227356878456757	0.0238526449649037	0.22001922743492	0.657539
protein_coding	FAAP20	ENSG00000162585.16	0.0365260074013736	0.706228223940744	0.910397996762423	0.0407687
protein_coding	SKI	ENSG00000157933.9	-0.16567639965059	0.10468100605296	0.466320212636504	0.331316
protein_coding	RER1	ENSG00000157916.19	0.00463169636425122	0.965797026637753	0.992481128542947	0.00327774
protein_coding	PEX10	ENSG00000157911.10	-0.369700001668183	0.0247462280843546	0.225079871561279	0.647663
protein_coding	TNFRSF14	ENSG00000157873.17	-0.141935932424235	0.129450915151395	0.512921896575162	0.289949
protein_coding	PRXL2B	ENSG00000157870.15	0.025656587622223	0.786837560395226	0.940437182497527	0.0266702
protein_coding	MEGF6	ENSG00000162591.15	-0.0573855104502844	0.431713270791164	0.791918465366859	0.10132
protein_coding	TPRG1L	ENSG00000158109.14	-0.187896046795967	0.102236244448472	0.460397709165659	0.336867
protein_coding	WRAP73	ENSG00000116213.15	0.24452161601533	0.0326758460012658	0.260182846949103	0.584721
protein_coding	LRRC47	ENSG00000130764.9	0.012156128027162	0.90946993817589	0.978054671160683	0.00963687
protein_coding	CEP104	ENSG00000116198.12	0.00586982042758926	0.936972620770713	0.985132648322436	0.00650529
protein_coding	DFFB	ENSG00000169598.15	-0.0423049235861599	0.599816530430125	0.872729771158306	0.0591202
protein_coding	C1orf174	ENSG00000198912.10	-0.0953812320998118	0.299453647069935	0.698430921607328	0.155877
protein_coding	RPL22	ENSG00000116251.10	-0.0595385115004735	0.549357176512195	0.848365165803885	0.0714172
protein_coding	ICMT	ENSG00000116237.15	-0.0113736203287268	0.913599351961873	0.979079294611398	0.00918213
protein_coding	GPR153	ENSG00000158292.6	0.0098883039691676	0.894649195147894	0.97395168747144	0.0114626
protein_coding	ACOT7	ENSG00000097021.19	0.272781707338464	0.0464341004201452	0.316049227059231	0.500245
protein_coding	PLEKHG5	ENSG00000171680.21	-0.0519881609371526	0.477203173731402	0.813547320786907	0.0896172
protein_coding	NOL9	ENSG00000162408.10	-0.429448848328993	0.0176174991713508	0.187808222708543	0.726285
protein_coding	KLHL21	ENSG00000162413.16	0.0446461508377259	0.645587470643016	0.89103352999363	0.050106
protein_coding	PHF13	ENSG00000116273.5	0.0242928625635226	0.804238641702174	0.948019097498059	0.0231829
protein_coding	THAP3	ENSG00000041988.15	0.0150391962953725	0.843380355980193	0.963190872944655	0.0162876
protein_coding	DNAJC11	ENSG00000007923.15	-0.0691476963695316	0.491017272574129	0.821129879585902	0.0855881
protein_coding	CAMTA1	ENSG00000171735.18	0.355108185406102	0.0152039143177871	0.17439472741202	0.758467
protein_coding	VAMP3	ENSG00000049245.12	0.0439128363906398	0.667688540928348	0.899269331461032	0.0461102
protein_coding	PER3	ENSG00000049246.14	-0.813093142189573	0.00275943741769124	0.0655169284028977	1.18365
protein_coding	PARK7	ENSG00000116288.12	0.229971892086965	0.0565716015955427	0.347527560608102	0.459011
protein_coding	ERRFI1	ENSG00000116285.12	0.813632310236107	0.00315044460681564	0.0699986496073419	1.15491
protein_coding	RERE	ENSG00000142599.17	0.107726541117284	0.310150890795827	0.707401358732622	0.150334
protein_coding	ENO1	ENSG00000074800.15	-0.034447989062215	0.750445105768285	0.927503882075161	0.0326843
protein_coding	H6PD	ENSG00000049239.12	0.117210448652534	0.277864380845547	0.678730888045885	0.168302
protein_coding	SPSB1	ENSG00000171621.13	-0.0468461594170637	0.607908922184582	0.874688408262123	0.0581466
protein_coding	PIK3CD	ENSG00000171608.15	0.0898647486825739	0.307573035150353	0.706062185430204	0.151157
protein_coding	CLSTN1	ENSG00000171603.17	-0.0658214014161882	0.51965087640446	0.835371832394854	0.0781202
protein_coding	CTNNBIP1	ENSG00000178585.14	0.0414302568849477	0.624062537946191	0.882260949334639	0.0544029
protein_coding	LZIC	ENSG00000162441.11	-0.15122616160671	0.134008471669697	0.519804759729193	0.28416
protein_coding	NMNAT1	ENSG00000173614.13	-0.0350211710475007	0.576798262520051	0.863921500523642	0.0635257
protein_coding	UBE4B	ENSG00000130939.18	0.167683743217656	0.144152117380143	0.536084013414111	0.270767
protein_coding	KIF1B	ENSG00000054523.17	-0.0527986062563532	0.572119298375006	0.862282358853409	0.0643505
protein_coding	PGD	ENSG00000142657.20	0.672831530155966	0.000164503538931591	0.0102994989683128	1.98718
protein_coding	DFFA	ENSG00000160049.11	0.0181148521042853	0.857920461612289	0.965571352086038	0.0152156
protein_coding	PEX14	ENSG00000142655.12	0.0756318512520195	0.380538457551297	0.760871062950652	0.118689
protein_coding	TARDBP	ENSG00000120948.17	-0.186398408946228	0.0895085368108618	0.432842081242616	0.363671
protein_coding	SRM	ENSG00000116649.9	-0.100540291128757	0.334060020982493	0.724814301400656	0.139773
protein_coding	EXOSC10	ENSG00000171824.13	-0.0647813748710481	0.490164134046134	0.821129879585902	0.0855881
protein_coding	MTOR	ENSG00000198793.12	0.0176477530916223	0.827329055810614	0.957675674307763	0.0187815
protein_coding	UBIAD1	ENSG00000120942.13	-0.0415047780157929	0.564125583211885	0.856237429935893	0.0674058
protein_coding	FBXO2	ENSG00000116661.10	0.0957276177953738	0.140885177344934	0.530858707840937	0.275021
protein_coding	FBXO44	ENSG00000132879.13	0.0462505754964117	0.579142652029207	0.864933700588329	0.0630172
protein_coding	MAD2L2	ENSG00000116670.14	-0.104408977967998	0.328448597348477	0.720164727805539	0.142568
protein_coding	AGTRAP	ENSG00000177674.15	0.129826707966656	0.144912445147205	0.537435579669937	0.269674
protein_coding	MTHFR	ENSG00000177000.12	-0.222944609872877	0.0687400774047165	0.385492667212585	0.413984
protein_coding	CLCN6	ENSG00000011021.22	-0.106674841384499	0.125972666498892	0.505560057789697	0.296227
protein_coding	KIAA2013	ENSG00000116685.15	-0.269649438459504	0.0442833233864883	0.309998838042084	0.50864
protein_coding	PLOD1	ENSG00000083444.16	0.161208190683828	0.155221048526937	0.551514103380822	0.258443
protein_coding	MFN2	ENSG00000116688.16	-0.0423271619879074	0.671626305227327	0.900300201439256	0.0456127
protein_coding	TNFRSF1B	ENSG00000028137.18	0.151459244380132	0.038362325640491	0.28719903249773	0.541817
protein_coding	VPS13D	ENSG00000048707.15	0.25927340240693	0.0581281272595977	0.350725551999989	0.455033
protein_coding	DHRS3	ENSG00000162496.8	0.0977838185936081	0.125989039672348	0.505560057789697	0.296227
protein_coding	PDPN	ENSG00000162493.16	0.0626798398179423	0.38645787932175	0.765124434310846	0.116268
protein_coding	PRDM2	ENSG00000116731.22	-0.0555227999151377	0.580609600461865	0.864953122200442	0.0630074
protein_coding	KAZN	ENSG00000189337.16	-0.023627253240336	0.78270572813296	0.939431861983113	0.0271347
protein_coding	TMEM51	ENSG00000171729.13	-0.167945058737295	0.136360621440175	0.523068586061536	0.281441
protein_coding	EFHD2	ENSG00000142634.12	0.0908155850076042	0.344373330868474	0.732801752036055	0.135014
protein_coding	CASP9	ENSG00000132906.17	-0.0409823880159646	0.586862929266261	0.867623166168994	0.0616689
protein_coding	DNAJC16	ENSG00000116138.12	0.0513041370652878	0.559856754258119	0.854080539164463	0.0685012
protein_coding	DDI2	ENSG00000197312.11	-0.00943723325150327	0.905179191926048	0.976311857627847	0.0104114
protein_coding	PLEKHM2	ENSG00000116786.12	0.185211405664328	0.114659293194054	0.48380976593453	0.315325
protein_coding	FBLIM1	ENSG00000162458.12	0.0456300854032392	0.656122162941185	0.895846437192945	0.0477664
protein_coding	SPEN	ENSG00000065526.10	0.388130565360444	0.020591977303583	0.20300719676913	0.692489
protein_coding	ZBTB17	ENSG00000116809.11	-0.0696735002741738	0.384028944237213	0.763796470685893	0.117022
protein_coding	HSPB7	ENSG00000173641.17	0.07433651328921	0.0571270713453978	0.348597169004193	0.457676
protein_coding	EPHA2	ENSG00000142627.12	-0.0266342689197671	0.662500067321613	0.898408352878071	0.0465262
protein_coding	ARHGEF19	ENSG00000142632.16	0.0174297499356122	0.831083322402984	0.958966504681353	0.0181966
protein_coding	FBXO42	ENSG00000037637.10	-0.0218628106426813	0.769231685942539	0.933409380756437	0.0299278
protein_coding	SZRD1	ENSG00000055070.16	0.235437397322276	0.063483432828349	0.369074927807678	0.432885
protein_coding	NECAP2	ENSG00000157191.19	0.216201624910625	0.0924648007487706	0.437711415662616	0.358812
protein_coding	CROCC	ENSG00000058453.16	-0.217069054797961	0.0634341449442661	0.369074927807678	0.432885
protein_coding	SDHB	ENSG00000117118.9	0.592386028097081	0.00570852888166394	0.100931648950271	0.995973
protein_coding	RCC2	ENSG00000179051.13	-0.630582919924688	0.000169964325215347	0.010569006100636	1.97597
protein_coding	ARHGEF10L	ENSG00000074964.16	-0.18369409862886	0.0872382493636387	0.428503405391199	0.368046
protein_coding	ALDH4A1	ENSG00000159423.16	0.00475041383423938	0.948537086957698	0.989001655284626	0.00480298
protein_coding	IFFO2	ENSG00000169991.10	0.134652347460794	0.0184650993677129	0.192376755296929	0.715847
protein_coding	UBR4	ENSG00000127481.14	0.273858207973054	0.0497487628776707	0.326534399654097	0.486071
protein_coding	EMC1	ENSG00000127463.14	0.121509269769113	0.259898988563478	0.660040243410574	0.18043
protein_coding	MRTO4	ENSG00000053372.4	-0.436610939297891	0.0169263020266049	0.184634041557513	0.733688
protein_coding	AKR7A2	ENSG00000053371.12	-0.0552414316130636	0.56561005232955	0.857419815645839	0.0668065
protein_coding	PQLC2	ENSG00000040487.12	0.105542118103694	0.169179546164232	0.567924559487737	0.245709
protein_coding	CAPZB	ENSG00000077549.17	-0.266849977561966	0.00754471221887429	0.119318710022024	0.923291
protein_coding	MINOS1	ENSG00000173436.14	0.0290903777721449	0.776074768215905	0.936121060015227	0.028668
protein_coding	NBL1	ENSG00000158747.14	-0.0330761460168708	0.714694092839131	0.912432779698672	0.0397991
protein_coding	TMCO4	ENSG00000162542.13	-0.0306261719575861	0.649980198976718	0.893866058276422	0.0487276
protein_coding	CAMK2N1	ENSG00000162545.5	0.741036690581177	0.000135850979713808	0.00913098386444056	2.03948
protein_coding	MUL1	ENSG00000090432.6	-0.614602498874631	0.00906800001158602	0.13136384802838	0.881524
protein_coding	PINK1	ENSG00000158828.7	0.374342490638693	0.0100577393114213	0.139723092774624	0.854732
protein_coding	DDOST	ENSG00000244038.9	-0.277849133383128	0.0398184823620192	0.291651239800655	0.535136
protein_coding	HP1BP3	ENSG00000127483.17	-0.229199803017829	0.04785567965699	0.319672271944777	0.495295
protein_coding	EIF4G3	ENSG00000075151.20	0.0452946826316139	0.664243397658278	0.899002174266668	0.0462393
protein_coding	ECE1	ENSG00000117298.15	-0.696433753648683	0.00034505630365157	0.0177199981555	1.75154
protein_coding	NBPF3	ENSG00000142794.18	-0.0303741929408992	0.512034882859312	0.830206432966143	0.0808139
protein_coding	ALPL	ENSG00000162551.13	-0.0333422564938519	0.496097028792714	0.82227070538426	0.0849852
protein_coding	USP48	ENSG00000090686.15	-0.205124874868054	0.091761943676171	0.436329165485022	0.360186
protein_coding	HSPG2	ENSG00000142798.19	0.139248532946226	0.215934725691099	0.616060963652416	0.210376
protein_coding	ZBTB40	ENSG00000184677.17	-0.0504406422588628	0.567677540481548	0.859556136747031	0.0657258
protein_coding	EPHB2	ENSG00000133216.16	-1.52638096533397	4.50571029761554e-08	2.02010807108382e-05	4.69463
protein_coding	KDM1A	ENSG00000004487.16	0.000941273581724456	0.994218570824612	0.99806343658777	0.000841854
protein_coding	LUZP1	ENSG00000169641.13	0.0251889811802447	0.81274786424506	0.951529501080482	0.0215777
protein_coding	HNRNPR	ENSG00000125944.19	-0.074849634230513	0.492395396605765	0.821129879585902	0.0855881
protein_coding	ZNF436	ENSG00000125945.14	0.00334126693834144	0.961786254040044	0.991836869614767	0.00355975
protein_coding	TCEA3	ENSG00000204219.10	-0.00662408666331519	0.921647316803085	0.98072281379595	0.00845372
protein_coding	ASAP3	ENSG00000088280.18	-0.121510941963447	0.181699702931106	0.580454197289564	0.236232
protein_coding	ID3	ENSG00000117318.8	0.0959565249991342	0.161261596052853	0.557140202298088	0.254036
protein_coding	RPL11	ENSG00000142676.14	0.145447175526366	0.131445835220321	0.515685141523155	0.287615
protein_coding	ELOA	ENSG00000011007.12	0.0378545383240425	0.705022792047693	0.910312262214713	0.0408096
protein_coding	PITHD1	ENSG00000057757.9	-0.0816305660172009	0.416748234274262	0.783686136024441	0.105858
protein_coding	LYPLA2	ENSG00000011009.10	0.110308944650227	0.302268941776973	0.700391204913104	0.154659
protein_coding	GALE	ENSG00000117308.14	0.0342686663917821	0.604074955382018	0.873539124842828	0.0587176
protein_coding	HMGCL	ENSG00000117305.14	-0.0115635633148167	0.876393708168597	0.968474641114192	0.0139117
protein_coding	FUCA1	ENSG00000179163.11	-0.0321875794965391	0.664975478756409	0.899048563764959	0.0462168
protein_coding	PNRC2	ENSG00000189266.12	0.155013824065154	0.159214920569067	0.554220711699101	0.256317
protein_coding	SRSF10	ENSG00000188529.14	-0.0262118319616602	0.780026672439993	0.938585850986955	0.027526
protein_coding	NIPAL3	ENSG00000001461.16	0.00760012866488307	0.934992572504079	0.984310388720464	0.00686793
protein_coding	RCAN3	ENSG00000117602.11	-0.031600439994811	0.601036566311546	0.872930614093163	0.0590203
protein_coding	SRRM1	ENSG00000133226.16	-0.0935818564140507	0.367927772449357	0.751727261501916	0.12394
protein_coding	CLIC4	ENSG00000169504.14	0.00217487714369139	0.994027462426953	0.99806343658777	0.000841854
protein_coding	RUNX3	ENSG00000020633.18	0.678907297552851	0.00489828651503017	0.0928435712955702	1.03225
protein_coding	SYF2	ENSG00000117614.9	-0.0189035134143272	0.851368342947513	0.965424904623351	0.0152815
protein_coding	RSRP1	ENSG00000117616.17	-0.079855537266556	0.424190272714063	0.786336357239507	0.104392
protein_coding	TMEM50A	ENSG00000183726.10	0.226801991894335	0.0706306072690377	0.390111408487174	0.408811
protein_coding	MACO1	ENSG00000204178.10	-0.0773645668374932	0.41195820369306	0.781591934403956	0.10702
protein_coding	LDLRAP1	ENSG00000157978.11	-0.055052830064512	0.588428696041126	0.868043337864478	0.0614586
protein_coding	MAN1C1	ENSG00000117643.14	0.0419672944642022	0.5154786026194	0.832948542786624	0.0793818
protein_coding	SELENON	ENSG00000162430.16	-0.063626276862723	0.534202194757893	0.841729146481866	0.0748276
protein_coding	MTFR1L	ENSG00000117640.17	-0.00431456275936015	0.957613980338619	0.990717269472312	0.00405027
protein_coding	STMN1	ENSG00000117632.22	-0.0649777645017955	0.492894972763619	0.821129879585902	0.0855881
protein_coding	PAFAH2	ENSG00000158006.13	-0.128381699467393	0.110966237366341	0.47688875212305	0.321583
protein_coding	ZNF593	ENSG00000142684.8	-0.0627609079635489	0.520299754710691	0.835371832394854	0.0781202
protein_coding	SH3BGRL3	ENSG00000142669.14	-0.280538533527402	0.0381422378261751	0.286211528231036	0.543313
protein_coding	DHDDS	ENSG00000117682.16	-0.0697882910134512	0.438475787310811	0.795452579244635	0.0993857
protein_coding	ARID1A	ENSG00000117713.19	0.0618868166926858	0.542924891865083	0.845464469597738	0.0729046
protein_coding	ZDHHC18	ENSG00000204160.11	-0.014981654020105	0.827345454546374	0.957675674307763	0.0187815
protein_coding	GPN2	ENSG00000142751.14	0.164503557290757	0.0782066741094526	0.40907222905291	0.3882
protein_coding	NUDC	ENSG00000090273.13	0.18979781224481	0.114424532055551	0.483809269660857	0.315326
protein_coding	TRNP1	ENSG00000253368.3	-0.0400200609159719	0.522278236907292	0.836507782690506	0.07753
protein_coding	SLC9A1	ENSG00000090020.10	-0.386389595864857	0.0228084279949895	0.214718682082594	0.66813
protein_coding	WDTC1	ENSG00000142784.15	-0.053371051966541	0.486575007103689	0.819214703941966	0.0866023
protein_coding	TMEM222	ENSG00000186501.14	-0.0363443743178209	0.66558308299491	0.899048563764959	0.0462168
protein_coding	MAP3K6	ENSG00000142733.15	-0.12350975604532	0.107290892827933	0.468960546018645	0.328864
protein_coding	WASF2	ENSG00000158195.10	-0.098770663747145	0.369525084315218	0.752530567457785	0.123476
protein_coding	AHDC1	ENSG00000126705.14	-0.564826259952992	0.00699301196267392	0.112938378711665	0.947158
protein_coding	IFI6	ENSG00000126709.14	-0.00631126930383587	0.944055489846768	0.987533807463185	0.00544803
protein_coding	FAM76A	ENSG00000009780.15	-0.0629753058174427	0.403833445017243	0.775848078076763	0.110223
protein_coding	STX12	ENSG00000117758.13	0.11368317674802	0.286500073305914	0.685144910348883	0.164218
protein_coding	PPP1R8	ENSG00000117751.17	-0.107937022813301	0.292196735501586	0.690708652500645	0.160705
protein_coding	RPA2	ENSG00000117748.9	-0.0552849340732523	0.561009818750117	0.854918702392686	0.0680752
protein_coding	XKR8	ENSG00000158156.7	-0.0231634700754422	0.746055374835933	0.925875040260818	0.0334476
protein_coding	EYA3	ENSG00000158161.15	-0.148625669402237	0.155386544444929	0.551514103380822	0.258443
protein_coding	DNAJC8	ENSG00000126698.10	-0.134375340462832	0.211192570849465	0.610008920591715	0.214664
protein_coding	ATP5IF1	ENSG00000130770.17	0.0143401924222437	0.892205627892237	0.97395168747144	0.0114626
protein_coding	SESN2	ENSG00000130766.4	-0.600200340724186	0.00406196963132051	0.0819657050770436	1.08637
protein_coding	MED18	ENSG00000130772.13	0.10265674757848	0.123377705490807	0.498803894688842	0.30207
protein_coding	PHACTR4	ENSG00000204138.12	-0.140174909666744	0.212456071236993	0.611480147096143	0.213618
protein_coding	RCC1	ENSG00000180198.16	-0.00149319646769116	0.98634227306186	0.995050735907567	0.00215477
protein_coding	TRNAU1AP	ENSG00000180098.9	-0.0502806868383913	0.528951580840006	0.839227238171913	0.0761204
protein_coding	TAF12	ENSG00000120656.11	-0.0827994380956779	0.363615106525672	0.748994286745601	0.125521
protein_coding	GMEB1	ENSG00000162419.12	-0.108840766004256	0.249264517282898	0.648783300820891	0.1879
protein_coding	YTHDF2	ENSG00000198492.15	0.0646943298723945	0.526089416199597	0.837244468332467	0.0771477
protein_coding	EPB41	ENSG00000159023.21	0.00476125319979816	0.97062738836314	0.993291999157332	0.00292306
protein_coding	TMEM200B	ENSG00000253304.1	-0.0111670835021194	0.915876163774302	0.979401009009947	0.00903945
protein_coding	SRSF4	ENSG00000116350.16	0.347227976615749	0.0252363467565911	0.227854256565735	0.642343
protein_coding	MECR	ENSG00000116353.15	-0.497577201021246	0.0126292808112665	0.156853608554058	0.804505
protein_coding	PTPRU	ENSG00000060656.19	-0.0569168070305648	0.522399837418723	0.836507782690506	0.07753
protein_coding	SDC3	ENSG00000162512.15	-0.0753487732438253	0.440637219042952	0.796681016362517	0.0987155
protein_coding	PUM1	ENSG00000134644.15	0.170476709724961	0.142550508058436	0.533452767040847	0.272904
protein_coding	ZCCHC17	ENSG00000121766.15	0.0113932330723953	0.912518407286923	0.979079294611398	0.00918213
protein_coding	SERINC2	ENSG00000168528.11	-0.110456318576377	0.283079481668286	0.682211848650094	0.166081
protein_coding	PEF1	ENSG00000162517.12	-0.173464458811762	0.132523692740163	0.51790330962867	0.285751
protein_coding	COL16A1	ENSG00000084636.17	-0.033292226285557	0.715081360466196	0.912672258589988	0.0396852
protein_coding	SPOCD1	ENSG00000134668.12	0.390898620585015	0.0216236482073324	0.208065019224448	0.681801
protein_coding	PTP4A2	ENSG00000184007.20	0.042053110401699	0.664811729164885	0.899048563764959	0.0462168
protein_coding	KHDRBS1	ENSG00000121774.17	-0.0497964035979915	0.630216393854241	0.885052704904227	0.0530309
protein_coding	TMEM39B	ENSG00000121775.17	-0.0383604906049739	0.622339129835066	0.881848083370383	0.0546062
protein_coding	KPNA6	ENSG00000025800.13	0.0567188349424644	0.586213794863872	0.866943908566681	0.062009
protein_coding	TXLNA	ENSG00000084652.15	-0.262670125113336	0.0367739046115601	0.280880626724978	0.551478
protein_coding	CCDC28B	ENSG00000160050.14	0.0291039374092946	0.714457962177638	0.912386173828694	0.0398213
protein_coding	EIF3I	ENSG00000084623.11	0.675038092641618	0.000768853079237902	0.029188053079611	1.53479
protein_coding	HDAC1	ENSG00000116478.11	0.00296718440715743	0.9799967228151	0.993684518550133	0.00275148
protein_coding	MARCKSL1	ENSG00000175130.6	0.00883638338140395	0.92451320097464	0.980916061231838	0.00836815
protein_coding	BSDC1	ENSG00000160058.18	0.00227817760295356	0.986227036221735	0.995050735907567	0.00215477
protein_coding	ZBTB8A	ENSG00000160062.14	-0.166549681255666	0.0990499162678215	0.454069851857651	0.342877
protein_coding	ZBTB8OS	ENSG00000176261.15	0.0837533523246013	0.369885115368978	0.752530567457785	0.123476
protein_coding	RBBP4	ENSG00000162521.18	-0.0773334761822655	0.475262437236094	0.813290677160561	0.0897542
protein_coding	SYNC	ENSG00000162520.14	0.0378798310821429	0.589855647489457	0.868675765055763	0.0611423
protein_coding	KIAA1522	ENSG00000162522.10	-0.0591661150708338	0.394971318080063	0.770307834130544	0.113336
protein_coding	YARS	ENSG00000134684.10	-0.64765630896148	0.00175443711559054	0.04845108662723	1.3147
protein_coding	S100PBP	ENSG00000116497.17	-0.0293493860788884	0.742161874012686	0.925227424968276	0.0337515
protein_coding	AK2	ENSG00000004455.16	-0.0697706805360881	0.45869197836649	0.805662460118608	0.0938469
protein_coding	AZIN2	ENSG00000142920.16	-0.00640143315492899	0.89439476086327	0.97395168747144	0.0114626
protein_coding	ZNF362	ENSG00000160094.14	-0.197484169740932	0.0887295377339993	0.432172008637548	0.364343
protein_coding	PHC2	ENSG00000134686.18	0.182304168990953	0.0999204798257444	0.456392029377592	0.340662
protein_coding	SMIM12	ENSG00000163866.8	-0.0300854008910025	0.724021338895154	0.916913141984013	0.0376718
protein_coding	ZMYM6	ENSG00000163867.16	0.0222256058099105	0.764915868532446	0.93190989992987	0.0306261
protein_coding	SFPQ	ENSG00000116560.10	0.127705675616169	0.210765494973793	0.609821132839622	0.214798
protein_coding	ZMYM4	ENSG00000146463.11	-0.0412288766581482	0.68075668175632	0.90362024038295	0.044014
protein_coding	KIAA0319L	ENSG00000142687.17	0.0609146413929793	0.528925973421547	0.839227238171913	0.0761204
protein_coding	NCDN	ENSG00000020129.15	0.0777909401544215	0.413577031956389	0.782389828044981	0.106577
protein_coding	PSMB2	ENSG00000126067.11	0.0289853191333695	0.785978833717321	0.940273854078004	0.0267456
protein_coding	C1orf216	ENSG00000142686.7	-0.186622341518767	0.105411076554609	0.467068662523356	0.330619
protein_coding	CLSPN	ENSG00000092853.13	-0.0802832887080109	0.113372294308796	0.482105323271345	0.316858
protein_coding	AGO4	ENSG00000134698.10	0.121096456845979	0.113489841912891	0.4822922570552	0.31669
protein_coding	AGO1	ENSG00000092847.11	0.0891768876721278	0.3650668915516	0.749742165272591	0.125088
protein_coding	AGO3	ENSG00000126070.19	0.0165464085334368	0.855336337649458	0.965571352086038	0.0152156
protein_coding	ADPRHL2	ENSG00000116863.10	-0.2408957585581	0.056453516166599	0.347321099845752	0.459269
protein_coding	TRAPPC3	ENSG00000054116.11	-0.116184030635872	0.279786516017293	0.679416047689812	0.167864
protein_coding	MAP7D1	ENSG00000116871.15	-0.00388530971029598	0.964514845669274	0.992446536034466	0.00329288
protein_coding	THRAP3	ENSG00000054118.14	-0.126033973717608	0.221188878280316	0.623089774370787	0.205449
protein_coding	EVA1B	ENSG00000142694.6	0.107888508018979	0.326775196773424	0.717852329118683	0.143965
protein_coding	STK40	ENSG00000196182.10	0.0841666483454739	0.364259658924384	0.749237114944312	0.125381
protein_coding	LSM10	ENSG00000181817.5	-0.0605129733217019	0.523104668940538	0.836507782690506	0.07753
protein_coding	MRPS15	ENSG00000116898.11	0.193018247762288	0.100343755995233	0.457021561311621	0.340063
protein_coding	ZC3H12A	ENSG00000163874.10	0.0401011199402563	0.447936364768932	0.800797077205873	0.0964775
protein_coding	MEAF6	ENSG00000163875.15	-0.181963874272456	0.130587230081412	0.515163523715585	0.288055
protein_coding	SNIP1	ENSG00000163877.10	-0.0449868062656883	0.491604522087612	0.821129879585902	0.0855881
protein_coding	GNL2	ENSG00000134697.12	0.6903688105039	0.000938193426910906	0.032240699681927	1.4916
protein_coding	C1orf109	ENSG00000116922.14	0.0131063028492499	0.821274892284971	0.955523268808115	0.0197587
protein_coding	CDCA8	ENSG00000134690.10	-0.0702836075109292	0.116079707253043	0.486067157123253	0.313304
protein_coding	YRDC	ENSG00000196449.3	0.0224895113160327	0.705091309246456	0.910312262214713	0.0408096
protein_coding	C1orf122	ENSG00000197982.13	0.0129475344392081	0.898836991340686	0.974547307073602	0.0111971
protein_coding	MTF1	ENSG00000188786.9	0.0194598355857258	0.846196529884799	0.964654349547808	0.0156283
protein_coding	INPP5B	ENSG00000204084.12	-0.0530912945475626	0.426668528072998	0.788536156703526	0.103178
protein_coding	SF3A3	ENSG00000183431.11	-0.129793328851651	0.244604823011054	0.644052329355529	0.191079
protein_coding	FHL3	ENSG00000183386.9	0.0486321459799315	0.541937480539369	0.845121521846212	0.0730808
protein_coding	UTP11	ENSG00000183520.11	0.157607795713892	0.171059277632104	0.570052080508592	0.244085
protein_coding	RRAGC	ENSG00000116954.7	0.00122815517347807	0.981609236205226	0.994115890555281	0.00256298
protein_coding	AKIRIN1	ENSG00000174574.15	-0.067352074722602	0.501226334071103	0.824196783548112	0.0839691
protein_coding	NDUFS5	ENSG00000168653.10	0.188621355595867	0.107129676285517	0.468960546018645	0.328864
protein_coding	MACF1	ENSG00000127603.25	-0.00983668352300167	0.921480172487639	0.98072281379595	0.00845372
protein_coding	PABPC4	ENSG00000090621.13	0.107755134486829	0.342628034950214	0.731599804969186	0.135726
protein_coding	PPIE	ENSG00000084072.16	-0.0259865010181023	0.761500858417429	0.930717921021408	0.0311819
protein_coding	CAP1	ENSG00000131236.16	0.193990516788247	0.112650804247296	0.48096263504182	0.317889
protein_coding	PPT1	ENSG00000131238.17	0.034754369660104	0.665842748835679	0.899048563764959	0.0462168
protein_coding	RLF	ENSG00000117000.8	0.0137277181685631	0.874179866867166	0.968474641114192	0.0139117
protein_coding	ZMPSTE24	ENSG00000084073.8	-0.0456137412941628	0.621056419517255	0.881386236520268	0.0548337
protein_coding	SMAP2	ENSG00000084070.11	0.433650227477969	0.0175726740722217	0.187808222708543	0.726285
protein_coding	NFYC	ENSG00000066136.20	-0.832445151264657	0.00159946469390822	0.0457815333814136	1.33931
protein_coding	CITED4	ENSG00000179862.6	1.39636448674005	0.00252558301601772	0.0622273702140646	1.20602
protein_coding	CTPS1	ENSG00000171793.14	0.013864584559941	0.8564459013113	0.965571352086038	0.0152156
protein_coding	SCMH1	ENSG00000010803.16	0.127130402064827	0.18074828726799	0.580454197289564	0.236232
protein_coding	FOXJ3	ENSG00000198815.8	0.00445829878161296	0.962260704712974	0.991836869614767	0.00355975
protein_coding	PPCS	ENSG00000127125.8	-0.0837965744585789	0.408819028145583	0.779067426303988	0.108425
protein_coding	PPIH	ENSG00000171960.10	0.0333372214397909	0.612551890904613	0.877931977077032	0.0565391
protein_coding	YBX1	ENSG00000065978.18	-0.0164490018177202	0.870970821887133	0.967145806957032	0.014508
protein_coding	P3H1	ENSG00000117385.15	-0.037493083457562	0.705741748275096	0.910312262214713	0.0408096
protein_coding	SVBP	ENSG00000177868.11	-0.169700610526054	0.144230724593688	0.536158216149207	0.270707
protein_coding	SLC2A1	ENSG00000117394.21	0.115061417629997	0.177932566729236	0.57902513081949	0.237303
protein_coding	EBNA1BP2	ENSG00000117395.12	0.281263183518252	0.0486475945178237	0.323409208354492	0.490248
protein_coding	CDC20	ENSG00000117399.13	-0.0213556713085511	0.567881440904321	0.859722466264724	0.0656417
protein_coding	ELOVL1	ENSG00000066322.14	-0.0195096916046587	0.841997464453447	0.963050403224344	0.016351
protein_coding	MED8	ENSG00000159479.16	-0.0484435562821818	0.550598842610794	0.84845313895908	0.0713721
protein_coding	SZT2	ENSG00000198198.16	-0.123558921168748	0.161645887107391	0.557140202298088	0.254036
protein_coding	HYI	ENSG00000178922.16	-0.117974717954564	0.186629277513254	0.585300930558195	0.232621
protein_coding	PTPRF	ENSG00000142949.16	1.17504099188373	1.20164561099265e-05	0.00159322479229094	2.79772
protein_coding	KDM4A	ENSG00000066135.12	-0.139849368442549	0.198570017124377	0.596297150635325	0.224537
protein_coding	IPO13	ENSG00000117408.10	-0.036613832365557	0.627247283282878	0.883722852096184	0.0536839
protein_coding	ATP6V0B	ENSG00000117410.13	0.409559328196699	0.0171661026995267	0.186139199022981	0.730162
protein_coding	B4GALT2	ENSG00000117411.16	-0.240781000025008	0.0631085817347835	0.367670838519857	0.434541
protein_coding	SLC6A9	ENSG00000196517.11	-1.79842145005661	3.27811382579234e-09	2.49710320679731e-06	5.60256
protein_coding	DMAP1	ENSG00000178028.13	-0.102034675307951	0.256930251122039	0.657134702156283	0.182346
protein_coding	ERI3	ENSG00000117419.15	0.0374429461976502	0.606494680588951	0.873909226554359	0.0585337
protein_coding	RNF220	ENSG00000187147.17	-0.0398422403396314	0.657797154428952	0.896373426726409	0.047511
protein_coding	TMEM53	ENSG00000126106.13	0.058525557461454	0.466043252499953	0.809769751522183	0.0916385
protein_coding	KIF2C	ENSG00000142945.12	0.0124812896638916	0.763196453986387	0.931177093685206	0.0309677
protein_coding	RPS8	ENSG00000142937.11	0.196704517727254	0.014269081717987	0.16873696763793	0.77279
protein_coding	PLK3	ENSG00000173846.12	0.0107676827801737	0.881653343190797	0.970052143729788	0.0132049
protein_coding	BTBD19	ENSG00000222009.8	-0.0763833550426207	0.136057078620344	0.522342610528585	0.282045
protein_coding	EIF2B3	ENSG00000070785.16	-0.0200648087362157	0.79384503766696	0.943510270356739	0.0252534
protein_coding	HECTD3	ENSG00000126107.14	0.122381956654868	0.218136006363551	0.619441203531911	0.208
protein_coding	UROD	ENSG00000126088.13	-0.0650108826877568	0.512714302181203	0.830390048943724	0.0807179
protein_coding	PRDX1	ENSG00000117450.13	0.23975457811335	0.0239250751635828	0.22001922743492	0.657539
protein_coding	AKR1A1	ENSG00000117448.13	0.0956010461647696	0.33997252279746	0.728718671108698	0.13744
protein_coding	NASP	ENSG00000132780.16	0.01339793957138	0.880038419252413	0.970052143729788	0.0132049
protein_coding	GPBP1L1	ENSG00000159592.10	-0.180005824362341	0.118568065835165	0.489348725406752	0.310382
protein_coding	TMEM69	ENSG00000159596.6	-0.0324378582424619	0.658714097179356	0.896828353040884	0.0472907
protein_coding	IPP	ENSG00000197429.10	-0.131216506051449	0.0555064786600778	0.34422301318302	0.46316
protein_coding	MAST2	ENSG00000086015.20	0.0951461670148295	0.312414888776747	0.708124300278926	0.149891
protein_coding	PIK3R3	ENSG00000117461.14	-0.135659992513209	0.130991580947502	0.515163523715585	0.288055
protein_coding	POMGNT1	ENSG00000085998.13	-0.0524257412161283	0.55528719405082	0.852372836409496	0.0693704
protein_coding	LRRC41	ENSG00000132128.16	0.113952269073701	0.286332784191606	0.685144910348883	0.164218
protein_coding	UQCRH	ENSG00000173660.11	0.619189209080753	2.2116314137296e-05	0.0025590535130256	2.59192
protein_coding	NSUN4	ENSG00000117481.10	0.108706742373673	0.150409927943912	0.546461506890023	0.26244
protein_coding	MKNK1	ENSG00000079277.20	-0.0756544387229247	0.386573936314499	0.765124434310846	0.116268
protein_coding	ATPAF1	ENSG00000123472.12	0.0436898487808792	0.636671390474782	0.886761112346485	0.0521934
protein_coding	EFCAB14	ENSG00000159658.10	0.0656735557921035	0.532685823325069	0.840651029945974	0.0753843
protein_coding	CMPK1	ENSG00000162368.13	0.0900217833581143	0.399046088626887	0.77346910435504	0.111557
protein_coding	FAF1	ENSG00000185104.19	-0.0353308845271539	0.715680361500095	0.912777777293492	0.0396349
protein_coding	CDKN2C	ENSG00000123080.10	-0.0210908274340486	0.773577270892606	0.935353152543559	0.0290244
protein_coding	RNF11	ENSG00000123091.4	0.179023624146767	0.135795509468316	0.522104083306557	0.282243
protein_coding	EPS15	ENSG00000085832.16	-0.00284989959174259	0.977677840918419	0.993684518550133	0.00275148
protein_coding	OSBPL9	ENSG00000117859.18	-0.00989576996230121	0.91462162061261	0.979079294611398	0.00918213
protein_coding	NRDC	ENSG00000078618.21	0.423809964622596	0.0152633380689593	0.174839816150823	0.75736
protein_coding	RAB3B	ENSG00000169213.6	1.74406882811503	2.10503100233089e-06	0.000400876841506389	3.39699
protein_coding	KTI12	ENSG00000198841.3	-0.117456320754778	0.134675759337665	0.520901173160465	0.283245
protein_coding	BTF3L4	ENSG00000134717.17	-0.312996101579957	0.0336543596189697	0.264781370201476	0.577113
protein_coding	ZFYVE9	ENSG00000157077.14	0.0831738709802294	0.369297698714972	0.752340152430034	0.123586
protein_coding	CC2D1B	ENSG00000154222.14	-0.168490162729419	0.0893418422101088	0.43278949636598	0.363723
protein_coding	PRPF38A	ENSG00000134748.12	0.0794994233813644	0.394904335719352	0.770307834130544	0.113336
protein_coding	TUT4	ENSG00000134744.13	0.00392163683652573	0.977438503434318	0.993684518550133	0.00275148
protein_coding	GPX7	ENSG00000116157.5	0.00373431231618886	0.970832732259124	0.993291999157332	0.00292306
protein_coding	COA7	ENSG00000162377.5	-0.206856080958218	0.0416177920127644	0.299301605380631	0.523891
protein_coding	ZYG11B	ENSG00000162378.12	-0.0706062516798114	0.505528710812556	0.827065027516132	0.0824603
protein_coding	ECHDC2	ENSG00000121310.16	0.0171050038249573	0.830449873982703	0.958667321775581	0.0183321
protein_coding	SCP2	ENSG00000116171.17	-0.152694618749463	0.184658244275176	0.582658270942142	0.234586
protein_coding	PODN	ENSG00000174348.13	-0.113210608088366	0.28828164998118	0.687140172745233	0.162955
protein_coding	C1orf123	ENSG00000162384.13	0.0245795652734449	0.781220904835535	0.938585850986955	0.027526
protein_coding	MAGOH	ENSG00000162385.10	0.0966427288915611	0.293787952063855	0.692678790254242	0.159468
protein_coding	LRP8	ENSG00000157193.16	0.0896241208554177	0.103759943716366	0.463346187352857	0.334094
protein_coding	GLIS1	ENSG00000174332.5	-0.0128978873116167	0.842140677905903	0.963093699078926	0.0163315
protein_coding	NDC1	ENSG00000058804.11	-0.722189108057355	0.00493770049839629	0.0928714408556389	1.03212
protein_coding	YIPF1	ENSG00000058799.14	-0.0626378460629154	0.438660314004224	0.795452579244635	0.0993857
protein_coding	HSPB11	ENSG00000081870.11	0.0855877559966058	0.294146893984447	0.692992126882565	0.159272
protein_coding	LRRC42	ENSG00000116212.14	0.0347134637533288	0.727114281630277	0.918367922220595	0.0369833
protein_coding	TMEM59	ENSG00000116209.11	0.0502956598506891	0.572436795387673	0.862427160744166	0.0642776
protein_coding	TCEANC2	ENSG00000116205.13	-0.0386048127189053	0.574072478493937	0.863482316848605	0.0637466
protein_coding	MRPL37	ENSG00000116221.15	0.0959889854392131	0.356253785132716	0.743496769383142	0.128721
protein_coding	SSBP3	ENSG00000157216.15	-0.00516019704493732	0.93735470703083	0.985132648322436	0.00650529
protein_coding	DHCR24	ENSG00000116133.12	-0.877168569652712	0.0027510509185801	0.0654879074133871	1.18384
protein_coding	USP24	ENSG00000162402.13	0.0608332614065668	0.511403734572107	0.829884881541564	0.0809821
protein_coding	PLPP3	ENSG00000162407.8	-0.0407218936678026	0.595523615366675	0.87094021822535	0.0600117
protein_coding	PRKAA2	ENSG00000162409.10	0.00705473205552765	0.914438220438206	0.979079294611398	0.00918213
protein_coding	MYSM1	ENSG00000162601.9	-0.127538552550363	0.169280633721198	0.567924559487737	0.245709
protein_coding	JUN	ENSG00000177606.6	0.304495625849855	0.0381991099925461	0.286211528231036	0.543313
protein_coding	NFIA	ENSG00000162599.15	-0.112178163792995	0.253709861406821	0.653662413734174	0.184646
protein_coding	TM2D1	ENSG00000162604.12	-0.0761706578219206	0.463743288634678	0.808444736450386	0.0923497
protein_coding	USP1	ENSG00000162607.12	0.0376891028464574	0.688901390830416	0.905440210535525	0.0431402
protein_coding	DOCK7	ENSG00000116641.17	0.143709965002662	0.199437412180943	0.597786396666312	0.223454
protein_coding	ATG4C	ENSG00000125703.14	-0.308811559250451	0.0177869473196913	0.188620052725404	0.724412
protein_coding	ITGB3BP	ENSG00000142856.16	-0.17478140209511	0.0998236797808344	0.456281661027737	0.340767
protein_coding	PGM1	ENSG00000079739.16	0.0715309173296296	0.407898426500111	0.778738411996139	0.108608
protein_coding	ROR1	ENSG00000185483.11	-0.0332683688513606	0.604301196072127	0.873539124842828	0.0587176
protein_coding	JAK1	ENSG00000162434.11	0.237238032479806	0.0624356977277171	0.366078479295793	0.436426
protein_coding	AK4	ENSG00000162433.14	0.122546976257253	0.0942611547586135	0.442619488409882	0.353969
protein_coding	LEPROT	ENSG00000213625.8	0.334890731681822	0.00935913737010488	0.133100446523526	0.87582
protein_coding	LEPR	ENSG00000116678.19	0.0817272111809491	0.441373910849863	0.796721745473657	0.0986933
protein_coding	PDE4B	ENSG00000184588.17	0.0428429701055865	0.524888878819656	0.837011506602594	0.0772686
protein_coding	SGIP1	ENSG00000118473.21	-0.00353975098130306	0.962925151457484	0.991836869614767	0.00355975
protein_coding	MIER1	ENSG00000198160.14	0.0450097623355723	0.651248909793639	0.894229441451585	0.048551
protein_coding	SLC35D1	ENSG00000116704.7	-0.0151691582275638	0.858688841431169	0.965571352086038	0.0152156
protein_coding	SERBP1	ENSG00000142864.14	0.0214948547431648	0.834385747208151	0.960459502827589	0.0175209
protein_coding	GADD45A	ENSG00000116717.12	0.067337905339129	0.489961118020794	0.821129879585902	0.0855881
protein_coding	GNG12	ENSG00000172380.5	0.113841634464939	0.242781550144856	0.643233243704416	0.191632
protein_coding	DIRAS3	ENSG00000162595.6	0.0478683774279953	0.441804358401455	0.797026571965207	0.0985272
protein_coding	WLS	ENSG00000116729.13	-0.0146153272666377	0.889433411862323	0.973179923805257	0.0118069
protein_coding	DEPDC1	ENSG00000024526.16	-0.00567038331214429	0.855327360074938	0.965571352086038	0.0152156
protein_coding	LRRC40	ENSG00000066557.5	-0.0215141102174802	0.715046576355674	0.912672258589988	0.0396852
protein_coding	SRSF11	ENSG00000116754.13	0.197460738007147	0.103459868645527	0.463311159814752	0.334127
protein_coding	ANKRD13C	ENSG00000118454.12	0.0183787113630963	0.829058804637395	0.958202874344472	0.0185425
protein_coding	HHLA3	ENSG00000197568.13	0.0140882979949675	0.845309240765434	0.964539623043637	0.0156799
protein_coding	ZRANB2	ENSG00000132485.13	0.212357010691862	0.078790137056457	0.410481977402388	0.386706
protein_coding	NEGR1	ENSG00000172260.14	-0.0177556451042263	0.78094145453154	0.938585850986955	0.027526
protein_coding	CRYZ	ENSG00000116791.13	-0.0109899976119696	0.880926128581298	0.970052143729788	0.0132049
protein_coding	TYW3	ENSG00000162623.15	0.0725415116181914	0.467628526445349	0.810618730803248	0.0911834
protein_coding	LHX8	ENSG00000162624.14	-0.197725293864384	0.0574366456756935	0.349785728262168	0.456198
protein_coding	ACADM	ENSG00000117054.13	-0.0360462237592126	0.690312352690065	0.905719135343747	0.0430065
protein_coding	RABGGTB	ENSG00000137955.15	-0.0229307473779384	0.753161344489665	0.928442024374089	0.0322452
protein_coding	PIGK	ENSG00000142892.14	-0.0661060404229718	0.495428351551003	0.821512282208091	0.0853859
protein_coding	AK5	ENSG00000154027.18	-0.0522941662363369	0.578347994243955	0.864933700588329	0.0630172
protein_coding	AC118549.1	ENSG00000036549.12	-0.319289639409737	0.0312184720932962	0.254646932589657	0.594062
protein_coding	USP33	ENSG00000077254.14	0.122849739543854	0.260524421724288	0.660641980939276	0.180034
protein_coding	MIGA1	ENSG00000180488.15	-0.000225449485394363	0.99702452368429	0.998823847766009	0.000511097
protein_coding	NEXN	ENSG00000162614.18	1.89350181813366	2.96901905184294e-11	3.39247539411204e-08	7.46948
protein_coding	FUBP1	ENSG00000162613.16	-0.0127155006760436	0.875914770254402	0.968474641114192	0.0139117
protein_coding	DNAJB4	ENSG00000162616.8	0.0353642467634593	0.653343056544501	0.894712940804986	0.0483163
protein_coding	PTGFR	ENSG00000122420.9	-1.38769310348597	8.01642971069822e-06	0.00114497162477332	2.94121
protein_coding	ADGRL4	ENSG00000162618.13	0.103562802075393	0.137641315792072	0.524790882889789	0.280014
protein_coding	ADGRL2	ENSG00000117114.19	-0.167856308734582	0.11783261139035	0.488491026303706	0.311143
protein_coding	TTLL7	ENSG00000137941.16	-0.0344976638657642	0.688797416912364	0.905440210535525	0.0431402
protein_coding	PRKACB	ENSG00000142875.19	0.0394406377195687	0.65677779371701	0.895846437192945	0.0477664
protein_coding	RPF1	ENSG00000117133.10	-0.0395797488077278	0.671255487014224	0.900300201439256	0.0456127
protein_coding	GNG5	ENSG00000174021.10	0.0759825117558634	0.326127323413923	0.717852329118683	0.143965
protein_coding	SSX2IP	ENSG00000117155.16	0.0506746367037035	0.563592139201834	0.856237429935893	0.0674058
protein_coding	C1orf52	ENSG00000162642.13	0.0624750420268378	0.485740416753432	0.818763258259842	0.0868417
protein_coding	BCL10	ENSG00000142867.13	0.0431537990649625	0.640491513149211	0.888696557634629	0.0512465
protein_coding	DDAH1	ENSG00000153904.19	1.07467183568366	0.000534873844004945	0.0229494051882218	1.63923
protein_coding	CYR61	ENSG00000142871.16	2.51661369817159	1.43375890865494e-07	4.22773876903703e-05	4.37389
protein_coding	ZNHIT6	ENSG00000117174.10	0.0218760204518883	0.805168540485682	0.94809587272568	0.0231477
protein_coding	ODF2L	ENSG00000122417.15	-0.0266330945165009	0.774305592112638	0.935761395863771	0.0288349
protein_coding	SH3GLB1	ENSG00000097033.14	0.079258885216597	0.443592807699337	0.797890959303352	0.0980565
protein_coding	SELENOF	ENSG00000183291.16	-0.0107006859620912	0.914814162047473	0.979079294611398	0.00918213
protein_coding	HS2ST1	ENSG00000153936.16	-0.00743826465771326	0.931412923344117	0.98288669249194	0.00749654
protein_coding	LMO4	ENSG00000143013.12	-0.0702732448217766	0.492605442678611	0.821129879585902	0.0855881
protein_coding	PKN2	ENSG00000065243.19	0.0379233674188477	0.665370973197591	0.899048563764959	0.0462168
protein_coding	GTF2B	ENSG00000137947.11	0.0810899339821851	0.331446807819001	0.722402305739982	0.141221
protein_coding	KYAT3	ENSG00000137944.17	0.116833284428237	0.237637825371864	0.640330710786546	0.193596
protein_coding	RBMXL1	ENSG00000213516.9	-0.104209133007853	0.259985606690019	0.660040243410574	0.18043
protein_coding	GBP3	ENSG00000117226.11	-0.0543248287658961	0.524952709807347	0.837011506602594	0.0772686
protein_coding	GBP1	ENSG00000117228.9	0.0472657696723774	0.430568145689843	0.791050445917908	0.101796
protein_coding	GBP2	ENSG00000162645.12	0.317323332732715	0.0326273556314894	0.260182846949103	0.584721
protein_coding	LRRC8B	ENSG00000197147.13	0.00649502781978121	0.911732245099043	0.979079294611398	0.00918213
protein_coding	LRRC8C	ENSG00000171488.14	0.287634293293712	0.0403614943859689	0.293979617675013	0.531683
protein_coding	LRRC8D	ENSG00000171492.14	-0.0328879252993093	0.536700610850125	0.84366749939122	0.0738287
protein_coding	ZNF326	ENSG00000162664.16	-0.0861232711623569	0.380472550990669	0.760871062950652	0.118689
protein_coding	ZNF644	ENSG00000122482.20	-0.0148653016785547	0.845409852294675	0.964539623043637	0.0156799
protein_coding	TGFBR3	ENSG00000069702.10	-0.114057850424949	0.272110633363145	0.672707740949869	0.172174
protein_coding	RPAP2	ENSG00000122484.8	-0.109914198022868	0.248748341164525	0.648084124630412	0.188369
protein_coding	EVI5	ENSG00000067208.14	0.0436780233287684	0.667629761755858	0.899269331461032	0.0461102
protein_coding	RPL5	ENSG00000122406.13	0.269122261697236	0.0061220749196672	0.105191516617816	0.978019
protein_coding	FAM69A	ENSG00000154511.11	-0.0396093654629219	0.606573574560831	0.873909226554359	0.0585337
protein_coding	MTF2	ENSG00000143033.17	0.0456512021799133	0.525087720583577	0.837011506602594	0.0772686
protein_coding	TMED5	ENSG00000117500.12	0.230032055127081	0.0689309379023669	0.386325998384755	0.413046
protein_coding	CCDC18	ENSG00000122483.17	-0.0249468352205499	0.724846932858483	0.917449793036309	0.0374177
protein_coding	DR1	ENSG00000117505.12	-0.128493002736666	0.230551176654464	0.631840491356289	0.199393
protein_coding	FNBP1L	ENSG00000137942.16	0.0891237646082905	0.207891560099729	0.606519967367876	0.217155
protein_coding	BCAR3	ENSG00000137936.17	-0.000989029528206388	0.976824527460111	0.993684518550133	0.00275148
protein_coding	DNTTIP2	ENSG00000067334.13	0.116341480719306	0.287629216508898	0.686300879171975	0.163485
protein_coding	GCLM	ENSG00000023909.9	0.853097113257278	0.000476378283470112	0.020935451390386	1.67912
protein_coding	ARHGAP29	ENSG00000137962.12	-0.0729606862139735	0.368516997356068	0.752090616841218	0.12373
protein_coding	ABCD3	ENSG00000117528.12	-0.0260915393874963	0.784463809694309	0.939568092821761	0.0270717
protein_coding	CNN3	ENSG00000117519.15	-0.0968463842234298	0.383812921918165	0.763651504069921	0.117105
protein_coding	DPYD	ENSG00000188641.13	0.0210129564013768	0.731713265532468	0.918888715514808	0.0367371
protein_coding	SNX7	ENSG00000162627.16	-0.116613285218634	0.259505913814375	0.659845217851794	0.180558
protein_coding	PALMD	ENSG00000099260.10	0.0631384034261479	0.04710188216506	0.318696006566109	0.496623
protein_coding	AGL	ENSG00000162688.16	-0.0415798218640014	0.625731196182681	0.882595129920709	0.0542385
protein_coding	SLC35A3	ENSG00000117620.14	-0.0091637668782241	0.892502620430262	0.97395168747144	0.0114626
protein_coding	TRMT13	ENSG00000122435.9	-0.0566900312859163	0.312543463435559	0.708124300278926	0.149891
protein_coding	DBT	ENSG00000137992.14	-0.015372349149721	0.843490092760307	0.963190872944655	0.0162876
protein_coding	RTCA	ENSG00000137996.12	-0.0111689465191425	0.905746690428661	0.976460943453484	0.0103451
protein_coding	VCAM1	ENSG00000162692.11	-0.0812086039027725	0.0173689621854571	0.186546062741314	0.729214
protein_coding	EXTL2	ENSG00000162694.13	-0.0644412505560633	0.467872707987959	0.810618730803248	0.0911834
protein_coding	SLC30A7	ENSG00000162695.11	0.03712938294462	0.712910175221033	0.912372006201351	0.039828
protein_coding	DPH5	ENSG00000117543.20	-0.0177501758251834	0.850279673212701	0.964863297824602	0.0155342
protein_coding	COL11A1	ENSG00000060718.21	0.0570304181012375	0.501546564646504	0.824275849787081	0.0839274
protein_coding	RNPC3	ENSG00000185946.15	0.0306538056182572	0.585061637764125	0.866501690019745	0.0622306
protein_coding	PRMT6	ENSG00000198890.8	-0.816177604815157	0.00722966326726493	0.115737919310103	0.936524
protein_coding	NTNG1	ENSG00000162631.18	-0.173773555964586	0.0898935790641344	0.433852801597282	0.362658
protein_coding	SLC25A24	ENSG00000085491.16	-0.43555850368706	0.00920459951088734	0.132294409007895	0.878459
protein_coding	PRPF38B	ENSG00000134186.11	0.0872927867180444	0.414570710144645	0.783164454931142	0.106147
protein_coding	STXBP3	ENSG00000116266.10	0.114788680483572	0.162218881249428	0.55785226396288	0.253481
protein_coding	GPSM2	ENSG00000121957.13	-0.00758627427756531	0.898278990559944	0.974431406599572	0.0112487
protein_coding	CLCC1	ENSG00000121940.15	-0.0309513184600487	0.703221378219088	0.910312262214713	0.0408096
protein_coding	TAF13	ENSG00000197780.9	0.423728463450464	0.00918763680854533	0.132258563884902	0.878576
protein_coding	TMEM167B	ENSG00000215717.5	0.0397649779185095	0.691286073897291	0.906346242325751	0.0427059
protein_coding	SARS	ENSG00000031698.12	-1.04806600979074	6.08546817286834e-08	2.31780269034123e-05	4.63492
protein_coding	SORT1	ENSG00000134243.11	0.639769924392373	0.0091068042979978	0.131717243810123	0.880357
protein_coding	PSMA5	ENSG00000143106.12	0.0695010331510963	0.408445466709147	0.778806844219506	0.10857
protein_coding	CYB561D1	ENSG00000174151.14	-0.0027373789494363	0.974999137623664	0.993684518550133	0.00275148
protein_coding	GNAI3	ENSG00000065135.10	-0.0197764686802745	0.850518354742589	0.964863297824602	0.0155342
protein_coding	AMPD2	ENSG00000116337.15	0.32779292130086	0.0261199237219869	0.231028448880074	0.636335
protein_coding	GSTM4	ENSG00000168765.16	-0.239353642148695	0.0575955910357241	0.35028695785599	0.455576
protein_coding	GSTM5	ENSG00000134201.11	0.083398249762219	0.390339797958845	0.766573742588274	0.115446
protein_coding	GSTM3	ENSG00000134202.10	0.345736057369366	0.0231694960024143	0.216211089112957	0.665122
protein_coding	CSF1	ENSG00000184371.13	0.0167505255933952	0.840575937021537	0.962387855750735	0.0166499
protein_coding	AHCYL1	ENSG00000168710.17	0.133339582689568	0.208028701861587	0.606519967367876	0.217155
protein_coding	STRIP1	ENSG00000143093.14	-0.491238511706507	0.00930357025084531	0.132673846588108	0.877215
protein_coding	RBM15	ENSG00000162775.14	0.0725756591483981	0.387883332810544	0.766293828662456	0.115605
protein_coding	SLC16A4	ENSG00000168679.17	-0.149521194802351	0.133996047846615	0.519804759729193	0.28416
protein_coding	LAMTOR5	ENSG00000134248.13	0.164244840891247	0.154238277591971	0.551246010474497	0.258655
protein_coding	LRIF1	ENSG00000121931.15	0.11564099415979	0.13747659982948	0.524790882889789	0.280014
protein_coding	DRAM2	ENSG00000156171.14	0.0427626185948018	0.602942890455475	0.873090813534527	0.0589406
protein_coding	CEPT1	ENSG00000134255.13	-0.0803979611025661	0.384263662857093	0.763930870416853	0.116946
protein_coding	ATP5PB	ENSG00000116459.10	0.0324393897754028	0.750263524167198	0.927503882075161	0.0326843
protein_coding	RAP1A	ENSG00000116473.14	-0.0377077391779463	0.705394301083304	0.910312262214713	0.0408096
protein_coding	DDX20	ENSG00000064703.11	-0.148106588034046	0.0504505291733516	0.327567654299344	0.484699
protein_coding	CTTNBP2NL	ENSG00000143079.14	0.162126853709236	0.152663797998942	0.549001421279494	0.260427
protein_coding	WNT2B	ENSG00000134245.17	0.0848694823166811	0.204429426698992	0.604467725111233	0.218627
protein_coding	CAPZA1	ENSG00000116489.12	-0.102626023486748	0.315455263520462	0.710389725110067	0.148503
protein_coding	MOV10	ENSG00000155363.18	-0.0575601971024727	0.417336501110875	0.784099036329705	0.105629
protein_coding	RHOC	ENSG00000155366.16	0.181682753253439	0.114680208475255	0.48380976593453	0.315325
protein_coding	SLC16A1	ENSG00000155380.11	-0.0111509827872901	0.901559358799938	0.974925471341279	0.0110286
protein_coding	LRIG2	ENSG00000198799.11	0.0285680594811942	0.616714807900983	0.880929930441189	0.0550586
protein_coding	MAGI3	ENSG00000081026.18	0.0337787248144942	0.597744819435334	0.87164592364809	0.0596599
protein_coding	PHTF1	ENSG00000116793.15	0.0320668349844872	0.63229993831223	0.885483029811514	0.0528198
protein_coding	RSBN1	ENSG00000081019.13	0.0971470210705793	0.315843204220522	0.710588907157221	0.148382
protein_coding	HIPK1	ENSG00000163349.21	0.0764826867031899	0.437497055442239	0.795035348613854	0.0996136
protein_coding	OLFML3	ENSG00000116774.11	-0.252151752144166	0.043528210037335	0.306684115920708	0.513309
protein_coding	TRIM33	ENSG00000197323.11	-0.244732436917936	0.0629888628538251	0.367441732831408	0.434812
protein_coding	BCAS2	ENSG00000116752.5	0.207479508391085	0.0700953538334581	0.388466238658076	0.410647
protein_coding	NRAS	ENSG00000213281.4	-0.0532334265028387	0.564268053597398	0.856237429935893	0.0674058
protein_coding	CSDE1	ENSG00000009307.15	0.0532355273828306	0.523999014832381	0.836902873376474	0.0773249
protein_coding	SIKE1	ENSG00000052723.11	-0.0452709793971719	0.596678426355966	0.871084814404144	0.0599396
protein_coding	TSPAN2	ENSG00000134198.9	0.0247564066903809	0.356449890728729	0.743653932406959	0.128629
protein_coding	VANGL1	ENSG00000173218.14	-0.830003274649224	0.00041519593598656	0.0192832985207683	1.71482
protein_coding	ATP1A1	ENSG00000163399.15	0.11713035398348	0.270617855306695	0.672517546587051	0.172296
protein_coding	CD58	ENSG00000116815.15	0.00806647991598218	0.903956763192454	0.975568922354454	0.010742
protein_coding	PTGFRN	ENSG00000134247.9	-0.0753745157730009	0.418064117084516	0.784099036329705	0.105629
protein_coding	TTF2	ENSG00000116830.11	-0.0427817168493732	0.493939504934216	0.821210588770819	0.0855455
protein_coding	MAN1A2	ENSG00000198162.12	0.350182829149773	0.0115715921106469	0.150036770898473	0.823802
protein_coding	GDAP2	ENSG00000196505.10	0.0538985362897401	0.461008075829881	0.806984837449433	0.0931346
protein_coding	WDR3	ENSG00000065183.15	-0.075674838991402	0.365101358660604	0.749742165272591	0.125088
protein_coding	ZNF697	ENSG00000143067.4	0.166315766204228	0.0840073823802412	0.423381073238829	0.373269
protein_coding	PHGDH	ENSG00000092621.12	-1.71864077233098	1.11312209969811e-07	3.50863762528979e-05	4.45486
protein_coding	NOTCH2	ENSG00000134250.19	-0.0971118627087024	0.355996920448596	0.743300102745687	0.128836
protein_coding	SEC22B	ENSG00000265808.3	0.0994194120766229	0.308660453713151	0.706062185430204	0.151157
protein_coding	SRGAP2C	ENSG00000171943.11	0.0100508374981852	0.891120310026338	0.97395168747144	0.0114626
protein_coding	RNF115	ENSG00000265491.4	0.0511668006124605	0.626507586302089	0.88310036181764	0.0539899
protein_coding	PIAS3	ENSG00000131788.15	-0.105952047887263	0.267672836513763	0.669910403383707	0.173983
protein_coding	ANKRD35	ENSG00000198483.12	0.128485864446668	0.0887153683404088	0.432172008637548	0.364343
protein_coding	PEX11B	ENSG00000131779.10	-0.0640974781018354	0.44829466239824	0.800832813950031	0.0964581
protein_coding	RBM8A	ENSG00000265241.6	-0.634429662899707	0.000120118308910124	0.00844616509036492	2.07334
protein_coding	LIX1L	ENSG00000271601.3	-0.118635047377249	0.278578469827456	0.67911805925185	0.168055
protein_coding	POLR3GL	ENSG00000121851.12	-0.123043412486555	0.151483983869795	0.548494119928254	0.260828
protein_coding	TXNIP	ENSG00000265972.5	0.02601230736754	0.681347186648078	0.90362024038295	0.044014
protein_coding	PRKAB2	ENSG00000131791.7	0.0440530304425845	0.615625424981552	0.880662286346849	0.0551906
protein_coding	CHD1L	ENSG00000131778.18	0.183186193643395	0.0925791560156898	0.43802591363324	0.3585
protein_coding	BCL9	ENSG00000116128.10	-0.0501593660098604	0.570776193892243	0.862024348604083	0.0644805
protein_coding	NBPF11	ENSG00000263956.6	-0.082115071118447	0.263647582173537	0.664641326068371	0.177413
protein_coding	PDE4DIP	ENSG00000178104.19	0.0489750131087676	0.626326938361681	0.88308211997792	0.0539989
protein_coding	NBPF9	ENSG00000269713.7	-0.254575502150864	0.00795372165642511	0.123020253234149	0.910023
protein_coding	HIST2H2BE	ENSG00000184678.10	0.0280129286003506	0.674347485034747	0.900928103832866	0.0453099
protein_coding	SV2A	ENSG00000159164.9	0.0311079912486274	0.761464757217909	0.930717921021408	0.0311819
protein_coding	SF3B4	ENSG00000143368.9	-0.259703820514742	0.0495359816301425	0.325995974140484	0.486788
protein_coding	MTMR11	ENSG00000014914.20	-0.0668718089932474	0.318306462516284	0.712968343041105	0.14693
protein_coding	OTUD7B	ENSG00000264522.5	0.0274972687762642	0.78092272872395	0.938585850986955	0.027526
protein_coding	VPS45	ENSG00000136631.14	-0.011136611239136	0.868967639466724	0.966851587662567	0.0146402
protein_coding	PLEKHO1	ENSG00000023902.13	-0.0163719620662882	0.87610528380939	0.968474641114192	0.0139117
protein_coding	ANP32E	ENSG00000143401.14	-0.719575301518032	0.00638265722505479	0.107208603798012	0.96977
protein_coding	APH1A	ENSG00000117362.12	-0.015090923640788	0.880184444881473	0.970052143729788	0.0132049
protein_coding	C1orf54	ENSG00000118292.8	0.0207891044634297	0.79591080440458	0.944246679177452	0.0249145
protein_coding	MRPS21	ENSG00000266472.5	0.0123018947384223	0.926120466604877	0.981412843175884	0.00814826
protein_coding	PRPF3	ENSG00000117360.12	0.179005034466525	0.0900956759941682	0.433984025740546	0.362526
protein_coding	RPRD2	ENSG00000163125.15	0.0146319013437626	0.88431735657154	0.971579922646688	0.0125215
protein_coding	TARS2	ENSG00000143374.16	0.0809475490148618	0.324409420891196	0.716475365933697	0.144799
protein_coding	ECM1	ENSG00000143369.14	0.0360668428532839	0.731209926382044	0.91879465244242	0.0367815
protein_coding	ADAMTSL4	ENSG00000143382.14	0.0760968989837814	0.350786427436364	0.739685982282768	0.130953
protein_coding	MCL1	ENSG00000143384.12	0.0337351721115588	0.729982327325052	0.91879465244242	0.0367815
protein_coding	ENSA	ENSG00000143420.18	0.0623947399435223	0.549140222535606	0.848365165803885	0.0714172
protein_coding	GOLPH3L	ENSG00000143457.10	-0.073290175479743	0.389371264469094	0.766417469533158	0.115535
protein_coding	CTSS	ENSG00000163131.10	-0.0557647616649622	0.256196183985527	0.656252793780171	0.182929
protein_coding	CTSK	ENSG00000143387.12	-0.0157404512165077	0.881298134397289	0.970052143729788	0.0132049
protein_coding	ARNT	ENSG00000143437.20	0.097455360136251	0.356082551369941	0.743309112142641	0.128831
protein_coding	SETDB1	ENSG00000143379.12	-0.106472706903891	0.22659166844026	0.62880219830371	0.201486
protein_coding	CERS2	ENSG00000143418.19	0.0275692027011051	0.788331497952603	0.940514232866501	0.0266346
protein_coding	MINDY1	ENSG00000143409.15	-0.0136834356917204	0.835057116491299	0.960641467637424	0.0174387
protein_coding	PRUNE1	ENSG00000143363.16	0.0306501068210396	0.644630019541269	0.890580356837467	0.0503269
protein_coding	CDC42SE1	ENSG00000197622.12	0.167653947857475	0.15514401230828	0.551514103380822	0.258443
protein_coding	MLLT11	ENSG00000213190.3	-0.0100851689006404	0.872887539424832	0.967717394012288	0.0142515
protein_coding	GABPB2	ENSG00000143458.11	0.0129299212635214	0.872058023635626	0.967530330629113	0.0143354
protein_coding	SEMA6C	ENSG00000143434.15	0.0485842942857673	0.436757489345487	0.794556928469815	0.099875
protein_coding	SCNM1	ENSG00000163156.11	-0.0918115831937874	0.34000493734587	0.728718671108698	0.13744
protein_coding	VPS72	ENSG00000163159.12	-0.0722687102427508	0.446145786056645	0.799807536839339	0.0970145
protein_coding	PIP5K1A	ENSG00000143398.19	0.0913239289315245	0.382732908754955	0.762823725281929	0.117576
protein_coding	PSMD4	ENSG00000159352.15	-0.0579186166360998	0.593217972321268	0.869843677412369	0.0605588
protein_coding	ZNF687	ENSG00000143373.17	-0.239931922918667	0.0255025509192458	0.228244493618166	0.6416
protein_coding	PI4KB	ENSG00000143393.16	-0.230926456157842	0.0710710544586255	0.390749693782529	0.408101
protein_coding	RFX5	ENSG00000143390.17	0.0050561721867451	0.977314898875526	0.993684518550133	0.00275148
protein_coding	SELENBP1	ENSG00000143416.20	-0.112746409749735	0.213075149471349	0.612298935951414	0.213036
protein_coding	PSMB4	ENSG00000159377.10	0.0629627280921382	0.545092218944406	0.846052078360001	0.0726029
protein_coding	POGZ	ENSG00000143442.21	-0.15484331268939	0.165697935089068	0.563483937741508	0.249118
protein_coding	SNX27	ENSG00000143376.13	0.0278302165963936	0.776260544241923	0.936121060015227	0.028668
protein_coding	MRPL9	ENSG00000143436.10	0.0448613055739308	0.653999217717549	0.895075138367437	0.0481405
protein_coding	S100A10	ENSG00000197747.8	-0.281556768692433	0.0445164067388358	0.310397113496988	0.508082
protein_coding	S100A11	ENSG00000163191.5	0.0271065469162518	0.814862618691423	0.952252126090036	0.021248
protein_coding	S100A6	ENSG00000197956.9	-0.386545931597321	0.0132164950799858	0.161023271770617	0.793111
protein_coding	S100A4	ENSG00000196154.11	-0.235088772430965	0.031341715075595	0.255083137724362	0.593318
protein_coding	S100A2	ENSG00000196754.10	-0.131092923913105	0.0891074193674303	0.432405690293013	0.364109
protein_coding	S100A16	ENSG00000188643.10	-0.0969433261614599	0.361230877562372	0.747399604300055	0.126447
protein_coding	S100A13	ENSG00000189171.14	-0.108520415180312	0.310699750566769	0.707401358732622	0.150334
protein_coding	CHTOP	ENSG00000160679.12	-0.0292217063099305	0.77243613387231	0.934884185817146	0.0292422
protein_coding	SNAPIN	ENSG00000143553.10	-0.0399145360659132	0.675232048708563	0.901281997872452	0.0451393
protein_coding	ILF2	ENSG00000143621.16	-0.00562215304911708	0.939578153877732	0.985718818622274	0.00624695
protein_coding	SLC27A3	ENSG00000143554.13	-0.0476633185865057	0.580585485289588	0.864953122200442	0.0630074
protein_coding	GATAD2B	ENSG00000143614.9	-0.0242790854435909	0.813692505981294	0.951553716360064	0.0215667
protein_coding	DENND4B	ENSG00000198837.9	-0.0154002864481167	0.861924038292142	0.965571352086038	0.0152156
protein_coding	CRTC2	ENSG00000160741.16	0.0313912878717804	0.631936134395375	0.885483029811514	0.0528198
protein_coding	JTB	ENSG00000143543.14	0.0130058417487708	0.960384638087903	0.991739265336819	0.00360249
protein_coding	RAB13	ENSG00000143545.8	0.106120630176762	0.322436491215637	0.715733843176817	0.145248
protein_coding	RPS27	ENSG00000177954.12	0.36592269673754	0.00477743448319988	0.0921319169006965	1.03559
protein_coding	TPM3	ENSG00000143549.19	0.0413923596486928	0.690761690183184	0.905918595403799	0.0429108
protein_coding	C1orf43	ENSG00000143612.20	0.101881850193122	0.343788696493341	0.732534376374273	0.135172
protein_coding	UBAP2L	ENSG00000143569.18	0.168482847398404	0.156108093180648	0.55159802078249	0.258377
protein_coding	HAX1	ENSG00000143575.14	-0.145707783554689	0.204386018176503	0.604467725111233	0.218627
protein_coding	ATP8B2	ENSG00000143515.16	-0.165925211480312	0.142699058638392	0.533452767040847	0.272904
protein_coding	IL6R	ENSG00000160712.12	1.44166704055649	0.000102140581598009	0.00752957303538226	2.12323
protein_coding	UBE2Q1	ENSG00000160714.9	-0.0843558467522623	0.417005728653635	0.783686136024441	0.105858
protein_coding	ADAR	ENSG00000160710.16	-0.20394892841798	0.0975757481696888	0.45102395057966	0.3458
protein_coding	PMVK	ENSG00000163344.5	-0.235656558038106	0.0719042519027938	0.391936056436159	0.406785
protein_coding	PBXIP1	ENSG00000163346.16	-0.0218874512015718	0.812901927778884	0.951529501080482	0.0215777
protein_coding	PYGO2	ENSG00000163348.3	-0.207422755775523	0.0714446710479996	0.391767089411976	0.406972
protein_coding	SHC1	ENSG00000160691.18	0.0183871405724533	0.854776351336353	0.965571352086038	0.0152156
protein_coding	CKS1B	ENSG00000173207.12	-0.203939702668112	0.0844907054440971	0.423891074898184	0.372746
protein_coding	FLAD1	ENSG00000160688.18	-0.0111937356857688	0.907418607109006	0.977309072781525	0.00996807
protein_coding	ADAM15	ENSG00000143537.13	-0.0880581827158271	0.396797955774382	0.77189404420805	0.112442
protein_coding	EFNA4	ENSG00000243364.7	0.0138992880068492	0.844353139681331	0.963815191037343	0.0160062
protein_coding	SLC50A1	ENSG00000169241.18	-0.0134913262283139	0.86556906930106	0.96584513384175	0.0150925
protein_coding	DPM3	ENSG00000179085.7	0.0713259172852079	0.556667172018008	0.853001965496329	0.06905
protein_coding	MUC1	ENSG00000185499.16	-0.0544901773293814	0.390087704639313	0.766573742588274	0.115446
protein_coding	THBS3	ENSG00000169231.13	-0.0640464928070218	0.418272032131432	0.784099036329705	0.105629
protein_coding	FAM189B	ENSG00000160767.20	-0.0253675755659775	0.791164673105737	0.941984179992173	0.0259564
protein_coding	SCAMP3	ENSG00000116521.10	-0.0330030703997448	0.733367370042004	0.919828640169313	0.0362931
protein_coding	CLK2	ENSG00000176444.18	-0.0514096322815079	0.534201053732346	0.841729146481866	0.0748276
protein_coding	FDPS	ENSG00000160752.14	-0.00435046592813528	0.947584686959052	0.988346830613041	0.00509063
protein_coding	RUSC1	ENSG00000160753.15	-0.000179659379247386	0.998301627245343	0.99917608394281	0.00035797
protein_coding	ASH1L	ENSG00000116539.12	-0.0685633727434874	0.504570288478811	0.826572940319859	0.0827188
protein_coding	YY1AP1	ENSG00000163374.19	-0.054327849585199	0.520542386754303	0.835371832394854	0.0781202
protein_coding	DAP3	ENSG00000132676.15	0.0061132998509294	0.962113267409719	0.991836869614767	0.00355975
protein_coding	GON4L	ENSG00000116580.18	-0.0892827659864842	0.367662243830977	0.751497585417607	0.124072
protein_coding	SYT11	ENSG00000132718.8	-0.0176199126883375	0.847985021342582	0.964654349547808	0.0156283
protein_coding	RIT1	ENSG00000143622.10	-0.0563327070449411	0.491349904926095	0.821129879585902	0.0855881
protein_coding	KHDC4	ENSG00000132680.10	0.115428392951668	0.206973058152858	0.606286344807431	0.217322
protein_coding	ARHGEF2	ENSG00000116584.17	-0.768270219273476	0.00138630821911405	0.0414124189428788	1.38287
protein_coding	SSR2	ENSG00000163479.13	0.062901518779148	0.549227366216682	0.848365165803885	0.0714172
protein_coding	LAMTOR2	ENSG00000116586.11	-0.0621999746006039	0.489940598418552	0.821129879585902	0.0855881
protein_coding	MEX3A	ENSG00000254726.2	-0.0758834254253594	0.319220105006445	0.713299719051608	0.146728
protein_coding	LMNA	ENSG00000160789.19	-0.502140743705399	0.00280225531617621	0.0660191130030069	1.18033
protein_coding	SLC25A44	ENSG00000160785.13	-0.122855589212825	0.196444499689962	0.593549373568502	0.226543
protein_coding	PMF1	ENSG00000160783.19	-0.217868865284215	0.0543371148613995	0.34228991341887	0.465606
protein_coding	SMG5	ENSG00000198952.8	-0.0388761213143769	0.60005542191554	0.872729771158306	0.0591202
protein_coding	GLMP	ENSG00000198715.12	-0.0196959426316603	0.836511937724286	0.96134719923783	0.0171197
protein_coding	CCT3	ENSG00000163468.14	0.00076499755940808	0.953653476668071	0.990717269472312	0.00405027
protein_coding	MEF2D	ENSG00000116604.17	0.13754749704313	0.21931925508604	0.621449879337102	0.206594
protein_coding	NAXE	ENSG00000163382.11	-0.0731427915013608	0.472164667629503	0.810833207131184	0.0910685
protein_coding	GPATCH4	ENSG00000160818.16	-0.116226911669614	0.256298268657172	0.656252793780171	0.182929
protein_coding	NES	ENSG00000132688.10	0.00944841153506762	0.931036891950448	0.982808302686247	0.00753118
protein_coding	CRABP2	ENSG00000143320.8	-0.204060475164115	0.0292790982742078	0.247356966104005	0.606676
protein_coding	ISG20L2	ENSG00000143319.16	0.00946933012433092	0.916416688667177	0.979401009009947	0.00903945
protein_coding	RRNAD1	ENSG00000143303.11	0.0806911084589818	0.317339153943617	0.711876510745634	0.147595
protein_coding	MRPL24	ENSG00000143314.12	0.141213186183974	0.209480717176165	0.608086133917854	0.216035
protein_coding	HDGF	ENSG00000143321.18	-0.0448942017762428	0.625029125354681	0.882260949334639	0.0544029
protein_coding	PRCC	ENSG00000143294.14	0.00422219616643697	0.94130119020852	0.986091829481688	0.00608264
protein_coding	PEAR1	ENSG00000187800.13	0.0449533355279482	0.265563834392281	0.666351636063639	0.176297
protein_coding	ARHGEF11	ENSG00000132694.18	-0.00753601065798633	0.915725038786189	0.979401009009947	0.00903945
protein_coding	ETV3	ENSG00000117036.11	0.0331557233861413	0.59211776905287	0.869430166068158	0.0607653
protein_coding	KIRREL1	ENSG00000183853.17	0.129133893409201	0.181322329887888	0.580454197289564	0.236232
protein_coding	IFI16	ENSG00000163565.18	-0.569014101981756	2.40633418048739e-06	0.000448904096812963	3.34785
protein_coding	DUSP23	ENSG00000158716.8	0.0975922403839617	0.223427799272796	0.625912814328111	0.203486
protein_coding	TAGLN2	ENSG00000158710.14	0.0204779282480994	0.821804091432265	0.955565418885939	0.0197396
protein_coding	PIGM	ENSG00000143315.7	-0.260148611536771	0.0252848814830505	0.227854256565735	0.642343
protein_coding	IGSF8	ENSG00000162729.13	-0.0637911237330868	0.468204182541378	0.810621288127401	0.091182
protein_coding	PEA15	ENSG00000162734.12	-0.0297706087367492	0.75459177933934	0.928861224742918	0.0320492
protein_coding	DCAF8	ENSG00000132716.18	-0.0697846078189591	0.498487836034398	0.823463260921158	0.0843558
protein_coding	PEX19	ENSG00000162735.18	0.0448640626930208	0.642625116289915	0.889900952583867	0.0506583
protein_coding	COPA	ENSG00000122218.15	0.0840470418697094	0.418412244901388	0.784099036329705	0.105629
protein_coding	NCSTN	ENSG00000162736.16	0.030239482434892	0.76134121632845	0.930717921021408	0.0311819
protein_coding	PFDN2	ENSG00000143256.4	0.157816843386375	0.174369098521158	0.57337276151089	0.241563
protein_coding	NIT1	ENSG00000158793.13	0.0473496375177555	0.430154419188056	0.791009128719095	0.101819
protein_coding	DEDD	ENSG00000158796.16	-0.302109606067751	0.0381935887709999	0.286211528231036	0.543313
protein_coding	UFC1	ENSG00000143222.11	-0.0862836202433264	0.413696502316973	0.782404763275329	0.106569
protein_coding	PPOX	ENSG00000143224.17	-0.0802681743916384	0.224245993722135	0.626943841686068	0.202771
protein_coding	B4GALT3	ENSG00000158850.14	0.132099359316442	0.192014282198909	0.588712068130034	0.230097
protein_coding	ADAMTS4	ENSG00000158859.9	0.0907032900454604	0.0543989718870487	0.34228991341887	0.465606
protein_coding	NDUFS2	ENSG00000158864.12	0.0240389836057555	0.813055111487865	0.951529501080482	0.0215777
protein_coding	SDHC	ENSG00000143252.14	-0.00795315347956971	0.937875394656014	0.985302721819403	0.00643032
protein_coding	HSPA6	ENSG00000173110.7	0.043219904624989	0.00678074917308338	0.110863332287786	0.955212
protein_coding	DUSP12	ENSG00000081721.11	0.0309224428515595	0.674865532383749	0.90110222487874	0.0452259
protein_coding	ATF6	ENSG00000118217.5	0.014589600565825	0.873073553048828	0.967717394012288	0.0142515
protein_coding	OLFML2B	ENSG00000162745.10	-0.262389840003854	0.0190794574211526	0.194650789521937	0.710744
protein_coding	UHMK1	ENSG00000152332.15	0.162571649320349	0.157474662591846	0.55193232783715	0.258114
protein_coding	UAP1	ENSG00000117143.13	0.0305918831733879	0.72388790563176	0.916871185448236	0.0376917
protein_coding	DDR2	ENSG00000162733.17	-0.133092087649814	0.235401348140914	0.636694864199289	0.196069
protein_coding	RGS4	ENSG00000117152.13	0.105649198706093	0.0472027417603177	0.319083338324245	0.496096
protein_coding	NUF2	ENSG00000143228.12	-0.00255574387131498	0.973815386905857	0.993684518550133	0.00275148
protein_coding	PBX1	ENSG00000185630.18	-0.292129277589201	0.0426063120448769	0.302799872901057	0.518844
protein_coding	MGST3	ENSG00000143198.12	-0.0286086456028147	0.809819880421696	0.950020986516263	0.0222668
protein_coding	ALDH9A1	ENSG00000143149.12	-0.0735243503005342	0.418426331825435	0.784099036329705	0.105629
protein_coding	TMCO1	ENSG00000143183.16	0.0424902051691089	0.679922662269763	0.903570057935444	0.0440382
protein_coding	UCK2	ENSG00000143179.15	0.169600329616747	0.0986528987860791	0.453158868242989	0.34375
protein_coding	POGK	ENSG00000143157.11	-0.0349925784358928	0.676250565198516	0.901766070967124	0.0449061
protein_coding	POU2F1	ENSG00000143190.22	0.168545179062154	0.11904016197879	0.490597890283192	0.309274
protein_coding	CREG1	ENSG00000143162.8	0.178031269904703	0.103486135185437	0.463311159814752	0.334127
protein_coding	MPZL1	ENSG00000197965.11	0.133951938933593	0.228107053524194	0.630614160547894	0.200236
protein_coding	MPC2	ENSG00000143158.10	0.149125205415001	0.188469767410163	0.585635740965684	0.232372
protein_coding	DCAF6	ENSG00000143164.15	0.109192864202755	0.292072322849889	0.690708652500645	0.160705
protein_coding	GPR161	ENSG00000143147.14	0.116210138000428	0.188007401435595	0.585635740965684	0.232372
protein_coding	TIPRL	ENSG00000143155.12	-0.12466761332811	0.252837045811083	0.652888295778659	0.185161
protein_coding	SFT2D2	ENSG00000213064.9	-0.76784759491455	0.000465001800750779	0.0207010725264194	1.68401
protein_coding	DPT	ENSG00000143196.4	-0.0915155485055672	0.133656090860813	0.519672618697871	0.28427
protein_coding	ATP1B1	ENSG00000143153.12	0.151063076065796	0.000785671100408961	0.0296769402018112	1.52758
protein_coding	BLZF1	ENSG00000117475.13	-0.0574564904795194	0.434976868796539	0.794112953399075	0.100118
protein_coding	KIFAP3	ENSG00000075945.12	-0.0181852912140077	0.839547917445666	0.962387855750735	0.0166499
protein_coding	GORAB	ENSG00000120370.12	-0.260644973231706	0.0233093172946468	0.216535029868258	0.664472
protein_coding	PRRX1	ENSG00000116132.11	-0.531489821263482	0.0026242581525126	0.0629615322102825	1.20092
protein_coding	PRRC2C	ENSG00000117523.16	0.148758599469384	0.187293702121253	0.585635740965684	0.232372
protein_coding	VAMP4	ENSG00000117533.14	0.062906337263764	0.501122041086291	0.824196783548112	0.0839691
protein_coding	METTL13	ENSG00000010165.19	0.132186948976006	0.15106186031185	0.547741556965736	0.261424
protein_coding	PIGC	ENSG00000135845.9	-0.0597006256287939	0.428927864777478	0.790330500288435	0.102191
protein_coding	SUCO	ENSG00000094975.13	0.0299311020775148	0.75820150128017	0.930048298873058	0.0314945
protein_coding	PRDX6	ENSG00000117592.8	0.497194827616497	0.00292361994255138	0.0676146481884278	1.16996
protein_coding	KLHL20	ENSG00000076321.10	-0.494295882510135	0.00871726172088103	0.129148281021999	0.888911
protein_coding	RC3H1	ENSG00000135870.11	0.0418185110017699	0.642234539981575	0.88967548363522	0.0507684
protein_coding	RABGAP1L	ENSG00000152061.23	-0.0278996060130596	0.659605715893495	0.897679487687919	0.0468787
protein_coding	CACYBP	ENSG00000116161.17	0.138124868254451	0.194787453666769	0.592004935357099	0.227675
protein_coding	MRPS14	ENSG00000120333.4	-0.0523943260737819	0.559473356560027	0.854065790299801	0.0685087
protein_coding	COP1	ENSG00000143207.20	-0.158564503166745	0.135817202919478	0.522104083306557	0.282243
protein_coding	RASAL2	ENSG00000075391.16	0.076070419270005	0.432008463477394	0.792015516375222	0.101266
protein_coding	RALGPS2	ENSG00000116191.17	0.950517242960463	0.00185101061634433	0.050207976391702	1.29923
protein_coding	FAM20B	ENSG00000116199.11	0.156281701600708	0.170371225253267	0.56900378883453	0.244885
protein_coding	TOR3A	ENSG00000186283.13	-0.026018891163341	0.651118233636915	0.894229441451585	0.048551
protein_coding	ABL2	ENSG00000143322.19	0.133494925225786	0.2014005280074	0.600261567171712	0.221659
protein_coding	SOAT1	ENSG00000057252.12	0.0936607521418853	0.368358678099062	0.751935390018653	0.123819
protein_coding	TOR1AIP2	ENSG00000169905.12	0.19665348255179	0.104997060490165	0.466585205566781	0.331069
protein_coding	TOR1AIP1	ENSG00000143337.18	0.0724175004934111	0.477274039318923	0.813547320786907	0.0896172
protein_coding	CEP350	ENSG00000135837.15	0.0731970760705276	0.486562138126282	0.819214703941966	0.0866023
protein_coding	QSOX1	ENSG00000116260.16	0.0650678021600004	0.483903656095493	0.817614899815037	0.0874512
protein_coding	ACBD6	ENSG00000230124.7	-0.181756624990636	0.101748917576133	0.459529078835686	0.337687
protein_coding	XPR1	ENSG00000143324.13	0.0837314850099449	0.344537756633986	0.732801752036055	0.135014
protein_coding	KIAA1614	ENSG00000135835.11	-0.162872213274528	0.0807647698319346	0.416396368321328	0.380493
protein_coding	STX6	ENSG00000135823.13	-0.126753865825727	0.203155493784111	0.602972778521226	0.219702
protein_coding	MR1	ENSG00000153029.14	0.0221212953868709	0.781007747534763	0.938585850986955	0.027526
protein_coding	IER5	ENSG00000162783.10	0.016815794987343	0.86954761866006	0.966865911754195	0.0146338
protein_coding	GLUL	ENSG00000135821.18	0.855329614378867	0.000100580826254809	0.00752957303538226	2.12323
protein_coding	RNASEL	ENSG00000135828.11	-0.0868734721528835	0.285275657132882	0.684751534992471	0.164467
protein_coding	DHX9	ENSG00000135829.16	0.0996749643308459	0.355238277457836	0.743089991898996	0.128959
protein_coding	LAMC1	ENSG00000135862.5	-0.118466720292184	0.232812396249714	0.635644598004372	0.196786
protein_coding	SMG7	ENSG00000116698.21	-0.0758444514436989	0.408991532954427	0.779067426303988	0.108425
protein_coding	ARPC5	ENSG00000162704.15	0.236356236779013	0.0612347348449588	0.362765204936986	0.440374
protein_coding	RGL1	ENSG00000143344.15	-0.26501389478426	0.0392269322076604	0.290342823732975	0.537089
protein_coding	TSEN15	ENSG00000198860.12	-0.134450357980078	0.174951123850965	0.573817087592993	0.241227
protein_coding	C1orf21	ENSG00000116667.13	0.00910635302059537	0.921052293561813	0.98072281379595	0.00845372
protein_coding	EDEM3	ENSG00000116406.18	0.123449561374454	0.253927932520518	0.653662413734174	0.184646
protein_coding	FAM129A	ENSG00000135842.16	-0.852948399994733	0.000156095751030201	0.00995481078562863	2.00197
protein_coding	RNF2	ENSG00000121481.10	0.0296388021065572	0.710978524614269	0.911546342248846	0.0402212
protein_coding	TRMT1L	ENSG00000121486.11	-0.168514551394363	0.143160156625053	0.534351568685018	0.272173
protein_coding	IVNS1ABP	ENSG00000116679.15	-0.813923435518376	0.00222078102734176	0.056501794182932	1.24794
protein_coding	TPR	ENSG00000047410.13	0.0738562892204708	0.485329843311711	0.818373011937346	0.0870487
protein_coding	ODR4	ENSG00000157181.15	-0.0438336478038596	0.627014747967378	0.883675156316889	0.0537074
protein_coding	PTGS2	ENSG00000073756.11	2.35601331553539	0.000481351963673223	0.0210528148322341	1.67669
protein_coding	PLA2G4A	ENSG00000116711.9	0.383357232687484	0.0119239269417005	0.152449888731812	0.816873
protein_coding	RGS2	ENSG00000116741.7	0.112826298769943	0.0977440593040484	0.45102395057966	0.3458
protein_coding	UCHL5	ENSG00000116750.13	0.0537981108158626	0.480974662738699	0.815797420787139	0.0884177
protein_coding	TROVE2	ENSG00000116747.12	0.103431573804664	0.315070837296905	0.710389725110067	0.148503
protein_coding	GLRX2	ENSG00000023572.9	0.0561323056558281	0.480132795501226	0.815324890149862	0.0886693
protein_coding	CDC73	ENSG00000134371.12	0.0455749658788428	0.632406081340257	0.885483029811514	0.0528198
protein_coding	CFH	ENSG00000000971.15	0.0673868743739359	0.492720532986993	0.821129879585902	0.0855881
protein_coding	ASPM	ENSG00000066279.17	-0.0321568619358071	0.301124242723206	0.699333511873178	0.155316
protein_coding	ZBTB41	ENSG00000177888.7	0.172363780112095	0.108125600018616	0.469760508445899	0.328123
protein_coding	NEK7	ENSG00000151414.14	0.122753134803423	0.234014770587324	0.636645541053192	0.196102
protein_coding	NR5A2	ENSG00000116833.13	-0.0161361857360073	0.837264102393669	0.961727966823389	0.0169478
protein_coding	ZNF281	ENSG00000162702.7	0.8350544522373	0.00108107091123002	0.0351675060482335	1.45386
protein_coding	KIF14	ENSG00000118193.11	-0.0189504802930547	0.621434667363869	0.881386236520268	0.0548337
protein_coding	DDX59	ENSG00000118197.13	-0.0296946743921415	0.633986796003446	0.886127416248853	0.0525038
protein_coding	CAMSAP2	ENSG00000118200.14	-0.0480126349027215	0.637737906789279	0.887473343593807	0.0518447
protein_coding	TMEM9	ENSG00000116857.16	-0.0982474024812673	0.349442950561719	0.738416451772163	0.131699
protein_coding	PHLDA3	ENSG00000174307.6	-0.2636510733675	0.0565426207143499	0.347527560608102	0.459011
protein_coding	CSRP1	ENSG00000159176.13	0.322931360275831	0.033001368530065	0.26186242164351	0.581927
protein_coding	NAV1	ENSG00000134369.15	-0.0829458005498042	0.380173222594884	0.760871062950652	0.118689
protein_coding	IPO9	ENSG00000198700.9	-0.300656111111484	0.0297456705650608	0.249683355955207	0.60261
protein_coding	SHISA4	ENSG00000198892.6	0.17656608978873	0.140151102017915	0.529826808745144	0.275866
protein_coding	LMOD1	ENSG00000163431.12	0.0672054537404958	0.188133793307881	0.585635740965684	0.232372
protein_coding	TIMM17A	ENSG00000134375.10	0.676224407842208	0.00389144590883109	0.079757190700953	1.09823
protein_coding	RNPEP	ENSG00000176393.10	-0.112523769060836	0.305272968772923	0.702719770222434	0.153218
protein_coding	ARL8A	ENSG00000143862.7	-0.0537014483562842	0.595964300949036	0.87094021822535	0.0600117
protein_coding	UBE2T	ENSG00000077152.10	0.0270279558739895	0.589692227280952	0.868675765055763	0.0611423
protein_coding	KDM5B	ENSG00000117139.17	0.00184879070520152	0.987217852054719	0.995631767276141	0.00190125
protein_coding	RABIF	ENSG00000183155.4	-0.0222117317263583	0.74789163963773	0.926367487876119	0.0332167
protein_coding	KLHL12	ENSG00000117153.15	-0.0488387402579969	0.624057813548791	0.882260949334639	0.0544029
protein_coding	ADIPOR1	ENSG00000159346.12	0.0366695770967863	0.671625012111891	0.900300201439256	0.0456127
protein_coding	CYB5R1	ENSG00000159348.12	-0.0915196742742777	0.330770002822686	0.721615416659229	0.141694
protein_coding	TMEM183A	ENSG00000163444.11	-0.0863444518677468	0.381006671774522	0.760871062950652	0.118689
protein_coding	BTG2	ENSG00000159388.5	0.00488816650900433	0.944913646340907	0.987533807463185	0.00544803
protein_coding	FMOD	ENSG00000122176.11	-0.0559652697316008	0.499988936667042	0.82379215394258	0.0841823
protein_coding	PRELP	ENSG00000188783.5	0.0119482519233497	0.866418713085287	0.96608117300715	0.0149864
protein_coding	ATP2B4	ENSG00000058668.14	0.00904456245802802	0.890269793366146	0.973679920886958	0.0115838
protein_coding	SNRPE	ENSG00000182004.12	0.343562509082894	0.0225434745561674	0.212882129047444	0.671861
protein_coding	PPP1R15B	ENSG00000158615.8	0.054655821124	0.54147263413902	0.845121521846212	0.0730808
protein_coding	MDM4	ENSG00000198625.12	-0.245567076706765	0.0568832370686143	0.347805799360671	0.458663
protein_coding	NFASC	ENSG00000163531.15	-0.373891217836188	0.0253469892945597	0.227854256565735	0.642343
protein_coding	RBBP5	ENSG00000117222.13	-0.127106895502463	0.203288686950708	0.602972778521226	0.219702
protein_coding	DSTYK	ENSG00000133059.16	0.219703290276628	0.0848686693782569	0.424157740178593	0.372473
protein_coding	ELK4	ENSG00000158711.13	-0.047287090000086	0.594873910044043	0.87094021822535	0.0600117
protein_coding	NUCKS1	ENSG00000069275.12	-0.195391550203081	0.0717409168340168	0.391936056436159	0.406785
protein_coding	RAB29	ENSG00000117280.12	0.110143239781693	0.292169100581204	0.690708652500645	0.160705
protein_coding	SLC41A1	ENSG00000133065.10	0.193882752838798	0.104863357272227	0.466585205566781	0.331069
protein_coding	RAB7B	ENSG00000276600.4	-1.29410032755169	0.0014047646388127	0.041422430849635	1.38276
protein_coding	SRGAP2	ENSG00000266028.7	0.0206828599048759	0.797950276179774	0.945194178380111	0.024479
protein_coding	EIF2D	ENSG00000143486.15	-0.0581444894111093	0.56251414683037	0.855422028976279	0.0678196
protein_coding	MAPKAPK2	ENSG00000162889.10	0.695773964637345	1.2026311198783e-05	0.00159322479229094	2.79772
protein_coding	IL24	ENSG00000162892.15	4.50472186262318	0.00217551827679361	0.0558607094611529	1.25289
protein_coding	CD55	ENSG00000196352.15	0.218714033103435	0.0866593302777254	0.427266956887102	0.369301
protein_coding	CD46	ENSG00000117335.19	0.0148648622651275	0.862456388780218	0.965571352086038	0.0152156
protein_coding	LAMB3	ENSG00000196878.14	-0.0368560129175349	0.587480091562482	0.867841433862066	0.0615596
protein_coding	G0S2	ENSG00000123689.5	2.3658554469059	0.000151587922487305	0.00982582419571729	2.00763
protein_coding	UTP25	ENSG00000117597.17	0.532806056054437	0.0111178347878717	0.147334254834573	0.831696
protein_coding	SYT14	ENSG00000143469.18	-0.0492125222559869	0.372712242435659	0.75509574389275	0.121998
protein_coding	SERTAD4	ENSG00000082497.11	-0.0752788524127003	0.212391059475836	0.611480147096143	0.213618
protein_coding	HHAT	ENSG00000054392.12	-0.109931249835522	0.0273958295926889	0.237595140708509	0.624162
protein_coding	RCOR3	ENSG00000117625.13	-0.127994369364828	0.174632752915111	0.573596117282438	0.241394
protein_coding	TRAF5	ENSG00000082512.14	-0.00651705578282023	0.90333007802992	0.97546842802971	0.0107868
protein_coding	SLC30A1	ENSG00000170385.9	0.928357893606952	0.00126618495130598	0.0395023776105392	1.40338
protein_coding	LPGAT1	ENSG00000123684.12	-0.0475849864252932	0.610317318905198	0.876106416961864	0.0574431
protein_coding	PPP2R5A	ENSG00000066027.11	0.102525913064874	0.272732263023844	0.673305135256207	0.171788
protein_coding	NENF	ENSG00000117691.9	-0.181116449266833	0.12587989438257	0.505560057789697	0.296227
protein_coding	ATF3	ENSG00000162772.16	0.107490936574749	0.057752227035287	0.35060112447072	0.455187
protein_coding	NSL1	ENSG00000117697.14	-0.086602098186209	0.325119225611699	0.716814964138094	0.144593
protein_coding	ANGEL2	ENSG00000174606.13	-0.0881923964795226	0.311471709219623	0.707545450789407	0.150246
protein_coding	RPS6KC1	ENSG00000136643.11	0.0614252111932751	0.507321289944611	0.827668019165391	0.0821438
protein_coding	PTPN14	ENSG00000152104.11	-0.00854573684281639	0.924900506701369	0.980916061231838	0.00836815
protein_coding	CENPF	ENSG00000117724.12	-0.0826250695062096	0.100861543612824	0.457783202663765	0.33934
protein_coding	KCNK2	ENSG00000082482.13	0.098700813471725	0.208185827458598	0.606519967367876	0.217155
protein_coding	KCTD3	ENSG00000136636.12	-0.0390444312938386	0.673180323812733	0.90085709475408	0.0453441
protein_coding	GPATCH2	ENSG00000092978.10	0.0114168777632767	0.900936640749495	0.974821428843159	0.0110749
protein_coding	RRP15	ENSG00000067533.5	0.00429168207545804	0.95417421292802	0.990717269472312	0.00405027
protein_coding	TGFB2	ENSG00000092969.11	0.0354405336803369	0.624222504662244	0.882260949334639	0.0544029
protein_coding	LYPLAL1	ENSG00000143353.11	-0.017758212978467	0.799384030510895	0.945911899404542	0.0241493
protein_coding	EPRS	ENSG00000136628.17	-0.512002227737521	0.00378903929160786	0.0792576845871567	1.10096
protein_coding	BPNT1	ENSG00000162813.17	-0.037246721094264	0.638998623159	0.887893790446886	0.051639
protein_coding	IARS2	ENSG00000067704.9	-0.0980048420162356	0.360424354968631	0.747139311563294	0.126598
protein_coding	RAB3GAP2	ENSG00000118873.15	0.0905526841609324	0.393104422978358	0.768306078778098	0.114466
protein_coding	HLX	ENSG00000136630.12	1.24818833106952	0.00170161392612171	0.0474221124959712	1.32402
protein_coding	DUSP10	ENSG00000143507.17	0.088177526889741	0.22102937626834	0.623089774370787	0.205449
protein_coding	MIA3	ENSG00000154305.16	0.0799630021084455	0.437733320386186	0.795035348613854	0.0996136
protein_coding	AIDA	ENSG00000186063.12	0.0529219033030136	0.410602486393748	0.780153258807992	0.10782
protein_coding	BROX	ENSG00000162819.11	-0.0596724590190522	0.535763953407832	0.843074246531415	0.0741342
protein_coding	DISP1	ENSG00000154309.8	-0.0406726039661913	0.479388455393562	0.814363477188729	0.0891817
protein_coding	CAPN2	ENSG00000162909.17	0.0113019329855573	0.881197753303102	0.970052143729788	0.0132049
protein_coding	TP53BP2	ENSG00000143514.16	-0.0133560173643517	0.846198088800237	0.964654349547808	0.0156283
protein_coding	FBXO28	ENSG00000143756.11	-0.0117417603497543	0.869976564884194	0.966865911754195	0.0146338
protein_coding	DEGS1	ENSG00000143753.12	0.219651361913691	0.08468398127094	0.423930050820188	0.372706
protein_coding	NVL	ENSG00000143748.17	-0.135500009990216	0.11836356415591	0.489348725406752	0.310382
protein_coding	CNIH4	ENSG00000143771.11	0.160993406855734	0.159705040978058	0.554659490722047	0.255974
protein_coding	WDR26	ENSG00000162923.15	0.306982307059346	0.0183781121363913	0.191993512044289	0.716713
protein_coding	CNIH3	ENSG00000143786.7	-0.0552084048468967	0.525788108310119	0.837176292991255	0.0771831
protein_coding	LBR	ENSG00000143815.14	0.0708130764540475	0.397866704272351	0.772329484763976	0.112197
protein_coding	ENAH	ENSG00000154380.17	0.138062016390426	0.215444757100723	0.615814116498452	0.21055
protein_coding	SRP9	ENSG00000143742.12	0.101938031381907	0.299595701338047	0.698430921607328	0.155877
protein_coding	EPHX1	ENSG00000143819.12	0.0110573231012965	0.899405439786926	0.974658425103498	0.0111476
protein_coding	TMEM63A	ENSG00000196187.11	0.207106247652849	0.0638086203810126	0.369995827053892	0.431803
protein_coding	PYCR2	ENSG00000143811.18	0.052945963183384	0.590784265816304	0.869203118272466	0.0608787
protein_coding	SDE2	ENSG00000143751.9	0.0314464412667313	0.667924955198763	0.899328203587426	0.0460818
protein_coding	ACBD3	ENSG00000182827.8	-0.0664737322926355	0.516947332648362	0.833607661061039	0.0790383
protein_coding	PARP1	ENSG00000143799.12	-0.0877797885367609	0.373493216408901	0.755545170973839	0.12174
protein_coding	PSEN2	ENSG00000143801.16	-0.0646166726473578	0.390879820510789	0.766672493294309	0.11539
protein_coding	COQ8A	ENSG00000163050.16	-0.242250514026279	0.0463219134898298	0.316049227059231	0.500245
protein_coding	CDC42BPA	ENSG00000143776.18	-0.0729760664152429	0.481695426113582	0.816183201616932	0.0882123
protein_coding	SNAP47	ENSG00000143740.14	0.0931585086492718	0.256684223186606	0.656689192317036	0.18264
protein_coding	JMJD4	ENSG00000081692.12	-0.0191403551854122	0.76569536073131	0.93190989992987	0.0306261
protein_coding	WNT9A	ENSG00000143816.7	-1.04903650746388	0.00135488935922725	0.0410100782539612	1.38711
protein_coding	ARF1	ENSG00000143761.15	0.187415289224399	0.032239650922575	0.258308218574376	0.587862
protein_coding	C1orf35	ENSG00000143793.12	0.208352213228071	0.0865630370683759	0.427266956887102	0.369301
protein_coding	MRPL55	ENSG00000162910.18	-0.101458205066389	0.322186266192218	0.715575977127699	0.145344
protein_coding	GUK1	ENSG00000143774.16	0.119370545390787	0.264905688732153	0.665950972619427	0.176558
protein_coding	TRIM11	ENSG00000154370.15	0.0727169019096395	0.478926101750045	0.814319687998346	0.0892051
protein_coding	RNF187	ENSG00000168159.11	-0.381274980301146	0.00691463055784057	0.112460751505593	0.948999
protein_coding	RHOU	ENSG00000116574.5	0.0469445081934688	0.424744990521664	0.786905950214538	0.104077
protein_coding	RAB4A	ENSG00000168118.11	-0.00437520675495696	0.955419631536292	0.990717269472312	0.00405027
protein_coding	CCSAP	ENSG00000154429.10	0.0510671232689831	0.355084476152668	0.743089991898996	0.128959
protein_coding	NUP133	ENSG00000069248.11	0.111431168101417	0.205874284370756	0.60569579447476	0.217745
protein_coding	TAF5L	ENSG00000135801.9	0.0113789805993927	0.862224247088587	0.965571352086038	0.0152156
protein_coding	GALNT2	ENSG00000143641.9	0.175430604913595	0.122592083793157	0.497619488024454	0.303103
protein_coding	COG2	ENSG00000135775.13	-0.100213627660162	0.265831279237013	0.666839660676602	0.175979
protein_coding	C1orf198	ENSG00000119280.16	0.53554005673607	0.00670736583710559	0.110671536312242	0.955964
protein_coding	FAM89A	ENSG00000182118.7	0.0992834070913952	0.147990375497384	0.542196401772181	0.265843
protein_coding	C1orf131	ENSG00000143633.12	-0.121280519960215	0.192425461410079	0.589069371315984	0.229834
protein_coding	GNPAT	ENSG00000116906.12	0.15390085532992	0.116040473072533	0.486067157123253	0.313304
protein_coding	EXOC8	ENSG00000116903.7	-0.0207071510298541	0.714295050894797	0.912372006201351	0.039828
protein_coding	SPRTN	ENSG00000010072.15	-0.347950751519075	0.0137562859155912	0.164804992862935	0.78303
protein_coding	EGLN1	ENSG00000135766.8	0.165455251661383	0.106847426742341	0.468960546018645	0.328864
protein_coding	TSNAX	ENSG00000116918.13	-0.0847385682568332	0.369020265574802	0.752110200138075	0.123719
protein_coding	SIPA1L2	ENSG00000116991.10	-0.0525043473013764	0.5575401190685	0.853001965496329	0.06905
protein_coding	NTPCR	ENSG00000135778.11	0.0398107121105785	0.666195261166356	0.899112783452187	0.0461858
protein_coding	PCNX2	ENSG00000135749.18	-1.39706489856057	1.34080525133057e-05	0.0017509001146304	2.75674
protein_coding	KCNK1	ENSG00000135750.14	0.237307916695516	0.0152054039763024	0.17439472741202	0.758467
protein_coding	COA6	ENSG00000168275.14	0.0497356500751681	0.517772041153096	0.833607661061039	0.0790383
protein_coding	IRF2BP2	ENSG00000168264.10	-0.00390140425929009	0.965307439394436	0.992446536034466	0.00329288
protein_coding	TOMM20	ENSG00000173726.10	0.476349617996614	0.00422298875826588	0.0842845856753458	1.07425
protein_coding	ARID4B	ENSG00000054267.21	0.141198672640663	0.207773704340747	0.606519967367876	0.217155
protein_coding	GGPS1	ENSG00000152904.11	-0.0584761136450675	0.499414953694395	0.823634393587066	0.0842655
protein_coding	LYST	ENSG00000143669.13	-0.0272416552832539	0.785690351342176	0.940174826759894	0.0267914
protein_coding	NID1	ENSG00000116962.14	-0.0227871913024344	0.821892668221266	0.955565418885939	0.0197396
protein_coding	GPR137B	ENSG00000077585.13	0.245241338922811	0.0423449666381791	0.302453087470325	0.519342
protein_coding	ERO1B	ENSG00000086619.13	0.835942895647819	0.00608633328501821	0.105010494546289	0.978767
protein_coding	LGALS8	ENSG00000116977.18	0.214477141605298	0.0895314055809527	0.432842081242616	0.363671
protein_coding	HEATR1	ENSG00000119285.10	-0.144469036245574	0.159147039999209	0.554195463860103	0.256337
protein_coding	MTR	ENSG00000116984.12	0.109155388146758	0.315066815504763	0.710389725110067	0.148503
protein_coding	FMN2	ENSG00000155816.19	0.0948266707686344	0.188933355224571	0.585635740965684	0.232372
protein_coding	GREM2	ENSG00000180875.4	0.0202518190495711	0.824356106790931	0.956759671429139	0.0191971
protein_coding	FH	ENSG00000091483.6	0.0937860988366643	0.281960547488597	0.680715765276174	0.167034
protein_coding	OPN3	ENSG00000054277.13	0.209894015129694	0.0638314647482756	0.369995827053892	0.431803
protein_coding	CHML	ENSG00000203668.2	-0.014565334782027	0.802198321421424	0.947329101717344	0.0234991
protein_coding	CEP170	ENSG00000143702.15	-0.0505727100079045	0.612480243441754	0.877931977077032	0.0565391
protein_coding	SDCCAG8	ENSG00000054282.15	0.0357765019271715	0.714021188962743	0.912372006201351	0.039828
protein_coding	AKT3	ENSG00000117020.16	0.237125286105038	0.0560093883988662	0.3459336617257	0.461007
protein_coding	ADSS	ENSG00000035687.9	-0.032152653424462	0.747859828577162	0.926367487876119	0.0332167
protein_coding	DESI2	ENSG00000121644.18	0.115212916134662	0.295204054313379	0.69379982790972	0.158766
protein_coding	COX20	ENSG00000203667.9	-0.27311420619499	0.0514861889481403	0.332134970483381	0.478685
protein_coding	HNRNPU	ENSG00000153187.19	-0.000630063119087697	0.980096227901543	0.993684518550133	0.00275148
protein_coding	EFCAB2	ENSG00000203666.12	-0.0981353388081631	0.18449059604344	0.582634260558406	0.234604
protein_coding	SMYD3	ENSG00000185420.18	0.0632481573484168	0.506562496972989	0.827458731185978	0.0822537
protein_coding	CNST	ENSG00000162852.13	0.140562522627379	0.106760042355501	0.468960546018645	0.328864
protein_coding	SCCPDH	ENSG00000143653.9	0.332798263287282	0.0312524958044083	0.254646932589657	0.594062
protein_coding	AHCTF1	ENSG00000153207.15	-0.0904857800818148	0.357778551206117	0.744978072112782	0.127857
protein_coding	ZNF496	ENSG00000162714.12	-0.0405228250243133	0.51205599705318	0.830206432966143	0.0808139
protein_coding	SH3BP5L	ENSG00000175137.10	0.223435471587422	0.0801624901753594	0.414460024147602	0.382517
protein_coding	SH3YL1	ENSG00000035115.21	-0.086147371698577	0.218814527470858	0.620600152632628	0.207188
protein_coding	ACP1	ENSG00000143727.15	0.10685877882531	0.297396317089773	0.695980474786895	0.157403
protein_coding	TMEM18	ENSG00000151353.14	-0.185927714881044	0.122366816074003	0.497577876215509	0.303139
protein_coding	PXDN	ENSG00000130508.10	-0.0327701588937073	0.765674368875334	0.93190989992987	0.0306261
protein_coding	EIPR1	ENSG00000032389.12	0.0132432252443865	0.810809586775185	0.950300174634989	0.0221392
protein_coding	TRAPPC12	ENSG00000171853.15	-0.0780590562343991	0.439217936260123	0.79565817585291	0.0992735
protein_coding	ADI1	ENSG00000182551.13	0.0241781536809295	0.819107741255646	0.954668349205388	0.0201475
protein_coding	RNASEH1	ENSG00000171865.9	-0.345483455053694	0.0259086647123271	0.230036009472418	0.638204
protein_coding	RPS7	ENSG00000171863.14	0.094342419455232	0.340228531685783	0.729026959245134	0.137256
protein_coding	RNF144A	ENSG00000151692.14	0.0620902666145366	0.481571266810908	0.816183201616932	0.0882123
protein_coding	ID2	ENSG00000115738.9	0.417632145612927	0.0192249878573593	0.19504507658615	0.709865
protein_coding	KIDINS220	ENSG00000134313.15	-0.481437246431165	0.000386830371349572	0.0186860251301501	1.72848
protein_coding	MBOAT2	ENSG00000143797.11	0.0520985781044067	0.525303810320153	0.837011506602594	0.0772686
protein_coding	ASAP2	ENSG00000151693.10	0.132824422738183	0.208628163051951	0.607153784927692	0.216701
protein_coding	ITGB1BP1	ENSG00000119185.12	0.0475906604564091	0.640431361798442	0.888696557634629	0.0512465
protein_coding	CPSF3	ENSG00000119203.13	0.0118155949918704	0.89280678229552	0.97395168747144	0.0114626
protein_coding	IAH1	ENSG00000134330.18	-0.0491280287384166	0.619293288412578	0.880946148362804	0.0550506
protein_coding	ADAM17	ENSG00000151694.13	-0.0668089777635121	0.500427332192731	0.824068860308729	0.0840365
protein_coding	YWHAQ	ENSG00000134308.13	-0.0787728748554097	0.447989762608111	0.800797077205873	0.0964775
protein_coding	TAF1B	ENSG00000115750.16	0.207619565405911	0.0627560222379357	0.366785677287065	0.435588
protein_coding	KLF11	ENSG00000172059.10	0.0842070871764442	0.277799835202696	0.678730888045885	0.168302
protein_coding	RRM2	ENSG00000171848.14	-0.0176404646410995	0.695960320159765	0.907248506523681	0.0422737
protein_coding	HPCAL1	ENSG00000115756.12	0.00565183365698521	0.961609218284302	0.991836869614767	0.00355975
protein_coding	ODC1	ENSG00000115758.12	0.169966760335702	0.0425960840039963	0.302799872901057	0.518844
protein_coding	NOL10	ENSG00000115761.15	0.0505647359263823	0.571038172092641	0.862024348604083	0.0644805
protein_coding	PDIA6	ENSG00000143870.12	0.160416339123617	0.079782740079694	0.413176929679643	0.383864
protein_coding	PQLC3	ENSG00000162976.12	-0.118086106796071	0.224876283581998	0.627470729005812	0.202407
protein_coding	ROCK2	ENSG00000134318.13	0.162152907068489	0.163325793606523	0.559161452942782	0.252463
protein_coding	E2F6	ENSG00000169016.16	-0.0421137765302598	0.444973294543537	0.799422104680844	0.0972238
protein_coding	LPIN1	ENSG00000134324.11	-0.0786800600573082	0.36142908423914	0.747640475001127	0.126307
protein_coding	TRIB2	ENSG00000071575.11	-0.833395672410744	0.000925422850855109	0.0320427662108581	1.49427
protein_coding	NBAS	ENSG00000151779.12	0.0420435406347529	0.672179608487209	0.900704989234696	0.0454174
protein_coding	DDX1	ENSG00000079785.14	-0.0252657219195145	0.81746878574693	0.953862942143686	0.020514
protein_coding	SMC6	ENSG00000163029.15	0.0226552552684945	0.779739127289271	0.938512598564343	0.0275599
protein_coding	RDH14	ENSG00000240857.1	0.0241105008427588	0.775888527163019	0.936121060015227	0.028668
protein_coding	OSR1	ENSG00000143867.6	-0.00511290559178579	0.936846306894872	0.985132648322436	0.00650529
protein_coding	LAPTM4A	ENSG00000068697.6	-0.122139768375328	0.213075474812542	0.612298935951414	0.213036
protein_coding	SDC1	ENSG00000115884.10	-0.576952094435352	0.00835188279637018	0.1256975872754	0.900673
protein_coding	PUM2	ENSG00000055917.15	0.117985978233986	0.26827054273915	0.670749735005079	0.173439
protein_coding	RHOB	ENSG00000143878.9	0.00940856023250897	0.894921802859027	0.97395168747144	0.0114626
protein_coding	HS1BP3	ENSG00000118960.12	-0.0281682634762278	0.708684379790901	0.911262970193974	0.0403563
protein_coding	LDAH	ENSG00000118961.14	-0.127707404592329	0.109477894269617	0.474007787587738	0.324215
protein_coding	ATAD2B	ENSG00000119778.14	-0.0198987354734535	0.77132197992151	0.934884185817146	0.0292422
protein_coding	UBXN2A	ENSG00000173960.13	0.0588240988823915	0.527810345199009	0.838546673125396	0.0764728
protein_coding	SF3B6	ENSG00000115128.6	0.499521337512023	0.00336719804611048	0.0729373396670518	1.13705
protein_coding	TP53I3	ENSG00000115129.13	-0.124664013830891	0.128739325216308	0.511210326586565	0.2914
protein_coding	ITSN2	ENSG00000198399.14	0.0557940026781456	0.51947092450614	0.835265386263962	0.0781755
protein_coding	NCOA1	ENSG00000084676.15	-0.196225230809856	0.0828382577096021	0.421242103387117	0.375468
protein_coding	PTRHD1	ENSG00000184924.5	-0.0796934090195686	0.386235918627573	0.765124434310846	0.116268
protein_coding	CENPO	ENSG00000138092.10	-0.042974064509021	0.485841394152755	0.818782482291729	0.0868315
protein_coding	ADCY3	ENSG00000138031.14	-0.0161344247701908	0.860328425180199	0.965571352086038	0.0152156
protein_coding	DNMT3A	ENSG00000119772.16	0.075507977241232	0.392562146056011	0.76788201798332	0.114706
protein_coding	ASXL2	ENSG00000143970.16	0.0954703057377838	0.375416927882088	0.757379416855035	0.120687
protein_coding	KIF3C	ENSG00000084731.14	-0.0318415152286987	0.710315008141972	0.911546342248846	0.0402212
protein_coding	RAB10	ENSG00000084733.10	0.11329697779911	0.279623022915965	0.679416047689812	0.167864
protein_coding	HADHA	ENSG00000084754.11	0.278013347487134	0.0336708025734901	0.264781370201476	0.577113
protein_coding	HADHB	ENSG00000138029.13	0.163149103492836	0.163696728820079	0.559328452984274	0.252333
protein_coding	SELENOI	ENSG00000138018.17	-0.0829611697731114	0.270854704306301	0.672517546587051	0.172296
protein_coding	SLC35F6	ENSG00000213699.8	0.176042664439554	0.122008080301986	0.497216377583182	0.303455
protein_coding	MAPRE3	ENSG00000084764.11	0.00862668879009665	0.909801321047511	0.978180883991449	0.00958083
protein_coding	TMEM214	ENSG00000119777.19	-0.0258472657387786	0.760764183226602	0.930717921021408	0.0311819
protein_coding	AGBL5	ENSG00000084693.15	0.0240780845123525	0.707991052156694	0.910996693700042	0.0404832
protein_coding	OST4	ENSG00000228474.5	0.0563223353066625	0.559801988080903	0.854080539164463	0.0685012
protein_coding	EMILIN1	ENSG00000138080.13	-0.0398363898742828	0.665598733485701	0.899048563764959	0.0462168
protein_coding	PREB	ENSG00000138073.13	-0.0404780324248417	0.591982357914334	0.869430166068158	0.0607653
protein_coding	SLC5A6	ENSG00000138074.14	-0.0353835482553686	0.656914852697113	0.895846437192945	0.0477664
protein_coding	ATRAID	ENSG00000138085.16	-0.0715196331642502	0.493440338063513	0.821129879585902	0.0855881
protein_coding	CAD	ENSG00000084774.13	-0.445458050558296	0.0163695342812397	0.180935807575347	0.742475
protein_coding	MPV17	ENSG00000115204.14	-0.00282387826982544	0.981018036621676	0.993957644952199	0.00263212
protein_coding	GTF3C2	ENSG00000115207.13	0.00717042763540707	0.924782287333594	0.980916061231838	0.00836815
protein_coding	EIF2B4	ENSG00000115211.15	0.0676328688243431	0.484164692342063	0.817614899815037	0.0874512
protein_coding	SNX17	ENSG00000115234.10	-0.134919540028602	0.240231852578539	0.64303348884932	0.191766
protein_coding	ZNF513	ENSG00000163795.13	0.133787328467675	0.0947316138383206	0.444072657485173	0.352546
protein_coding	PPM1G	ENSG00000115241.10	0.0584005930488578	0.578719131315772	0.864933700588329	0.0630172
protein_coding	NRBP1	ENSG00000115216.13	-0.0531882111090065	0.596305273930941	0.871013539830651	0.0599751
protein_coding	FNDC4	ENSG00000115226.9	0.112971822055208	0.272584183990542	0.673305135256207	0.171788
protein_coding	ZNF512	ENSG00000243943.9	-0.0836124927022931	0.187945495518201	0.585635740965684	0.232372
protein_coding	GPN1	ENSG00000198522.13	0.037156295002369	0.695768962968737	0.907248506523681	0.0422737
protein_coding	SUPT7L	ENSG00000119760.15	0.0883287417059146	0.263640724050686	0.664641326068371	0.177413
protein_coding	SLC4A1AP	ENSG00000163798.13	-0.0635573298058283	0.523971325278196	0.836902873376474	0.0773249
protein_coding	MRPL33	ENSG00000243147.7	0.326908612102008	0.0310461955929346	0.254295048310945	0.594662
protein_coding	BABAM2	ENSG00000158019.20	0.0205255091447752	0.807521604537883	0.948720491547356	0.0228617
protein_coding	FOSL2	ENSG00000075426.11	-0.0438135403218585	0.665543750599218	0.899048563764959	0.0462168
protein_coding	PPP1CB	ENSG00000213639.9	-0.156016759982954	0.148869849794684	0.543675308419179	0.26466
protein_coding	WDR43	ENSG00000163811.11	-0.000226176055238414	0.958208588182887	0.990947471951552	0.00394937
protein_coding	CLIP4	ENSG00000115295.19	-0.116037900137274	0.273429895167899	0.673517292301204	0.171651
protein_coding	YPEL5	ENSG00000119801.12	0.193268708445821	0.102628509062645	0.461637148398118	0.335699
protein_coding	LBH	ENSG00000213626.12	-0.0792270640368115	0.273223040499132	0.673370669507298	0.171746
protein_coding	GALNT14	ENSG00000158089.14	0.0568579226745355	0.335507726788319	0.725279366084757	0.139495
protein_coding	EHD3	ENSG00000013016.15	0.285181694366764	0.0462790651347272	0.316049227059231	0.500245
protein_coding	DPY30	ENSG00000162961.13	0.0884065316506786	0.396773311733959	0.77189404420805	0.112442
protein_coding	SPAST	ENSG00000021574.12	-0.114615829794543	0.234600185411136	0.636694864199289	0.196069
protein_coding	SLC30A6	ENSG00000152683.14	-0.0296832167613169	0.697672934573785	0.907937574602554	0.041944
protein_coding	YIPF4	ENSG00000119820.10	-0.0234941334333329	0.808068414663826	0.948977430597064	0.0227441
protein_coding	BIRC6	ENSG00000115760.14	0.019780512604728	0.838505437048239	0.962189184465807	0.0167395
protein_coding	LTBP1	ENSG00000049323.15	0.0630308076055753	0.533537237479368	0.841453396790701	0.0749699
protein_coding	FAM98A	ENSG00000119812.18	0.0316918798784334	0.733553776050763	0.919936214416247	0.0362423
protein_coding	CRIM1	ENSG00000150938.9	0.399121147518191	0.0161885378314326	0.179586679996511	0.745726
protein_coding	FEZ2	ENSG00000171055.14	-0.0381337073385604	0.698927470509503	0.908476773371456	0.0416862
protein_coding	VIT	ENSG00000205221.12	-0.156060095219606	0.0196232511185087	0.197699868434564	0.703994
protein_coding	STRN	ENSG00000115808.11	0.110296624147599	0.229640171994559	0.63094103162076	0.200011
protein_coding	GPATCH11	ENSG00000152133.14	-0.0604559104838755	0.54614751753624	0.846466968909821	0.07239
protein_coding	EIF2AK2	ENSG00000055332.17	-0.00856635228148347	0.930953774675561	0.982808302686247	0.00753118
protein_coding	CEBPZOS	ENSG00000218739.9	-0.615805817882754	0.00597967057219523	0.103971094731179	0.983087
protein_coding	CEBPZ	ENSG00000115816.14	0.0921292167380366	0.371755304214772	0.754320807064867	0.122444
protein_coding	PRKD3	ENSG00000115825.9	-0.13562907563291	0.229107277888585	0.630614160547894	0.200236
protein_coding	QPCT	ENSG00000115828.16	0.0507751144581367	0.498036403143425	0.823259821134677	0.0844631
protein_coding	CDC42EP3	ENSG00000163171.7	1.03645129993635	0.000468103056770593	0.0207010725264194	1.68401
protein_coding	CYP1B1	ENSG00000138061.11	-0.130364708749715	0.206397966869624	0.606066114730239	0.21748
protein_coding	ATL2	ENSG00000119787.13	-0.135035338581669	0.119315066652958	0.491287848772382	0.308664
protein_coding	HNRNPLL	ENSG00000143889.15	-0.1068984466453	0.249549452147954	0.649155248174287	0.187651
protein_coding	GALM	ENSG00000143891.16	-0.0739876637544857	0.348151295610668	0.736547567514985	0.132799
protein_coding	SRSF7	ENSG00000115875.18	0.144832602253736	0.205320083775455	0.604843985108422	0.218357
protein_coding	GEMIN6	ENSG00000152147.10	-0.00571611047656776	0.939937646071643	0.985718818622274	0.00624695
protein_coding	MORN2	ENSG00000188010.13	-0.0225265301332248	0.751982635964446	0.928091702335959	0.0324091
protein_coding	SOS1	ENSG00000115904.12	0.195151328540113	0.111515139434384	0.477869839297825	0.32069
protein_coding	MAP4K3	ENSG00000011566.14	-0.32644327988493	0.0224038793806433	0.212745232568641	0.67214
protein_coding	SLC8A1	ENSG00000183023.18	0.0375285030973446	0.596061919398073	0.87094021822535	0.0600117
protein_coding	PKDCC	ENSG00000162878.12	0.045490100302483	0.451035945058007	0.801725752586962	0.0959742
protein_coding	EML4	ENSG00000143924.18	-1.29419537984114	7.56631505873432e-05	0.00606987902377769	2.21682
protein_coding	COX7A2L	ENSG00000115944.14	0.10967367701582	0.30369068941204	0.70165694467348	0.153875
protein_coding	MTA3	ENSG00000057935.13	0.0688792767992021	0.467286902066738	0.810469953899547	0.0912631
protein_coding	ZFP36L2	ENSG00000152518.7	0.879785168463499	0.00221516724174213	0.056501794182932	1.24794
protein_coding	THADA	ENSG00000115970.18	0.0448324737129281	0.578698360917921	0.864933700588329	0.0630172
protein_coding	DYNC2LI1	ENSG00000138036.18	-0.0146795877314511	0.846185864672841	0.964654349547808	0.0156283
protein_coding	LRPPRC	ENSG00000138095.18	0.0319994363995196	0.750655226660052	0.927638154238143	0.0326214
protein_coding	PPM1B	ENSG00000138032.20	0.335268917384581	0.0210159279356224	0.205242091089236	0.687734
protein_coding	PREPL	ENSG00000138078.15	-0.0739072274194254	0.478983250479463	0.814319687998346	0.0892051
protein_coding	SIX2	ENSG00000170577.7	0.0957519574768697	0.331314566970175	0.722402305739982	0.141221
protein_coding	SRBD1	ENSG00000068784.12	-0.00452573315149678	0.928735545469559	0.982408717270776	0.00770779
protein_coding	PRKCE	ENSG00000171132.13	-0.868117214095417	0.00347330091613005	0.0748807633828886	1.12563
protein_coding	EPAS1	ENSG00000116016.13	0.678594701713563	0.00259430354647323	0.0628559634744544	1.20165
protein_coding	RHOQ	ENSG00000119729.11	0.065918980648711	0.541757467496847	0.845121521846212	0.0730808
protein_coding	PIGF	ENSG00000151665.12	0.0100031564104728	0.894875465707466	0.97395168747144	0.0114626
protein_coding	CRIPT	ENSG00000119878.5	0.116599184287936	0.242658588865043	0.643233243704416	0.191632
protein_coding	SOCS5	ENSG00000171150.8	0.0358132304161903	0.702788494057845	0.910312262214713	0.0408096
protein_coding	MCFD2	ENSG00000180398.12	0.132372248637416	0.233105451744824	0.635874943121288	0.196628
protein_coding	TTC7A	ENSG00000068724.15	-0.0370159971291812	0.639057496736596	0.887893790446886	0.051639
protein_coding	CALM2	ENSG00000143933.16	0.392626523805969	0.0140360145727691	0.167032760464755	0.777198
protein_coding	MSH2	ENSG00000095002.14	-0.0613528235108637	0.39766403756229	0.772264067847226	0.112234
protein_coding	MSH6	ENSG00000116062.14	-0.156330965251585	0.168755637313231	0.567339198484828	0.246157
protein_coding	FBXO11	ENSG00000138081.20	-0.07501991011467	0.467412567049344	0.810469953899547	0.0912631
protein_coding	PPP1R21	ENSG00000162869.15	0.00921819975249202	0.918378133415907	0.980368389297537	0.0086107
protein_coding	STON1	ENSG00000243244.6	-0.0158557173674853	0.862438879357232	0.965571352086038	0.0152156
protein_coding	ERLEC1	ENSG00000068912.13	0.443204981452138	0.011087331730832	0.147334254834573	0.831696
protein_coding	PSME4	ENSG00000068878.14	0.0806917941437473	0.437950106265776	0.795094721226506	0.0995811
protein_coding	ACYP2	ENSG00000170634.12	0.0285261727442225	0.693584321653424	0.907120145294299	0.0423352
protein_coding	SPTBN1	ENSG00000115306.15	-0.444668717852133	0.000232448179733018	0.0135338140824173	1.86858
protein_coding	RTN4	ENSG00000115310.17	-0.225339904185285	0.0289409459028364	0.245407408625072	0.610112
protein_coding	RPS27A	ENSG00000143947.13	0.287203539837464	0.00880462439035699	0.129394005711018	0.888086
protein_coding	MTIF2	ENSG00000085760.14	-0.103133149703308	0.307485661309527	0.706062185430204	0.151157
protein_coding	CCDC88A	ENSG00000115355.16	0.0297576963588353	0.746039441545625	0.925875040260818	0.0334476
protein_coding	CFAP36	ENSG00000163001.11	0.030853884812123	0.746741931148632	0.926057250390672	0.0333622
protein_coding	PPP4R3B	ENSG00000275052.4	-0.0417452598755027	0.668976363985666	0.899760627916916	0.045873
protein_coding	PNPT1	ENSG00000138035.14	-0.136314293504431	0.032203995203113	0.258308218574376	0.587862
protein_coding	EFEMP1	ENSG00000115380.19	0.135546150973019	0.161524087508731	0.557140202298088	0.254036
protein_coding	VRK2	ENSG00000028116.17	0.102660236060367	0.216582558204212	0.616670291037974	0.209947
protein_coding	PEX13	ENSG00000162928.8	-0.0225555908146789	0.715493601939365	0.912688670852321	0.0396773
protein_coding	KIAA1841	ENSG00000162929.13	-0.056532632216059	0.321417886047108	0.715157653799935	0.145598
protein_coding	USP34	ENSG00000115464.14	0.0727509225976058	0.495782278935094	0.821898043479451	0.0851821
protein_coding	XPO1	ENSG00000082898.16	0.0452084236039542	0.657889653200687	0.896373426726409	0.047511
protein_coding	FAM161A	ENSG00000170264.12	-0.0433383150621802	0.46923410105582	0.810621288127401	0.091182
protein_coding	CCT4	ENSG00000115484.14	0.365717621974042	0.00387494750256081	0.079757190700953	1.09823
protein_coding	COMMD1	ENSG00000173163.10	-0.137623094352308	0.133031013505078	0.51900227321356	0.284831
protein_coding	B3GNT2	ENSG00000170340.10	0.154845571270401	0.115103370055082	0.484196919315926	0.314978
protein_coding	EHBP1	ENSG00000115504.14	0.0337197491265313	0.730244786997003	0.91879465244242	0.0367815
protein_coding	MDH1	ENSG00000014641.17	0.30904152876353	0.0325155057290962	0.259584487222418	0.585721
protein_coding	UGP2	ENSG00000169764.15	-0.160517658540876	0.17203762507634	0.571455262260819	0.243018
protein_coding	VPS54	ENSG00000143952.19	0.0130208834730255	0.808473438601491	0.949294245633427	0.0225992
protein_coding	AFTPH	ENSG00000119844.15	-0.0260376449401649	0.773827047198367	0.935531416273017	0.0289416
protein_coding	SERTAD2	ENSG00000179833.4	0.288124672835994	0.0443376971147591	0.309998838042084	0.50864
protein_coding	SLC1A4	ENSG00000115902.10	-0.980364624284049	0.00290740247138897	0.067453213175042	1.171
protein_coding	CEP68	ENSG00000011523.13	-0.644601449929469	0.00403733869124567	0.0818643428832421	1.08691
protein_coding	RAB1A	ENSG00000138069.17	0.10076364004671	0.326757460687398	0.717852329118683	0.143965
protein_coding	ACTR2	ENSG00000138071.13	0.0849670411231855	0.380880437960691	0.760871062950652	0.118689
protein_coding	SPRED2	ENSG00000198369.9	-0.0459484672758883	0.476404281820985	0.813547320786907	0.0896172
protein_coding	ETAA1	ENSG00000143971.8	0.12007223200914	0.0303161072827216	0.251673056220301	0.599163
protein_coding	WDR92	ENSG00000243667.6	-0.0346581742484692	0.691838020976733	0.90642716309024	0.0426671
protein_coding	PNO1	ENSG00000115946.7	-0.13262628777734	0.10181801265385	0.459613561164945	0.337607
protein_coding	PPP3R1	ENSG00000221823.10	0.0517059278052602	0.619224532335546	0.880946148362804	0.0550506
protein_coding	CNRIP1	ENSG00000119865.8	0.0442924754752661	0.665907056068828	0.899048563764959	0.0462168
protein_coding	APLF	ENSG00000169621.9	-0.0555610647230712	0.443440064266241	0.797798215690647	0.0981069
protein_coding	ANTXR1	ENSG00000169604.19	0.104011994805393	0.307932242437424	0.706062185430204	0.151157
protein_coding	GFPT1	ENSG00000198380.12	0.0528329515226075	0.592970116687992	0.869619739554779	0.0606706
protein_coding	NFU1	ENSG00000169599.12	-0.103435009172603	0.337531653568264	0.727006656373647	0.138462
protein_coding	AAK1	ENSG00000115977.18	-0.0730955749839503	0.486954102977414	0.819449089712177	0.086478
protein_coding	ANXA4	ENSG00000196975.15	-0.265225965493452	0.0366365100128226	0.280481020123293	0.552097
protein_coding	GMCL1	ENSG00000087338.4	0.12250004621404	0.186980490799192	0.585635740965684	0.232372
protein_coding	SNRNP27	ENSG00000124380.10	0.0747084205222585	0.475036714410188	0.813290677160561	0.0897542
protein_coding	MXD1	ENSG00000059728.10	-0.0131661005709994	0.813180320080552	0.951529501080482	0.0215777
protein_coding	PCBP1	ENSG00000169564.6	-0.212064907498018	0.0336291899894101	0.264781370201476	0.577113
protein_coding	TIA1	ENSG00000116001.15	0.00531418975387617	0.9447598663745	0.987533807463185	0.00544803
protein_coding	PCYOX1	ENSG00000116005.11	-0.0189928368134967	0.848781854656276	0.964654349547808	0.0156283
protein_coding	SNRPG	ENSG00000143977.13	0.050133101807891	0.597344199734022	0.871420895271098	0.059772
protein_coding	FAM136A	ENSG00000035141.7	-0.058841765636624	0.52784132558402	0.838546673125396	0.0764728
protein_coding	TEX261	ENSG00000144043.11	-0.557241437942205	0.000231808183306678	0.0135338140824173	1.86858
protein_coding	NAGK	ENSG00000124357.12	-0.128176385339377	0.242777966578332	0.643233243704416	0.191632
protein_coding	MPHOSPH10	ENSG00000124383.8	-0.0518174078571479	0.546286438017509	0.846466968909821	0.07239
protein_coding	ZNF638	ENSG00000075292.18	-0.0510694603670748	0.618845562813145	0.880946148362804	0.0550506
protein_coding	CYP26B1	ENSG00000003137.8	-0.109783813340982	0.114507852811131	0.48380976593453	0.315325
protein_coding	EXOC6B	ENSG00000144036.15	-0.155020452358255	0.144023207537314	0.536084013414111	0.270767
protein_coding	SPR	ENSG00000116096.5	0.107953100658443	0.224425648415376	0.626943841686068	0.202771
protein_coding	SFXN5	ENSG00000144040.12	-0.0254522009928683	0.669571180910165	0.899760627916916	0.045873
protein_coding	RAB11FIP5	ENSG00000135631.16	-0.0401161963468684	0.601573237775303	0.872930614093163	0.0590203
protein_coding	CCT7	ENSG00000135624.15	-0.0271109194487457	0.806612258686725	0.948341620264133	0.0230352
protein_coding	ALMS1	ENSG00000116127.17	-0.106124501804756	0.152993457647483	0.549298191812899	0.260192
protein_coding	TPRKB	ENSG00000144034.14	-0.122918264574089	0.212188486781383	0.611480147096143	0.213618
protein_coding	DUSP11	ENSG00000144048.10	-0.035414816070206	0.655976099241276	0.895846437192945	0.0477664
protein_coding	STAMBP	ENSG00000124356.15	0.342771788375215	0.0273237350372154	0.237420401117097	0.624482
protein_coding	DGUOK	ENSG00000114956.19	0.0375817924727009	0.714347057037859	0.912372006201351	0.039828
protein_coding	TET3	ENSG00000187605.15	-0.0372842812599142	0.441089883361853	0.796681016362517	0.0987155
protein_coding	BOLA3	ENSG00000163170.11	0.0795123418735894	0.39000854965322	0.766573742588274	0.115446
protein_coding	MOB1A	ENSG00000114978.17	0.0126475093216101	0.904917441566585	0.976259923682303	0.0104345
protein_coding	MTHFD2	ENSG00000065911.11	-1.69224393350953	2.27170286627316e-07	5.9330388287437e-05	4.22672
protein_coding	DCTN1	ENSG00000204843.12	-0.121931146354418	0.257345219384502	0.657460215314066	0.182131
protein_coding	WDR54	ENSG00000005448.16	0.0597748876781708	0.538406257476106	0.844798722976808	0.0732468
protein_coding	RTKN	ENSG00000114993.16	-0.088305847914349	0.192388224916267	0.589069371315984	0.229834
protein_coding	MOGS	ENSG00000115275.12	0.182831537881141	0.126605643583498	0.506666750020228	0.295278
protein_coding	AUP1	ENSG00000115307.16	0.223528568496169	0.0811118900484778	0.417950274483165	0.378875
protein_coding	HTRA2	ENSG00000115317.11	0.0479559919586432	0.592195608563329	0.869430166068158	0.0607653
protein_coding	LOXL3	ENSG00000115318.11	0.581186464531924	0.0108305331359401	0.145164081225262	0.838141
protein_coding	DOK1	ENSG00000115325.13	-0.117475048785326	0.274221630750882	0.674662462132819	0.170913
protein_coding	HK2	ENSG00000159399.9	0.280525438526056	0.0393493679475698	0.290658996820655	0.536616
protein_coding	POLE4	ENSG00000115350.11	-0.149727965466298	0.140559333641407	0.530611334376546	0.275223
protein_coding	MRPL19	ENSG00000115364.13	0.125219752838109	0.201754025766652	0.600727540564485	0.221322
protein_coding	SUCLG1	ENSG00000163541.11	-0.0948513510820214	0.351380198195649	0.739929112164971	0.13081
protein_coding	TMSB10	ENSG00000034510.5	-0.0990256945646507	0.352553221806028	0.740167432367686	0.13067
protein_coding	KCMF1	ENSG00000176407.17	0.0508902915619475	0.601580243296938	0.872930614093163	0.0590203
protein_coding	TCF7L1	ENSG00000152284.4	-0.00243684519243271	0.973551700103274	0.993684518550133	0.00275148
protein_coding	TGOLN2	ENSG00000152291.13	0.0651591082031282	0.490395034204369	0.821129879585902	0.0855881
protein_coding	RETSAT	ENSG00000042445.13	-0.252913909230391	0.0589001851765728	0.354681549867623	0.450161
protein_coding	ELMOD3	ENSG00000115459.17	-0.028814108445568	0.703215770196644	0.910312262214713	0.0408096
protein_coding	CAPG	ENSG00000042493.15	-0.577987175444051	0.0056415227070879	0.100134289447554	0.999417
protein_coding	MAT2A	ENSG00000168906.12	-0.717626512737723	0.0071137860317745	0.114484362881075	0.941254
protein_coding	GGCX	ENSG00000115486.11	0.0902205094116184	0.312046307268172	0.708124300278926	0.149891
protein_coding	VAMP5	ENSG00000168899.4	-0.0382382243186372	0.65256557489633	0.894640116073579	0.0483516
protein_coding	RNF181	ENSG00000168894.9	0.0802233095779834	0.449380230158243	0.801164043351788	0.0962786
protein_coding	TMEM150A	ENSG00000168890.13	-0.0172850982126689	0.848298455013236	0.964654349547808	0.0156283
protein_coding	USP39	ENSG00000168883.19	-0.00848985981588171	0.933750769078652	0.983917150829736	0.00704147
protein_coding	C2orf68	ENSG00000168887.10	-0.0178467992168855	0.79785931521535	0.945194178380111	0.024479
protein_coding	ATOH8	ENSG00000168874.12	0.360994241411876	0.0128877620495925	0.158821403376516	0.799091
protein_coding	ST3GAL5	ENSG00000115525.17	-0.0209054469728019	0.776932929072273	0.936380006736478	0.0285479
protein_coding	POLR1A	ENSG00000068654.15	-0.104163540098351	0.155216685423959	0.551514103380822	0.258443
protein_coding	PTCD3	ENSG00000132300.18	-0.11924063077546	0.227471316464628	0.630095546607021	0.200594
protein_coding	IMMT	ENSG00000132305.20	0.0056246511721112	0.95403937010771	0.990717269472312	0.00405027
protein_coding	MRPL35	ENSG00000132313.14	-0.0754674961920426	0.418366318744918	0.784099036329705	0.105629
protein_coding	KDM3A	ENSG00000115548.16	-0.177364846941782	0.106500996991816	0.468960546018645	0.328864
protein_coding	CHMP3	ENSG00000115561.15	-0.265132156417619	0.0278183140831161	0.239685067148092	0.620359
protein_coding	RNF103	ENSG00000239305.6	-0.225030908116398	0.0802371348132121	0.414496939866495	0.382479
protein_coding	RMND5A	ENSG00000153561.12	-0.134197973396609	0.185606270256216	0.584439172033093	0.233261
protein_coding	KRCC1	ENSG00000172086.7	0.0191931128690256	0.857396020786464	0.965571352086038	0.0152156
protein_coding	THNSL2	ENSG00000144115.16	-0.0529946282139618	0.573384311863403	0.862996690790013	0.0639909
protein_coding	EIF2AK3	ENSG00000172071.11	0.0805465813701541	0.282723208142001	0.681892571405285	0.166284
protein_coding	RPIA	ENSG00000153574.8	-0.0116032079077657	0.846819320575334	0.964654349547808	0.0156283
protein_coding	MRPS5	ENSG00000144029.11	0.12423288935173	0.263505849175596	0.664641326068371	0.177413
protein_coding	KCNIP3	ENSG00000115041.12	0.0766082491308863	0.251819899041547	0.651411528271488	0.186145
protein_coding	ANKRD36C	ENSG00000174501.14	-0.204910187839579	0.0531177042870173	0.337816947924727	0.471319
protein_coding	STARD7	ENSG00000084090.13	0.153100367573313	0.160551870256622	0.555752637809006	0.255118
protein_coding	TMEM127	ENSG00000135956.8	-0.0508021514591059	0.617268731078445	0.880946148362804	0.0550506
protein_coding	CIAO1	ENSG00000144021.2	0.47311427102257	0.0151716429940905	0.17439472741202	0.758467
protein_coding	SNRNP200	ENSG00000144028.14	-0.00600119702910376	0.946202157481759	0.98784474360152	0.00531131
protein_coding	ARID5A	ENSG00000196843.15	1.67174623281548	0.000135460655770515	0.00913098386444056	2.03948
protein_coding	KANSL3	ENSG00000114982.17	0.039803554301315	0.673235360217452	0.90085709475408	0.0453441
protein_coding	LMAN2L	ENSG00000114988.11	-0.00278451370795878	0.971928486519424	0.993336124247993	0.00290377
protein_coding	SEMA4C	ENSG00000168758.10	-0.0433761032730177	0.601900310413625	0.872930614093163	0.0590203
protein_coding	COX5B	ENSG00000135940.6	-0.0533732989595297	0.594750785287319	0.87094021822535	0.0600117
protein_coding	ACTR1B	ENSG00000115073.7	0.0373146513903532	0.712414493307139	0.912325705144376	0.0398501
protein_coding	TMEM131	ENSG00000075568.16	0.0161442490174569	0.86204049093517	0.965571352086038	0.0152156
protein_coding	INPP4A	ENSG00000040933.15	0.0255146968418687	0.74291926953511	0.925227424968276	0.0337515
protein_coding	COA5	ENSG00000183513.8	-0.0277608720573637	0.641124373332652	0.889169761285658	0.0510153
protein_coding	UNC50	ENSG00000115446.11	0.248072490130182	0.0613589440277634	0.363123025032485	0.439946
protein_coding	MITD1	ENSG00000158411.11	0.0800068309068177	0.409374790919638	0.779603117457586	0.108126
protein_coding	MRPL30	ENSG00000185414.19	0.0653983245734221	0.483798110842064	0.817600024257221	0.0874591
protein_coding	TXNDC9	ENSG00000115514.11	0.0789918549543557	0.323517544315787	0.716223704028436	0.144951
protein_coding	EIF5B	ENSG00000158417.10	0.15758310641478	0.150361493584588	0.546461506890023	0.26244
protein_coding	REV1	ENSG00000135945.9	0.00351492731306691	0.966968539619266	0.992595106194241	0.00322787
protein_coding	AFF3	ENSG00000144218.18	-0.0893671690431437	0.147652099809129	0.541391032633471	0.266489
protein_coding	NPAS2	ENSG00000170485.16	0.0391577294647133	0.599779342416613	0.872729771158306	0.0591202
protein_coding	RPL31	ENSG00000071082.10	0.201683861774133	0.0659923739507681	0.3774945496145	0.423089
protein_coding	TBC1D8	ENSG00000204634.12	0.734891417143392	0.00693824087122428	0.112460751505593	0.948999
protein_coding	CNOT11	ENSG00000158435.7	-0.115430526306841	0.297980926111342	0.696387295602015	0.157149
protein_coding	RNF149	ENSG00000163162.8	-0.133713551797591	0.222824409649997	0.625180456909337	0.203995
protein_coding	MAP4K4	ENSG00000071054.16	0.034690241664056	0.732860484774345	0.919319018982062	0.0365338
protein_coding	IL1R1	ENSG00000115594.11	0.788964873689924	0.00134858521172425	0.041006680237145	1.38715
protein_coding	MRPS9	ENSG00000135972.8	-0.0448638466548443	0.557110999487637	0.853001965496329	0.06905
protein_coding	TGFBRAP1	ENSG00000135966.12	-0.272279441937881	0.0506430325062141	0.328085017816657	0.484014
protein_coding	C2orf49	ENSG00000135974.9	0.0179453834913176	0.842752806910451	0.963190872944655	0.0162876
protein_coding	FHL2	ENSG00000115641.18	0.32013135857911	0.0321457764232475	0.258308218574376	0.587862
protein_coding	NCK2	ENSG00000071051.13	-0.0815781926876569	0.391186053584556	0.767016670059293	0.115195
protein_coding	UXS1	ENSG00000115652.14	0.0139187093340687	0.898086124301888	0.974431406599572	0.0112487
protein_coding	GCC2	ENSG00000135968.20	0.218652856276163	0.0708112808916718	0.390670598910866	0.408189
protein_coding	LIMS1	ENSG00000169756.16	-0.224897030539617	0.07379984890521	0.398268137970003	0.399824
protein_coding	RANBP2	ENSG00000153201.15	-0.0323494764342661	0.747041994156453	0.926200795405192	0.0332949
protein_coding	SH3RF3	ENSG00000172985.10	0.0421530115500342	0.656363016599898	0.895846437192945	0.0477664
protein_coding	SEPT10	ENSG00000186522.14	0.426406126513276	0.0169569527086576	0.184747919797186	0.73342
protein_coding	SOWAHC	ENSG00000198142.4	0.0598980671829081	0.454768690911989	0.803729979322048	0.0948898
protein_coding	MTLN	ENSG00000175701.10	0.0682440224605045	0.498870948029125	0.823634393587066	0.0842655
protein_coding	BCL2L11	ENSG00000153094.22	0.0589344193222285	0.399712073671182	0.7735782056694	0.111496
protein_coding	TMEM87B	ENSG00000153214.10	0.104452652421231	0.335278333177117	0.725279366084757	0.139495
protein_coding	ZC3H8	ENSG00000144161.12	0.0384474425043717	0.535354358715761	0.842865000520285	0.074242
protein_coding	ZC3H6	ENSG00000188177.13	-0.0143628554097694	0.875017101541435	0.968474641114192	0.0139117
protein_coding	TTL	ENSG00000114999.7	0.075548402038485	0.46402033754709	0.808596380393897	0.0922682
protein_coding	CHCHD5	ENSG00000125611.15	-0.121033864277063	0.176468239980651	0.577136379843697	0.238722
protein_coding	SLC20A1	ENSG00000144136.10	-0.302151343968925	0.0255436075890367	0.228244493618166	0.6416
protein_coding	CKAP2L	ENSG00000169607.12	0.0306258846889996	0.419779743383319	0.785094018659716	0.105078
protein_coding	IL1RN	ENSG00000136689.18	0.288256993348435	0.0136677998175315	0.164378507753923	0.784155
protein_coding	PSD4	ENSG00000125637.15	0.0205933032528922	0.75951809404696	0.930642600160895	0.0312171
protein_coding	RABL2A	ENSG00000144134.18	-0.106425443911482	0.1673021928552	0.565363898295521	0.247672
protein_coding	SLC35F5	ENSG00000115084.13	0.121822339235186	0.163624762428328	0.559328452984274	0.252333
protein_coding	ACTR3	ENSG00000115091.11	0.0758660283747605	0.461424518319082	0.807404579240951	0.0929088
protein_coding	DDX18	ENSG00000088205.12	0.148332876502598	0.179301277280542	0.580454197289564	0.236232
protein_coding	CCDC93	ENSG00000125633.10	-0.0346753010445458	0.742572448229182	0.925227424968276	0.0337515
protein_coding	INSIG2	ENSG00000125629.14	0.112147899555078	0.207466782926299	0.606519967367876	0.217155
protein_coding	EN1	ENSG00000163064.6	0.0431804210716891	0.514760521267076	0.832229558702219	0.0797569
protein_coding	STEAP3	ENSG00000115107.19	-0.0588887320241183	0.424939765430226	0.787107273717872	0.103966
protein_coding	DBI	ENSG00000155368.16	-0.103000328732455	0.319728632592305	0.713535017218324	0.146585
protein_coding	PTPN4	ENSG00000088179.8	0.129152741030279	0.0745615350759553	0.400217598655149	0.397704
protein_coding	RALB	ENSG00000144118.13	-0.125415312324827	0.243603844520618	0.643538557234085	0.191425
protein_coding	CLASP1	ENSG00000074054.18	-0.0760910197231356	0.449950271692473	0.801164043351788	0.0962786
protein_coding	NIFK	ENSG00000155438.11	0.0778265478858813	0.379433813961832	0.760871062950652	0.118689
protein_coding	TSN	ENSG00000211460.11	-0.318369370621379	0.0354524663551429	0.273759166592407	0.562631
protein_coding	GYPC	ENSG00000136732.15	0.498975757142376	0.0009310567013005	0.0321161860625957	1.49328
protein_coding	BIN1	ENSG00000136717.14	-0.0399828496457138	0.674676399323488	0.90110222487874	0.0452259
protein_coding	ERCC3	ENSG00000163161.13	-0.128518492303238	0.207388348279598	0.606519967367876	0.217155
protein_coding	MAP3K2	ENSG00000169967.16	-0.0964370480226663	0.352198708081235	0.73998422789566	0.130778
protein_coding	IWS1	ENSG00000163166.14	0.0133073257437874	0.881120334013962	0.970052143729788	0.0132049
protein_coding	WDR33	ENSG00000136709.11	0.00331067561707404	0.992506810549089	0.998050237886424	0.000847598
protein_coding	POLR2D	ENSG00000144231.10	-0.149511377448902	0.154766668022253	0.551514103380822	0.258443
protein_coding	AMMECR1L	ENSG00000144233.9	-0.115993357133458	0.229476106160072	0.630869499671946	0.20006
protein_coding	SAP130	ENSG00000136715.18	0.0130362166217764	0.87689815806698	0.968506444257274	0.0138975
protein_coding	UGGT1	ENSG00000136731.12	-0.000103091249837012	0.98606722401156	0.995050735907567	0.00215477
protein_coding	HS6ST1	ENSG00000136720.6	0.110643919470027	0.0885304046816296	0.432172008637548	0.364343
protein_coding	SMPD4	ENSG00000136699.19	-0.143201518600138	0.162295447877156	0.55785226396288	0.253481
protein_coding	MZT2B	ENSG00000152082.13	0.179762311152339	0.102821708143372	0.461637148398118	0.335699
protein_coding	CCDC115	ENSG00000136710.9	-0.0476905867395062	0.557562832144245	0.853001965496329	0.06905
protein_coding	IMP4	ENSG00000136718.9	-0.221009336112	0.0662642655009695	0.378339569609221	0.422118
protein_coding	PTPN18	ENSG00000072135.12	-0.0294146103961842	0.662852756359879	0.898494751397424	0.0464845
protein_coding	FAM168B	ENSG00000152102.17	-0.3357966829332	0.014311166691336	0.168774516388823	0.772693
protein_coding	PLEKHB2	ENSG00000115762.16	0.00582788307567326	0.960090024316575	0.991659086133087	0.0036376
protein_coding	MZT2A	ENSG00000173272.15	0.0689457822296078	0.492490823874514	0.821129879585902	0.0855881
protein_coding	LYPD1	ENSG00000150551.10	0.0662197614914779	0.0031074821651188	0.0696374019688093	1.15716
protein_coding	MGAT5	ENSG00000152127.8	0.73403359225544	0.00130068395318167	0.0398978255571598	1.39905
protein_coding	CCNT2	ENSG00000082258.12	-0.120891446866919	0.245149078636299	0.644052329355529	0.191079
protein_coding	RAB3GAP1	ENSG00000115839.17	-0.168313699749094	0.149116212620503	0.544229293016169	0.264218
protein_coding	R3HDM1	ENSG00000048991.16	-0.0487264241070553	0.528902578706147	0.839227238171913	0.0761204
protein_coding	UBXN4	ENSG00000144224.16	0.178670619849906	0.122060338179265	0.497216377583182	0.303455
protein_coding	MCM6	ENSG00000076003.4	-0.0292201967108431	0.660712385127818	0.897810600929595	0.0468153
protein_coding	DARS	ENSG00000115866.10	0.0811698483740598	0.420493174786172	0.785094018659716	0.105078
protein_coding	HNMT	ENSG00000150540.13	-0.0908078262687149	0.314094691697025	0.709826136163708	0.148848
protein_coding	SPOPL	ENSG00000144228.8	-0.0313131509819515	0.655736942212903	0.895846437192945	0.0477664
protein_coding	KYNU	ENSG00000115919.14	0.60461571592758	0.0103657557329226	0.141860883144181	0.848137
protein_coding	GTDC1	ENSG00000121964.14	0.0220064873461618	0.767654804342848	0.933049834641226	0.0300952
protein_coding	ZEB2	ENSG00000169554.19	0.225657702113902	0.0767442643540117	0.405268238278464	0.392257
protein_coding	ACVR2A	ENSG00000121989.14	-0.0779026062434945	0.227439517508271	0.630095546607021	0.200594
protein_coding	ORC4	ENSG00000115947.13	-0.0666274534867844	0.299973869863164	0.698430921607328	0.155877
protein_coding	MBD5	ENSG00000204406.13	0.24072887916697	0.0663527986531643	0.378372384584264	0.422081
protein_coding	EPC2	ENSG00000135999.11	-0.059382276574947	0.499493671282738	0.823634393587066	0.0842655
protein_coding	MMADHC	ENSG00000168288.12	0.198150699742875	0.105635968366837	0.467105080861439	0.330585
protein_coding	RND3	ENSG00000115963.13	0.173177502550831	0.0831154142736477	0.422033778037603	0.374653
protein_coding	RBM43	ENSG00000184898.6	-0.149336904012836	0.157205161653437	0.55193232783715	0.258114
protein_coding	NMI	ENSG00000123609.10	-0.0750359231967434	0.367232744219044	0.751254656469614	0.124213
protein_coding	TNFAIP6	ENSG00000123610.4	0.00888898938814841	0.863904998024287	0.965571352086038	0.0152156
protein_coding	RIF1	ENSG00000080345.17	0.135236879564052	0.21591623360787	0.616060963652416	0.210376
protein_coding	STAM2	ENSG00000115145.9	-0.00566290528022135	0.950027019669523	0.989990536570805	0.00436896
protein_coding	FMNL2	ENSG00000157827.19	-0.00112951054796851	0.984847212739255	0.994860025599462	0.00223802
protein_coding	PRPF40A	ENSG00000196504.16	-0.0415072248027279	0.689379913355779	0.90566567806628	0.0430321
protein_coding	NR4A2	ENSG00000153234.13	0.0690493545133266	0.0167545478243232	0.183623756859483	0.736071
protein_coding	GPD2	ENSG00000115159.15	0.0493251569724618	0.522671198310373	0.836507782690506	0.07753
protein_coding	GALNT5	ENSG00000136542.8	0.0180128645841694	0.864830531520151	0.965571352086038	0.0152156
protein_coding	ACVR1	ENSG00000115170.13	-0.553626570966367	0.00490605394414691	0.0928435712955702	1.03225
protein_coding	PKP4	ENSG00000144283.21	0.113083770412924	0.293907034979739	0.692780868166527	0.159404
protein_coding	TANC1	ENSG00000115183.14	-0.125318595040087	0.195902867707902	0.592789767739077	0.227099
protein_coding	BAZ2B	ENSG00000123636.17	-0.123290908374796	0.246235974327841	0.645125549249296	0.190356
protein_coding	MARCH7	ENSG00000136536.14	-0.050862747060619	0.591275042758636	0.869275745690493	0.0608424
protein_coding	CD302	ENSG00000241399.6	0.09364293447363	0.243854963794517	0.643684153637217	0.191327
protein_coding	PLA2R1	ENSG00000153246.12	-0.0271197797101158	0.724683189156522	0.91737003629411	0.0374554
protein_coding	RBMS1	ENSG00000153250.19	0.158893980806106	0.172761591508826	0.571455262260819	0.243018
protein_coding	TANK	ENSG00000136560.13	0.0636333962239055	0.531071314586988	0.840216951956727	0.0756086
protein_coding	PSMD14	ENSG00000115233.11	0.0410567557138156	0.690294386510829	0.905719135343747	0.0430065
protein_coding	DPP4	ENSG00000197635.9	-0.0896673271284831	0.358120318006009	0.745519887700507	0.127541
protein_coding	FAP	ENSG00000078098.13	-0.0972300928458272	0.367141822793548	0.751254656469614	0.124213
protein_coding	SCN2A	ENSG00000136531.15	-0.127080055274069	0.0228932324429159	0.215074036753026	0.667412
protein_coding	SCN9A	ENSG00000169432.15	-0.129344785628259	0.182346145586962	0.580890581648144	0.235906
protein_coding	STK39	ENSG00000198648.10	0.00466962148870075	0.950665571007901	0.990430132731163	0.00417616
protein_coding	CERS6	ENSG00000172292.14	-0.237316571639065	0.0635514644316032	0.369074927807678	0.432885
protein_coding	KLHL41	ENSG00000239474.6	1.77722434679083	0.00302380097851216	0.0682647774509608	1.1658
protein_coding	FASTKD1	ENSG00000138399.17	-0.0775101182145569	0.351403738776022	0.739929112164971	0.13081
protein_coding	PPIG	ENSG00000138398.15	0.0651900182666684	0.535195403702602	0.842759894099136	0.0742961
protein_coding	SSB	ENSG00000138385.15	0.0987569984433506	0.334311024650878	0.724842760041194	0.139756
protein_coding	METTL5	ENSG00000138382.14	0.501408037733976	0.0132734060502106	0.161131745956142	0.792819
protein_coding	UBR3	ENSG00000144357.16	-0.0110198095319157	0.890863591424503	0.973913774802083	0.0114795
protein_coding	GORASP2	ENSG00000115806.12	0.11802074356565	0.278906927240003	0.679416047689812	0.167864
protein_coding	TLK1	ENSG00000198586.13	0.21340951603662	0.092314690009866	0.437453904292475	0.359068
protein_coding	METTL8	ENSG00000123600.19	0.0621403856301689	0.470075938292411	0.810621288127401	0.091182
protein_coding	CYBRD1	ENSG00000071967.11	0.101886365942366	0.339258034645383	0.728313220923777	0.137682
protein_coding	DYNC1I2	ENSG00000077380.15	-0.254392800814345	0.0516535985319495	0.332510946606022	0.478194
protein_coding	SLC25A12	ENSG00000115840.13	-0.188732974881487	0.0436017116438508	0.306802826841021	0.513141
protein_coding	HAT1	ENSG00000128708.12	0.0863118261976457	0.300116231774943	0.698430921607328	0.155877
protein_coding	DLX1	ENSG00000144355.14	-0.0948481460840186	0.269286665200746	0.671900445058963	0.172695
protein_coding	DLX2	ENSG00000115844.10	-0.175447352592443	0.0552392402263447	0.34375595920201	0.46375
protein_coding	ITGA6	ENSG00000091409.14	-0.0177155716029286	0.762366762394022	0.930959769972589	0.0310691
protein_coding	PDK1	ENSG00000152256.13	1.1890398521755	0.000816329427708148	0.0297796442578141	1.52608
protein_coding	MAP3K20	ENSG00000091436.16	0.362429124768368	0.00980602174719883	0.137059395705114	0.863091
protein_coding	SP3	ENSG00000172845.14	0.0228037492031646	0.751489929793824	0.928091702335959	0.0324091
protein_coding	OLA1	ENSG00000138430.15	0.0649642193569859	0.492714005917476	0.821129879585902	0.0855881
protein_coding	CIR1	ENSG00000138433.15	0.129373557211582	0.241770957609233	0.643233243704416	0.191632
protein_coding	SCRN3	ENSG00000144306.14	-0.0235244921034613	0.686501411448094	0.904795289768666	0.0434497
protein_coding	GPR155	ENSG00000163328.13	-0.00756745867273461	0.88262556158726	0.970300110735219	0.0130939
protein_coding	WIPF1	ENSG00000115935.17	-0.252801689937098	0.0505624268178755	0.327795137263972	0.484397
protein_coding	CHN1	ENSG00000128656.13	-0.0723005692005432	0.452421909054816	0.802970665187216	0.0953003
protein_coding	ATF2	ENSG00000115966.16	-0.116327096244799	0.184484294238222	0.582634260558406	0.234604
protein_coding	ATP5MC3	ENSG00000154518.9	0.0319698246692798	0.744130821242418	0.925455634077865	0.0336444
protein_coding	LNPK	ENSG00000144320.13	0.284933796322992	0.0464126518124223	0.316049227059231	0.500245
protein_coding	MTX2	ENSG00000128654.13	0.0494719221926718	0.532752589046825	0.840651029945974	0.0753843
protein_coding	HNRNPA3	ENSG00000170144.20	-0.037198356860741	0.694709432775342	0.907120145294299	0.0423352
protein_coding	NFE2L2	ENSG00000116044.15	-0.184686220399928	0.0978613902472007	0.451337521821222	0.345499
protein_coding	AGPS	ENSG00000018510.14	-0.104081695550693	0.244745131062211	0.644052329355529	0.191079
protein_coding	OSBPL6	ENSG00000079156.16	-0.0267237792908568	0.623211456535837	0.882260949334639	0.0544029
protein_coding	PRKRA	ENSG00000180228.12	0.0856595429016726	0.336521376937592	0.72584754756643	0.139155
protein_coding	FKBP7	ENSG00000079150.17	0.0347476124853912	0.724372599407157	0.91711111222257	0.037578
protein_coding	PLEKHA3	ENSG00000116095.10	0.123451670924162	0.235645861780934	0.637101101017308	0.195792
protein_coding	SESTD1	ENSG00000187231.13	0.16840456862201	0.150882722444071	0.547309113437007	0.261767
protein_coding	CWC22	ENSG00000163510.13	-0.172565334570507	0.120660844833533	0.494125156061764	0.306163
protein_coding	UBE2E3	ENSG00000170035.15	-0.104775270748531	0.313275803708036	0.708825277647317	0.149461
protein_coding	ITGA4	ENSG00000115232.13	0.0269805410866666	0.676626557957665	0.9018231736305	0.0448786
protein_coding	ITPRID2	ENSG00000138434.16	-0.0826984718940225	0.378471399183619	0.760019125645312	0.119175
protein_coding	DNAJC10	ENSG00000077232.17	0.0385663696934148	0.711179791679417	0.911546342248846	0.0402212
protein_coding	FRZB	ENSG00000162998.4	-0.0526451571048117	0.563888114609595	0.856237429935893	0.0674058
protein_coding	NCKAP1	ENSG00000061676.14	0.0628100546069792	0.553460349183904	0.85025728128572	0.0704496
protein_coding	ZNF804A	ENSG00000170396.7	0.259541155229081	0.0107950912316104	0.144901510937078	0.838927
protein_coding	ZC3H15	ENSG00000065548.17	0.0263575869427889	0.792862578081672	0.943201044539896	0.0253957
protein_coding	ITGAV	ENSG00000138448.11	0.254176599951243	0.0503572692205007	0.327393881895161	0.484929
protein_coding	FAM171B	ENSG00000144369.12	-0.000722483203600556	0.989887785264953	0.997086969157789	0.00126696
protein_coding	TFPI	ENSG00000003436.15	0.693714915905321	0.000274047931994746	0.015298676534603	1.81535
protein_coding	GULP1	ENSG00000144366.15	-0.0556194820908144	0.579278493705735	0.864933700588329	0.0630172
protein_coding	COL3A1	ENSG00000168542.14	-1.25000664214788	5.16372492738971e-05	0.00458268053992906	2.33888
protein_coding	COL5A2	ENSG00000204262.12	-0.151060682427971	0.185783884611477	0.584668689868199	0.23309
protein_coding	WDR75	ENSG00000115368.9	0.0012109426645156	0.991647786751253	0.997540708560933	0.00106937
protein_coding	SLC40A1	ENSG00000138449.10	1.51264699669129	0.00156056952883958	0.0451429305795018	1.34541
protein_coding	ASNSD1	ENSG00000138381.9	-0.0837511743298159	0.37383680999311	0.755741258456887	0.121627
protein_coding	ORMDL1	ENSG00000128699.13	0.342136244736521	0.0302263737754757	0.25163869096687	0.599223
protein_coding	PMS1	ENSG00000064933.17	-0.0582962410479046	0.409786488836155	0.77974960540162	0.108045
protein_coding	HIBCH	ENSG00000198130.15	-0.0483442059513357	0.520510754105899	0.835371832394854	0.0781202
protein_coding	INPP1	ENSG00000151689.12	0.0539867031154442	0.548728135403622	0.848144045607796	0.0715304
protein_coding	MFSD6	ENSG00000151690.14	0.0963204827359882	0.252912969626105	0.652888295778659	0.185161
protein_coding	NAB1	ENSG00000138386.16	0.0270367602608756	0.739267477653229	0.92330154573414	0.0346564
protein_coding	GLS	ENSG00000115419.12	0.339526338212516	0.0294421265488277	0.248275349430659	0.605066
protein_coding	STAT1	ENSG00000115415.18	0.044610615044136	0.64335744834732	0.890240756182691	0.0504925
protein_coding	MYO1B	ENSG00000128641.18	0.160178321839854	0.163255199788286	0.55912917994182	0.252488
protein_coding	NABP1	ENSG00000173559.12	0.895036996483783	0.0053068779694124	0.0974099829686722	1.0114
protein_coding	CAVIN2	ENSG00000168497.4	-0.157183336841428	0.0390551151763163	0.289539990127094	0.538291
protein_coding	SLC39A10	ENSG00000196950.13	0.238577199709633	0.0697635144533972	0.388393674663016	0.410728
protein_coding	STK17B	ENSG00000081320.10	0.664745317980989	0.00391003819951009	0.0799589690866258	1.09713
protein_coding	HECW2	ENSG00000138411.12	0.0229145809228785	0.742949997779606	0.925227424968276	0.0337515
protein_coding	GTF3C3	ENSG00000119041.10	-0.00872848092412743	0.904317121130099	0.975842616485685	0.0106202
protein_coding	PGAP1	ENSG00000197121.14	-0.0376893215412685	0.517698797834933	0.833607661061039	0.0790383
protein_coding	SF3B1	ENSG00000115524.15	0.0268535552650958	0.788380804970376	0.940514232866501	0.0266346
protein_coding	COQ10B	ENSG00000115520.8	0.212068923092196	0.0796236199729549	0.412841469184788	0.384217
protein_coding	HSPD1	ENSG00000144381.16	0.455929408449433	0.00944008367776413	0.133578645353625	0.874263
protein_coding	HSPE1	ENSG00000115541.10	0.326723720148659	0.0237179928076534	0.219661775334103	0.658246
protein_coding	MOB4	ENSG00000115540.14	0.23298268421223	0.0606936230704463	0.360886091422305	0.44263
protein_coding	RFTN2	ENSG00000162944.10	0.0578618563266094	0.343218045910049	0.731659551693974	0.135691
protein_coding	SATB2	ENSG00000119042.16	0.00843701157143362	0.922326931230053	0.980737426737257	0.00844725
protein_coding	C2orf69	ENSG00000178074.5	-0.0298627304678435	0.761862236259413	0.930916014122081	0.0310895
protein_coding	MAIP1	ENSG00000162972.10	0.0294726732464982	0.698245788691083	0.908047340222676	0.0418915
protein_coding	SPATS2L	ENSG00000196141.13	-0.308792032008035	0.0265030583847426	0.232946592975897	0.632744
protein_coding	KCTD18	ENSG00000155729.12	-0.0145603084375418	0.781224271057775	0.938585850986955	0.027526
protein_coding	SGO2	ENSG00000163535.17	-0.208033079525976	0.0225394944929346	0.212882129047444	0.671861
protein_coding	BZW1	ENSG00000082153.17	0.408532681062367	0.0173872930156	0.186546062741314	0.729214
protein_coding	CLK1	ENSG00000013441.15	0.181832201941428	0.1034762368105	0.463311159814752	0.334127
protein_coding	PPIL3	ENSG00000240344.8	0.000722310624403649	0.995004417358922	0.998171134666144	0.000794993
protein_coding	NIF3L1	ENSG00000196290.14	0.0390471550192799	0.59578840788392	0.87094021822535	0.0600117
protein_coding	ORC2	ENSG00000115942.8	-0.00533861032224114	0.929965832153536	0.982655114634744	0.00759888
protein_coding	FAM126B	ENSG00000155744.9	0.0553152777527356	0.416587605319398	0.783686136024441	0.105858
protein_coding	NDUFB3	ENSG00000119013.8	0.0679209329448652	0.490837820324359	0.821129879585902	0.0855881
protein_coding	CFLAR	ENSG00000003402.19	0.426717674187616	0.00681039384449808	0.110969358525057	0.954797
protein_coding	CASP8	ENSG00000064012.21	0.0348754373194051	0.602060092667386	0.872930614093163	0.0590203
protein_coding	TRAK2	ENSG00000115993.12	0.160174553471747	0.170366590767912	0.56900378883453	0.244885
protein_coding	STRADB	ENSG00000082146.12	0.0340638584784072	0.632843154361728	0.885483029811514	0.0528198
protein_coding	TMEM237	ENSG00000155755.18	-0.0496526023526235	0.495129376909669	0.821512282208091	0.0853859
protein_coding	ALS2	ENSG00000003393.14	-0.0329717125374991	0.653234045545623	0.894697694086387	0.0483237
protein_coding	FZD7	ENSG00000155760.2	0.563735345216829	0.0044508993875693	0.0880642235969068	1.0552
protein_coding	SUMO1	ENSG00000116030.16	0.0662890105909927	0.500814122969543	0.824086104673189	0.0840274
protein_coding	NOP58	ENSG00000055044.10	0.0842112463352474	0.416284434665448	0.783686136024441	0.105858
protein_coding	BMPR2	ENSG00000204217.13	-0.11749160268253	0.28013995055847	0.67960702973858	0.167742
protein_coding	FAM117B	ENSG00000138439.11	-0.0156472563880473	0.798329218563216	0.945275568249529	0.0244416
protein_coding	WDR12	ENSG00000138442.9	-0.423577700508355	0.0181070060172888	0.189812089454171	0.721676
protein_coding	NBEAL1	ENSG00000144426.18	0.132752241999295	0.183194267112314	0.580890581648144	0.235906
protein_coding	CYP20A1	ENSG00000119004.15	-0.474463677784961	0.0156794446156917	0.177129120214701	0.75171
protein_coding	ABI2	ENSG00000138443.15	-0.104241237368259	0.328450579829482	0.720164727805539	0.142568
protein_coding	RAPH1	ENSG00000173166.17	0.0456322119325715	0.557428404952289	0.853001965496329	0.06905
protein_coding	PARD3B	ENSG00000116117.17	0.00721973136899229	0.94519189869058	0.987533807463185	0.00544803
protein_coding	NRP2	ENSG00000118257.16	0.0733063057310196	0.388071508383798	0.766337256007691	0.11558
protein_coding	INO80D	ENSG00000114933.15	0.0354468996904156	0.683287632299989	0.9046977310661	0.0434965
protein_coding	NDUFS1	ENSG00000023228.13	0.0784208604636038	0.45809359387396	0.805662460118608	0.0938469
protein_coding	EEF1B2	ENSG00000114942.13	0.235067778481942	0.0408620001388886	0.295974281513138	0.528746
protein_coding	GPR1	ENSG00000183671.12	-2.63867261758398	7.2055475951457e-07	0.000164664776418067	3.7834
protein_coding	ZDBF2	ENSG00000204186.8	-0.0710223624513724	0.368279947188555	0.751935390018653	0.123819
protein_coding	ADAM23	ENSG00000114948.12	0.00936719117627887	0.883590816293454	0.971015106003662	0.012774
protein_coding	FASTKD2	ENSG00000118246.13	-0.0787277734965055	0.297623389291107	0.696155425156093	0.157294
protein_coding	KLF7	ENSG00000118263.14	-0.109716271693652	0.25851122009681	0.658926517321885	0.181163
protein_coding	CREB1	ENSG00000118260.14	0.164666073314915	0.162040928512898	0.557686795006174	0.25361
protein_coding	CCNYL1	ENSG00000163249.11	0.00413271346715682	0.941323411449208	0.986091829481688	0.00608264
protein_coding	PLEKHM3	ENSG00000178385.14	-0.0836629179200883	0.161964640032373	0.557686795006174	0.25361
protein_coding	IDH1	ENSG00000138413.13	-0.743351003061395	0.000372801813625784	0.0184204398829908	1.7347
protein_coding	PIKFYVE	ENSG00000115020.16	0.256451780776687	0.0579831667260191	0.350725551999989	0.455033
protein_coding	RPE	ENSG00000197713.14	0.0322277096285998	0.709700462537424	0.911546342248846	0.0402212
protein_coding	KANSL1L	ENSG00000144445.16	-0.0198407486401946	0.760044730748552	0.930642600160895	0.0312171
protein_coding	LANCL1	ENSG00000115365.11	-0.0485221818588479	0.59941673507354	0.872729771158306	0.0591202
protein_coding	SPAG16	ENSG00000144451.18	0.118590211647194	0.228739137788125	0.630614160547894	0.200236
protein_coding	BARD1	ENSG00000138376.10	-0.116047534038514	0.15364819432159	0.55013636674252	0.25953
protein_coding	ATIC	ENSG00000138363.14	-0.145381902804461	0.171902916339261	0.571455262260819	0.243018
protein_coding	FN1	ENSG00000115414.18	-0.400517444839545	0.00724811509812055	0.115830454741119	0.936177
protein_coding	XRCC5	ENSG00000079246.15	0.0562967008921085	0.545245902375973	0.846052078360001	0.0726029
protein_coding	SMARCAL1	ENSG00000138375.12	-0.0467131093836675	0.584933484774421	0.866501690019745	0.0622306
protein_coding	RPL37A	ENSG00000197756.9	0.300848970272144	0.0015847607703681	0.0456981015833906	1.3401
protein_coding	IGFBP2	ENSG00000115457.9	-0.00253223360333726	0.946834620527922	0.988128241379808	0.00518669
protein_coding	IGFBP5	ENSG00000115461.4	-0.0378103076291344	0.546021125948165	0.846466968909821	0.07239
protein_coding	TNS1	ENSG00000079308.18	-0.0374370563363681	0.695624499457308	0.907248506523681	0.0422737
protein_coding	ARPC2	ENSG00000163466.15	0.0280769996798477	0.798696788298874	0.945588310042742	0.0242979
protein_coding	AAMP	ENSG00000127837.9	0.0290212892038953	0.769840609230564	0.93380245305871	0.029745
protein_coding	PNKD	ENSG00000127838.13	-0.0311764055718851	0.745120610646353	0.925707141073172	0.0335264
protein_coding	TMBIM1	ENSG00000135926.14	-0.0189613397164762	0.925735980245012	0.98111914149793	0.00827825
protein_coding	CTDSP1	ENSG00000144579.7	-0.41243396217347	0.00419687520999765	0.0839466877343293	1.076
protein_coding	USP37	ENSG00000135913.10	0.0360589218200991	0.59973859067701	0.872729771158306	0.0591202
protein_coding	CNOT9	ENSG00000144580.13	-0.161914409552041	0.158634142524539	0.553490344617204	0.25689
protein_coding	STK36	ENSG00000163482.11	-0.0812575891092911	0.326846230586583	0.717852329118683	0.143965
protein_coding	TTLL4	ENSG00000135912.10	0.00887494773521732	0.880524205825046	0.970052143729788	0.0132049
protein_coding	CYP27A1	ENSG00000135929.8	0.0548634440706433	0.538221447470641	0.844798722976808	0.0732468
protein_coding	CNPPD1	ENSG00000115649.15	-0.37589544907838	0.0193234351133998	0.195609657111393	0.70861
protein_coding	RETREG2	ENSG00000144567.10	0.0238924573235621	0.800292760387428	0.946336649641427	0.0239543
protein_coding	ZFAND2B	ENSG00000158552.12	0.00671176186353243	0.95853171103749	0.991023731766313	0.00391595
protein_coding	ANKZF1	ENSG00000163516.13	-0.155542943074232	0.114400194719343	0.483809269660857	0.315326
protein_coding	STK16	ENSG00000115661.13	-0.0362073274996702	0.710936285590574	0.911546342248846	0.0402212
protein_coding	TUBA4A	ENSG00000127824.13	0.245065684478609	0.0352724003344788	0.272779197510551	0.564189
protein_coding	DNAJB2	ENSG00000135924.15	-0.0267980029248776	0.800889899807056	0.946336649641427	0.0239543
protein_coding	DNPEP	ENSG00000123992.19	0.127195846742226	0.26028734538258	0.660362648943148	0.180217
protein_coding	SPEG	ENSG00000072195.14	-0.00759807002964272	0.895994359177459	0.974000832292114	0.0114407
protein_coding	GMPPA	ENSG00000144591.18	0.0208799426245205	0.821967820091144	0.955565418885939	0.0197396
protein_coding	CHPF	ENSG00000123989.13	0.00649267328390605	0.953684603992659	0.990717269472312	0.00405027
protein_coding	OBSL1	ENSG00000124006.14	0.0178993506542116	0.867289561775988	0.966213330803812	0.014927
protein_coding	STK11IP	ENSG00000144589.21	-0.13145928592587	0.0460248910558513	0.315377458127089	0.501169
protein_coding	EPHA4	ENSG00000116106.11	-0.0429578563408423	0.458616950279263	0.805662460118608	0.0938469
protein_coding	FARSB	ENSG00000116120.9	0.00845927678933604	0.918877288699825	0.980463496571431	0.00856857
protein_coding	ACSL3	ENSG00000123983.13	-0.070646856069236	0.473837525056479	0.812178664268006	0.0903484
protein_coding	KCNE4	ENSG00000152049.6	-0.102219561586458	0.148103833031104	0.542394686593478	0.265685
protein_coding	SCG2	ENSG00000171951.4	0.0915408853902675	0.0758049573671673	0.402868090286789	0.394837
protein_coding	WDFY1	ENSG00000085449.14	-0.014405726423671	0.863236824990604	0.965571352086038	0.0152156
protein_coding	MRPL44	ENSG00000135900.3	0.0059558615196443	0.940385852762508	0.985718818622274	0.00624695
protein_coding	SERPINE2	ENSG00000135919.12	-0.065392816264522	0.514320988179801	0.831666045100223	0.080051
protein_coding	CUL3	ENSG00000036257.12	0.356609284197988	0.0201763238414676	0.200906074329908	0.697007
protein_coding	DOCK10	ENSG00000135905.19	-0.054641312183056	0.508829762149414	0.828797729117568	0.0815514
protein_coding	IRS1	ENSG00000169047.5	-0.0595485973150359	0.562322007673256	0.855414457004699	0.0678234
protein_coding	RHBDD1	ENSG00000144468.16	-0.0992208728013006	0.226860262650972	0.62916555245526	0.201235
protein_coding	MFF	ENSG00000168958.19	0.0626556398369966	0.551504142941148	0.848846501199703	0.0711708
protein_coding	AGFG1	ENSG00000173744.17	0.132833871091055	0.230658759397871	0.631840491356289	0.199393
protein_coding	PID1	ENSG00000153823.18	-0.893536548591002	0.000416933002812284	0.0192832985207683	1.71482
protein_coding	TRIP12	ENSG00000153827.13	0.141576760690738	0.173885517019878	0.572581956440456	0.242162
protein_coding	SP110	ENSG00000135899.17	-0.166371059923114	0.130677766945432	0.515163523715585	0.288055
protein_coding	SP140L	ENSG00000185404.16	-0.0646976720541363	0.47204449847804	0.810833207131184	0.0910685
protein_coding	SP100	ENSG00000067066.16	-0.138456340281883	0.218613995274784	0.620413080039367	0.207319
protein_coding	CAB39	ENSG00000135932.10	0.0708521414234892	0.456087138481001	0.804378262175349	0.0945397
protein_coding	ITM2C	ENSG00000135916.15	0.0541772309376822	0.593608963215242	0.869990489164092	0.0604855
protein_coding	PSMD1	ENSG00000173692.12	0.152131173214165	0.173177031486104	0.571455262260819	0.243018
protein_coding	ARMC9	ENSG00000135931.17	0.178522177188753	0.109546558594159	0.474007787587738	0.324215
protein_coding	NCL	ENSG00000115053.15	-0.0189225656083322	0.838621720092503	0.962189184465807	0.0167395
protein_coding	PTMA	ENSG00000187514.16	0.249476980596618	0.057096781546604	0.348597169004193	0.457676
protein_coding	PDE6D	ENSG00000156973.13	-0.0102629936939457	0.901440167637087	0.974925471341279	0.0110286
protein_coding	COPS7B	ENSG00000144524.17	-0.272192380020481	0.0112125284795761	0.147334254834573	0.831696
protein_coding	DIS3L2	ENSG00000144535.19	-0.0432434566692749	0.507663752100219	0.82778351015842	0.0820832
protein_coding	EIF4E2	ENSG00000135930.13	0.0549959763166598	0.52289932035714	0.836507782690506	0.07753
protein_coding	GIGYF2	ENSG00000204120.14	0.0312768252654276	0.730948259257352	0.91879465244242	0.0367815
protein_coding	ATG16L1	ENSG00000085978.21	-0.053744534802274	0.429287444072999	0.790572734120079	0.102058
protein_coding	DGKD	ENSG00000077044.10	0.019916376577676	0.79494827528485	0.943839743392494	0.0251017
protein_coding	USP40	ENSG00000085982.13	-0.38981324788423	0.0205735837041077	0.20300719676913	0.692489
protein_coding	HJURP	ENSG00000123485.11	-0.0765981735389619	0.116895042225358	0.48747152417062	0.312051
protein_coding	ARL4C	ENSG00000188042.7	1.42554500925977	1.39097249290376e-08	7.94679972352079e-06	5.09981
protein_coding	SH3BP4	ENSG00000130147.15	0.47692680037111	0.00902810978766355	0.131117421524458	0.88234
protein_coding	AGAP1	ENSG00000157985.18	0.293983360974323	0.0252545754244529	0.227854256565735	0.642343
protein_coding	ACKR3	ENSG00000144476.5	-0.0103604185058631	0.859993385259462	0.965571352086038	0.0152156
protein_coding	COPS8	ENSG00000198612.10	-0.368333401847159	0.0130056713689972	0.159576969106044	0.79703
protein_coding	COL6A3	ENSG00000163359.15	-0.932022137626155	5.70240832694848e-08	2.26633541376679e-05	4.64468
protein_coding	MLPH	ENSG00000115648.13	-0.0594082801144688	0.313673549935175	0.7093877265735	0.149116
protein_coding	LRRFIP1	ENSG00000124831.18	0.390746611470076	0.0105770717744521	0.142879439301341	0.84503
protein_coding	UBE2F	ENSG00000184182.18	0.0199608089458147	0.818178815194761	0.95395058031828	0.0204741
protein_coding	ILKAP	ENSG00000132323.8	-0.0926764124256978	0.281671038523267	0.680692075122526	0.167049
protein_coding	PER2	ENSG00000132326.11	-0.177476793562537	0.0420965675363389	0.301334944283222	0.520951
protein_coding	TRAF3IP1	ENSG00000204104.11	-0.135208658896795	0.230117250648582	0.631303057676677	0.199762
protein_coding	ASB1	ENSG00000065802.11	0.0838750751563009	0.385498888549023	0.764706980348967	0.116505
protein_coding	TWIST2	ENSG00000233608.3	0.822405776519609	2.28636904729599e-05	0.00258020981004107	2.58834
protein_coding	HDAC4	ENSG00000068024.16	-0.0100902542813508	0.880842128784451	0.970052143729788	0.0132049
protein_coding	NDUFA10	ENSG00000130414.11	-0.0811167878459346	0.438741120977335	0.795452579244635	0.0993857
protein_coding	COPS9	ENSG00000172428.10	-0.00945054260097168	0.921220182139494	0.98072281379595	0.00845372
protein_coding	GPC1	ENSG00000063660.8	-0.0378451107744569	0.709855686035039	0.911546342248846	0.0402212
protein_coding	RNPEPL1	ENSG00000142327.12	0.133072996174303	0.123464273908522	0.498933212996374	0.301958
protein_coding	SNED1	ENSG00000162804.13	-0.743212860853739	0.00278244431582146	0.0657217661264186	1.18229
protein_coding	MTERF4	ENSG00000122085.16	0.0653201663255342	0.311174618272033	0.707498197885616	0.150275
protein_coding	PPP1R7	ENSG00000115685.14	0.062921642390789	0.541026542326172	0.845121521846212	0.0730808
protein_coding	HDLBP	ENSG00000115677.16	0.0214277173423062	0.821546138306019	0.955560917452007	0.0197416
protein_coding	SEPT2	ENSG00000168385.17	0.189979848931337	0.0826407285142163	0.421080768867587	0.375635
protein_coding	FARP2	ENSG00000006607.13	-0.109892855356731	0.233353423385487	0.636170941589666	0.196426
protein_coding	STK25	ENSG00000115694.14	0.0124360188893615	0.943325886426734	0.987510527694317	0.00545827
protein_coding	BOK	ENSG00000176720.5	-0.028268203531522	0.650305051467277	0.894169445767506	0.0485802
protein_coding	THAP4	ENSG00000176946.11	0.0363363721512983	0.714257753104369	0.912372006201351	0.039828
protein_coding	ATG4B	ENSG00000168397.16	0.252340797185873	0.0606517043152677	0.360886091422305	0.44263
protein_coding	DTYMK	ENSG00000168393.12	-0.376507135403889	0.0220653060378679	0.21098217833907	0.675754
protein_coding	ING5	ENSG00000168395.15	-0.00378879612028825	0.962995268173804	0.991836869614767	0.00355975
protein_coding	D2HGDH	ENSG00000180902.17	-0.0602819372232318	0.492385963789416	0.821129879585902	0.0855881
protein_coding	CHL1	ENSG00000134121.9	0.0306508581492452	0.674989031948391	0.90113549598952	0.0452099
protein_coding	TRNT1	ENSG00000072756.16	-0.0316990946615781	0.668027404261965	0.899328203587426	0.0460818
protein_coding	CRBN	ENSG00000113851.14	0.116072470537744	0.291675992547565	0.690708652500645	0.160705
protein_coding	SUMF1	ENSG00000144455.13	-0.0403156131685821	0.673732863462565	0.900905808208207	0.0453206
protein_coding	ITPR1	ENSG00000150995.19	0.0929965596158075	0.161437371011281	0.557140202298088	0.254036
protein_coding	BHLHE40	ENSG00000134107.4	-0.0771800927151629	0.229410292541042	0.630869499671946	0.20006
protein_coding	ARL8B	ENSG00000134108.12	0.236953599079889	0.0681928948238923	0.385006890428487	0.414531
protein_coding	EDEM1	ENSG00000134109.10	0.904223276167299	0.0030056767379866	0.0682647774509608	1.1658
protein_coding	LMCD1	ENSG00000071282.11	0.11167068452412	0.0103719898308139	0.141860883144181	0.848137
protein_coding	OXTR	ENSG00000180914.10	0.0335930257557761	0.496658166433358	0.82278102522143	0.0847157
protein_coding	SRGAP3	ENSG00000196220.15	-0.158389490654873	0.0450201454127484	0.312474676703063	0.505185
protein_coding	THUMPD3	ENSG00000134077.15	-0.0679191836079573	0.376135519700069	0.757617186019644	0.12055
protein_coding	SETD5	ENSG00000168137.15	-0.0307645879580966	0.771008302088028	0.934884185817146	0.0292422
protein_coding	MTMR14	ENSG00000163719.19	-0.0711039128743015	0.335229173015208	0.725279366084757	0.139495
protein_coding	BRPF1	ENSG00000156983.15	0.102314847446837	0.26889343833486	0.671572382464196	0.172907
protein_coding	OGG1	ENSG00000114026.21	-0.0582023475457633	0.406992174800291	0.778226805121253	0.108894
protein_coding	CAMK1	ENSG00000134072.10	0.120144221185075	0.238853065184102	0.642163490837611	0.192354
protein_coding	TADA3	ENSG00000171148.13	-0.0124273233336926	0.910761408074347	0.978638892615276	0.00937753
protein_coding	ARPC4	ENSG00000241553.12	0.217569657832631	0.0620797852219159	0.365168157473316	0.437507
protein_coding	RPUSD3	ENSG00000156990.14	-0.0423168856981018	0.632921144043793	0.885483029811514	0.0528198
protein_coding	JAGN1	ENSG00000171135.14	-0.13453607678868	0.228889602347765	0.630614160547894	0.200236
protein_coding	CRELD1	ENSG00000163703.17	0.351233187798049	0.0191435356941496	0.194650789521937	0.710744
protein_coding	PRRT3	ENSG00000163704.11	-0.00781084095903933	0.889499864718622	0.973179923805257	0.0118069
protein_coding	EMC3	ENSG00000125037.12	0.23704817873009	0.0615001944610829	0.363161032021162	0.439901
protein_coding	FANCD2	ENSG00000144554.10	-0.00801207775749855	0.862193542504867	0.965571352086038	0.0152156
protein_coding	BRK1	ENSG00000254999.3	-0.0395469500308987	0.694801652553877	0.907120145294299	0.0423352
protein_coding	VHL	ENSG00000134086.7	-0.012030848431772	0.887822301287158	0.972858266131133	0.0119504
protein_coding	TATDN2	ENSG00000157014.10	-0.26815493005173	0.0498491221837655	0.32688007595538	0.485612
protein_coding	SEC13	ENSG00000157020.17	0.108234231465325	0.312176940689673	0.708124300278926	0.149891
protein_coding	HRH1	ENSG00000196639.6	-0.0985548504257001	0.15727930850535	0.55193232783715	0.258114
protein_coding	ATG7	ENSG00000197548.12	0.0439094593058906	0.571936341295627	0.862211247729257	0.0643863
protein_coding	VGLL4	ENSG00000144560.14	0.256991314311133	0.0591865453668292	0.355936981051438	0.448627
protein_coding	TAMM41	ENSG00000144559.10	0.0632112078584761	0.31761562277697	0.712297450393592	0.147339
protein_coding	PPARG	ENSG00000132170.20	0.141787738646814	0.0177569905887537	0.188521081268057	0.72464
protein_coding	MKRN2	ENSG00000075975.15	0.00862426267308935	0.920721621110426	0.98072281379595	0.00845372
protein_coding	RAF1	ENSG00000132155.11	0.361688269315181	0.0261331819431131	0.231028448880074	0.636335
protein_coding	RPL32	ENSG00000144713.12	0.186626653873124	0.0348117193096585	0.271282119530766	0.566579
protein_coding	IQSEC1	ENSG00000144711.15	-0.49174984977453	0.00898410093260919	0.131117421524458	0.88234
protein_coding	HDAC11	ENSG00000163517.14	0.0513996296625834	0.460308619840728	0.806562339468845	0.0933621
protein_coding	FBLN2	ENSG00000163520.13	-0.056782067531215	0.571307259686613	0.862053427004841	0.0644658
protein_coding	CHCHD4	ENSG00000163528.12	-0.0306857376859173	0.714563907170219	0.912394004112721	0.0398176
protein_coding	TMEM43	ENSG00000170876.7	-0.266481265039309	0.0367101801281219	0.280809838118127	0.551588
protein_coding	XPC	ENSG00000154767.14	-0.0583243114939276	0.572973093024113	0.862857832509623	0.0640608
protein_coding	LSM3	ENSG00000170860.3	0.211484240729098	0.090664407272862	0.435046376315607	0.361464
protein_coding	SLC6A6	ENSG00000131389.17	0.142622822173844	0.186092792620662	0.584692645549452	0.233072
protein_coding	CCDC174	ENSG00000154781.15	0.099158158236505	0.341468120075929	0.730997678129759	0.136084
protein_coding	NR2C2	ENSG00000177463.15	-0.034929856773135	0.67988740600281	0.903570057935444	0.0440382
protein_coding	MRPS25	ENSG00000131368.7	0.0635241248983438	0.457176919049274	0.805479857301135	0.0939453
protein_coding	RBSN	ENSG00000131381.12	0.0222884422267655	0.807569647164421	0.948720491547356	0.0228617
protein_coding	CAPN7	ENSG00000131375.9	-0.0240414694472428	0.766753894904804	0.932902615909066	0.0301637
protein_coding	SH3BP5	ENSG00000131370.15	-0.212016472622626	0.0902303450179358	0.434102938846816	0.362407
protein_coding	METTL6	ENSG00000206562.11	0.0430830292021035	0.511394797265293	0.829884881541564	0.0809821
protein_coding	EAF1	ENSG00000144597.13	0.603078098046442	0.00858113064264665	0.127544902771436	0.894337
protein_coding	BTD	ENSG00000169814.13	0.00331209865546453	0.971033192856485	0.993291999157332	0.00292306
protein_coding	ANKRD28	ENSG00000206560.11	0.161882698570401	0.163519801508482	0.559328452984274	0.252333
protein_coding	GALNT15	ENSG00000131386.18	1.64506957111103	1.27795747705423e-07	3.89393643258424e-05	4.40961
protein_coding	DPH3	ENSG00000154813.9	-0.0865720393175193	0.403812237712508	0.775848078076763	0.110223
protein_coding	RFTN1	ENSG00000131378.13	0.196344823539807	0.107121644466467	0.468960546018645	0.328864
protein_coding	PLCL2	ENSG00000154822.17	-0.01244826390344	0.827034491191126	0.957675674307763	0.0187815
protein_coding	TBC1D5	ENSG00000131374.14	0.15586100398586	0.16847113074638	0.566946868637652	0.246458
protein_coding	SATB1	ENSG00000182568.16	-0.019146363567098	0.834583725080356	0.960459502827589	0.0175209
protein_coding	RAB5A	ENSG00000144566.10	-0.00902792423077396	0.915842606250709	0.979401009009947	0.00903945
protein_coding	ZNF385D	ENSG00000151789.11	0.123795731713373	0.228221328840553	0.630614160547894	0.200236
protein_coding	UBE2E2	ENSG00000182247.9	0.0751999109283502	0.419164291807429	0.784677614460722	0.105309
protein_coding	UBE2E1	ENSG00000170142.11	-0.0613118319613834	0.524032700471301	0.836902873376474	0.0773249
protein_coding	NKIRAS1	ENSG00000197885.10	-0.0420926627642922	0.590183540012369	0.868830354739172	0.061065
protein_coding	RPL15	ENSG00000174748.20	0.258192645540046	0.00491919440788841	0.0928435712955702	1.03225
protein_coding	NR1D2	ENSG00000174738.12	-0.152296662311934	0.167603753835978	0.565696375670128	0.247417
protein_coding	THRB	ENSG00000151090.18	-0.0959540913868375	0.245580935576515	0.644332758927934	0.19089
protein_coding	TOP2B	ENSG00000077097.15	0.0245992136889131	0.812818627414233	0.951529501080482	0.0215777
protein_coding	NGLY1	ENSG00000151092.16	0.055887564760096	0.425116057665011	0.787274287503215	0.103874
protein_coding	SLC4A7	ENSG00000033867.16	0.154462738410432	0.180133652935773	0.580454197289564	0.236232
protein_coding	CMC1	ENSG00000187118.13	0.116070141506575	0.240532763437131	0.643100898040772	0.191721
protein_coding	AZI2	ENSG00000163512.13	0.162536192317843	0.156473889423327	0.55193232783715	0.258114
protein_coding	RBMS3	ENSG00000144642.21	-0.191362568949179	0.106123314324155	0.467955598899243	0.329795
protein_coding	TGFBR2	ENSG00000163513.17	-0.0416247507793869	0.659993050572703	0.897767332631708	0.0468362
protein_coding	STT3B	ENSG00000163527.9	0.330907805997005	0.021149593991959	0.20632704234845	0.685444
protein_coding	OSBPL10	ENSG00000144645.13	-0.039354435702899	0.496247593855415	0.822371148555538	0.0849321
protein_coding	GPD1L	ENSG00000152642.10	-0.168721415366875	0.0626535638806097	0.366565854471489	0.435848
protein_coding	CMTM7	ENSG00000153551.13	0.090119892841575	0.261076100504212	0.661445852192073	0.179506
protein_coding	CMTM6	ENSG00000091317.7	-0.183828907113894	0.107530316843361	0.468960546018645	0.328864
protein_coding	DYNC1LI1	ENSG00000144635.8	0.0694023880117517	0.503617949781193	0.825456639582192	0.0833057
protein_coding	CNOT10	ENSG00000182973.18	-0.013534673532647	0.857274908328941	0.965571352086038	0.0152156
protein_coding	GLB1	ENSG00000170266.15	-0.0555299979013342	0.581859468416326	0.865123194663896	0.062922
protein_coding	CRTAP	ENSG00000170275.14	-0.0988318011382366	0.316442793537246	0.711237663074494	0.147985
protein_coding	UBP1	ENSG00000153560.11	-0.00649021405292966	0.939994248289221	0.985718818622274	0.00624695
protein_coding	CLASP2	ENSG00000163539.16	-0.0332685965020324	0.688466474822196	0.905292161934046	0.0432112
protein_coding	PDCD6IP	ENSG00000170248.14	0.194361555415573	0.110426818582797	0.476587133458614	0.321858
protein_coding	TRANK1	ENSG00000168016.14	-0.100443651446015	0.240023326277368	0.642927082184367	0.191838
protein_coding	EPM2AIP1	ENSG00000178567.7	-0.121335407307006	0.265015355820966	0.665950972619427	0.176558
protein_coding	MLH1	ENSG00000076242.14	-0.0757104843622327	0.199850697758697	0.597786396666312	0.223454
protein_coding	LRRFIP2	ENSG00000093167.17	0.128936129587227	0.251348748410713	0.650687881399697	0.186627
protein_coding	GOLGA4	ENSG00000144674.16	0.55608335342805	0.00249221694288875	0.0619058561819186	1.20827
protein_coding	CTDSPL	ENSG00000144677.14	-0.454103720297588	0.00624117609672549	0.106041990149011	0.974522
protein_coding	PLCD1	ENSG00000187091.13	0.00990744073812476	0.910574372762674	0.978638892615276	0.00937753
protein_coding	ACAA1	ENSG00000060971.17	-0.454250769259057	0.0141010145843615	0.16739918742292	0.776247
protein_coding	MYD88	ENSG00000172936.13	-0.172632895282784	0.0943247744691445	0.442619488409882	0.353969
protein_coding	OXSR1	ENSG00000172939.8	0.286236111974455	0.0446902875245149	0.311185018843986	0.506981
protein_coding	ACVR2B	ENSG00000114739.13	-0.00230631186888446	0.965520954485779	0.992446536034466	0.00329288
protein_coding	EXOG	ENSG00000157036.12	-0.0721250166717657	0.270529991553768	0.672517546587051	0.172296
protein_coding	WDR48	ENSG00000114742.13	0.042784751352013	0.643716142908733	0.890467503379045	0.0503819
protein_coding	GORASP1	ENSG00000114745.13	0.0566574684769398	0.421963342487166	0.785094018659716	0.105078
protein_coding	CSRNP1	ENSG00000144655.14	0.792618582207632	0.00730652107627737	0.116560050887001	0.93345
protein_coding	SLC25A38	ENSG00000144659.12	-0.04410168727195	0.592456742551094	0.869430166068158	0.0607653
protein_coding	RPSA	ENSG00000168028.13	0.0792459929078048	0.441327479440646	0.796721745473657	0.0986933
protein_coding	EIF1B	ENSG00000114784.3	0.0959177445832244	0.349538123489569	0.738416451772163	0.131699
protein_coding	RPL14	ENSG00000188846.13	0.135317362901868	0.222791418072588	0.625180456909337	0.203995
protein_coding	ZNF621	ENSG00000172888.11	-0.098482185210144	0.252718231578206	0.652888295778659	0.185161
protein_coding	CTNNB1	ENSG00000168036.17	0.0497643416463648	0.618300811359901	0.880946148362804	0.0550506
protein_coding	TRAK1	ENSG00000182606.14	0.0265897785114231	0.727213103514309	0.918367922220595	0.0369833
protein_coding	SEC22C	ENSG00000093183.13	0.0155727442412426	0.880326702871209	0.970052143729788	0.0132049
protein_coding	SS18L2	ENSG00000008324.11	-0.0328834799323901	0.722109332086458	0.916108296410009	0.0380532
protein_coding	NKTR	ENSG00000114857.17	0.0414805167870477	0.682536084467142	0.904080908290704	0.0437927
protein_coding	ZBTB47	ENSG00000114853.13	0.047021804449385	0.525087397584027	0.837011506602594	0.0772686
protein_coding	HIGD1A	ENSG00000181061.13	0.0472983284889462	0.628950775363211	0.884090271812257	0.0535034
protein_coding	POMGNT2	ENSG00000144647.5	-0.118636147053379	0.147073820958705	0.54013732317538	0.267496
protein_coding	ANO10	ENSG00000160746.12	-0.0460812408316979	0.634459029066224	0.886516353514881	0.0523132
protein_coding	ABHD5	ENSG00000011198.9	0.0311445278341877	0.754891567011594	0.928891306605455	0.0320351
protein_coding	TCAIM	ENSG00000179152.19	0.0460916067667754	0.587131369722998	0.867739345293116	0.0616107
protein_coding	ZNF445	ENSG00000185219.16	-0.0802301108718975	0.353149083153015	0.741078000252919	0.130136
protein_coding	ZNF197	ENSG00000186448.14	-0.135447455106118	0.117286247851754	0.488129144886773	0.311465
protein_coding	KIAA1143	ENSG00000163807.5	0.0888424341641853	0.381056372193571	0.760871062950652	0.118689
protein_coding	KIF15	ENSG00000163808.16	-0.0658265172733439	0.0952231845120767	0.445237234288731	0.351409
protein_coding	TMEM42	ENSG00000169964.7	-0.209148620853988	0.0402475800445135	0.293971452445123	0.531695
protein_coding	ZDHHC3	ENSG00000163812.13	-0.20986433654643	0.0891928450576984	0.432405690293013	0.364109
protein_coding	EXOSC7	ENSG00000075914.12	-0.178062350301115	0.114125201996555	0.483809269660857	0.315326
protein_coding	CDCP1	ENSG00000163814.7	0.269411210375159	0.0164188974034769	0.181117604371387	0.742039
protein_coding	TMEM158	ENSG00000249992.1	0.090681581099947	0.173293292526746	0.571455262260819	0.243018
protein_coding	SACM1L	ENSG00000211456.10	-0.171261272783114	0.139516883803864	0.528366195226306	0.277065
protein_coding	LZTFL1	ENSG00000163818.16	-0.128988865216683	0.172465155971076	0.571455262260819	0.243018
protein_coding	FYCO1	ENSG00000163820.14	0.0721124370189845	0.460607449594378	0.806666125018388	0.0933062
protein_coding	CCR1	ENSG00000163823.3	-0.0313625398628305	0.509422492232622	0.82902456854164	0.0814326
protein_coding	LRRC2	ENSG00000163827.12	-0.0980512843611674	0.153135925947878	0.549378139360107	0.260129
protein_coding	CCDC12	ENSG00000160799.11	-0.0538813209381022	0.561364166723176	0.854918702392686	0.0680752
protein_coding	SETD2	ENSG00000181555.20	0.0396917285418514	0.693556272099323	0.907120145294299	0.0423352
protein_coding	KLHL18	ENSG00000114648.11	-0.140967680665822	0.0853712940030186	0.425095017017598	0.371514
protein_coding	PTPN23	ENSG00000076201.14	-0.223291365577464	0.0819960085519173	0.420373255284956	0.376365
protein_coding	SCAP	ENSG00000114650.19	0.0767063563992977	0.46891320990147	0.810621288127401	0.091182
protein_coding	ELP6	ENSG00000163832.15	0.0219390363858629	0.762413836115337	0.930959769972589	0.0310691
protein_coding	SMARCC1	ENSG00000173473.10	0.00056299617198838	0.986225788463622	0.995050735907567	0.00215477
protein_coding	DHX30	ENSG00000132153.14	-0.329028016432665	0.0312521555243783	0.254646932589657	0.594062
protein_coding	MAP4	ENSG00000047849.21	-0.0670869893092447	0.508090703454674	0.827888969746734	0.0820279
protein_coding	NME6	ENSG00000172113.9	0.0902062229031716	0.274504141735152	0.67470888937914	0.170884
protein_coding	PLXNB1	ENSG00000164050.12	-0.0712875749919306	0.351558402923251	0.739948275643896	0.130799
protein_coding	TMA7	ENSG00000232112.3	-0.00332666928731715	0.971927996884883	0.993336124247993	0.00290377
protein_coding	SHISA5	ENSG00000164054.15	-0.404542965393524	0.00621217592060032	0.106041990149011	0.974522
protein_coding	COL7A1	ENSG00000114270.17	-0.192174962499209	0.0918813434772029	0.436381369841865	0.360134
protein_coding	UQCRC1	ENSG00000010256.10	0.16068712758639	0.162504347158683	0.55785226396288	0.253481
protein_coding	SLC26A6	ENSG00000225697.12	-0.00642236473908437	0.906925222810451	0.977309072781525	0.00996807
protein_coding	NCKIPSD	ENSG00000213672.7	-0.00515797566517869	0.941480586264731	0.986143467290696	0.0060599
protein_coding	IP6K2	ENSG00000068745.14	-0.0969897071461447	0.33011093706682	0.720930805453507	0.142106
protein_coding	PRKAR2A	ENSG00000114302.15	-0.117434032286899	0.282197753147565	0.680984599134606	0.166863
protein_coding	SLC25A20	ENSG00000178537.9	-0.0367813194363427	0.466000412733978	0.809769751522183	0.0916385
protein_coding	ARIH2	ENSG00000177479.19	-0.14206537854747	0.210119585149778	0.609450093556635	0.215062
protein_coding	P4HTM	ENSG00000178467.17	0.0248495882903678	0.772315179123119	0.934884185817146	0.0292422
protein_coding	WDR6	ENSG00000178252.17	-0.111694688924331	0.297955350808051	0.696387295602015	0.157149
protein_coding	DALRD3	ENSG00000178149.16	0.0601395536783559	0.501623615135523	0.824275849787081	0.0839274
protein_coding	NDUFAF3	ENSG00000178057.14	-0.0400901263159668	0.682026829919793	0.903631371110451	0.0440087
protein_coding	IMPDH2	ENSG00000178035.11	-0.234046778480632	0.0700461562930873	0.388466238658076	0.410647
protein_coding	QRICH1	ENSG00000198218.10	-0.037934379321266	0.696163745073171	0.907248506523681	0.0422737
protein_coding	QARS	ENSG00000172053.17	0.0903187864537879	0.395347325685107	0.770393199566731	0.113288
protein_coding	USP19	ENSG00000172046.18	-0.193274553654623	0.100984587213241	0.458114199362898	0.339026
protein_coding	LAMB2	ENSG00000172037.13	-0.0534619456559822	0.603898466628683	0.873455044850125	0.0587594
protein_coding	CCDC71	ENSG00000177352.9	-0.33426847366329	0.0214492934271957	0.207479355786239	0.683025
protein_coding	KLHDC8B	ENSG00000185909.14	-0.0178264431462377	0.840278977783282	0.962387855750735	0.0166499
protein_coding	C3orf62	ENSG00000188315.7	0.0130444734579679	0.880609959427668	0.970052143729788	0.0132049
protein_coding	USP4	ENSG00000114316.12	-0.00359709793958605	0.97046158712556	0.993291999157332	0.00292306
protein_coding	RHOA	ENSG00000067560.10	-0.117879691478843	0.171301635023472	0.570651693057419	0.243629
protein_coding	TCTA	ENSG00000145022.4	-0.162715323605752	0.107731835203563	0.46905987482265	0.328772
protein_coding	DAG1	ENSG00000173402.11	-0.0470895962978519	0.640982252016855	0.889107551697431	0.0510457
protein_coding	APEH	ENSG00000164062.12	-0.251709991686291	0.0568794042379985	0.347805799360671	0.458663
protein_coding	RNF123	ENSG00000164068.15	-0.0772314410333786	0.370339155607405	0.752969990786951	0.123222
protein_coding	GMPPB	ENSG00000173540.12	-0.215302668833765	0.0260229385825512	0.230499691456493	0.63733
protein_coding	IP6K1	ENSG00000176095.11	-0.0440880911470985	0.641370676346942	0.889376418763259	0.0509144
protein_coding	RBM6	ENSG00000004534.14	-0.0375363267758296	0.703427587140804	0.910312262214713	0.0408096
protein_coding	RBM5	ENSG00000003756.16	-0.303753344678693	0.0369304437183798	0.281127517124262	0.551097
protein_coding	GNAI2	ENSG00000114353.16	-0.263839604763765	0.0245296125821354	0.223331861168625	0.651049
protein_coding	SEMA3B	ENSG00000012171.19	0.0439303757978417	0.627443473196503	0.883722852096184	0.0536839
protein_coding	IFRD2	ENSG00000214706.10	-0.0341072160196475	0.674427098218739	0.900928103832866	0.0453099
protein_coding	NAA80	ENSG00000243477.5	-0.0125211561024785	0.810689977078526	0.950300174634989	0.0221392
protein_coding	HYAL2	ENSG00000068001.13	0.0938842378078329	0.352811159899218	0.740538877758612	0.130452
protein_coding	TUSC2	ENSG00000114383.9	0.0610289337135466	0.490136618637317	0.821129879585902	0.0855881
protein_coding	RASSF1	ENSG00000068028.17	-0.0407882660643645	0.588103006921741	0.868043337864478	0.0614586
protein_coding	NPRL2	ENSG00000114388.12	0.0925967041837521	0.182121334502455	0.580890581648144	0.235906
protein_coding	CYB561D2	ENSG00000114395.10	-0.0879101653963389	0.226693644150036	0.628894264393166	0.201422
protein_coding	TMEM115	ENSG00000126062.3	-0.0739112992497703	0.435929943213875	0.794266615690259	0.100034
protein_coding	C3orf18	ENSG00000088543.14	0.00238254896820847	0.983926014192532	0.994655613454196	0.00232726
protein_coding	HEMK1	ENSG00000114735.9	0.00349379008963533	0.954065603853435	0.990717269472312	0.00405027
protein_coding	MAPKAPK3	ENSG00000114738.10	-0.581458406741794	0.00765295093952424	0.119996959656329	0.92083
protein_coding	MANF	ENSG00000145050.16	0.575433470353609	0.00206600714123363	0.0539582036514761	1.26794
protein_coding	RBM15B	ENSG00000259956.1	-0.0876457385071326	0.390667970726201	0.766573742588274	0.115446
protein_coding	DCAF1	ENSG00000145041.15	-0.045505061003017	0.598473500388069	0.87178530883667	0.0595905
protein_coding	RAD54L2	ENSG00000164080.13	-0.163438624014754	0.155963675444637	0.551514103380822	0.258443
protein_coding	TEX264	ENSG00000164081.12	-0.398365784145703	0.0187907194320655	0.193583121640822	0.713133
protein_coding	RRP9	ENSG00000114767.6	-0.253425341366472	0.0231798345181815	0.216211089112957	0.665122
protein_coding	PARP3	ENSG00000041880.14	0.111196903697608	0.269686328948839	0.671900445058963	0.172695
protein_coding	PCBP4	ENSG00000090097.21	-0.244985656148799	0.0685997808605349	0.385264200856765	0.414241
protein_coding	ABHD14B	ENSG00000114779.19	-0.0460268952802927	0.578745346618015	0.864933700588329	0.0630172
protein_coding	ABHD14A	ENSG00000248487.8	-0.0670931759656778	0.431661148992266	0.791918465366859	0.10132
protein_coding	RPL29	ENSG00000162244.11	0.141875466972207	0.170613804703353	0.569519665209011	0.244491
protein_coding	DUSP7	ENSG00000164086.9	0.100703073747123	0.191794046953698	0.588712068130034	0.230097
protein_coding	POC1A	ENSG00000164087.7	-0.00296990248574556	0.955681443860345	0.990717269472312	0.00405027
protein_coding	ALAS1	ENSG00000023330.14	0.767700433152557	0.00257568491798221	0.0628559634744544	1.20165
protein_coding	TWF2	ENSG00000247596.8	-0.0861186515261703	0.411355097819452	0.781079311850785	0.107305
protein_coding	PPM1M	ENSG00000164088.17	-0.145909442531188	0.156257114512668	0.551698062479837	0.258299
protein_coding	WDR82	ENSG00000164091.11	0.00440354856649978	0.966517193726999	0.99248128497779	0.00327767
protein_coding	BAP1	ENSG00000163930.9	0.555251510711668	0.00636163835204055	0.107208603798012	0.96977
protein_coding	NISCH	ENSG00000010322.15	-0.12399357119053	0.244838591030605	0.644052329355529	0.191079
protein_coding	NT5DC2	ENSG00000168268.10	-0.150073305496945	0.18374056787087	0.581217681285278	0.235661
protein_coding	SMIM4	ENSG00000168273.7	-0.0366295301007669	0.707687370126828	0.910865988500329	0.0405455
protein_coding	PBRM1	ENSG00000163939.18	-0.146507697507727	0.151937275655573	0.548739089991147	0.260634
protein_coding	GNL3	ENSG00000163938.16	0.0544451330078533	0.469531455857033	0.810621288127401	0.091182
protein_coding	GLT8D1	ENSG00000016864.18	-0.130607978050757	0.239281253271478	0.642623752565651	0.192043
protein_coding	SPCS1	ENSG00000114902.13	0.107874146862061	0.324755793271673	0.716475365933697	0.144799
protein_coding	SFMBT1	ENSG00000163935.13	-0.123980524674491	0.13840053758437	0.525600047386258	0.279345
protein_coding	RFT1	ENSG00000163933.9	-0.040160355582358	0.644071350822121	0.890505282186294	0.0503635
protein_coding	PRKCD	ENSG00000163932.13	-0.0100925658084668	0.821304706599427	0.955523268808115	0.0197587
protein_coding	TKT	ENSG00000163931.15	0.142939613485647	0.1937238367354	0.590276530532764	0.228944
protein_coding	DCP1A	ENSG00000272886.5	0.360585158397428	0.0269215172455186	0.235717997261768	0.627607
protein_coding	ACTR8	ENSG00000113812.13	0.0347520631367308	0.687621342158226	0.905110240854463	0.0432985
protein_coding	SELENOK	ENSG00000113811.10	0.602000503940728	0.00265136609306477	0.063445386012317	1.1976
protein_coding	CACNA2D3	ENSG00000157445.14	-0.17720955887958	0.0398182257473502	0.291651239800655	0.535136
protein_coding	WNT5A	ENSG00000114251.14	-0.123769637304711	0.210435793171059	0.609503670905148	0.215024
protein_coding	CCDC66	ENSG00000180376.16	0.0155546839905589	0.850623011200362	0.964863297824602	0.0155342
protein_coding	FAM208A	ENSG00000163946.13	-0.164268953244704	0.159629696301072	0.554659490722047	0.255974
protein_coding	ARHGEF3	ENSG00000163947.11	-0.0391081977587907	0.463278385065251	0.808186337421749	0.0924885
protein_coding	IL17RD	ENSG00000144730.17	-0.0737159048275994	0.173858419710935	0.572581956440456	0.242162
protein_coding	APPL1	ENSG00000157500.11	-0.0502697322829881	0.61720344886985	0.880946148362804	0.0550506
protein_coding	PDE12	ENSG00000174840.8	-0.0347417181305071	0.664227038160473	0.899002174266668	0.0462393
protein_coding	ARF4	ENSG00000168374.10	0.349604739119659	0.00499839286497789	0.0933355609107051	1.02995
protein_coding	SLMAP	ENSG00000163681.14	-0.0166679314614367	0.842540637695796	0.963190872944655	0.0162876
protein_coding	FLNB	ENSG00000136068.14	0.0621992446073522	0.471510052398358	0.810621288127401	0.091182
protein_coding	RPP14	ENSG00000163684.11	-0.326355700954189	0.00873632668429616	0.129221298092478	0.888666
protein_coding	PXK	ENSG00000168297.15	0.0351096873313265	0.727607892626393	0.918367922220595	0.0369833
protein_coding	PDHB	ENSG00000168291.12	0.0345461021930529	0.7005720181104	0.909519786613715	0.0411878
protein_coding	PTPRG	ENSG00000144724.19	-0.0254647118827545	0.797312202523939	0.944928152893987	0.0246012
protein_coding	C3orf14	ENSG00000114405.10	0.0130547140389979	0.88507927400878	0.971949740955581	0.0123562
protein_coding	THOC7	ENSG00000163634.11	-0.0112673119264038	0.907773408255782	0.977380061821685	0.00993652
protein_coding	PSMD6	ENSG00000163636.10	0.0466051404210476	0.601229261140203	0.872930614093163	0.0590203
protein_coding	PRICKLE2	ENSG00000163637.12	-0.0948866669425619	0.242277863212287	0.643233243704416	0.191632
protein_coding	MAGI1	ENSG00000151276.23	0.067313749503286	0.411517116931778	0.781079311850785	0.107305
protein_coding	SLC25A26	ENSG00000144741.17	-0.00844297344063406	0.909080669185075	0.978054671160683	0.00963687
protein_coding	LRIG1	ENSG00000144749.13	0.098219181335251	0.0787228203709204	0.410481977402388	0.386706
protein_coding	SUCLG2	ENSG00000172340.14	-0.106619805057083	0.323334426951227	0.716161860131129	0.144989
protein_coding	EOGT	ENSG00000163378.13	0.109241761274438	0.183335447768832	0.580890581648144	0.235906
protein_coding	TMF1	ENSG00000144747.16	0.28805499622582	0.0378899560269096	0.285533460875499	0.544343
protein_coding	UBA3	ENSG00000144744.16	0.0668171560409037	0.435875603980551	0.794266615690259	0.100034
protein_coding	ARL6IP5	ENSG00000144746.6	0.101398310411206	0.349811421921956	0.738652392651558	0.13156
protein_coding	MITF	ENSG00000187098.15	0.0519679388277385	0.465450446400641	0.809721290588896	0.0916644
protein_coding	FOXP1	ENSG00000114861.20	0.136000001304126	0.218849519778178	0.620600152632628	0.207188
protein_coding	RYBP	ENSG00000163602.10	0.0287673432998676	0.776117063181699	0.936121060015227	0.028668
protein_coding	SHQ1	ENSG00000144736.13	-0.0248647605971755	0.660630348483918	0.897810600929595	0.0468153
protein_coding	GXYLT2	ENSG00000172986.12	-0.0080750593197478	0.917432880976718	0.980046040085098	0.00875352
protein_coding	PPP4R2	ENSG00000163605.14	0.0948641883014942	0.364246566349239	0.749237114944312	0.125381
protein_coding	PDZRN3	ENSG00000121440.14	0.0736480470455605	0.44583348322563	0.799751503684095	0.0970449
protein_coding	CNTN3	ENSG00000113805.8	-0.027421163638166	0.701708245485384	0.910312262214713	0.0408096
protein_coding	ROBO2	ENSG00000185008.17	-0.024828744313104	0.47347220604295	0.812009274941577	0.090439
protein_coding	ROBO1	ENSG00000169855.19	-0.264458233037659	0.0478756525864128	0.319672271944777	0.495295
protein_coding	GBE1	ENSG00000114480.12	0.748284689096087	0.000604457735097644	0.0251123967414817	1.60011
protein_coding	VGLL3	ENSG00000206538.8	0.125860525491	0.159892892206788	0.554890253478455	0.255793
protein_coding	CHMP2B	ENSG00000083937.8	0.0757434694949268	0.470826228051307	0.810621288127401	0.091182
protein_coding	CGGBP1	ENSG00000163320.10	0.033321933438763	0.737085020238579	0.922087610510586	0.0352278
protein_coding	ZNF654	ENSG00000175105.6	-0.110363956371965	0.285791593638556	0.684951401186013	0.16434
protein_coding	C3orf38	ENSG00000179021.9	-0.18793759953331	0.0748947735535088	0.400753062368347	0.397123
protein_coding	PROS1	ENSG00000184500.15	0.0709310965672454	0.481744707693213	0.816183201616932	0.0882123
protein_coding	ARL13B	ENSG00000169379.15	-0.0130120057762804	0.864673642199493	0.965571352086038	0.0152156
protein_coding	DHFR2	ENSG00000178700.7	-0.16950405444437	0.0262540071785886	0.231872347458433	0.634751
protein_coding	MTRNR2L12	ENSG00000269028.3	-0.0318502820604004	0.582458765347955	0.865276799105089	0.0628449
protein_coding	CRYBG3	ENSG00000080200.9	-0.555133750772776	0.0109070798206834	0.145762597428168	0.836354
protein_coding	RIOX2	ENSG00000170854.17	-0.277976600444023	0.0384624709918829	0.287243012530067	0.541751
protein_coding	CLDND1	ENSG00000080822.16	0.0638852412420446	0.390254711593456	0.766573742588274	0.115446
protein_coding	CPOX	ENSG00000080819.7	-0.0021100559945145	0.978400050051255	0.993684518550133	0.00275148
protein_coding	DCBLD2	ENSG00000057019.15	0.105537269295565	0.320425716479258	0.714044728019721	0.146275
protein_coding	COL8A1	ENSG00000144810.15	-0.11483795820334	0.221124024900548	0.623089774370787	0.205449
protein_coding	CMSS1	ENSG00000184220.11	0.0371147004122866	0.507912910461389	0.82787167850995	0.082037
protein_coding	FILIP1L	ENSG00000168386.18	-0.0499811406599185	0.523123274668784	0.836507782690506	0.07753
protein_coding	TBC1D23	ENSG00000036054.12	0.173544440136487	0.134384672740989	0.520512836239568	0.283569
protein_coding	NIT2	ENSG00000114021.11	0.0419710952104444	0.656462846220721	0.895846437192945	0.0477664
protein_coding	TOMM70	ENSG00000154174.7	-0.0313812762766815	0.747939873683337	0.926367487876119	0.0332167
protein_coding	TMEM45A	ENSG00000181458.10	-0.0558899325912288	0.550396404616003	0.848365165803885	0.0714172
protein_coding	TFG	ENSG00000114354.13	0.182895352964612	0.129963485881048	0.513839197421567	0.289173
protein_coding	ABI3BP	ENSG00000154175.16	-0.137554637105741	0.172586573172037	0.571455262260819	0.243018
protein_coding	SENP7	ENSG00000138468.15	-0.137456003876908	0.158803676760158	0.553490344617204	0.25689
protein_coding	TRMT10C	ENSG00000174173.6	0.129070904103965	0.212922291834307	0.612243683440517	0.213076
protein_coding	PCNP	ENSG00000081154.11	-0.114461418454718	0.290122516039894	0.68847609530651	0.162111
protein_coding	ZBTB11	ENSG00000066422.4	0.0311676958875777	0.728502287734731	0.918723575093062	0.0368151
protein_coding	RPL24	ENSG00000114391.12	0.314755320052864	0.00290344718352094	0.067453213175042	1.171
protein_coding	CEP97	ENSG00000182504.10	-0.0034053067739414	0.95483640786583	0.990717269472312	0.00405027
protein_coding	NXPE3	ENSG00000144815.15	-0.0952166154131072	0.325481260126998	0.717094287495995	0.144424
protein_coding	NFKBIZ	ENSG00000144802.11	0.119001470983069	0.0595588545437745	0.357235885422994	0.447045
protein_coding	ALCAM	ENSG00000170017.12	0.208542773614883	0.0973915695769055	0.45102395057966	0.3458
protein_coding	CBLB	ENSG00000114423.20	-0.162261178131337	0.10269571228893	0.461637148398118	0.335699
protein_coding	BBX	ENSG00000114439.18	0.0442657927884913	0.654924151900522	0.895804529780439	0.0477867
protein_coding	CD47	ENSG00000196776.15	0.0757241756187953	0.472053705147593	0.810833207131184	0.0910685
protein_coding	IFT57	ENSG00000114446.4	-0.00121979400256528	0.98617583833861	0.995050735907567	0.00215477
protein_coding	CIP2A	ENSG00000163507.13	-0.0213540164888221	0.760245914966539	0.930642600160895	0.0312171
protein_coding	DZIP3	ENSG00000198919.12	-0.0602157462759323	0.438687246157865	0.795452579244635	0.0993857
protein_coding	NECTIN3	ENSG00000177707.10	0.300736111767441	0.0355189116703418	0.273759166592407	0.562631
protein_coding	PHLDB2	ENSG00000144824.20	0.0419153146879632	0.619177303221524	0.880946148362804	0.0550506
protein_coding	ABHD10	ENSG00000144827.8	-0.177312688825085	0.121315562577424	0.495865656380974	0.304636
protein_coding	ATG3	ENSG00000144848.10	-0.0460974657377981	0.63225306047417	0.885483029811514	0.0528198
protein_coding	SLC35A5	ENSG00000138459.8	0.101912718474475	0.264426814358983	0.665874796158529	0.176607
protein_coding	CCDC80	ENSG00000091986.15	0.0421746195091773	0.673914764312607	0.900928103832866	0.0453099
protein_coding	GTPBP8	ENSG00000163607.15	0.0164197523600359	0.810897566465495	0.950300174634989	0.0221392
protein_coding	NEPRO	ENSG00000163608.14	-0.266331220466301	0.0500288012768883	0.327282669568636	0.485077
protein_coding	BOC	ENSG00000144857.14	-0.0820070899191176	0.352458063148726	0.740167432367686	0.13067
protein_coding	USF3	ENSG00000176542.9	0.18635715412643	0.121697508219362	0.496402018131721	0.304166
protein_coding	NAA50	ENSG00000121579.12	0.153602942985254	0.172128120362854	0.571455262260819	0.243018
protein_coding	ATP6V1A	ENSG00000114573.9	0.0151233963338089	0.891720340204763	0.97395168747144	0.0114626
protein_coding	CCDC191	ENSG00000163617.10	0.0148849052504894	0.78867084200046	0.940662861002897	0.026566
protein_coding	QTRT2	ENSG00000151576.10	0.0637366247640559	0.417744212890002	0.784099036329705	0.105629
protein_coding	ZBTB20	ENSG00000181722.16	-0.145198089303449	0.1952625402146	0.592004935357099	0.227675
protein_coding	LSAMP	ENSG00000185565.11	-0.152104325920005	0.157681791622465	0.55193232783715	0.258114
protein_coding	B4GALT4	ENSG00000121578.12	0.0732474841818688	0.404071265322307	0.775969629477144	0.110155
protein_coding	ARHGAP31	ENSG00000031081.10	-0.074800709010991	0.312578662249805	0.708124300278926	0.149891
protein_coding	TMEM39A	ENSG00000176142.12	0.0843272097943777	0.362402683172289	0.748130742294013	0.126022
protein_coding	POGLUT1	ENSG00000163389.11	-0.63836704906207	0.00818161785459167	0.124988877365069	0.903129
protein_coding	TIMMDC1	ENSG00000113845.9	-0.101173459259542	0.341727433531649	0.731210315990824	0.135958
protein_coding	COX17	ENSG00000138495.6	0.258075386215573	0.0543132310361621	0.34228991341887	0.465606
protein_coding	GSK3B	ENSG00000082701.15	-0.0699184960591915	0.478041228699363	0.813553943093045	0.0896136
protein_coding	LRRC58	ENSG00000163428.3	-0.366994539609843	0.00765323569408596	0.119996959656329	0.92083
protein_coding	FSTL1	ENSG00000163430.11	0.153259331371727	0.162373931603088	0.55785226396288	0.253481
protein_coding	NDUFB4	ENSG00000065518.7	0.378818198394453	0.0131709936913857	0.161023271770617	0.793111
protein_coding	HCLS1	ENSG00000180353.10	-0.00149057356452276	0.968006463433802	0.992880058600581	0.00310321
protein_coding	GOLGB1	ENSG00000173230.15	0.230281032699562	0.0754494023692831	0.401913162620989	0.395868
protein_coding	CCDC58	ENSG00000160124.9	-0.0334091133041869	0.645108090191099	0.890580356837467	0.0503269
protein_coding	FAM162A	ENSG00000114023.15	-0.0194629344967071	0.826979227742614	0.957675674307763	0.0187815
protein_coding	KPNA1	ENSG00000114030.12	0.143921201619541	0.183103499750383	0.580890581648144	0.235906
protein_coding	PARP9	ENSG00000138496.16	-0.00850266320717469	0.901181745685297	0.974876016249621	0.0110506
protein_coding	DTX3L	ENSG00000163840.9	-0.696291781560063	0.000885232863895828	0.0312429096867636	1.50525
protein_coding	PARP14	ENSG00000173193.14	0.0134210001734672	0.898318943596389	0.974431406599572	0.0112487
protein_coding	DIRC2	ENSG00000138463.8	0.0218180489322908	0.776519159218444	0.93629662498177	0.0285865
protein_coding	PDIA5	ENSG00000065485.19	0.0580040887009976	0.494270933711923	0.821210588770819	0.0855455
protein_coding	HACD2	ENSG00000206527.9	-0.0712948683410822	0.430940465039396	0.791323170141499	0.101646
protein_coding	MYLK	ENSG00000065534.18	-1.19613683011282	8.8516794219105e-07	0.000192650479989724	3.71523
protein_coding	CCDC14	ENSG00000175455.14	-0.0281225989277806	0.746148017619225	0.925875040260818	0.0334476
protein_coding	UMPS	ENSG00000114491.13	0.0453853981825493	0.584815778862417	0.866501690019745	0.0622306
protein_coding	ITGB5	ENSG00000082781.11	-0.0497484259622862	0.609658319666749	0.875811205707043	0.0575895
protein_coding	HEG1	ENSG00000173706.13	0.164054208142671	0.169997723610331	0.56858733681743	0.245203
protein_coding	SLC12A8	ENSG00000221955.10	-0.073943836132157	0.323889546363532	0.716475365933697	0.144799
protein_coding	ZNF148	ENSG00000163848.19	0.123272031450103	0.257160078154485	0.657354662866373	0.1822
protein_coding	SNX4	ENSG00000114520.10	-0.0209294031555208	0.796122016139852	0.944374688493951	0.0248557
protein_coding	OSBPL11	ENSG00000144909.7	-0.0412182351394196	0.620679195038667	0.881334291866685	0.0548593
protein_coding	SLC41A3	ENSG00000114544.16	-0.0998307145470287	0.320869261242484	0.714568220210544	0.145956
protein_coding	ZXDC	ENSG00000070476.14	-0.0359619332976996	0.602934337753255	0.873090813534527	0.0589406
protein_coding	TXNRD3	ENSG00000197763.15	-0.0376945873686419	0.641566653646893	0.889513238432618	0.0508476
protein_coding	PLXNA1	ENSG00000114554.11	-0.249903068929084	0.0609643034173689	0.361866686713097	0.441451
protein_coding	TPRA1	ENSG00000163870.15	-0.025081056715075	0.804452529746626	0.948019097498059	0.0231829
protein_coding	MCM2	ENSG00000073111.13	-0.238768837803367	0.0191056509041924	0.194650789521937	0.710744
protein_coding	MGLL	ENSG00000074416.14	0.422904960670346	0.0188267580285189	0.193583121640822	0.713133
protein_coding	SEC61A1	ENSG00000058262.9	0.0629897627885696	0.551208170733617	0.848846501199703	0.0711708
protein_coding	RUVBL1	ENSG00000175792.11	0.0340136241793855	0.721738484135401	0.915925514852381	0.0381398
protein_coding	RPN1	ENSG00000163902.11	-0.0827206631528759	0.434528884332624	0.793592066511101	0.100403
protein_coding	RAB7A	ENSG00000075785.12	0.0915527131192201	0.355408537860454	0.743089991898996	0.128959
protein_coding	ACAD9	ENSG00000177646.18	-0.0425483588711083	0.53255928541452	0.840651029945974	0.0753843
protein_coding	ISY1	ENSG00000240682.9	-0.366779862497947	0.0206042358531985	0.20300719676913	0.692489
protein_coding	CNBP	ENSG00000169714.16	0.0378593900344702	0.711132905415948	0.911546342248846	0.0402212
protein_coding	COPG1	ENSG00000181789.14	0.0962416028839307	0.364523261577708	0.749461793540673	0.125251
protein_coding	HMCES	ENSG00000183624.13	0.0452596142508035	0.649750036663208	0.893809644114128	0.048755
protein_coding	H1FX	ENSG00000184897.5	0.129207278832492	0.235792073635489	0.637154705193143	0.195755
protein_coding	MBD4	ENSG00000129071.9	0.133517613538056	0.222121060287868	0.623973144465704	0.204834
protein_coding	IFT122	ENSG00000163913.11	0.0450160725994671	0.462769913662968	0.808186337421749	0.0924885
protein_coding	PLXND1	ENSG00000004399.12	-0.0186277691392046	0.856471805960307	0.965571352086038	0.0152156
protein_coding	TMCC1	ENSG00000172765.17	-0.0589714568205354	0.531655330502487	0.840224995871928	0.0756044
protein_coding	ATP2C1	ENSG00000017260.19	0.0569157882405615	0.580471529289238	0.864953122200442	0.0630074
protein_coding	NEK11	ENSG00000114670.13	0.0666814144708165	0.332023080309012	0.723022617216314	0.140848
protein_coding	NUDT16	ENSG00000198585.11	0.0220690030586803	0.800644790478775	0.946336649641427	0.0239543
protein_coding	MRPL3	ENSG00000114686.8	0.123737647098888	0.264536960917439	0.665950972619427	0.176558
protein_coding	DNAJC13	ENSG00000138246.16	0.090033490277883	0.397171887732276	0.77191889482038	0.112428
protein_coding	ACKR4	ENSG00000129048.6	0.0925012969904734	0.116287699994091	0.48647778892464	0.312937
protein_coding	UBA5	ENSG00000081307.12	0.540021158243466	0.0111569089876352	0.147334254834573	0.831696
protein_coding	NPHP3	ENSG00000113971.19	0.0680375519022502	0.384786358850857	0.763973089977342	0.116922
protein_coding	CDV3	ENSG00000091527.15	-0.0413050533940885	0.657339297068283	0.895890638810373	0.047745
protein_coding	TOPBP1	ENSG00000163781.13	0.0942356752624971	0.308478644545035	0.706062185430204	0.151157
protein_coding	SRPRB	ENSG00000144867.11	0.0257749374216829	0.794223835998077	0.94359242069904	0.0252156
protein_coding	RYK	ENSG00000163785.12	-0.341393514959521	0.0288224566867097	0.244856948488116	0.611088
protein_coding	AMOTL2	ENSG00000114019.14	1.09188744224049	0.00117987724175798	0.0374488120378809	1.42656
protein_coding	ANAPC13	ENSG00000129055.12	-0.0648464637250957	0.516586661887676	0.833607661061039	0.0790383
protein_coding	CEP63	ENSG00000182923.17	-0.0156240532695052	0.862576186708762	0.965571352086038	0.0152156
protein_coding	PPP2R3A	ENSG00000073711.10	-0.039384221150119	0.649181293221404	0.893551194912138	0.0488806
protein_coding	MSL2	ENSG00000174579.3	0.0788458211826293	0.419536731922514	0.785094018659716	0.105078
protein_coding	PCCB	ENSG00000114054.13	0.010411401827021	0.89493076820349	0.97395168747144	0.0114626
protein_coding	STAG1	ENSG00000118007.12	0.0166989051761085	0.870876067051269	0.967145806957032	0.014508
protein_coding	SLC35G2	ENSG00000168917.8	0.0927740316966457	0.195909424477862	0.592789767739077	0.227099
protein_coding	NCK1	ENSG00000158092.6	-0.407742604568	0.0203600615708666	0.202103778375287	0.694426
protein_coding	ARMC8	ENSG00000114098.17	-0.17070843187096	0.0773723345672836	0.406705296307958	0.39072
protein_coding	MRAS	ENSG00000158186.12	0.0399511421935954	0.681269343738903	0.90362024038295	0.044014
protein_coding	PIK3CB	ENSG00000051382.8	0.420884260495668	0.0188029863867613	0.193583121640822	0.713133
protein_coding	MRPS22	ENSG00000175110.11	-0.0122913788620227	0.879124800319428	0.969721225982852	0.0133531
protein_coding	COPB2	ENSG00000184432.9	0.0451568885120085	0.662198943700332	0.898408352878071	0.0465262
protein_coding	RBP1	ENSG00000114115.9	-0.107600128010504	0.154466886945434	0.551514103380822	0.258443
protein_coding	SLC25A36	ENSG00000114120.12	-0.0761893602306108	0.448607228843107	0.801078077525853	0.0963252
protein_coding	ZBTB38	ENSG00000177311.11	0.102492926095289	0.345460809734422	0.733185532416522	0.134786
protein_coding	RASA2	ENSG00000155903.11	0.109127100286866	0.28654512550747	0.685144910348883	0.164218
protein_coding	RNF7	ENSG00000114125.13	0.0980574628827481	0.354083707465967	0.741610678722552	0.129824
protein_coding	ATP1B3	ENSG00000069849.10	0.520860606149099	0.00651813340714732	0.10852870213977	0.964455
protein_coding	TFDP2	ENSG00000114126.17	-0.189480747947999	0.117458034643726	0.488129144886773	0.311465
protein_coding	XRN1	ENSG00000114127.10	-0.0373715861395809	0.711127794845633	0.911546342248846	0.0402212
protein_coding	ATR	ENSG00000175054.14	-0.0964588841937848	0.297599803695838	0.696155425156093	0.157294
protein_coding	TRPC1	ENSG00000144935.14	0.0944874037525976	0.219189756658473	0.621275524221736	0.206716
protein_coding	PCOLCE2	ENSG00000163710.8	-0.0019186508916413	0.956931236717789	0.990717269472312	0.00405027
protein_coding	U2SURP	ENSG00000163714.17	0.108918319639596	0.31537892863366	0.710389725110067	0.148503
protein_coding	CHST2	ENSG00000175040.5	0.694474036338935	0.00739244696014557	0.117709029690304	0.92919
protein_coding	SLC9A9	ENSG00000181804.14	0.0992022276183937	0.223229041691777	0.625599941144246	0.203703
protein_coding	C3orf58	ENSG00000181744.8	0.0835371925237851	0.361939038569278	0.748130742294013	0.126022
protein_coding	PLOD2	ENSG00000152952.11	0.0741139805497905	0.461945869954697	0.807687473526818	0.0927567
protein_coding	PLSCR4	ENSG00000114698.14	-0.0968118042824141	0.257135139685978	0.657354662866373	0.1822
protein_coding	PLSCR1	ENSG00000188313.12	-0.0055047092569195	0.956461779114542	0.990717269472312	0.00405027
protein_coding	GYG1	ENSG00000163754.17	0.0800873164738106	0.362242804611473	0.748130742294013	0.126022
protein_coding	HLTF	ENSG00000071794.15	0.0296580548900955	0.76302873968405	0.931096744019744	0.0310052
protein_coding	HPS3	ENSG00000163755.8	0.260904159653051	0.0397683347509491	0.291651239800655	0.535136
protein_coding	TM4SF1	ENSG00000169908.11	4.84335220780499	2.63850200290025e-11	3.39247539411204e-08	7.46948
protein_coding	WWTR1	ENSG00000018408.14	-0.0974446245352958	0.319662292512135	0.713535017218324	0.146585
protein_coding	COMMD2	ENSG00000114744.8	0.0765520525250937	0.329490118886065	0.720826621802141	0.142169
protein_coding	RNF13	ENSG00000082996.19	0.0471918999361114	0.636099742208795	0.886638244012905	0.0522535
protein_coding	PFN2	ENSG00000070087.14	0.416168778559783	0.00958720966896162	0.135340842734053	0.868571
protein_coding	TSC22D2	ENSG00000196428.12	0.0232820492745144	0.803937864780484	0.948019097498059	0.0231829
protein_coding	SERP1	ENSG00000120742.10	0.235433058865584	0.0711422124934375	0.390749693782529	0.408101
protein_coding	EIF2A	ENSG00000144895.11	-0.00980479742765729	0.916485013822444	0.979401009009947	0.00903945
protein_coding	SELENOT	ENSG00000198843.12	-0.029526195256252	0.769227969481621	0.933409380756437	0.0299278
protein_coding	SIAH2	ENSG00000181788.3	0.0322220825290042	0.701974184431695	0.910312262214713	0.0408096
protein_coding	MBNL1	ENSG00000152601.17	0.0841760447703069	0.41443233571006	0.783164454931142	0.106147
protein_coding	RAP2B	ENSG00000181467.4	-0.0724179134392323	0.41280537433087	0.781900937993884	0.106848
protein_coding	DHX36	ENSG00000174953.13	-0.229057761247138	0.0756425785165025	0.402433688075051	0.395306
protein_coding	MME	ENSG00000196549.10	0.0329209397231991	0.743473866914736	0.925268157585787	0.0337324
protein_coding	SLC33A1	ENSG00000169359.14	0.0389157210677872	0.667296942348648	0.899209759841177	0.046139
protein_coding	GMPS	ENSG00000163655.15	0.104583145468275	0.274120988817235	0.674662462132819	0.170913
protein_coding	SSR3	ENSG00000114850.6	0.481078475562045	0.00453841449060135	0.0892164448571762	1.04956
protein_coding	TIPARP	ENSG00000163659.12	0.147834411454175	0.121003408585533	0.494895820080697	0.305486
protein_coding	CCNL1	ENSG00000163660.11	0.191807889517128	0.110306072908198	0.476290889208239	0.322128
protein_coding	PTX3	ENSG00000163661.3	-0.00631627177503212	0.91318745256874	0.979079294611398	0.00918213
protein_coding	PQLC2L	ENSG00000174899.10	0.0612769528798527	0.308547171696689	0.706062185430204	0.151157
protein_coding	SHOX2	ENSG00000168779.19	-0.0290948117458853	0.771953482551712	0.934884185817146	0.0292422
protein_coding	RSRC1	ENSG00000174891.12	-0.0392266852804961	0.704438890726318	0.910312262214713	0.0408096
protein_coding	GFM1	ENSG00000168827.14	-0.166405167467814	0.139238453527416	0.528123943441538	0.277264
protein_coding	MFSD1	ENSG00000118855.18	-0.122424378030151	0.264876527718062	0.665950972619427	0.176558
protein_coding	IFT80	ENSG00000068885.14	-0.150227555492495	0.100471617428883	0.457148359839433	0.339943
protein_coding	SMC4	ENSG00000113810.15	0.0466272576395983	0.618891633930466	0.880946148362804	0.0550506
protein_coding	TRIM59	ENSG00000213186.7	-0.00724469454548247	0.901701553966362	0.974925471341279	0.0110286
protein_coding	KPNA4	ENSG00000186432.8	-0.0022204043210813	0.980015563771562	0.993684518550133	0.00275148
protein_coding	B3GALNT1	ENSG00000169255.14	0.0149656398109535	0.796538341516459	0.944745942623842	0.024685
protein_coding	NMD3	ENSG00000169251.12	-0.0432912336301896	0.63201995887365	0.885483029811514	0.0528198
protein_coding	PDCD10	ENSG00000114209.14	0.00252557199734601	0.980845029656293	0.993957644952199	0.00263212
protein_coding	GOLIM4	ENSG00000173905.8	0.132046036897557	0.224730522968558	0.627255484108576	0.202556
protein_coding	SEC62	ENSG00000008952.16	0.108490211580619	0.317084011899213	0.711876510745634	0.147595
protein_coding	PHC3	ENSG00000173889.15	0.0355908553067439	0.76279937598131	0.931096744019744	0.0310052
protein_coding	PRKCI	ENSG00000163558.12	-0.0750251613404308	0.405289240297819	0.776773269312385	0.109706
protein_coding	SKIL	ENSG00000136603.13	-0.0322846639746391	0.654511520727981	0.89540014410216	0.0479828
protein_coding	CLDN11	ENSG00000013297.11	-0.105667479872857	0.121607252365166	0.496358998043758	0.304204
protein_coding	SLC7A14	ENSG00000013293.5	-0.181705957645685	0.0228417255389732	0.214810918880405	0.667944
protein_coding	RPL22L1	ENSG00000163584.17	0.518829902340889	0.00321186371666525	0.0705760726779737	1.15134
protein_coding	EIF5A2	ENSG00000163577.7	-0.00345113340831171	0.952379588991884	0.990717269472312	0.00405027
protein_coding	PLD1	ENSG00000075651.15	0.0760598605789252	0.283952952803096	0.683065944312029	0.165537
protein_coding	FNDC3B	ENSG00000075420.12	0.0652192582565573	0.527283951744274	0.838546673125396	0.0764728
protein_coding	ECT2	ENSG00000114346.13	0.0630889586281292	0.380765267221557	0.760871062950652	0.118689
protein_coding	NAALADL2	ENSG00000177694.15	-0.0644849857407956	0.321481592822359	0.715157653799935	0.145598
protein_coding	TBL1XR1	ENSG00000177565.16	-0.103757515062071	0.324808436323076	0.716475365933697	0.144799
protein_coding	ZMAT3	ENSG00000172667.10	-0.181311068084097	0.115194823406999	0.484250136525776	0.31493
protein_coding	PIK3CA	ENSG00000121879.4	-0.0637095672404734	0.48610402433582	0.818923126880525	0.0867569
protein_coding	ZNF639	ENSG00000121864.9	-0.131712153908147	0.21062153140472	0.609665112538197	0.214909
protein_coding	MFN1	ENSG00000171109.18	0.0331552131446563	0.73879191011257	0.922959799144321	0.0348172
protein_coding	GNB4	ENSG00000114450.9	-0.129914519990351	0.221950732938605	0.623765391557245	0.204979
protein_coding	ACTL6A	ENSG00000136518.16	-0.062012943467526	0.401617618690485	0.774334004501746	0.111072
protein_coding	MRPL47	ENSG00000136522.13	0.0356428736233048	0.705011630752822	0.910312262214713	0.0408096
protein_coding	NDUFB5	ENSG00000136521.12	0.0430519227331848	0.646715847642646	0.891514034580218	0.0498718
protein_coding	USP13	ENSG00000058056.8	0.0121515711977149	0.894756877671603	0.97395168747144	0.0114626
protein_coding	TTC14	ENSG00000163728.10	-0.123565444590775	0.234848782135877	0.636694864199289	0.196069
protein_coding	FXR1	ENSG00000114416.17	0.0946112912894668	0.374888511901877	0.75697306360505	0.12092
protein_coding	DNAJC19	ENSG00000205981.7	-0.0569657783898555	0.49730473083319	0.823078498016692	0.0845587
protein_coding	ATP11B	ENSG00000058063.15	-0.0284235631014973	0.756547530662627	0.929195802422674	0.0318928
protein_coding	DCUN1D1	ENSG00000043093.13	0.0279040896210864	0.703667277798947	0.910312262214713	0.0408096
protein_coding	MCCC1	ENSG00000078070.12	-0.0324776795422255	0.609747039283698	0.875811205707043	0.0575895
protein_coding	KLHL24	ENSG00000114796.15	0.0333215889883842	0.730717066087954	0.91879465244242	0.0367815
protein_coding	YEATS2	ENSG00000163872.15	-0.0303851483957177	0.729090052195249	0.918723575093062	0.0368151
protein_coding	PARL	ENSG00000175193.13	0.0190471509142283	0.842947409419268	0.963190872944655	0.0162876
protein_coding	ABCC5	ENSG00000114770.16	0.0678699514552301	0.490307167815073	0.821129879585902	0.0855881
protein_coding	EIF2B5	ENSG00000145191.13	0.0241251021196124	0.782293461222003	0.939060345243642	0.0273065
protein_coding	DVL3	ENSG00000161202.18	-0.00146212335058855	0.991078825148303	0.997419428024289	0.00112218
protein_coding	AP2M1	ENSG00000161203.13	-0.19433479641962	0.0951802251753293	0.445237234288731	0.351409
protein_coding	ABCF3	ENSG00000161204.11	0.00582851078391826	0.892397236459399	0.97395168747144	0.0114626
protein_coding	ALG3	ENSG00000214160.9	0.0461780843314892	0.649397711375509	0.893551194912138	0.0488806
protein_coding	PSMD2	ENSG00000175166.16	0.326578101190061	0.0214132750709039	0.20735036803298	0.683295
protein_coding	EIF4G1	ENSG00000114867.20	-0.0301945233916745	0.776713412891015	0.93629662498177	0.0285865
protein_coding	FAM131A	ENSG00000175182.14	0.118891570963885	0.23851675793266	0.641447980071327	0.192839
protein_coding	POLR2H	ENSG00000163882.9	0.0824361290216395	0.399335595556913	0.773538181603251	0.111518
protein_coding	EPHB3	ENSG00000182580.2	-0.0491104689864973	0.466337896851652	0.809851007935272	0.0915949
protein_coding	MAGEF1	ENSG00000177383.4	0.0202433797547708	0.837632131795469	0.961908959389746	0.016866
[truncated: 6,919 more rows]
