# Supplementary material for: RNA-Seq of Gingival Fibroblasts Grown on Collagen Membranes and Hyaluronic Acid
Source: J Funct Biomater. 2026 Jan 23;17(2):57. doi: 10.3390/jfb17020057 (PMC12942325; doi:10.3390/jfb17020057)
Supplement: Supplementary file 1 [file jfb-17-00057-s001.zip › Tables S1 Membranes versus TCS/Prepared for volcano/Collafleece_vs_TCS_paired_lfcShrink_apeglm_DESeq2results_GeneSymbols_GeneTypes_forVolcano.txt]

GeneType	GeneSymbol	ENSG	log2FoldChange	pvalue	padj	minus_log10_padj
protein_coding	NOC2L	ENSG00000188976.10	-0.0456459883837703	0.639978827655713	0.879079494544241	0.0559719
protein_coding	KLHL17	ENSG00000187961.13	-0.0025997290584611	0.965865665085249	0.989711342446477	0.00449145
protein_coding	ISG15	ENSG00000187608.9	0.113080477249275	0.181211879780873	0.55968004398609	0.25206
protein_coding	SDF4	ENSG00000078808.16	-0.0541659352099588	0.613569604143661	0.86847936690573	0.0612405
protein_coding	B3GALT6	ENSG00000176022.5	-0.138296714378375	0.232170893250202	0.6095456905107	0.214994
protein_coding	UBE2J2	ENSG00000160087.20	-0.0139108775848489	0.890634915874382	0.967565971503741	0.0143194
protein_coding	ACAP3	ENSG00000131584.18	-0.090690089001247	0.343569183867192	0.706380096655421	0.150962
protein_coding	INTS11	ENSG00000127054.20	-0.196607050942966	0.11748841364059	0.47124246998185	0.326756
protein_coding	CPTP	ENSG00000224051.6	-0.00246727828518331	0.977997320277571	0.992901531086766	0.00309382
protein_coding	DVL1	ENSG00000107404.19	-0.184116044160645	0.13962419882098	0.505467248088149	0.296307
protein_coding	MXRA8	ENSG00000162576.16	-0.312548025567551	0.0210344913473505	0.192661608623378	0.715205
protein_coding	AURKAIP1	ENSG00000175756.13	-0.252048005282505	0.0403551286773286	0.276135450982542	0.558878
protein_coding	CCNL2	ENSG00000221978.11	-0.460730591578341	0.0133832385727783	0.15178186574909	0.81878
protein_coding	MRPL20	ENSG00000242485.5	0.0832019058809703	0.446174038435061	0.773911505831037	0.111309
protein_coding	ATAD3A	ENSG00000197785.13	0.0984150411557149	0.316642450433394	0.687230398064517	0.162898
protein_coding	SSU72	ENSG00000160075.11	0.0931862822019601	0.403816272525972	0.74799454631877	0.126102
protein_coding	FNDC10	ENSG00000228594.3	-0.0354409585447024	0.641683422774575	0.879932218359194	0.0555508
protein_coding	MIB2	ENSG00000197530.12	-0.0232331035282451	0.737473916284298	0.920132735038515	0.0361495
protein_coding	CDK11B	ENSG00000248333.8	0.678800874212916	0.00608069729013274	0.0983620725664106	1.00717
protein_coding	SLC35E2B	ENSG00000189339.11	-0.0208898054786162	0.72563302329608	0.916929284947545	0.0376642
protein_coding	SLC35E2A	ENSG00000215790.7	-0.378039150451009	0.0192953859179447	0.184496990246792	0.734011
protein_coding	NADK	ENSG00000008130.15	-0.0406121973108378	0.620276188299137	0.871904173214402	0.0595312
protein_coding	GNB1	ENSG00000078369.17	0.160325674850191	0.0971008427180463	0.433039978324278	0.363472
protein_coding	FAAP20	ENSG00000162585.16	0.0313174848393255	0.763763023178792	0.92971540175204	0.03165
protein_coding	SKI	ENSG00000157933.9	-0.166202334496412	0.109314046561597	0.459209420781048	0.337989
protein_coding	RER1	ENSG00000157916.19	0.0797958382965673	0.469645389518881	0.783788074272596	0.105801
protein_coding	PEX10	ENSG00000157911.10	-0.187022393320379	0.131379807796569	0.493200338015786	0.306977
protein_coding	TNFRSF14	ENSG00000157873.17	-0.868137844116631	0.00365764155703956	0.0733127639346166	1.13482
protein_coding	PRXL2B	ENSG00000157870.15	-0.123901247669687	0.262334605915521	0.640366850713503	0.193571
protein_coding	MEGF6	ENSG00000162591.15	-0.108569408134754	0.202489474766953	0.580511781818313	0.236189
protein_coding	TPRG1L	ENSG00000158109.14	-0.294556407651699	0.0217259243740437	0.196048050052452	0.707637
protein_coding	WRAP73	ENSG00000116213.15	0.0847710246973116	0.329940934353902	0.694745397826397	0.158174
protein_coding	LRRC47	ENSG00000130764.9	0.022454984264248	0.836972155394964	0.953084362423639	0.0208687
protein_coding	CEP104	ENSG00000116198.12	0.0123091095893331	0.903922407017833	0.972498579057382	0.012111
protein_coding	DFFB	ENSG00000169598.15	0.0326935396838234	0.702791569119013	0.907704021048634	0.0420557
protein_coding	C1orf174	ENSG00000198912.10	-0.0690117268407185	0.471395062884455	0.784349972868036	0.10549
protein_coding	RPL22	ENSG00000116251.10	0.147134803268854	0.196683874988939	0.573854867945704	0.241198
protein_coding	ICMT	ENSG00000116237.15	-0.117760423551004	0.313083614208656	0.684303286001269	0.164751
protein_coding	GPR153	ENSG00000158292.6	0.051939907775839	0.531799941219938	0.819415715607285	0.0864957
protein_coding	ACOT7	ENSG00000097021.19	0.11389652305011	0.264319309195931	0.643446819003997	0.191487
protein_coding	PLEKHG5	ENSG00000171680.21	-0.00269574450778986	0.979559760392009	0.992901531086766	0.00309382
protein_coding	NOL9	ENSG00000162408.10	-0.587002949856377	0.00969678140668549	0.125728055090088	0.900568
protein_coding	KLHL21	ENSG00000162413.16	-0.188300479501114	0.130325947717914	0.491667143247812	0.308329
protein_coding	PHF13	ENSG00000116273.5	0.0651689325855776	0.542890046455833	0.826237447354668	0.0828951
protein_coding	THAP3	ENSG00000041988.15	0.000288409305899618	0.998920413467731	0.999742814806121	0.000111708
protein_coding	DNAJC11	ENSG00000007923.15	0.0878195645800615	0.382040192205727	0.73013368115253	0.136598
protein_coding	CAMTA1	ENSG00000171735.18	0.460633739937632	0.00392575914576739	0.0755481354767574	1.12178
protein_coding	VAMP3	ENSG00000049245.12	0.00234779059242896	0.982209025663982	0.994794459161019	0.00226664
protein_coding	PER3	ENSG00000049246.14	-0.742548883301091	0.00456874200038919	0.0825988798454404	1.08303
protein_coding	PARK7	ENSG00000116288.12	0.247581300201977	0.0472105739998379	0.301572968901686	0.520608
protein_coding	ERRFI1	ENSG00000116285.12	1.13671314085042	0.000334705323884185	0.0145692445982159	1.83656
protein_coding	RERE	ENSG00000142599.17	0.108621351691186	0.326851722444634	0.694494291529576	0.158331
protein_coding	ENO1	ENSG00000074800.15	-0.223843356530369	0.0688660134546228	0.365353586180329	0.437287
protein_coding	H6PD	ENSG00000049239.12	0.488333097321612	0.00847155353935103	0.116448828425876	0.933865
protein_coding	SPSB1	ENSG00000171621.13	-0.0814433494611115	0.416748695039158	0.755989227640215	0.121484
protein_coding	PIK3CD	ENSG00000171608.15	0.13056311911282	0.193384423038783	0.570920557951272	0.243424
protein_coding	CLSTN1	ENSG00000171603.17	0.0477263988605599	0.655127891764464	0.888967657314269	0.051114
protein_coding	CTNNBIP1	ENSG00000178585.14	-0.0569047792697637	0.518564594793872	0.812000265476602	0.0904438
protein_coding	LZIC	ENSG00000162441.11	-0.416092556389426	0.0207358153070279	0.190552491178804	0.719985
protein_coding	NMNAT1	ENSG00000173614.13	-0.0703325207654712	0.330220589415328	0.694745397826397	0.158174
protein_coding	UBE4B	ENSG00000130939.18	-0.0513176367596596	0.620450803775308	0.871904173214402	0.0595312
protein_coding	KIF1B	ENSG00000054523.17	-0.0211836389009123	0.834371960650402	0.951827541782769	0.0214417
protein_coding	PGD	ENSG00000142657.20	0.407175568453207	0.00891387475094961	0.120535102216613	0.918886
protein_coding	DFFA	ENSG00000160049.11	-0.0361633891231036	0.730602019664604	0.918237718853341	0.0370449
protein_coding	PEX14	ENSG00000142655.12	0.00698222005171998	0.937017460898897	0.982143860804588	0.00782489
protein_coding	TARDBP	ENSG00000120948.17	-0.137631710671893	0.193509862060596	0.570920557951272	0.243424
protein_coding	SRM	ENSG00000116649.9	-0.0444169868297945	0.673444815366112	0.897893678130343	0.0467751
protein_coding	EXOSC10	ENSG00000171824.13	-0.0556667201999705	0.588675138174874	0.854410834877187	0.0683333
protein_coding	MTOR	ENSG00000198793.12	-0.0214131812869647	0.809201703558524	0.94474539971722	0.0246852
protein_coding	UBIAD1	ENSG00000120942.13	-0.17683260020945	0.0696108121591592	0.366829329734266	0.435536
protein_coding	FBXO2	ENSG00000116661.10	0.062134295928476	0.363381966789785	0.720113973839774	0.142599
protein_coding	FBXO44	ENSG00000132879.13	0.0839150622840434	0.380994697723714	0.729559439491913	0.136939
protein_coding	MAD2L2	ENSG00000116670.14	-0.0828457983284545	0.44999603056271	0.775823652988211	0.110237
protein_coding	AGTRAP	ENSG00000177674.15	0.132671846886068	0.164093000527521	0.537787946302462	0.269389
protein_coding	MTHFR	ENSG00000177000.12	-0.111516412697873	0.287631874316241	0.663280263149536	0.178303
protein_coding	CLCN6	ENSG00000011021.22	-0.107996204626459	0.155433776933361	0.52838235587499	0.277052
protein_coding	KIAA2013	ENSG00000116685.15	-0.158873342260701	0.184670200289843	0.562530499406774	0.249854
protein_coding	PLOD1	ENSG00000083444.16	0.265857853256139	0.0395294183208654	0.273741221871993	0.56266
protein_coding	MFN2	ENSG00000116688.16	0.00890794726848326	0.937693946228085	0.982156263090085	0.00781941
protein_coding	TNFRSF1B	ENSG00000028137.18	0.173602448256747	0.0312663376980252	0.238768248034794	0.622023
protein_coding	VPS13D	ENSG00000048707.15	0.0231378845051533	0.812283030041535	0.945545330545084	0.0243176
protein_coding	DHRS3	ENSG00000162496.8	0.0380169438822083	0.578047338400917	0.849368425942254	0.0709039
protein_coding	PDPN	ENSG00000162493.16	0.213222068249457	0.0399079734046866	0.274078726440451	0.562125
protein_coding	PRDM2	ENSG00000116731.22	-0.0354213303432588	0.724736090049193	0.916548505691709	0.0378445
protein_coding	KAZN	ENSG00000189337.16	0.0635344128572598	0.504350755682938	0.804219367221214	0.0946255
protein_coding	TMEM51	ENSG00000171729.13	-0.143331080730375	0.20567285059124	0.584591694046495	0.233147
protein_coding	EFHD2	ENSG00000142634.12	0.0726859378234162	0.468723228704911	0.783788074272596	0.105801
protein_coding	CASP9	ENSG00000132906.17	-0.02959724741087	0.73796639391472	0.920167890707196	0.0361329
protein_coding	DNAJC16	ENSG00000116138.12	-0.219592827719585	0.0816855574798155	0.394030438481791	0.40447
protein_coding	DDI2	ENSG00000197312.11	0.0275567580076222	0.780985265809754	0.934864857912221	0.0292512
protein_coding	PLEKHM2	ENSG00000116786.12	0.115783976730049	0.302089572837439	0.677970392108346	0.168789
protein_coding	FBLIM1	ENSG00000162458.12	0.0711828230933835	0.526426629501112	0.816631055182268	0.0879741
protein_coding	SPEN	ENSG00000065526.10	0.257637959586067	0.0669815749041802	0.359651896650029	0.444118
protein_coding	ZBTB17	ENSG00000116809.11	-0.0984498920624819	0.271638235165665	0.651090084582953	0.186359
protein_coding	HSPB7	ENSG00000173641.17	0.0584852806030979	0.189195234348358	0.567562819919582	0.245986
protein_coding	EPHA2	ENSG00000142627.12	0.0299617202690813	0.64731214177929	0.88365341905803	0.053718
protein_coding	ARHGEF19	ENSG00000142632.16	-0.0181804928569535	0.830871142712671	0.950562342370028	0.0220194
protein_coding	FBXO42	ENSG00000037637.10	0.0187004889280188	0.82233864552591	0.949156536315701	0.0226622
protein_coding	SZRD1	ENSG00000055070.16	0.356457689284981	0.0154164311357088	0.163103700244808	0.787536
protein_coding	NECAP2	ENSG00000157191.19	0.213558907791733	0.103788618116765	0.44730398783845	0.349397
protein_coding	CROCC	ENSG00000058453.16	-0.884931100759923	0.00268235184763048	0.0595707962036432	1.22497
protein_coding	SDHB	ENSG00000117118.9	0.317411669038594	0.0409103298852705	0.277831593968245	0.556218
protein_coding	RCC2	ENSG00000179051.13	-0.598882880510274	0.000340895946269955	0.0146480349544857	1.83422
protein_coding	ARHGEF10L	ENSG00000074964.16	-0.199368917255307	0.0922323390175372	0.422139722537701	0.374544
protein_coding	ALDH4A1	ENSG00000159423.16	-0.0130021358344693	0.874275440759589	0.964086922248233	0.0158838
protein_coding	IFFO2	ENSG00000169991.10	0.145360183614264	0.025685581169895	0.214226183826652	0.669127
protein_coding	UBR4	ENSG00000127481.14	0.0810769876305882	0.452058055509618	0.77604977332415	0.11011
protein_coding	EMC1	ENSG00000127463.14	0.0467991245462774	0.662376724834407	0.892591369570759	0.0493473
protein_coding	MRTO4	ENSG00000053372.4	0.00140274446124655	0.989985133013212	0.996855485886073	0.0013678
protein_coding	AKR7A2	ENSG00000053371.12	-0.132600905775155	0.242482890871073	0.621509138829359	0.206552
protein_coding	PQLC2	ENSG00000040487.12	-0.0288504964261252	0.704028544118082	0.908071184296298	0.0418801
protein_coding	CAPZB	ENSG00000077549.17	-0.140611116758974	0.139566635845251	0.505467248088149	0.296307
protein_coding	MINOS1	ENSG00000173436.14	0.0465832628815691	0.664347416293271	0.893678643682018	0.0488186
protein_coding	NBL1	ENSG00000158747.14	-0.0533213758808082	0.612486522931742	0.867808106025131	0.0615763
protein_coding	TMCO4	ENSG00000162542.13	0.0319349650993258	0.680607344818606	0.900377819698528	0.0455752
protein_coding	CAMK2N1	ENSG00000162545.5	0.587750180287941	0.00134345368548845	0.0375170766911991	1.42577
protein_coding	MUL1	ENSG00000090432.6	-0.126139202868264	0.179359995814475	0.55690547613455	0.254219
protein_coding	PINK1	ENSG00000158828.7	0.304416052342977	0.0275261266879009	0.222079721142191	0.653491
protein_coding	DDOST	ENSG00000244038.9	-0.393813111894811	0.0117418261866829	0.141171289442727	0.850254
protein_coding	HP1BP3	ENSG00000127483.17	-0.333330235658189	0.0099377877287694	0.126873348643409	0.89663
protein_coding	EIF4G3	ENSG00000075151.20	-0.0160082289642983	0.875365126074958	0.964086922248233	0.0158838
protein_coding	ECE1	ENSG00000117298.15	-0.833981926989348	4.47166302967633e-05	0.00404707641131399	2.39286
protein_coding	NBPF3	ENSG00000142794.18	-0.0221619702156013	0.689988290304213	0.903989194027169	0.0438368
protein_coding	ALPL	ENSG00000162551.13	0.0114578503004113	0.873809668018608	0.964086922248233	0.0158838
protein_coding	USP48	ENSG00000090686.15	0.0928625834360842	0.401238599566268	0.746363021920769	0.12705
protein_coding	HSPG2	ENSG00000142798.19	0.0819888683891404	0.462035178502368	0.781694784167765	0.106963
protein_coding	ZBTB40	ENSG00000184677.17	0.0656174051865438	0.462432155783451	0.781694784167765	0.106963
protein_coding	EPHB2	ENSG00000133216.16	-1.83989930978038	1.80540316142029e-10	1.83368781094921e-07	6.73667
protein_coding	KDM1A	ENSG00000004487.16	-0.096113463871373	0.34533579538578	0.706990930710283	0.150586
protein_coding	LUZP1	ENSG00000169641.13	0.165710165060871	0.165980012874368	0.540212608952077	0.267435
protein_coding	HNRNPR	ENSG00000125944.19	-0.118674883657161	0.296364958609007	0.672393171170248	0.172377
protein_coding	ZNF436	ENSG00000125945.14	-0.165503073029558	0.0682475185317518	0.363337546242716	0.43969
protein_coding	TCEA3	ENSG00000204219.10	-0.0295189431912061	0.689736086603138	0.903925099303123	0.0438676
protein_coding	ASAP3	ENSG00000088280.18	-0.0778307621673258	0.379742671034571	0.729101284896955	0.137212
protein_coding	ID3	ENSG00000117318.8	0.0879776344308087	0.228677263771178	0.606485352227266	0.21718
protein_coding	RPL11	ENSG00000142676.14	0.216735566214639	0.0341306838156991	0.248966092662004	0.60386
protein_coding	ELOA	ENSG00000011007.12	0.0412329680511172	0.699148245933117	0.906506251357942	0.0426292
protein_coding	PITHD1	ENSG00000057757.9	0.0263563454836509	0.803758998709398	0.943702488796802	0.0251649
protein_coding	LYPLA2	ENSG00000011009.10	0.0205645710439821	0.842512892349134	0.955321107200526	0.0198506
protein_coding	GALE	ENSG00000117308.14	0.00669246096905113	0.931697124085872	0.980255493460776	0.00866072
protein_coding	HMGCL	ENSG00000117305.14	-0.0849980026178857	0.34995258207613	0.710396747225829	0.148499
protein_coding	FUCA1	ENSG00000179163.11	0.0307556413973819	0.715253065088355	0.912066924227272	0.0399733
protein_coding	PNRC2	ENSG00000189266.12	0.0282042457775475	0.772524805586223	0.932547047561149	0.0303292
protein_coding	SRSF10	ENSG00000188529.14	-0.0900766458336304	0.393246054635858	0.739447494228786	0.131093
protein_coding	NIPAL3	ENSG00000001461.16	0.0232635310524131	0.802494578547354	0.943125352872544	0.0254306
protein_coding	RCAN3	ENSG00000117602.11	-0.0562857151934979	0.393608287449718	0.739714916854003	0.130936
protein_coding	SRRM1	ENSG00000133226.16	-0.210818096151115	0.0764472486529881	0.38230543666065	0.41759
protein_coding	CLIC4	ENSG00000169504.14	-0.0320439424195315	0.753471862933984	0.924818733209514	0.0339434
protein_coding	RUNX3	ENSG00000020633.18	0.392422704958771	0.0248094097274022	0.209026576242896	0.679798
protein_coding	SYF2	ENSG00000117614.9	0.0229915944424456	0.81788745834986	0.947396825366955	0.0234681
protein_coding	RSRP1	ENSG00000117616.17	-0.347616177051242	0.0331958703112351	0.245835666855668	0.609355
protein_coding	TMEM50A	ENSG00000183726.10	0.453423417387211	0.00445050505533901	0.0813641334217078	1.08957
protein_coding	MACO1	ENSG00000204178.10	-0.0338001143240256	0.739432831746225	0.920489652048515	0.0359811
protein_coding	LDLRAP1	ENSG00000157978.11	-0.090090209103509	0.41480983114942	0.754432285423169	0.12238
protein_coding	MAN1C1	ENSG00000117643.14	0.0926739233542489	0.217080605100564	0.59756362126219	0.223616
protein_coding	SELENON	ENSG00000162430.16	0.0993502485639102	0.371891967271001	0.724974096255553	0.139678
protein_coding	MTFR1L	ENSG00000117640.17	-0.00473663457206241	0.952595078091009	0.986816818770389	0.00576346
protein_coding	STMN1	ENSG00000117632.22	-0.0423680753855338	0.671867205190775	0.897356578354697	0.0470349
protein_coding	PAFAH2	ENSG00000158006.13	-1.68487094984296	0.000184110983428548	0.0100176101161926	1.99924
protein_coding	ZNF593	ENSG00000142684.8	-0.0927538387448579	0.38654909445096	0.734451314150119	0.134037
protein_coding	SH3BGRL3	ENSG00000142669.14	-0.310122801643286	0.0292599770801057	0.229492042567848	0.639232
protein_coding	DHDDS	ENSG00000117682.16	-0.140440412207336	0.201328126559675	0.578723397761633	0.237529
protein_coding	ARID1A	ENSG00000117713.19	0.0316376457240091	0.769439637845626	0.931705885487729	0.0307212
protein_coding	ZDHHC18	ENSG00000204160.11	0.037824432665346	0.642500290440151	0.88041740268759	0.0553114
protein_coding	GPN2	ENSG00000142751.14	0.277311275292246	0.0312398712108005	0.238768248034794	0.622023
protein_coding	NUDC	ENSG00000090273.13	0.0273236764117025	0.794610811102679	0.940142043009265	0.0268065
protein_coding	TRNP1	ENSG00000253368.3	-0.0879061810924027	0.215843604168061	0.595243661151133	0.225305
protein_coding	SLC9A1	ENSG00000090020.10	-0.330340423145649	0.0352263050489219	0.255355792586991	0.592854
protein_coding	WDTC1	ENSG00000142784.15	-0.0776602035704122	0.35930552900617	0.717153320417146	0.144388
protein_coding	TMEM222	ENSG00000186501.14	-0.0090870305055956	0.916645805091784	0.975909605991995	0.0105904
protein_coding	MAP3K6	ENSG00000142733.15	-0.0255638815342707	0.730901996540782	0.918237718853341	0.0370449
protein_coding	WASF2	ENSG00000158195.10	-0.120263161031316	0.279045461980989	0.658259243346638	0.181603
protein_coding	AHDC1	ENSG00000126705.14	-0.0545394173088112	0.593712110259905	0.857771834974837	0.0666282
protein_coding	IFI6	ENSG00000126709.14	0.0750045586118431	0.490399808066265	0.796507577386945	0.0988101
protein_coding	FAM76A	ENSG00000009780.15	0.0107421801186886	0.89031453955163	0.967565971503741	0.0143194
protein_coding	STX12	ENSG00000117758.13	0.405105015624918	0.0186299952990022	0.181211454068781	0.741814
protein_coding	PPP1R8	ENSG00000117751.17	-0.0868206630985465	0.412429004348653	0.752990346446796	0.123211
protein_coding	RPA2	ENSG00000117748.9	0.130164197027424	0.243924940115619	0.622367541121526	0.205953
protein_coding	XKR8	ENSG00000158156.7	0.000694857414331756	0.997312027929393	0.999742814806121	0.000111708
protein_coding	EYA3	ENSG00000158161.15	-0.131658238436772	0.220934097592698	0.599097771015976	0.222502
protein_coding	DNAJC8	ENSG00000126698.10	-0.0912390430520554	0.39650497826074	0.742715575057669	0.129177
protein_coding	ATP5IF1	ENSG00000130770.17	0.00679475293167745	0.94764908668749	0.984676861767737	0.00670627
protein_coding	SESN2	ENSG00000130766.4	-0.465759388898557	0.012179912779644	0.143562236536609	0.84296
protein_coding	MED18	ENSG00000130772.13	0.116210413972218	0.112067597949834	0.464163984077678	0.333329
protein_coding	PHACTR4	ENSG00000204138.12	-0.0933485386081954	0.397177303071647	0.74368638097906	0.12861
protein_coding	RCC1	ENSG00000180198.16	0.0312570669150602	0.742486204642804	0.920975024249988	0.0357521
protein_coding	TRNAU1AP	ENSG00000180098.9	0.083273662043257	0.361619949172895	0.718681914159952	0.143463
protein_coding	TAF12	ENSG00000120656.11	-0.034035796289784	0.716917557726664	0.91246775204392	0.0397825
protein_coding	GMEB1	ENSG00000162419.12	-0.161480107345878	0.14648483526775	0.518195773677439	0.285506
protein_coding	YTHDF2	ENSG00000198492.15	-0.0780823127868661	0.484240728657582	0.792616645314933	0.100937
protein_coding	EPB41	ENSG00000159023.21	0.0221499014825058	0.794542717004425	0.940142043009265	0.0268065
protein_coding	TMEM200B	ENSG00000253304.1	-0.0156711278795553	0.877099061820892	0.964101475302495	0.0158773
protein_coding	SRSF4	ENSG00000116350.16	0.301053699306805	0.0425638862811395	0.283170658293956	0.547952
protein_coding	MECR	ENSG00000116353.15	-0.141111864000013	0.126634093289087	0.485962320216432	0.313397
protein_coding	PTPRU	ENSG00000060656.19	-0.118576180801374	0.253334027075834	0.630816219422556	0.200097
protein_coding	SDC3	ENSG00000162512.15	-0.0889755883309883	0.386323546872122	0.734451314150119	0.134037
protein_coding	PUM1	ENSG00000134644.15	0.136347985147615	0.236058004383701	0.614584510985876	0.211418
protein_coding	ZCCHC17	ENSG00000121766.15	0.0245753098207204	0.817090166606139	0.947244288262107	0.023538
protein_coding	SERINC2	ENSG00000168528.11	-0.0444230663700172	0.645349934457141	0.882576862787661	0.0542475
protein_coding	PEF1	ENSG00000162517.12	-0.0599651500404357	0.543696913170044	0.8268064354163	0.0825962
protein_coding	COL16A1	ENSG00000084636.17	0.0202451019534514	0.847470768505061	0.956711586707031	0.019219
protein_coding	SPOCD1	ENSG00000134668.12	0.105922944854871	0.33738994277367	0.701246354455233	0.154129
protein_coding	PTP4A2	ENSG00000184007.20	0.0999631112288535	0.360601350829964	0.717357333609728	0.144264
protein_coding	KHDRBS1	ENSG00000121774.17	-0.0140596821332418	0.890248421743551	0.967565971503741	0.0143194
protein_coding	TMEM39B	ENSG00000121775.17	-0.210910868615094	0.0630812882918878	0.350667188343236	0.455105
protein_coding	KPNA6	ENSG00000025800.13	-0.0345234341591637	0.742268189313909	0.920884028029105	0.0357951
protein_coding	TXLNA	ENSG00000084652.15	-0.545005812268584	0.000322915443304477	0.0142597587789673	1.84589
protein_coding	CCDC28B	ENSG00000160050.14	-0.192893446891387	0.0823297929276982	0.395053352835742	0.403344
protein_coding	EIF3I	ENSG00000084623.11	0.696510756357428	0.000607772118685958	0.0217883988202757	1.66177
protein_coding	HDAC1	ENSG00000116478.11	0.00715719096876162	0.937259944128976	0.982156263090085	0.00781941
protein_coding	MARCKSL1	ENSG00000175130.6	0.0777778635296648	0.371350175096307	0.724974096255553	0.139678
protein_coding	BSDC1	ENSG00000160058.18	0.15084074259536	0.204871391927882	0.583440264064322	0.234004
protein_coding	ZBTB8A	ENSG00000160062.14	-0.203025584199216	0.0772166833172378	0.384652698748158	0.414931
protein_coding	ZBTB8OS	ENSG00000176261.15	0.364200511480276	0.0279520093153093	0.223599148964864	0.65053
protein_coding	RBBP4	ENSG00000162521.18	-0.0174029893239504	0.875034606096566	0.964086922248233	0.0158838
protein_coding	SYNC	ENSG00000162520.14	0.0561373132592545	0.468881441477608	0.783788074272596	0.105801
protein_coding	KIAA1522	ENSG00000162522.10	0.0288108904653718	0.705000229960043	0.90839942644487	0.0417231
protein_coding	YARS	ENSG00000134684.10	-0.849059781461528	0.000166748118121099	0.00923784574390888	2.03443
protein_coding	S100PBP	ENSG00000116497.17	-0.106591655342696	0.312963656255507	0.68423840751772	0.164793
protein_coding	AK2	ENSG00000004455.16	0.0411596131214826	0.677380614475656	0.899204347203962	0.0461416
protein_coding	AZIN2	ENSG00000142920.16	0.0256958486813158	0.708208952496819	0.909345385200282	0.0412711
protein_coding	ZNF362	ENSG00000160094.14	-0.0232984150999677	0.802262700277948	0.943125352872544	0.0254306
protein_coding	PHC2	ENSG00000134686.18	0.38935915964741	0.0248648262903841	0.209097863036248	0.67965
protein_coding	SMIM12	ENSG00000163866.8	-0.0330917795251098	0.711744001037623	0.911140550758585	0.0404146
protein_coding	ZMYM6	ENSG00000163867.16	-0.0319625702051572	0.68753310283313	0.90310965555362	0.0442595
protein_coding	SFPQ	ENSG00000116560.10	0.151471802398363	0.180672972621821	0.558893956932678	0.252671
protein_coding	ZMYM4	ENSG00000146463.11	0.026213927601416	0.80687667764576	0.94474539971722	0.0246852
protein_coding	KIAA0319L	ENSG00000142687.17	-0.0657971364342045	0.508333506426187	0.805875231051296	0.0937322
protein_coding	NCDN	ENSG00000020129.15	0.407217776639569	0.0206195727700685	0.190387388576965	0.720362
protein_coding	PSMB2	ENSG00000126067.11	-0.0416308160006144	0.693688706573053	0.905567152969797	0.0430793
protein_coding	C1orf216	ENSG00000142686.7	-0.187183943377832	0.121629410885951	0.478644303351134	0.319987
protein_coding	CLSPN	ENSG00000092853.13	-0.104013626140307	0.0815569194880025	0.393877794260823	0.404639
protein_coding	AGO4	ENSG00000134698.10	0.017939908530273	0.809351952004637	0.94474539971722	0.0246852
protein_coding	AGO1	ENSG00000092847.11	0.0180552154728847	0.850341370127277	0.957579236965198	0.0188253
protein_coding	AGO3	ENSG00000126070.19	-0.0985428315347096	0.316974705883349	0.687417742937057	0.162779
protein_coding	ADPRHL2	ENSG00000116863.10	-0.236067396293381	0.0697836549525765	0.367237990743525	0.435052
protein_coding	TRAPPC3	ENSG00000054116.11	-0.166275125902081	0.158664321882966	0.531263943711424	0.27469
protein_coding	MAP7D1	ENSG00000116871.15	0.0727964984965195	0.539933383188984	0.824673172581241	0.0837181
protein_coding	THRAP3	ENSG00000054118.14	-0.20606537065338	0.079464895869379	0.389275784106106	0.409743
protein_coding	EVA1B	ENSG00000142694.6	0.161153038831513	0.174801102551938	0.552891653435041	0.25736
protein_coding	STK40	ENSG00000196182.10	0.042421798754575	0.656492150030847	0.889464909845934	0.0508712
protein_coding	LSM10	ENSG00000181817.5	-0.00374383898150716	0.965619066226741	0.989711342446477	0.00449145
protein_coding	MRPS15	ENSG00000116898.11	0.211297697372183	0.0971003981723778	0.433039978324278	0.363472
protein_coding	ZC3H12A	ENSG00000163874.10	0.0271714489012113	0.655814818876751	0.889267358888694	0.0509676
protein_coding	MEAF6	ENSG00000163875.15	-0.0726978500032763	0.521650507963452	0.813621189979001	0.0895777
protein_coding	SNIP1	ENSG00000163877.10	-0.0282818465238971	0.681831779681738	0.900462587454208	0.0455343
protein_coding	GNL2	ENSG00000134697.12	0.534111557984226	0.00520580607609383	0.0896163339765984	1.04761
protein_coding	C1orf109	ENSG00000116922.14	-0.0496927466838347	0.411542934002909	0.752403695144244	0.123549
protein_coding	CDCA8	ENSG00000134690.10	-0.0946301949117358	0.0571748230315966	0.335237368397578	0.474648
protein_coding	YRDC	ENSG00000196449.3	-0.0508363425850954	0.431497871993604	0.766010217098551	0.115765
protein_coding	C1orf122	ENSG00000197982.13	0.0127095104405914	0.908168634369906	0.974019651152799	0.0114323
protein_coding	MTF1	ENSG00000188786.9	0.0687442420987898	0.526521416143088	0.816631055182268	0.0879741
protein_coding	INPP5B	ENSG00000204084.12	-0.0432163667009774	0.528852830719569	0.81811537072391	0.0871854
protein_coding	SF3A3	ENSG00000183431.11	-0.125155641603202	0.278175741292232	0.657911522124595	0.181833
protein_coding	FHL3	ENSG00000183386.9	0.0485359905544368	0.575511690992111	0.847150068271241	0.0720396
protein_coding	UTP11	ENSG00000183520.11	-0.0556372448172557	0.591401084651835	0.856192162623127	0.0674288
protein_coding	RRAGC	ENSG00000116954.7	-0.110545186154244	0.271661479334798	0.651090084582953	0.186359
protein_coding	AKIRIN1	ENSG00000174574.15	-0.0546639190085172	0.607420255202676	0.864864260561941	0.063052
protein_coding	NDUFS5	ENSG00000168653.10	0.252649846847912	0.0548853194751901	0.327472517496423	0.484825
protein_coding	MACF1	ENSG00000127603.25	0.00100041113879612	0.961935578740418	0.989021604863184	0.00479422
protein_coding	PABPC4	ENSG00000090621.13	0.0885581790308543	0.426915164506303	0.763265438029007	0.117324
protein_coding	PPIE	ENSG00000084072.16	-0.0768662921839132	0.418888649480975	0.757180372731974	0.120801
protein_coding	CAP1	ENSG00000131236.16	0.209429972587759	0.100831115015629	0.441261559993379	0.355304
protein_coding	PPT1	ENSG00000131238.17	-0.00260678038104398	0.97591641325704	0.992288325674264	0.00336212
protein_coding	RLF	ENSG00000117000.8	0.0287522546964148	0.769032894100522	0.931705885487729	0.0307212
protein_coding	ZMPSTE24	ENSG00000084073.8	-0.0417196435061818	0.69174361421724	0.904740074053482	0.0434762
protein_coding	SMAP2	ENSG00000084070.11	0.209316389129731	0.0960901221219242	0.429936273282677	0.366596
protein_coding	NFYC	ENSG00000066136.20	-0.604095488437608	0.0074067133249438	0.109732198546696	0.959666
protein_coding	CITED4	ENSG00000179862.6	1.8575750823035	0.000444263082838191	0.0175043484492409	1.75685
protein_coding	CTPS1	ENSG00000171793.14	0.0263928334216893	0.686784283640701	0.902355236817519	0.0446225
protein_coding	SCMH1	ENSG00000010803.16	0.114478907658563	0.24571616742883	0.623137862063521	0.205416
protein_coding	FOXJ3	ENSG00000198815.8	-0.0399091366387094	0.646601419474036	0.883231257533198	0.0539256
protein_coding	PPCS	ENSG00000127125.8	0.115672439709921	0.312363666708736	0.684233967972395	0.164795
protein_coding	PPIH	ENSG00000171960.10	-0.032117357142068	0.650506957978199	0.886164209684195	0.0524858
protein_coding	YBX1	ENSG00000065978.18	-0.110209122526909	0.310972862224487	0.683651765406057	0.165165
protein_coding	P3H1	ENSG00000117385.15	-0.0712807692907313	0.530761459408472	0.818850717376006	0.0867953
protein_coding	SVBP	ENSG00000177868.11	-0.349348215746788	0.0287714144696387	0.226919326718695	0.644129
protein_coding	SLC2A1	ENSG00000117394.21	0.095748368025914	0.273931007501891	0.653528088124983	0.184736
protein_coding	EBNA1BP2	ENSG00000117395.12	0.188836128078893	0.132408526531252	0.494836069643916	0.305539
protein_coding	CDC20	ENSG00000117399.13	-0.0636771401757178	0.107127987887571	0.454833691258843	0.342147
protein_coding	ELOVL1	ENSG00000066322.14	-0.0291250581655188	0.78098326663901	0.934864857912221	0.0292512
protein_coding	MED8	ENSG00000159479.16	0.0328334721785234	0.731403051451346	0.918237718853341	0.0370449
protein_coding	SZT2	ENSG00000198198.16	-0.137622187661489	0.156630955521095	0.529394884170803	0.27622
protein_coding	HYI	ENSG00000178922.16	-0.54401775156269	0.0130478006674731	0.149836615453984	0.824382
protein_coding	PTPRF	ENSG00000142949.16	1.47469598430137	1.2036192940452e-07	3.66742798895572e-05	4.43564
protein_coding	KDM4A	ENSG00000066135.12	-0.236466373706237	0.0818992285405297	0.394644587310437	0.403794
protein_coding	IPO13	ENSG00000117408.10	-0.0197624555976984	0.812606827164457	0.945545330545084	0.0243176
protein_coding	ATP6V0B	ENSG00000117410.13	0.168880073419265	0.164412885923276	0.537787946302462	0.269389
protein_coding	B4GALT2	ENSG00000117411.16	-0.31107666020064	0.0287574356414649	0.226919326718695	0.644129
protein_coding	SLC6A9	ENSG00000196517.11	-1.96218437519324	2.15099658963549e-10	1.9662259825858e-07	6.70637
protein_coding	DMAP1	ENSG00000178028.13	-0.175159434909468	0.108159151490412	0.456666422066448	0.340401
protein_coding	ERI3	ENSG00000117419.15	-0.0663705533856715	0.401946191895286	0.747134273940649	0.126601
protein_coding	RNF220	ENSG00000187147.17	-0.0570293595067055	0.58857698388588	0.854410834877187	0.0683333
protein_coding	TMEM53	ENSG00000126106.13	0.0683394114676973	0.431466185249158	0.766010217098551	0.115765
protein_coding	KIF2C	ENSG00000142945.12	-0.0638248401847922	0.2158661783958	0.595243661151133	0.225305
protein_coding	RPS8	ENSG00000142937.11	0.222591831756339	0.00649091428823928	0.101424696596231	0.993856
protein_coding	PLK3	ENSG00000173846.12	-0.0252316623894535	0.73006675743288	0.918237718853341	0.0370449
protein_coding	BTBD19	ENSG00000222009.8	-0.0581887528776544	0.283736950648409	0.660968263475308	0.179819
protein_coding	EIF2B3	ENSG00000070785.16	-0.0344002021905482	0.659301075320109	0.891651298934918	0.049805
protein_coding	HECTD3	ENSG00000126107.14	-0.00159670049455312	0.985663717994155	0.995974177828486	0.00175192
protein_coding	UROD	ENSG00000126088.13	0.000365172467304767	0.998686197069288	0.999742814806121	0.000111708
protein_coding	PRDX1	ENSG00000117450.13	0.0281166868118292	0.817554627926947	0.947336693265681	0.0234956
protein_coding	AKR1A1	ENSG00000117448.13	0.0719585554125464	0.489334344765571	0.796243407540844	0.0989542
protein_coding	NASP	ENSG00000132780.16	0.0676721773703303	0.486179522862506	0.793884783580952	0.100243
protein_coding	GPBP1L1	ENSG00000159592.10	-0.169014226741535	0.154941696796367	0.527312324546985	0.277932
protein_coding	TMEM69	ENSG00000159596.6	0.0145595919090103	0.864660829725448	0.961596532914621	0.0170071
protein_coding	IPP	ENSG00000197429.10	-0.142858125586833	0.0627180154951153	0.350139321671287	0.455759
protein_coding	MAST2	ENSG00000086015.20	0.0603468268870812	0.5318448135541	0.819415715607285	0.0864957
protein_coding	PIK3R3	ENSG00000117461.14	-0.621967092529407	0.0104216786045374	0.130250138560549	0.885222
protein_coding	POMGNT1	ENSG00000085998.13	-0.0611372402178662	0.525429223517001	0.816272694114362	0.0881647
protein_coding	LRRC41	ENSG00000132128.16	0.140223853854892	0.211168385342311	0.589905645269347	0.229217
protein_coding	UQCRH	ENSG00000173660.11	0.422480088736239	0.00191784614400334	0.0477085069591857	1.3214
protein_coding	NSUN4	ENSG00000117481.10	-0.00914028420243287	0.902764061502013	0.972084320307102	0.0122961
protein_coding	MKNK1	ENSG00000079277.20	-0.0767563200277062	0.41060851426509	0.751946482035592	0.123813
protein_coding	ATPAF1	ENSG00000123472.12	0.137192224449261	0.216473769356747	0.596379362775775	0.224477
protein_coding	EFCAB14	ENSG00000159658.10	-0.00703412581463802	0.92775912381827	0.98019488567069	0.00868757
protein_coding	CMPK1	ENSG00000162368.13	0.120856925332372	0.289459253093376	0.664643816258868	0.177411
protein_coding	FAF1	ENSG00000185104.19	0.0925626604129509	0.392663264533006	0.739447494228786	0.131093
protein_coding	CDKN2C	ENSG00000123080.10	-0.0159872141173088	0.838815997938824	0.953644552163492	0.0206135
protein_coding	RNF11	ENSG00000123091.4	0.188531636243616	0.134421169066176	0.496317855115364	0.30424
protein_coding	EPS15	ENSG00000085832.16	0.10313417394525	0.35081953361554	0.710893672529295	0.148195
protein_coding	OSBPL9	ENSG00000117859.18	-0.0385752789238249	0.702430571955041	0.907704021048634	0.0420557
protein_coding	NRDC	ENSG00000078618.21	0.525836402935961	0.0072053673088022	0.107770069026613	0.967502
protein_coding	RAB3B	ENSG00000169213.6	1.52812084624473	1.94584098770512e-05	0.00222336655857656	2.65299
protein_coding	KTI12	ENSG00000198841.3	-0.0437862928384591	0.566879850332558	0.841107200750862	0.0751486
protein_coding	BTF3L4	ENSG00000134717.17	-0.321396855978933	0.0332081155818692	0.245835666855668	0.609355
protein_coding	ZFYVE9	ENSG00000157077.14	0.0319229828399722	0.742673509737056	0.920975024249988	0.0357521
protein_coding	CC2D1B	ENSG00000154222.14	-0.0154373143803715	0.85165431271929	0.957711046297914	0.0187655
protein_coding	PRPF38A	ENSG00000134748.12	0.073459428958495	0.462454965659241	0.781694784167765	0.106963
protein_coding	TUT4	ENSG00000134744.13	-0.0124296490165534	0.883289567719098	0.966848274280957	0.0146417
protein_coding	GPX7	ENSG00000116157.5	0.0600278823376544	0.519640369490175	0.81252696159933	0.0901622
protein_coding	COA7	ENSG00000162377.5	-0.108821732394197	0.219184347390486	0.59756362126219	0.223616
protein_coding	ZYG11B	ENSG00000162378.12	-0.124721358547149	0.28100674004888	0.659820860720991	0.180574
protein_coding	ECHDC2	ENSG00000121310.16	0.10332023387084	0.274098363788672	0.653674182987804	0.184639
protein_coding	SCP2	ENSG00000116171.17	0.0208949933461127	0.842959283031245	0.955321107200526	0.0198506
protein_coding	PODN	ENSG00000174348.13	0.0092613497305482	0.921898049512333	0.977975672040882	0.00967195
protein_coding	C1orf123	ENSG00000162384.13	0.00425493920643508	0.964584372421923	0.989563697626383	0.00455625
protein_coding	MAGOH	ENSG00000162385.10	0.0149104383646679	0.866092422984478	0.9619624348118	0.0168419
protein_coding	LRP8	ENSG00000157193.16	-0.000851869737704228	0.983818661010578	0.995330837918676	0.00203254
protein_coding	GLIS1	ENSG00000174332.5	0.0468405629376082	0.515269806952334	0.80984891770139	0.091596
protein_coding	NDC1	ENSG00000058804.11	-0.821457215865248	0.00324847789835824	0.0674826237400995	1.17081
protein_coding	YIPF1	ENSG00000058799.14	-0.0251513230887928	0.768257228607577	0.931615718569256	0.0307632
protein_coding	HSPB11	ENSG00000081870.11	0.0783236890052967	0.352455322419786	0.712308276719652	0.147332
protein_coding	LRRC42	ENSG00000116212.14	-0.0153674846039201	0.889851248311839	0.967565971503741	0.0143194
protein_coding	TMEM59	ENSG00000116209.11	0.220355389908704	0.0658783578614333	0.356601488742289	0.447817
protein_coding	TCEANC2	ENSG00000116205.13	-0.0896685617363304	0.25913712350939	0.63659565869372	0.196136
protein_coding	MRPL37	ENSG00000116221.15	0.0644881381996864	0.540309334929335	0.824673172581241	0.0837181
protein_coding	SSBP3	ENSG00000157216.15	-0.029729446949552	0.762281205009193	0.929019347525647	0.0319752
protein_coding	DHCR24	ENSG00000116133.12	-1.25826419312747	0.000220556544974284	0.0112005965422774	1.95076
protein_coding	USP24	ENSG00000162402.13	0.218254562984545	0.0861479761331384	0.405916829810834	0.391563
protein_coding	PLPP3	ENSG00000162407.8	-0.0284262867903936	0.708296591469862	0.909345385200282	0.0412711
protein_coding	PRKAA2	ENSG00000162409.10	0.0358030825892199	0.598367547773129	0.860912774331315	0.0650408
protein_coding	MYSM1	ENSG00000162601.9	-0.0093705522397303	0.924811500480914	0.979222116556304	0.00911879
protein_coding	JUN	ENSG00000177606.6	0.225778212127012	0.0827289068479871	0.395515134674399	0.402837
protein_coding	NFIA	ENSG00000162599.15	-0.191929381863512	0.109891894187801	0.460492858807287	0.336777
protein_coding	TM2D1	ENSG00000162604.12	-0.00476335052203341	0.96369705684306	0.989178181613152	0.00472547
protein_coding	USP1	ENSG00000162607.12	-0.0386760643283076	0.691055527505625	0.904406754267777	0.0436362
protein_coding	DOCK7	ENSG00000116641.17	-0.20319909396455	0.115065461964022	0.469378674930113	0.328477
protein_coding	ATG4C	ENSG00000125703.14	-0.101170489795533	0.238587670349299	0.617218032234527	0.209561
protein_coding	ITGB3BP	ENSG00000142856.16	-0.193659427460505	0.0928082940053224	0.423333640470385	0.373317
protein_coding	PGM1	ENSG00000079739.16	-0.0913059663466576	0.327552325364395	0.694494291529576	0.158331
protein_coding	ROR1	ENSG00000185483.11	0.0095951312312226	0.875232101398822	0.964086922248233	0.0158838
protein_coding	JAK1	ENSG00000162434.11	0.203790800003765	0.10319151027899	0.445935434723167	0.350728
protein_coding	AK4	ENSG00000162433.14	0.053348198161661	0.465179016405631	0.782373760618928	0.106586
protein_coding	LEPROT	ENSG00000213625.8	0.272490996869678	0.0279325467745584	0.223599148964864	0.65053
protein_coding	LEPR	ENSG00000116678.19	0.0296460883388339	0.781872150305503	0.935207036631127	0.0290922
protein_coding	PDE4B	ENSG00000184588.17	0.130852176544076	0.116211426080495	0.470661408172413	0.327291
protein_coding	SGIP1	ENSG00000118473.21	-0.0307750306626063	0.736751099980266	0.920132735038515	0.0361495
protein_coding	MIER1	ENSG00000198160.14	0.108075136733223	0.341681609380186	0.704718319346635	0.151984
protein_coding	SLC35D1	ENSG00000116704.7	0.00147137609018936	0.993445776030717	0.998031414297921	0.000855789
protein_coding	SERBP1	ENSG00000142864.14	-0.0836906975475579	0.450260049010442	0.775823652988211	0.110237
protein_coding	GADD45A	ENSG00000116717.12	0.086943764787949	0.405855810960794	0.748724110593868	0.125678
protein_coding	GNG12	ENSG00000172380.5	0.145778153953834	0.156409427851964	0.529336756754832	0.276268
protein_coding	DIRAS3	ENSG00000162595.6	0.0204257909478481	0.770122380580136	0.931853272578304	0.0306525
protein_coding	WLS	ENSG00000116729.13	0.135039424108344	0.239584388767212	0.618989378626549	0.208317
protein_coding	DEPDC1	ENSG00000024526.16	-0.031724174031904	0.344727468433576	0.706990930710283	0.150586
protein_coding	LRRC40	ENSG00000066557.5	0.0446217992112549	0.496717612693766	0.799780505748472	0.0970292
protein_coding	SRSF11	ENSG00000116754.13	0.199840379867464	0.108563178737998	0.457738015149463	0.339383
protein_coding	ANKRD13C	ENSG00000118454.12	0.000958285755782621	0.992290939777752	0.997858248680795	0.000931148
protein_coding	HHLA3	ENSG00000197568.13	0.0741573828214203	0.376528665657505	0.726977431113439	0.138479
protein_coding	ZRANB2	ENSG00000132485.13	0.0749321687567305	0.491875632345719	0.797794193449194	0.0981091
protein_coding	NEGR1	ENSG00000172260.14	-0.0306474594702452	0.640099892318835	0.879079494544241	0.0559719
protein_coding	CRYZ	ENSG00000116791.13	-0.00485073671322402	0.957196811606783	0.988046356334979	0.00522268
protein_coding	TYW3	ENSG00000162623.15	0.099154667139966	0.367741299599626	0.722442127582244	0.141197
protein_coding	LHX8	ENSG00000162624.14	-0.261509039175593	0.0359674989794969	0.259085034020158	0.586558
protein_coding	ACADM	ENSG00000117054.13	-0.0992791870060335	0.329499582999008	0.694745397826397	0.158174
protein_coding	RABGGTB	ENSG00000137955.15	-0.0248268829595544	0.79710062802272	0.940895077945449	0.0264588
protein_coding	PIGK	ENSG00000142892.14	-0.0902227944223239	0.397185965642684	0.74368638097906	0.12861
protein_coding	AK5	ENSG00000154027.18	-0.142538984687069	0.209049541039273	0.587253182126613	0.231175
protein_coding	AC118549.1	ENSG00000036549.12	-0.0883721219708836	0.432647557103836	0.766588741904664	0.115438
protein_coding	USP33	ENSG00000077254.14	-0.0833969284292986	0.451315691520443	0.775823652988211	0.110237
protein_coding	MIGA1	ENSG00000180488.15	-0.0154934100778586	0.86360099069429	0.961180647258797	0.017195
protein_coding	NEXN	ENSG00000162614.18	1.93720293878488	1.14665638130395e-11	1.49736942592849e-08	7.82467
protein_coding	FUBP1	ENSG00000162613.16	-0.0368586015500647	0.693837649560285	0.905567152969797	0.0430793
protein_coding	DNAJB4	ENSG00000162616.8	0.0988758823672349	0.280709113339157	0.659630335484122	0.180699
protein_coding	PTGFR	ENSG00000122420.9	-1.16890614902118	9.08319918106633e-05	0.00633813158123109	2.19804
protein_coding	ADGRL4	ENSG00000162618.13	0.0365744317589551	0.602858496530761	0.86293916642463	0.0640198
protein_coding	ADGRL2	ENSG00000117114.19	-0.521728212126135	0.0129445105771571	0.149352090767289	0.825789
protein_coding	TTLL7	ENSG00000137941.16	-0.0672742760343522	0.480707012004681	0.790236107323023	0.102243
protein_coding	PRKACB	ENSG00000142875.19	0.0577111395111522	0.547292277839054	0.82870892474307	0.081598
protein_coding	RPF1	ENSG00000117133.10	-0.0499300968254034	0.614646910788928	0.869062244628244	0.0609491
protein_coding	GNG5	ENSG00000174021.10	0.194039545895397	0.0647894509956375	0.354372220163849	0.45054
protein_coding	SSX2IP	ENSG00000117155.16	-0.125452037053686	0.22330961289434	0.601790439701403	0.220555
protein_coding	C1orf52	ENSG00000162642.13	0.0512917642408688	0.597216450897787	0.860348829555379	0.0653254
protein_coding	BCL10	ENSG00000142867.13	0.0566045686678823	0.568871007101986	0.842522662981085	0.0744184
protein_coding	DDAH1	ENSG00000153904.19	1.07988613572129	0.000521176829589128	0.019767956013586	1.70404
protein_coding	CYR61	ENSG00000142871.16	2.68479790962737	2.61504106458825e-08	1.03930827701744e-05	4.98326
protein_coding	ZNHIT6	ENSG00000117174.10	-0.00368057441058444	0.964541154748102	0.989563697626383	0.00455625
protein_coding	ODF2L	ENSG00000122417.15	0.0886431652344265	0.398531293022302	0.744477628527334	0.128148
protein_coding	SH3GLB1	ENSG00000097033.14	0.105020370457591	0.328100566431387	0.694573246352318	0.158282
protein_coding	SELENOF	ENSG00000183291.16	0.150534482552968	0.206997980123081	0.585810692354514	0.232243
protein_coding	HS2ST1	ENSG00000153936.16	-0.0242421385159416	0.822768132844323	0.949156536315701	0.0226622
protein_coding	LMO4	ENSG00000143013.12	-0.133410200618802	0.248604925197003	0.62491305996666	0.20418
protein_coding	PKN2	ENSG00000065243.19	-0.0451931907557262	0.614449775522999	0.868965441989137	0.0609975
protein_coding	GTF2B	ENSG00000137947.11	0.0885242721115121	0.327181273478604	0.694494291529576	0.158331
protein_coding	KYAT3	ENSG00000137944.17	0.124096148153789	0.25710093140114	0.635052297753084	0.197191
protein_coding	RBMXL1	ENSG00000213516.9	0.0202799748847172	0.825900862641154	0.949859549257133	0.0223406
protein_coding	GBP3	ENSG00000117226.11	-0.0713843408449698	0.443542163620793	0.772861731369553	0.111898
protein_coding	GBP1	ENSG00000117228.9	0.0651243112161748	0.323148500956185	0.690883227689452	0.160595
protein_coding	GBP2	ENSG00000162645.12	0.805781362201984	0.00231677354797561	0.0536653185783888	1.27031
protein_coding	LRRC8B	ENSG00000197147.13	-0.0581991771058737	0.329696897298798	0.694745397826397	0.158174
protein_coding	LRRC8C	ENSG00000171488.14	0.09419810162853	0.342553575191565	0.706297649593655	0.151012
protein_coding	LRRC8D	ENSG00000171492.14	-0.0459307580288852	0.421849488865051	0.759079956243195	0.119712
protein_coding	ZNF326	ENSG00000162664.16	-0.0221263200850469	0.808589604608756	0.94474539971722	0.0246852
protein_coding	ZNF644	ENSG00000122482.20	0.00142371522351335	0.986971101745294	0.995996856346791	0.00174203
protein_coding	TGFBR3	ENSG00000069702.10	-0.046966902588019	0.650088033496661	0.886138102148137	0.0524986
protein_coding	RPAP2	ENSG00000122484.8	-0.34838956133057	0.0295583999254686	0.231132022000606	0.63614
protein_coding	EVI5	ENSG00000067208.14	0.0881616830731794	0.428613814986648	0.764271437927627	0.116752
protein_coding	RPL5	ENSG00000122406.13	0.398645356502057	0.000146232243197994	0.0084987207433262	2.07065
protein_coding	FAM69A	ENSG00000154511.11	-0.0372745013501748	0.646094872275925	0.883051407107486	0.054014
protein_coding	MTF2	ENSG00000143033.17	0.00949404007339113	0.902494526141294	0.971985835702503	0.0123401
protein_coding	TMED5	ENSG00000117500.12	0.372406251228361	0.0126755767327983	0.147226743220469	0.832013
protein_coding	CCDC18	ENSG00000122483.17	-0.0127968025784179	0.86502194801752	0.961722953020514	0.01695
protein_coding	DR1	ENSG00000117505.12	-0.12332091207815	0.26055862827957	0.63862396637784	0.194755
protein_coding	FNBP1L	ENSG00000137942.16	0.138645933363651	0.110097189969462	0.460492858807287	0.336777
protein_coding	BCAR3	ENSG00000137936.17	0.0248432091926824	0.699539817493119	0.906506251357942	0.0426292
protein_coding	DNTTIP2	ENSG00000067334.13	0.102559533548819	0.369399935319708	0.723581578724601	0.140512
protein_coding	GCLM	ENSG00000023909.9	0.254288535402113	0.0695930541254859	0.366829329734266	0.435536
protein_coding	ARHGAP29	ENSG00000137962.12	-0.0883177397139867	0.326937682685574	0.694494291529576	0.158331
protein_coding	ABCD3	ENSG00000117528.12	0.0106632703360139	0.919899237298994	0.977199178169681	0.0100169
protein_coding	CNN3	ENSG00000117519.15	0.0275622576052676	0.795253652502255	0.940172482866414	0.0267925
protein_coding	DPYD	ENSG00000188641.13	0.0151932724365922	0.815161747851685	0.946181318518271	0.0240256
protein_coding	SNX7	ENSG00000162627.16	-0.111425952637922	0.315328140751962	0.686779731859348	0.163183
protein_coding	PALMD	ENSG00000099260.10	0.0760058021946125	0.033592315421101	0.247435419229882	0.606538
protein_coding	AGL	ENSG00000162688.16	-0.122222594981759	0.22680263589786	0.604696197215704	0.218463
protein_coding	SLC35A3	ENSG00000117620.14	-0.0119289199214991	0.874410356625507	0.964086922248233	0.0158838
protein_coding	TRMT13	ENSG00000122435.9	-0.028349582872338	0.646939114506852	0.883428509965213	0.0538286
protein_coding	DBT	ENSG00000137992.14	0.0148101552936397	0.872243689727714	0.963526231758433	0.0161365
protein_coding	RTCA	ENSG00000137996.12	0.0162352896136709	0.856689422352036	0.959585336840964	0.0179164
protein_coding	VCAM1	ENSG00000162692.11	-0.192392104723039	5.13591979773718e-06	0.000795719370696873	3.09924
protein_coding	EXTL2	ENSG00000162694.13	-0.383533646189588	0.0262022230892337	0.216951559111128	0.663637
protein_coding	SLC30A7	ENSG00000162695.11	-0.0526254188325219	0.619741356321297	0.871755466812724	0.0596053
protein_coding	DPH5	ENSG00000117543.20	-0.00315154633626096	0.968262721092077	0.990180352980275	0.0042857
protein_coding	COL11A1	ENSG00000060718.21	0.197436046290597	0.08514390600901	0.403264479185679	0.39441
protein_coding	RNPC3	ENSG00000185946.15	0.0317477655646724	0.614483384423781	0.868965441989137	0.0609975
protein_coding	PRMT6	ENSG00000198890.8	-0.165475644478484	0.0657689184554591	0.356538025004025	0.447894
protein_coding	NTNG1	ENSG00000162631.18	-0.110773260800786	0.249481461794894	0.625405466963125	0.203838
protein_coding	SLC25A24	ENSG00000085491.16	-0.307675890397722	0.0367426497180561	0.261985407510507	0.581723
protein_coding	PRPF38B	ENSG00000134186.11	0.14546362848758	0.223153291629385	0.601790439701403	0.220555
protein_coding	STXBP3	ENSG00000116266.10	0.0435295589986458	0.596928854980255	0.860348829555379	0.0653254
protein_coding	GPSM2	ENSG00000121957.13	0.0551129391212117	0.403698086608337	0.74799454631877	0.126102
protein_coding	CLCC1	ENSG00000121940.15	-0.0772059006384301	0.403762974498623	0.74799454631877	0.126102
protein_coding	TAF13	ENSG00000197780.9	0.162915293086387	0.169784384602443	0.545326444009462	0.263343
protein_coding	TMEM167B	ENSG00000215717.5	0.0685548913777378	0.526012929729363	0.816416493056139	0.0880882
protein_coding	SARS	ENSG00000031698.12	-1.01789796443368	1.359693203967e-07	4.00934050885882e-05	4.39693
protein_coding	SORT1	ENSG00000134243.11	1.27671937852601	0.000358596539888548	0.0149677213293206	1.82484
protein_coding	PSMA5	ENSG00000143106.12	0.119003379526282	0.234794426678237	0.612690794823227	0.212759
protein_coding	CYB561D1	ENSG00000174151.14	-0.0470544566041834	0.588086255899571	0.854408326759533	0.0683345
protein_coding	GNAI3	ENSG00000065135.10	-0.197167373675431	0.0968684317640658	0.43257173168311	0.363942
protein_coding	AMPD2	ENSG00000116337.15	0.176173954052723	0.152075338471882	0.523450231883204	0.281125
protein_coding	GSTM4	ENSG00000168765.16	-0.183911104926871	0.117566489384768	0.471348806783406	0.326658
protein_coding	GSTM5	ENSG00000134201.11	0.0143722851438848	0.88129261415727	0.965818940895768	0.0151043
protein_coding	GSTM3	ENSG00000134202.10	0.145109287734967	0.221178288027002	0.599404307991351	0.22228
protein_coding	CSF1	ENSG00000184371.13	0.0822436752970254	0.404419286587256	0.748285272510689	0.125933
protein_coding	AHCYL1	ENSG00000168710.17	0.0812605743328	0.441441439770255	0.771551854864225	0.112635
protein_coding	STRIP1	ENSG00000143093.14	-0.312190005696085	0.0396661550015184	0.274078726440451	0.562125
protein_coding	RBM15	ENSG00000162775.14	-0.0966766618748163	0.289872308209502	0.664924157927994	0.177228
protein_coding	SLC16A4	ENSG00000168679.17	-0.0438049239096855	0.629637431246136	0.874938125182387	0.0580227
protein_coding	LAMTOR5	ENSG00000134248.13	0.222953240259701	0.0898084990326162	0.417192816668655	0.379663
protein_coding	LRIF1	ENSG00000121931.15	0.103319189282158	0.20655894262319	0.585351240997138	0.232583
protein_coding	DRAM2	ENSG00000156171.14	0.138147755523531	0.186535797278539	0.565095255784379	0.247878
protein_coding	CEPT1	ENSG00000134255.13	-0.850465896505001	0.0019577950923547	0.0478508153454928	1.32011
protein_coding	ATP5PB	ENSG00000116459.10	0.0405899967665478	0.700946684253658	0.907043267378637	0.042372
protein_coding	RAP1A	ENSG00000116473.14	0.0986387475375429	0.362624414445471	0.719745941203441	0.142821
protein_coding	DDX20	ENSG00000064703.11	-0.0703382117039078	0.332352391143474	0.696825101821329	0.156876
protein_coding	CTTNBP2NL	ENSG00000143079.14	0.0908669072266785	0.406027700478933	0.748830207453908	0.125617
protein_coding	WNT2B	ENSG00000134245.17	0.0323502875401042	0.620461435660492	0.871904173214402	0.0595312
protein_coding	CAPZA1	ENSG00000116489.12	-0.11260816945591	0.286326163162193	0.662535466773351	0.178791
protein_coding	MOV10	ENSG00000155363.18	-0.297147470005139	0.0155704366665479	0.163748134811332	0.785824
protein_coding	RHOC	ENSG00000155366.16	0.138593794645394	0.218802130906892	0.59756362126219	0.223616
protein_coding	SLC16A1	ENSG00000155380.11	-0.0469256709255409	0.69347057117219	0.905567152969797	0.0430793
protein_coding	LRIG2	ENSG00000198799.11	0.00209559436393753	0.976661690202443	0.992403791700815	0.00331159
protein_coding	MAGI3	ENSG00000081026.18	0.0762037562404588	0.316559289413583	0.687230398064517	0.162898
protein_coding	PHTF1	ENSG00000116793.15	0.011455322720869	0.883888988492305	0.966988721681282	0.0145786
protein_coding	RSBN1	ENSG00000081019.13	0.069824894158968	0.492521718702841	0.797995386869797	0.0979996
protein_coding	HIPK1	ENSG00000163349.21	0.0435444768288682	0.672998477469339	0.89761933413331	0.0469078
protein_coding	OLFML3	ENSG00000116774.11	-0.122350333946052	0.274580615349159	0.65391270998362	0.18448
protein_coding	TRIM33	ENSG00000197323.11	-0.187028994037192	0.134988743024294	0.497197234250522	0.303471
protein_coding	BCAS2	ENSG00000116752.5	0.366421408416027	0.027601017789615	0.222228815537973	0.6532
protein_coding	NRAS	ENSG00000213281.4	-0.257221722962334	0.0614008727134348	0.346835731931504	0.459876
protein_coding	CSDE1	ENSG00000009307.15	0.0819772401791282	0.356423334316441	0.71511538608134	0.145624
protein_coding	SIKE1	ENSG00000052723.11	0.0636297449276796	0.504426956022418	0.804219367221214	0.0946255
protein_coding	TSPAN2	ENSG00000134198.9	0.0210990714348292	0.483023561403281	0.791374409885645	0.101618
protein_coding	VANGL1	ENSG00000173218.14	-0.436126968783482	0.0147906110030887	0.158886864914461	0.798912
protein_coding	ATP1A1	ENSG00000163399.15	0.124905405825067	0.257586949557314	0.635348706395954	0.196988
protein_coding	CD58	ENSG00000116815.15	0.0347438818246713	0.618076595408239	0.870899788957961	0.0600318
protein_coding	PTGFRN	ENSG00000134247.9	0.0263547508745839	0.781196372423582	0.934864857912221	0.0292512
protein_coding	TTF2	ENSG00000116830.11	-0.242690533214942	0.0124628624152205	0.14512487304144	0.838258
protein_coding	MAN1A2	ENSG00000198162.12	0.423791034711196	0.00413750767911239	0.077967675917735	1.10809
protein_coding	GDAP2	ENSG00000196505.10	0.0322143008830277	0.675243673284644	0.898588210437463	0.0464393
protein_coding	WDR3	ENSG00000065183.15	-0.0453225576021902	0.619794199629788	0.871755466812724	0.0596053
protein_coding	ZNF697	ENSG00000143067.4	0.0214237847078194	0.79922525521272	0.941954382871283	0.0259701
protein_coding	PHGDH	ENSG00000092621.12	-1.82669881794494	2.33004033622082e-08	1.03930827701744e-05	4.98326
protein_coding	NOTCH2	ENSG00000134250.19	-0.133992442077686	0.254546125176076	0.631940828417846	0.199324
protein_coding	SEC22B	ENSG00000265808.3	0.198260687620516	0.109587754044966	0.459936482885689	0.337302
protein_coding	SRGAP2C	ENSG00000171943.11	-0.0137179072655261	0.842593173093365	0.955321107200526	0.0198506
protein_coding	RNF115	ENSG00000265491.4	0.00696288030219135	0.9527482028717	0.986839868068934	0.00575331
protein_coding	PIAS3	ENSG00000131788.15	-0.15425848716272	0.160872974730734	0.533455226328018	0.272902
protein_coding	ANKRD35	ENSG00000198483.12	0.0959029209752804	0.215130555856772	0.594830130395266	0.225607
protein_coding	PEX11B	ENSG00000131779.10	-0.0955114337212412	0.307855206685959	0.683214421417088	0.165443
protein_coding	RBM8A	ENSG00000265241.6	-0.256193800358195	0.0463827818288423	0.298791408525333	0.524632
protein_coding	LIX1L	ENSG00000271601.3	0.0434090200047871	0.690142443990819	0.903989194027169	0.0438368
protein_coding	POLR3GL	ENSG00000121851.12	-0.0104896241886951	0.888534763956375	0.967146496466448	0.0145077
protein_coding	TXNIP	ENSG00000265972.5	0.0351159179932724	0.606794815852999	0.864616962462093	0.0631762
protein_coding	PRKAB2	ENSG00000131791.7	0.0642675419428868	0.501624841961428	0.802248198742506	0.0956912
protein_coding	CHD1L	ENSG00000131778.18	0.13548144394893	0.190402080410652	0.568568705799808	0.245217
protein_coding	BCL9	ENSG00000116128.10	-0.0653518698155268	0.501820209701283	0.80225498040194	0.0956876
protein_coding	NBPF11	ENSG00000263956.6	-0.084387399089674	0.298129177429593	0.674053626238908	0.171306
protein_coding	PDE4DIP	ENSG00000178104.19	0.108285517911955	0.335318847844372	0.699439914998439	0.15525
protein_coding	NBPF9	ENSG00000269713.7	-0.0454893664971145	0.500660135263979	0.80149305786167	0.0961002
protein_coding	HIST2H2BE	ENSG00000184678.10	0.0564364607218874	0.451199445321381	0.775823652988211	0.110237
protein_coding	SV2A	ENSG00000159164.9	0.0477904807128358	0.59291494586592	0.857227254423094	0.066904
protein_coding	SF3B4	ENSG00000143368.9	-0.312964795003816	0.0338010191959141	0.247973608723796	0.605595
protein_coding	MTMR11	ENSG00000014914.20	-0.0169775239020488	0.819314862936409	0.9476600230421	0.0233474
protein_coding	OTUD7B	ENSG00000264522.5	-0.0654914193012024	0.532589157968576	0.820028174528671	0.0861712
protein_coding	VPS45	ENSG00000136631.14	-0.0276456796794716	0.712260397364511	0.911140550758585	0.0404146
protein_coding	PLEKHO1	ENSG00000023902.13	0.0634355295506354	0.561464750150086	0.8375243604964	0.0770026
protein_coding	ANP32E	ENSG00000143401.14	-0.102766488036984	0.28439674906986	0.661157345688604	0.179695
protein_coding	APH1A	ENSG00000117362.12	-0.151528927851987	0.200352861696421	0.577554559686845	0.238407
protein_coding	C1orf54	ENSG00000118292.8	0.0619764047298219	0.46430528882026	0.781911320026896	0.106842
protein_coding	MRPS21	ENSG00000266472.5	-0.023485596233355	0.83833328656464	0.953372054302983	0.0207376
protein_coding	PRPF3	ENSG00000117360.12	0.00207200515042638	0.979046103359755	0.992901531086766	0.00309382
protein_coding	RPRD2	ENSG00000163125.15	0.0584247789019917	0.59133044130756	0.856192162623127	0.0674288
protein_coding	TARS2	ENSG00000143374.16	0.0526730139775468	0.543257677712584	0.826275945419422	0.0828749
protein_coding	ECM1	ENSG00000143369.14	0.124103433927559	0.281944922667975	0.660437344001099	0.180168
protein_coding	ADAMTSL4	ENSG00000143382.14	0.103033905331361	0.257361530128205	0.635306979989718	0.197016
protein_coding	MCL1	ENSG00000143384.12	0.0341254696130617	0.74597989599087	0.920975024249988	0.0357521
protein_coding	ENSA	ENSG00000143420.18	0.173459825103146	0.161175953173173	0.533614410704809	0.272772
protein_coding	GOLPH3L	ENSG00000143457.10	-0.125712567649915	0.206579488399165	0.585351240997138	0.232583
protein_coding	CTSS	ENSG00000163131.10	-0.052518297479271	0.307004439002856	0.683126372254244	0.165499
protein_coding	CTSK	ENSG00000143387.12	0.0283544994097145	0.791338756407094	0.938944388930069	0.0273601
protein_coding	ARNT	ENSG00000143437.20	0.18102608026047	0.146046622387059	0.517045768876881	0.286471
protein_coding	SETDB1	ENSG00000143379.12	-0.211190295446385	0.0708661794267375	0.370376069834081	0.431357
protein_coding	CERS2	ENSG00000143418.19	0.00645692693487255	0.953442171627272	0.987005433931921	0.00568046
protein_coding	MINDY1	ENSG00000143409.15	-0.00197192613503899	0.993267763898632	0.998014166101765	0.000863294
protein_coding	PRUNE1	ENSG00000143363.16	0.129833302626818	0.118719127847691	0.473886901685422	0.324325
protein_coding	CDC42SE1	ENSG00000197622.12	0.240691513506474	0.0773944855349658	0.384909136167096	0.414642
protein_coding	MLLT11	ENSG00000213190.3	0.0173007553703912	0.81839567670043	0.947550963994468	0.0233974
protein_coding	GABPB2	ENSG00000143458.11	-0.015296593905829	0.860346900096965	0.959774686317312	0.0178307
protein_coding	SEMA6C	ENSG00000143434.15	0.0689485226726593	0.31338962098985	0.684678423869077	0.164513
protein_coding	SCNM1	ENSG00000163156.11	-1.05850934954591	0.000284552444046748	0.0131123288851099	1.88232
protein_coding	VPS72	ENSG00000163159.12	-0.0658411704508266	0.516031713407542	0.81034742988656	0.0913287
protein_coding	PIP5K1A	ENSG00000143398.19	0.0991708418795317	0.368819288493646	0.723090902290302	0.140807
protein_coding	PSMD4	ENSG00000159352.15	-0.00468308011575201	0.968759623252997	0.99022466318163	0.00426626
protein_coding	ZNF687	ENSG00000143373.17	-0.00298019846250658	0.986285493081107	0.995974177828486	0.00175192
protein_coding	PI4KB	ENSG00000143393.16	-0.0673958493336342	0.513349948197923	0.808638958551993	0.0922453
protein_coding	RFX5	ENSG00000143390.17	0.00444660684879817	0.947289834423209	0.984676861767737	0.00670627
protein_coding	SELENBP1	ENSG00000143416.20	-0.0728264595342539	0.428917413451018	0.764271437927627	0.116752
protein_coding	PSMB4	ENSG00000159377.10	0.065724897111201	0.529694434396415	0.818748912405383	0.0868493
protein_coding	POGZ	ENSG00000143442.21	-0.5187567354684	0.00775151168497918	0.112218909368989	0.949934
protein_coding	SNX27	ENSG00000143376.13	0.0210956129124683	0.851490855897001	0.957711046297914	0.0187655
protein_coding	MRPL9	ENSG00000143436.10	-0.161108884134931	0.176218897481738	0.55436518218982	0.256204
protein_coding	S100A10	ENSG00000197747.8	-0.112675056825792	0.327421414867769	0.694494291529576	0.158331
protein_coding	S100A11	ENSG00000163191.5	0.00411175634094339	0.978651656085213	0.992901531086766	0.00309382
protein_coding	S100A6	ENSG00000197956.9	-0.366474417507282	0.0177840455895345	0.176508100688311	0.753235
protein_coding	S100A4	ENSG00000196154.11	-0.644903376187617	0.00930696623369064	0.124016003414236	0.906522
protein_coding	S100A2	ENSG00000196754.10	-0.339110270489331	0.0140136637185833	0.155154865335511	0.809235
protein_coding	S100A16	ENSG00000188643.10	-0.0774622228824244	0.455034935051003	0.777617188502752	0.109234
protein_coding	S100A13	ENSG00000189171.14	-0.337706381654708	0.0183061679996785	0.179353356575629	0.74629
protein_coding	CHTOP	ENSG00000160679.12	-0.0593086553044355	0.581690975679879	0.850343092917459	0.0704058
protein_coding	SNAPIN	ENSG00000143553.10	-0.0565365995201921	0.581501538464245	0.850343092917459	0.0704058
protein_coding	ILF2	ENSG00000143621.16	0.0480179764527073	0.617084747436684	0.87060002117086	0.0601813
protein_coding	SLC27A3	ENSG00000143554.13	-0.0776013628675416	0.380923906498556	0.729559439491913	0.136939
protein_coding	GATAD2B	ENSG00000143614.9	0.00748997095510589	0.95011216303723	0.985696888244617	0.00625661
protein_coding	DENND4B	ENSG00000198837.9	0.0931101371608278	0.369371603454224	0.723581578724601	0.140512
protein_coding	CRTC2	ENSG00000160741.16	0.0745603322003617	0.316454701037776	0.687230398064517	0.162898
protein_coding	JTB	ENSG00000143543.14	0.0975623878579948	0.378237864243185	0.727942598197447	0.137903
protein_coding	RAB13	ENSG00000143545.8	0.337022721842285	0.0192373146100165	0.184496990246792	0.734011
protein_coding	RPS27	ENSG00000177954.12	0.481638767161197	0.000517783160512563	0.0197210661260222	1.70507
protein_coding	TPM3	ENSG00000143549.19	0.0444254339508166	0.680681814616604	0.900377819698528	0.0455752
protein_coding	C1orf43	ENSG00000143612.20	0.116993745128478	0.301431928310572	0.676833519205831	0.169518
protein_coding	UBAP2L	ENSG00000143569.18	0.158958968897321	0.188012661292782	0.566829481616791	0.246548
protein_coding	HAX1	ENSG00000143575.14	-0.140604085098973	0.227501474886557	0.605764923372566	0.217696
protein_coding	ATP8B2	ENSG00000143515.16	0.0297516984134853	0.782173928966365	0.935207036631127	0.0290922
protein_coding	IL6R	ENSG00000160712.12	0.791007117108054	0.00551474077872308	0.0930078329489071	1.03148
protein_coding	UBE2Q1	ENSG00000160714.9	0.0942221523891018	0.402694122783473	0.74741664494695	0.126437
protein_coding	ADAR	ENSG00000160710.16	-0.0965204515910748	0.387414987553497	0.735213857311696	0.133586
protein_coding	PMVK	ENSG00000163344.5	-0.107148248981956	0.337292182896738	0.701202602651599	0.154156
protein_coding	PBXIP1	ENSG00000163346.16	0.00949048227467029	0.929978688793808	0.980255493460776	0.00866072
protein_coding	PYGO2	ENSG00000163348.3	-0.264143611960729	0.0490001885657443	0.30790619162002	0.511582
protein_coding	SHC1	ENSG00000160691.18	-0.0454680707872843	0.660596143505241	0.892561905569058	0.0493617
protein_coding	CKS1B	ENSG00000173207.12	-0.280928799998683	0.0494549055419661	0.309141330560536	0.509843
protein_coding	FLAD1	ENSG00000160688.18	-0.00375901533603169	0.977363143366758	0.992767929238818	0.00315226
protein_coding	ADAM15	ENSG00000143537.13	-0.165621281187527	0.168951854126926	0.544431153130293	0.264057
protein_coding	EFNA4	ENSG00000243364.7	0.00250725884951952	0.97599489148583	0.992288325674264	0.00336212
protein_coding	SLC50A1	ENSG00000169241.18	0.0671752540368026	0.459357665034663	0.78132984837035	0.107166
protein_coding	DPM3	ENSG00000179085.7	-0.0489701727853605	0.64272324946994	0.880433571617671	0.0553034
protein_coding	MUC1	ENSG00000185499.16	-0.0434719301642438	0.523535631995252	0.814438259371784	0.0891418
protein_coding	THBS3	ENSG00000169231.13	-0.333224244462223	0.0250061173186263	0.209899833250287	0.677988
protein_coding	FAM189B	ENSG00000160767.20	-0.0132068472244327	0.899126417574409	0.970699726354987	0.0129151
protein_coding	SCAMP3	ENSG00000116521.10	-0.109903791621705	0.340010440168369	0.703653030015634	0.152641
protein_coding	CLK2	ENSG00000176444.18	0.131475532154657	0.18885706384168	0.567476894282454	0.246052
protein_coding	FDPS	ENSG00000160752.14	-0.0563878984559069	0.498017580280097	0.800242071485873	0.0967786
protein_coding	RUSC1	ENSG00000160753.15	0.0469707593736653	0.648539788665309	0.884821225102923	0.0531445
protein_coding	ASH1L	ENSG00000116539.12	-0.157599585496933	0.188910643179248	0.567476894282454	0.246052
protein_coding	YY1AP1	ENSG00000163374.19	-0.0634552875172249	0.493782738270752	0.798548454699266	0.0976987
protein_coding	DAP3	ENSG00000132676.15	-0.0336568343453618	0.763447303094963	0.929645889682809	0.0316824
protein_coding	GON4L	ENSG00000116580.18	-0.00917544100311793	0.930848053023809	0.980255493460776	0.00866072
protein_coding	SYT11	ENSG00000132718.8	-0.0883681042624569	0.408184989720057	0.750505115132101	0.124646
protein_coding	RIT1	ENSG00000143622.10	0.0936949865398607	0.322871354800564	0.690883227689452	0.160595
protein_coding	KHDC4	ENSG00000132680.10	0.246343998246702	0.0540398947482183	0.324558921086376	0.488706
protein_coding	ARHGEF2	ENSG00000116584.17	-0.799901325806117	0.00105116785239164	0.0320290844623732	1.49446
protein_coding	SSR2	ENSG00000163479.13	0.138120236442485	0.218242073461785	0.59756362126219	0.223616
protein_coding	LAMTOR2	ENSG00000116586.11	-0.0734993494847644	0.45331347529107	0.776249356863424	0.109999
protein_coding	MEX3A	ENSG00000254726.2	-0.18774342764014	0.0588864288012234	0.341765616299672	0.466272
protein_coding	LMNA	ENSG00000160789.19	-0.479821287572468	0.00398445248137243	0.0763561428348541	1.11716
protein_coding	SLC25A44	ENSG00000160785.13	0.139379124301988	0.195147409686178	0.572415013453061	0.242289
protein_coding	PMF1	ENSG00000160783.19	-0.0790814308949432	0.395153199253971	0.741246746230362	0.130037
protein_coding	SMG5	ENSG00000198952.8	-0.098713793901467	0.24571308069018	0.623137862063521	0.205416
protein_coding	GLMP	ENSG00000198715.12	-0.107812563432622	0.339459782866596	0.703653030015634	0.152641
protein_coding	CCT3	ENSG00000163468.14	-0.108248935662641	0.315758456490415	0.686892238401576	0.163111
protein_coding	MEF2D	ENSG00000116604.17	0.281283692913962	0.0495099552604675	0.309141330560536	0.509843
protein_coding	NAXE	ENSG00000163382.11	-0.120695305459008	0.286768226667841	0.662535466773351	0.178791
protein_coding	GPATCH4	ENSG00000160818.16	-0.0257931384868037	0.786502781073592	0.936731708421393	0.0283848
protein_coding	NES	ENSG00000132688.10	-0.17964518479117	0.12834710001269	0.488291026093913	0.311321
protein_coding	CRABP2	ENSG00000143320.8	-0.150511432411342	0.0859311258390722	0.405587877008876	0.391915
protein_coding	ISG20L2	ENSG00000143319.16	-0.114626360925279	0.28100015262392	0.659820860720991	0.180574
protein_coding	RRNAD1	ENSG00000143303.11	0.114025084955786	0.217993454952766	0.59756362126219	0.223616
protein_coding	MRPL24	ENSG00000143314.12	-0.0352049008352758	0.747127146820116	0.920975024249988	0.0357521
protein_coding	HDGF	ENSG00000143321.18	-0.0609836486215605	0.513264143075295	0.808638958551993	0.0922453
protein_coding	PRCC	ENSG00000143294.14	0.0360991322874044	0.681533189405862	0.900462587454208	0.0455343
protein_coding	PEAR1	ENSG00000187800.13	-0.0453838250799192	0.320006396807242	0.689285108470708	0.161601
protein_coding	ARHGEF11	ENSG00000132694.18	-0.0848955461601233	0.365428085987199	0.722079875993725	0.141415
protein_coding	ETV3	ENSG00000117036.11	0.0581788442644805	0.398481506495732	0.744477628527334	0.128148
protein_coding	KIRREL1	ENSG00000183853.17	0.148157175461266	0.16217798495055	0.535393045587534	0.271327
protein_coding	IFI16	ENSG00000163565.18	-0.483854184911354	4.22738945397831e-05	0.00390328959583998	2.40857
protein_coding	DUSP23	ENSG00000158716.8	0.202208070728909	0.0524674158411732	0.320377186509128	0.494338
protein_coding	TAGLN2	ENSG00000158710.14	-0.0715630822684692	0.520467678953329	0.813403154951681	0.0896941
protein_coding	PIGM	ENSG00000143315.7	-0.108740905499563	0.204529140180801	0.583398377655263	0.234035
protein_coding	IGSF8	ENSG00000162729.13	0.0267024273154509	0.776411545659778	0.93389867983269	0.0297002
protein_coding	PEA15	ENSG00000162734.12	-0.0564562617223562	0.562711456157545	0.838153074912192	0.0766767
protein_coding	DCAF8	ENSG00000132716.18	-0.0748050636029224	0.497754890430813	0.800242071485873	0.0967786
protein_coding	PEX19	ENSG00000162735.18	0.0420270390715456	0.681730548149835	0.900462587454208	0.0455343
protein_coding	COPA	ENSG00000122218.15	0.20790086733953	0.081274288409268	0.393829105415284	0.404692
protein_coding	NCSTN	ENSG00000162736.16	-0.0641007895024323	0.53570089269709	0.822452845519887	0.084889
protein_coding	PFDN2	ENSG00000143256.4	0.185103673283499	0.145453511044459	0.516812861628244	0.286667
protein_coding	NIT1	ENSG00000158793.13	0.0366084034010875	0.48694220270802	0.794562419663337	0.099872
protein_coding	DEDD	ENSG00000158796.16	-0.0903992724056764	0.38087713023377	0.729559439491913	0.136939
protein_coding	UFC1	ENSG00000143222.11	-0.166607169169461	0.161686199958133	0.534553563131074	0.272009
protein_coding	PPOX	ENSG00000143224.17	-0.0474253946595952	0.495025795630349	0.799067823733298	0.0974164
protein_coding	B4GALT3	ENSG00000158850.14	0.0740834717451546	0.460304189371166	0.781565457787585	0.107035
protein_coding	ADAMTS4	ENSG00000158859.9	0.121544699193412	0.0228404645567978	0.201239754010236	0.696286
protein_coding	NDUFS2	ENSG00000158864.12	-0.122207270184195	0.288442575415675	0.663519574215268	0.178146
protein_coding	SDHC	ENSG00000143252.14	0.156363296132542	0.192032975169518	0.569117940929915	0.244798
protein_coding	HSPA6	ENSG00000173110.7	0.0460796761496451	0.0109707520739095	0.134789845037105	0.870343
protein_coding	DUSP12	ENSG00000081721.11	-0.0400817995108967	0.616862090638742	0.870444021384492	0.0602592
protein_coding	ATF6	ENSG00000118217.5	0.250850961109589	0.0714946827898339	0.3713255087397	0.430245
protein_coding	OLFML2B	ENSG00000162745.10	-0.030091397784192	0.673742183166068	0.897897258539295	0.0467734
protein_coding	UHMK1	ENSG00000152332.15	-0.0591806507320832	0.573084617278627	0.846204456922314	0.0725247
protein_coding	UAP1	ENSG00000117143.13	0.0603056452921471	0.527736854146847	0.817160588429168	0.0876926
protein_coding	DDR2	ENSG00000162733.17	-0.121145509431157	0.29795047645404	0.673851636870465	0.171436
protein_coding	RGS4	ENSG00000117152.13	0.170996796093458	0.0101148849913879	0.128129886985998	0.89235
protein_coding	NUF2	ENSG00000143228.12	-0.0242024201569451	0.57489518714474	0.846887716963736	0.0721742
protein_coding	PBX1	ENSG00000185630.18	-0.238826047922025	0.0757737221396272	0.380575601141941	0.419559
protein_coding	MGST3	ENSG00000143198.12	-0.0667918566683016	0.570877411650716	0.844126564202393	0.0735924
protein_coding	ALDH9A1	ENSG00000143149.12	-0.0180401277897678	0.851504787806941	0.957711046297914	0.0187655
protein_coding	TMCO1	ENSG00000143183.16	0.0699372627372234	0.524838413142188	0.81577077614908	0.0884319
protein_coding	UCK2	ENSG00000143179.15	0.10053959184122	0.287192540300184	0.66260146665421	0.178748
protein_coding	POGK	ENSG00000143157.11	-0.106194980157448	0.264540300966579	0.643773360633848	0.191267
protein_coding	POU2F1	ENSG00000143190.22	0.0133799003923117	0.889236887202006	0.967565971503741	0.0143194
protein_coding	CREG1	ENSG00000143162.8	0.627635786296271	0.00609046418035099	0.0983620725664106	1.00717
protein_coding	MPZL1	ENSG00000197965.11	0.156855428984172	0.182941335590867	0.560241174326922	0.251625
protein_coding	MPC2	ENSG00000143158.10	0.586697368705131	0.00223822703004276	0.053004231299536	1.27569
protein_coding	DCAF6	ENSG00000143164.15	0.136326195615724	0.242143366988092	0.621509138829359	0.206552
protein_coding	GPR161	ENSG00000143147.14	0.17516946495206	0.105203628455916	0.451274691560547	0.345559
protein_coding	TIPRL	ENSG00000143155.12	-0.0492757180401708	0.643371989618312	0.881190194351362	0.0549303
protein_coding	SFT2D2	ENSG00000213064.9	-0.673459521513526	0.00134619857288188	0.0375170766911991	1.42577
protein_coding	DPT	ENSG00000143196.4	-0.205475957512342	0.0135880820571149	0.152966327689762	0.815404
protein_coding	ATP1B1	ENSG00000143153.12	0.133915809259768	0.00747731566171563	0.110001138027968	0.958603
protein_coding	BLZF1	ENSG00000117475.13	-0.119657858734002	0.175390308265372	0.553988530702753	0.256499
protein_coding	KIFAP3	ENSG00000075945.12	-0.0825370945931004	0.439118452351823	0.770437960258736	0.113262
protein_coding	GORAB	ENSG00000120370.12	-0.0904828555360427	0.281429600759718	0.660310138541288	0.180252
protein_coding	PRRX1	ENSG00000116132.11	-0.436035689501552	0.00697620857131087	0.105176651939016	0.978081
protein_coding	PRRC2C	ENSG00000117523.16	0.209942745156134	0.0916826705892381	0.421777197713249	0.374917
protein_coding	VAMP4	ENSG00000117533.14	0.0912904125337549	0.371629016103974	0.724974096255553	0.139678
protein_coding	METTL13	ENSG00000010165.19	0.135655965193721	0.160682233929987	0.533455226328018	0.272902
protein_coding	PIGC	ENSG00000135845.9	-0.0430630439248908	0.597479374142258	0.860359004258725	0.0653203
protein_coding	SUCO	ENSG00000094975.13	-0.104348590304344	0.33291033104457	0.696825101821329	0.156876
protein_coding	PRDX6	ENSG00000117592.8	0.446249157817375	0.00599617506291891	0.0978648319074114	1.00937
protein_coding	KLHL20	ENSG00000076321.10	-0.20230069455499	0.115123836472302	0.469378674930113	0.328477
protein_coding	RC3H1	ENSG00000135870.11	-0.0793734658557971	0.436835495570269	0.768349675775991	0.114441
protein_coding	RABGAP1L	ENSG00000152061.23	-0.0601980331201699	0.384552600730263	0.732816191628184	0.135005
protein_coding	CACYBP	ENSG00000116161.17	0.104048344205079	0.329140586522663	0.694745397826397	0.158174
protein_coding	MRPS14	ENSG00000120333.4	-0.0786082628194038	0.428812601333512	0.764271437927627	0.116752
protein_coding	COP1	ENSG00000143207.20	-0.126845264640244	0.231007918227874	0.608173987060409	0.215972
protein_coding	RASAL2	ENSG00000075391.16	-0.0127816018930012	0.896033915458228	0.969274322546664	0.0135533
protein_coding	RALGPS2	ENSG00000116191.17	1.04384608744203	0.00101593707852433	0.0315873497782002	1.50049
protein_coding	FAM20B	ENSG00000116199.11	0.133112312394434	0.247762201281542	0.624426325314193	0.204519
protein_coding	TOR3A	ENSG00000186283.13	-0.0546230739602148	0.399257667754442	0.744971288210523	0.12786
protein_coding	ABL2	ENSG00000143322.19	0.055165092311776	0.578803967725817	0.849368425942254	0.0709039
protein_coding	SOAT1	ENSG00000057252.12	0.571736610267402	0.00570909274030315	0.0950579539874519	1.02201
protein_coding	TOR1AIP2	ENSG00000169905.12	0.29985397457406	0.0317097536651914	0.240374612976308	0.619111
protein_coding	TOR1AIP1	ENSG00000143337.18	-0.0415488587791288	0.696583683580453	0.906003292396674	0.0428702
protein_coding	CEP350	ENSG00000135837.15	0.00694701231106172	0.95041970342951	0.985792183030653	0.00621463
protein_coding	QSOX1	ENSG00000116260.16	0.0702227673714022	0.465725745365769	0.782606199589519	0.106457
protein_coding	ACBD6	ENSG00000230124.7	-0.0686509037063438	0.486120895259513	0.793884783580952	0.100243
protein_coding	XPR1	ENSG00000143324.13	0.145333897918562	0.156544950970848	0.529394884170803	0.27622
protein_coding	KIAA1614	ENSG00000135835.11	-0.160632519513838	0.110982990776742	0.461806447386301	0.33554
protein_coding	STX6	ENSG00000135823.13	0.0574654271404642	0.557955206054705	0.834877809550836	0.0783771
protein_coding	MR1	ENSG00000153029.14	0.025764018510708	0.760176736531805	0.9279881875851	0.0324576
protein_coding	IER5	ENSG00000162783.10	0.050878169705122	0.636661290708352	0.877256686518698	0.0568733
protein_coding	GLUL	ENSG00000135821.18	0.947294708404446	2.71753073359871e-05	0.00279111780177818	2.55422
protein_coding	RNASEL	ENSG00000135828.11	0.0547820802040677	0.506822405005863	0.805458098781569	0.093957
protein_coding	DHX9	ENSG00000135829.16	0.209402896955405	0.0976623004485497	0.433307018499787	0.363204
protein_coding	LAMC1	ENSG00000135862.5	-0.0776737588450454	0.426090248825641	0.762500754135074	0.11776
protein_coding	SMG7	ENSG00000116698.21	0.0820196753580817	0.408413862305867	0.750505115132101	0.124646
protein_coding	ARPC5	ENSG00000162704.15	0.0401352100562561	0.709986456697682	0.910108848783272	0.0409067
protein_coding	RGL1	ENSG00000143344.15	-0.264224804979781	0.0473094450722041	0.301572968901686	0.520608
protein_coding	TSEN15	ENSG00000198860.12	0.00582860645380856	0.963748045667513	0.989178181613152	0.00472547
protein_coding	C1orf21	ENSG00000116667.13	0.051798018097543	0.579822035339849	0.849368425942254	0.0709039
protein_coding	EDEM3	ENSG00000116406.18	0.247056222004205	0.0726813574610241	0.374298754113364	0.426782
protein_coding	FAM129A	ENSG00000135842.16	-0.953157724761837	3.59259372572092e-05	0.00349360630285265	2.45673
protein_coding	RNF2	ENSG00000121481.10	-0.013549033016702	0.864570426759978	0.961596532914621	0.0170071
protein_coding	TRMT1L	ENSG00000121486.11	-0.0946801395118462	0.378667284842889	0.728015538565397	0.137859
protein_coding	IVNS1ABP	ENSG00000116679.15	-0.978645950123146	0.000656310548882192	0.0228461857700745	1.64119
protein_coding	TPR	ENSG00000047410.13	0.157604970094768	0.172696022674888	0.549132214790801	0.260323
protein_coding	ODR4	ENSG00000157181.15	-0.263752086323084	0.0553062841976633	0.327776868168118	0.484422
protein_coding	PTGS2	ENSG00000073756.11	2.1165579502909	0.000994468281023773	0.0310253739141239	1.50828
protein_coding	PLA2G4A	ENSG00000116711.9	0.254263665983332	0.0263996676876027	0.217182629389454	0.663175
protein_coding	RGS2	ENSG00000116741.7	0.120606178370185	0.104647326718486	0.449628153336517	0.347147
protein_coding	UCHL5	ENSG00000116750.13	0.140642645527199	0.122354463453939	0.478799194528745	0.319847
protein_coding	TROVE2	ENSG00000116747.12	0.00792511266721143	0.923690084829028	0.978837359775348	0.00928946
protein_coding	GLRX2	ENSG00000023572.9	0.055470957211195	0.521060828540379	0.813621189979001	0.0895777
protein_coding	CDC73	ENSG00000134371.12	0.0302651755176313	0.761471506193821	0.928824531374128	0.0320663
protein_coding	CFH	ENSG00000000971.15	-0.00423136628533507	0.957082397587333	0.988046356334979	0.00522268
protein_coding	ASPM	ENSG00000066279.17	-0.035419941045138	0.365959090309804	0.72209376279816	0.141406
protein_coding	ZBTB41	ENSG00000177888.7	0.166707031288877	0.136656756509822	0.500438145913497	0.30065
protein_coding	NEK7	ENSG00000151414.14	0.0420994616014766	0.672343129334516	0.897373509178596	0.0470268
protein_coding	NR5A2	ENSG00000116833.13	-0.00678230293015992	0.910112127136195	0.974940578487141	0.0110219
protein_coding	ZNF281	ENSG00000162702.7	0.728368620743341	0.00265618550327373	0.0595302204076677	1.22526
protein_coding	KIF14	ENSG00000118193.11	0.0134752551189197	0.783861051544547	0.936317041591376	0.0285771
protein_coding	DDX59	ENSG00000118197.13	0.0282375221353516	0.692037536921702	0.904995010729796	0.0433538
protein_coding	CAMSAP2	ENSG00000118200.14	0.0341029765982896	0.732441456688659	0.918237718853341	0.0370449
protein_coding	TMEM9	ENSG00000116857.16	0.0681197689524896	0.553622679991015	0.832090067315639	0.0798297
protein_coding	PHLDA3	ENSG00000174307.6	-0.361182262566421	0.0256517518189133	0.214139418608846	0.669303
protein_coding	CSRP1	ENSG00000159176.13	0.536309989228572	0.00672168064071308	0.102747295546418	0.98823
protein_coding	NAV1	ENSG00000134369.15	-0.103434057621886	0.319584383854457	0.689172127264969	0.161672
protein_coding	IPO9	ENSG00000198700.9	-0.147860360101834	0.21132689939466	0.589905645269347	0.229217
protein_coding	SHISA4	ENSG00000198892.6	0.142637492381934	0.227801004966301	0.60611313464522	0.217446
protein_coding	LMOD1	ENSG00000163431.12	0.0651462268957098	0.235052124872904	0.61285095212998	0.212645
protein_coding	TIMM17A	ENSG00000134375.10	0.0426179113287296	0.666778711555555	0.895273825254014	0.0480441
protein_coding	RNPEP	ENSG00000176393.10	-0.16965197491684	0.166130403683807	0.540408177483295	0.267278
protein_coding	ARL8A	ENSG00000143862.7	-0.253298831241129	0.0584145906905243	0.340106862103237	0.468385
protein_coding	UBE2T	ENSG00000077152.10	0.00377269448497229	0.948374914232924	0.984676861767737	0.00670627
protein_coding	KDM5B	ENSG00000117139.17	0.0388735920690096	0.716134360001551	0.912339961326977	0.0398433
protein_coding	RABIF	ENSG00000183155.4	0.0129351093992314	0.870303498876434	0.962895701189722	0.0164208
protein_coding	KLHL12	ENSG00000117153.15	-0.64823933067796	0.0029886104242344	0.0639968803169133	1.19384
protein_coding	ADIPOR1	ENSG00000159346.12	0.137141768532317	0.19800438480953	0.575320432785733	0.24009
protein_coding	CYB5R1	ENSG00000159348.12	-0.071452172564091	0.463762383064033	0.781911320026896	0.106842
protein_coding	TMEM183A	ENSG00000163444.11	-0.260760384406611	0.0631954708826185	0.350667188343236	0.455105
protein_coding	BTG2	ENSG00000159388.5	-0.104579671915914	0.161382817403879	0.533935313508671	0.272511
protein_coding	FMOD	ENSG00000122176.11	-0.106780924625474	0.255254695359345	0.632632699982216	0.198848
protein_coding	PRELP	ENSG00000188783.5	0.0352057438578151	0.618177639495327	0.870899788957961	0.0600318
protein_coding	ATP2B4	ENSG00000058668.14	0.139789485958799	0.190455899481349	0.568568705799808	0.245217
protein_coding	SNRPE	ENSG00000182004.12	0.160769069645372	0.187689717985946	0.566668805615621	0.246671
protein_coding	PPP1R15B	ENSG00000158615.8	0.038693075270222	0.679616163215646	0.900377819698528	0.0455752
protein_coding	MDM4	ENSG00000198625.12	-0.184386273635295	0.121050004511909	0.478031185000493	0.320544
protein_coding	NFASC	ENSG00000163531.15	-0.380838391222244	0.027340691271284	0.221365154039687	0.654891
protein_coding	RBBP5	ENSG00000117222.13	-0.014699831804264	0.875387972285345	0.964086922248233	0.0158838
protein_coding	DSTYK	ENSG00000133059.16	0.140949571328736	0.230942103072438	0.608173987060409	0.215972
protein_coding	ELK4	ENSG00000158711.13	-0.0465348376605429	0.628097879657819	0.874938125182387	0.0580227
protein_coding	NUCKS1	ENSG00000069275.12	-0.237314007111176	0.0332137674835084	0.245835666855668	0.609355
protein_coding	RAB29	ENSG00000117280.12	0.0502680132391607	0.626674166616062	0.874696259922619	0.0581427
protein_coding	SLC41A1	ENSG00000133065.10	0.175373856396114	0.149381277630968	0.522577213480551	0.28185
protein_coding	RAB7B	ENSG00000276600.4	-0.873408620434514	0.00637486874319883	0.10078778029098	0.996592
protein_coding	SRGAP2	ENSG00000266028.7	0.0142330959199643	0.870733751651743	0.963077996391782	0.0163385
protein_coding	EIF2D	ENSG00000143486.15	-0.0248282484575845	0.804205718942892	0.943702488796802	0.0251649
protein_coding	MAPKAPK2	ENSG00000162889.10	0.627826190881512	6.00538946951968e-05	0.00489483412038658	2.31026
protein_coding	IL24	ENSG00000162892.15	0.0438643479254208	0.00679518099501229	0.103524582459012	0.984957
protein_coding	CD55	ENSG00000196352.15	0.157626523523676	0.19207185732073	0.569117940929915	0.244798
protein_coding	CD46	ENSG00000117335.19	0.0525333965820552	0.625286601242962	0.874234448143455	0.0583721
protein_coding	LAMB3	ENSG00000196878.14	0.037506502275017	0.621517948687361	0.872336309093551	0.0593161
protein_coding	G0S2	ENSG00000123689.5	2.56530487880504	6.39718106363656e-05	0.00508492453066972	2.29372
protein_coding	UTP25	ENSG00000117597.17	1.07029385217762	0.000285456016643351	0.0131123288851099	1.88232
protein_coding	SYT14	ENSG00000143469.18	-0.142556175583729	0.044210614066525	0.289344062316765	0.538585
protein_coding	SERTAD4	ENSG00000082497.11	-0.1725046407263	0.0264273586547973	0.217182629389454	0.663175
protein_coding	HHAT	ENSG00000054392.12	-0.095313119696634	0.0743276783737408	0.377167787516184	0.423465
protein_coding	RCOR3	ENSG00000117625.13	-0.143876671405943	0.158990390214934	0.531576867942469	0.274434
protein_coding	TRAF5	ENSG00000082512.14	-0.0346085107280069	0.617973319071842	0.870899788957961	0.0600318
protein_coding	SLC30A1	ENSG00000170385.9	1.0184846521824	0.000674149979434362	0.0228461857700745	1.64119
protein_coding	LPGAT1	ENSG00000123684.12	-0.0341708747506674	0.727546355748808	0.91781689730884	0.037244
protein_coding	PPP2R5A	ENSG00000066027.11	0.280997971653925	0.0459519795513929	0.296643393417573	0.527765
protein_coding	NENF	ENSG00000117691.9	-0.0550982350078344	0.609081638549174	0.86561182493439	0.0626768
protein_coding	ATF3	ENSG00000162772.16	0.077085529447419	0.205939527883856	0.584625224964699	0.233122
protein_coding	NSL1	ENSG00000117697.14	-0.0643201740687706	0.478462213074605	0.788608562876842	0.103139
protein_coding	ANGEL2	ENSG00000174606.13	-0.262907893272089	0.0453538532767935	0.294864561026436	0.530377
protein_coding	RPS6KC1	ENSG00000136643.11	0.105530825052786	0.320582409962736	0.689465312126276	0.161488
protein_coding	PTPN14	ENSG00000152104.11	-0.0644068993925462	0.533324550257447	0.820727224562848	0.0858012
protein_coding	CENPF	ENSG00000117724.12	-0.0962291494536342	0.0814028970345773	0.393877794260823	0.404639
protein_coding	KCNK2	ENSG00000082482.13	0.126419578472634	0.145842065068506	0.517004902880665	0.286505
protein_coding	KCTD3	ENSG00000136636.12	-0.0270612529575475	0.760731291126601	0.928347158952346	0.0322896
protein_coding	GPATCH2	ENSG00000092978.10	0.0337549004841343	0.724143586800277	0.91650793859168	0.0378638
protein_coding	RRP15	ENSG00000067533.5	0.00131983847497013	0.963407472892715	0.989161822948704	0.00473265
protein_coding	TGFB2	ENSG00000092969.11	0.0465507612191631	0.541431160255394	0.825387259583986	0.0833422
protein_coding	LYPLAL1	ENSG00000143353.11	-0.0489863517471454	0.476416085636768	0.787877437224852	0.103541
protein_coding	EPRS	ENSG00000136628.17	-0.491739618725935	0.00510462008000446	0.0890483438002305	1.05037
protein_coding	BPNT1	ENSG00000162813.17	-0.0871386237490457	0.330309976912101	0.694745397826397	0.158174
protein_coding	IARS2	ENSG00000067704.9	-0.00929224394007999	0.92979482557368	0.980255493460776	0.00866072
protein_coding	RAB3GAP2	ENSG00000118873.15	0.251638736806271	0.0670577813406223	0.359651896650029	0.444118
protein_coding	HLX	ENSG00000136630.12	0.773078301271933	0.00781900295274757	0.112218909368989	0.949934
protein_coding	DUSP10	ENSG00000143507.17	-0.0299707533481665	0.67627956172512	0.898964196170643	0.0462576
protein_coding	MIA3	ENSG00000154305.16	0.105732043887108	0.344359947161552	0.706990930710283	0.150586
protein_coding	AIDA	ENSG00000186063.12	0.0370946160240142	0.59400310637662	0.858056636439426	0.066484
protein_coding	BROX	ENSG00000162819.11	0.0432538627642475	0.672493295880179	0.897373509178596	0.0470268
protein_coding	DISP1	ENSG00000154309.8	-0.0227127592013964	0.716649321586827	0.91246775204392	0.0397825
protein_coding	CAPN2	ENSG00000162909.17	-0.014752342893619	0.889584017009486	0.967565971503741	0.0143194
protein_coding	TP53BP2	ENSG00000143514.16	0.0980921530288696	0.277347245323865	0.657136124807012	0.182345
protein_coding	FBXO28	ENSG00000143756.11	-0.0335466976212191	0.651404707776597	0.886348680230109	0.0523954
protein_coding	DEGS1	ENSG00000143753.12	0.455025626231472	0.0091457374161889	0.122582383755693	0.911572
protein_coding	NVL	ENSG00000143748.17	-0.0876388148681318	0.307091435708616	0.683126372254244	0.165499
protein_coding	CNIH4	ENSG00000143771.11	0.134841591360923	0.245220902474179	0.623137862063521	0.205416
protein_coding	WDR26	ENSG00000162923.15	0.150730685940597	0.182792494836024	0.560241174326922	0.251625
protein_coding	CNIH3	ENSG00000143786.7	-0.241868193948188	0.0652140703942037	0.355045751919843	0.449716
protein_coding	LBR	ENSG00000143815.14	0.167495861877463	0.122204190249712	0.478799194528745	0.319847
protein_coding	ENAH	ENSG00000154380.17	0.211895028879296	0.0934576767896972	0.42481649195011	0.371799
protein_coding	SRP9	ENSG00000143742.12	0.184782369625704	0.125386503661174	0.483596309800004	0.315517
protein_coding	EPHX1	ENSG00000143819.12	0.170969020378329	0.141092972607707	0.508168188576459	0.293993
protein_coding	TMEM63A	ENSG00000196187.11	0.23086306980337	0.0610723925944575	0.346758190548105	0.459973
protein_coding	PYCR2	ENSG00000143811.18	0.041400153619035	0.693368479775415	0.905567152969797	0.0430793
protein_coding	SDE2	ENSG00000143751.9	0.0952578942949242	0.265424823967526	0.645211345647233	0.190298
protein_coding	ACBD3	ENSG00000182827.8	0.0211012684609938	0.832499220762505	0.950837140905716	0.0218939
protein_coding	PARP1	ENSG00000143799.12	-0.056632044136057	0.585672485874212	0.853168477032059	0.0689652
protein_coding	PSEN2	ENSG00000143801.16	-0.126841908921357	0.152141457478872	0.523450231883204	0.281125
protein_coding	COQ8A	ENSG00000163050.16	-0.0949831610944369	0.311787034938957	0.683924169658592	0.164992
protein_coding	CDC42BPA	ENSG00000143776.18	0.038694194186802	0.721097045685185	0.915597830370302	0.0382952
protein_coding	SNAP47	ENSG00000143740.14	0.0662588472006419	0.437078573952318	0.768481485766136	0.114367
protein_coding	JMJD4	ENSG00000081692.12	-0.0948111345114619	0.229390141294187	0.606795771025009	0.216957
protein_coding	WNT9A	ENSG00000143816.7	-0.800459369004034	0.00524022163146974	0.0900392216790693	1.04557
protein_coding	ARF1	ENSG00000143761.15	0.212734130656203	0.0163376980502568	0.168018347463188	0.774643
protein_coding	C1orf35	ENSG00000143793.12	0.0931755064752357	0.37410384840693	0.726181158581703	0.138955
protein_coding	MRPL55	ENSG00000162910.18	0.0418577929474075	0.685404641933683	0.901609416018967	0.0449816
protein_coding	GUK1	ENSG00000143774.16	0.0727356669744563	0.491509441037356	0.797601242769834	0.0982142
protein_coding	TRIM11	ENSG00000154370.15	-0.237248647727714	0.0688038501989207	0.365353586180329	0.437287
protein_coding	RNF187	ENSG00000168159.11	-0.513961701133995	0.00119972948049458	0.035037467032591	1.45547
protein_coding	RHOU	ENSG00000116574.5	0.102735300873109	0.135000933750114	0.497197234250522	0.303471
protein_coding	RAB4A	ENSG00000168118.11	0.0654744276876173	0.487279560015843	0.794586249769984	0.099859
protein_coding	CCSAP	ENSG00000154429.10	0.0254061474870208	0.664258845880086	0.893678643682018	0.0488186
protein_coding	NUP133	ENSG00000069248.11	0.14238157254602	0.151533309433139	0.523450231883204	0.281125
protein_coding	TAF5L	ENSG00000135801.9	-0.029289057608275	0.681464880352702	0.900462587454208	0.0455343
protein_coding	GALNT2	ENSG00000143641.9	0.392472371126229	0.00701190298603473	0.105420732229183	0.977074
protein_coding	COG2	ENSG00000135775.13	-1.09222820367155	0.000817401223588895	0.0265902654264273	1.57528
protein_coding	C1orf198	ENSG00000119280.16	0.78250326683187	0.000653695109463893	0.0228461857700745	1.64119
protein_coding	FAM89A	ENSG00000182118.7	0.229956979057614	0.0206422921014287	0.190404835619737	0.720322
protein_coding	C1orf131	ENSG00000143633.12	-0.0942509516297468	0.320936460045659	0.689790778574505	0.161283
protein_coding	GNPAT	ENSG00000116906.12	0.259436234416432	0.0476186939113232	0.302910564400421	0.518686
protein_coding	EXOC8	ENSG00000116903.7	-0.0290338337019273	0.634500149851059	0.876922568761495	0.0570388
protein_coding	SPRTN	ENSG00000010072.15	-0.128700166642982	0.137147646042091	0.501348728000683	0.29986
protein_coding	EGLN1	ENSG00000135766.8	0.461309446166172	0.0179621889488993	0.177524028506845	0.750743
protein_coding	TSNAX	ENSG00000116918.13	0.0395003253825175	0.68863993716382	0.903524855119058	0.0440599
protein_coding	SIPA1L2	ENSG00000116991.10	-0.0515098284572826	0.592605620098281	0.856985915728268	0.0670263
protein_coding	NTPCR	ENSG00000135778.11	-0.175781497773679	0.126384449798333	0.485620594724038	0.313703
protein_coding	PCNX2	ENSG00000135749.18	-1.65924213515507	6.2432415852941e-07	0.000132719700770171	3.87706
protein_coding	KCNK1	ENSG00000135750.14	0.935757471407479	0.00519631723096489	0.0896163339765984	1.04761
protein_coding	COA6	ENSG00000168275.14	0.137341622235021	0.149110314574957	0.522282234493246	0.282095
protein_coding	IRF2BP2	ENSG00000168264.10	0.0215639983065414	0.832615289715567	0.950837140905716	0.0218939
protein_coding	TOMM20	ENSG00000173726.10	0.381777302660476	0.0142208150029542	0.15598948019281	0.806905
protein_coding	ARID4B	ENSG00000054267.21	0.251900109945333	0.0669512572682571	0.359651896650029	0.444118
protein_coding	GGPS1	ENSG00000152904.11	-0.0514196087085354	0.579103514733437	0.849368425942254	0.0709039
protein_coding	LYST	ENSG00000143669.13	-0.0485456307678453	0.651287284995139	0.886348680230109	0.0523954
protein_coding	NID1	ENSG00000116962.14	0.0687650677531731	0.537060067270714	0.823011915326337	0.0845939
protein_coding	GPR137B	ENSG00000077585.13	0.208494737979409	0.072278610249204	0.373065373398065	0.428215
protein_coding	ERO1B	ENSG00000086619.13	0.196007467517234	0.0599944811533897	0.345563674998825	0.461472
protein_coding	LGALS8	ENSG00000116977.18	0.0626682983766055	0.578696530776553	0.849368425942254	0.0709039
protein_coding	HEATR1	ENSG00000119285.10	-0.0869207763677268	0.38543663119864	0.733862996414658	0.134385
protein_coding	MTR	ENSG00000116984.12	0.156648026096698	0.19471899195568	0.572415013453061	0.242289
protein_coding	FMN2	ENSG00000155816.19	0.0599288296295234	0.432449919714993	0.766387110530196	0.115552
protein_coding	GREM2	ENSG00000180875.4	0.00816843520768437	0.901082144836572	0.971365234669624	0.0126174
protein_coding	FH	ENSG00000091483.6	0.227531586117907	0.0644451176797399	0.353133680726898	0.452061
protein_coding	OPN3	ENSG00000054277.13	0.258722755924638	0.0493256156714223	0.308825652638679	0.510287
protein_coding	CHML	ENSG00000203668.2	0.043076345782512	0.530192119796973	0.818748912405383	0.0868493
protein_coding	CEP170	ENSG00000143702.15	-0.0201402367626388	0.848214145161729	0.956752899916506	0.0192002
protein_coding	SDCCAG8	ENSG00000054282.15	-0.15813702691549	0.184335203561403	0.562044061292457	0.25023
protein_coding	AKT3	ENSG00000117020.16	0.225355889499395	0.0738747633101202	0.376252253772175	0.424521
protein_coding	ADSS	ENSG00000035687.9	-0.123343059226727	0.283230528468643	0.660630329352351	0.180041
protein_coding	DESI2	ENSG00000121644.18	-0.00177700300006858	0.999576856592075	0.999778409098511	9.62464e-05
protein_coding	COX20	ENSG00000203667.9	-0.443034086172732	0.0146577606081391	0.158397876347309	0.800251
protein_coding	HNRNPU	ENSG00000153187.19	0.0862155580681458	0.380911271474879	0.729559439491913	0.136939
protein_coding	EFCAB2	ENSG00000203666.12	-0.0342539301510748	0.636658121614329	0.877256686518698	0.0568733
protein_coding	SMYD3	ENSG00000185420.18	-0.10600023733353	0.299547042796729	0.674922237664506	0.170746
protein_coding	CNST	ENSG00000162852.13	0.105357476852952	0.226316478724421	0.604696197215704	0.218463
protein_coding	SCCPDH	ENSG00000143653.9	0.130550544816877	0.224125490231221	0.60279113459535	0.219833
protein_coding	AHCTF1	ENSG00000153207.15	-0.038307976039416	0.704125211059201	0.908071184296298	0.0418801
protein_coding	ZNF496	ENSG00000162714.12	-0.0116396814300538	0.859622898041665	0.959774686317312	0.0178307
protein_coding	SH3BP5L	ENSG00000175137.10	0.0877288324056357	0.429475676688624	0.764525250362358	0.116608
protein_coding	SH3YL1	ENSG00000035115.21	-0.1092615987946	0.162297237619769	0.535393045587534	0.271327
protein_coding	ACP1	ENSG00000143727.15	0.105438143444111	0.330737008912991	0.694844173402356	0.158113
protein_coding	TMEM18	ENSG00000151353.14	-0.0412170153678243	0.708910866796281	0.909834526332816	0.0410376
protein_coding	PXDN	ENSG00000130508.10	-0.00850129108296729	0.929113236527227	0.980255493460776	0.00866072
protein_coding	EIPR1	ENSG00000032389.12	-0.0507042832759908	0.48308382093446	0.791374409885645	0.101618
protein_coding	TRAPPC12	ENSG00000171853.15	0.0603334047821749	0.568528386512079	0.842424701103407	0.0744689
protein_coding	ADI1	ENSG00000182551.13	-0.0100516386753454	0.915449224317071	0.975909605991995	0.0105904
protein_coding	RNASEH1	ENSG00000171865.9	-0.0851930624933473	0.433760574466232	0.766758248874372	0.115342
protein_coding	RPS7	ENSG00000171863.14	0.151055179490676	0.192281749291957	0.569370738671131	0.244605
protein_coding	RNF144A	ENSG00000151692.14	-0.0399184125337701	0.663014355867434	0.893105544795788	0.0490972
protein_coding	ID2	ENSG00000115738.9	0.106838287496998	0.289640087628238	0.664892024362061	0.177249
protein_coding	KIDINS220	ENSG00000134313.15	-0.512654507715172	0.000188588755829606	0.0101849162271449	1.99204
protein_coding	MBOAT2	ENSG00000143797.11	0.078399564509987	0.387589954351704	0.735213857311696	0.133586
protein_coding	ASAP2	ENSG00000151693.10	0.109445164227242	0.308900817004847	0.683542050736327	0.165235
protein_coding	ITGB1BP1	ENSG00000119185.12	0.056868294092517	0.600622408305025	0.862033197411875	0.064476
protein_coding	CPSF3	ENSG00000119203.13	-0.0766670293200447	0.419418850944181	0.757454269412587	0.120644
protein_coding	IAH1	ENSG00000134330.18	0.0446361232858042	0.68400858496048	0.900925620934577	0.0453111
protein_coding	ADAM17	ENSG00000151694.13	-0.118464184998744	0.296513978527904	0.672564336904112	0.172266
protein_coding	YWHAQ	ENSG00000134308.13	-0.0139176979664331	0.944764570944831	0.9840579925942	0.00697931
protein_coding	TAF1B	ENSG00000115750.16	0.0247175429200948	0.779385978351465	0.934442263517151	0.0294475
protein_coding	KLF11	ENSG00000172059.10	0.032534070141324	0.657481863776533	0.890309292107698	0.0504591
protein_coding	RRM2	ENSG00000171848.14	-0.0749913622613035	0.115576902528536	0.470177332449198	0.327738
protein_coding	HPCAL1	ENSG00000115756.12	-0.0837690865064311	0.423092202767601	0.759818322098545	0.11929
protein_coding	ODC1	ENSG00000115758.12	0.106452897554274	0.176262774146168	0.55436518218982	0.256204
protein_coding	NOL10	ENSG00000115761.15	0.0859609856973327	0.380354702780694	0.729352284060903	0.137063
protein_coding	PDIA6	ENSG00000143870.12	0.0589244892227352	0.535049603780202	0.822220099918485	0.0850119
protein_coding	PQLC3	ENSG00000162976.12	-0.0706496622098936	0.46051420496315	0.781565457787585	0.107035
protein_coding	ROCK2	ENSG00000134318.13	0.125427071435183	0.27989035332	0.658768392314904	0.181267
protein_coding	E2F6	ENSG00000169016.16	-0.0798622103882535	0.212574335579266	0.590620669158075	0.228691
protein_coding	LPIN1	ENSG00000134324.11	-0.118624032944209	0.230478941504956	0.60810737098683	0.21602
protein_coding	TRIB2	ENSG00000071575.11	-0.683730980849073	0.0032662853378701	0.0674826237400995	1.17081
protein_coding	NBAS	ENSG00000151779.12	0.0271578373668221	0.797426971416508	0.941037948065879	0.0263929
protein_coding	DDX1	ENSG00000079785.14	-0.0340336475857946	0.734589882048627	0.918966212098878	0.0367005
protein_coding	SMC6	ENSG00000163029.15	0.0174248286279078	0.824708992667159	0.949859549257133	0.0223406
protein_coding	RDH14	ENSG00000240857.1	0.0784168132337882	0.423097063318225	0.759818322098545	0.11929
protein_coding	OSR1	ENSG00000143867.6	0.0273455651749945	0.640953985576347	0.879864022482542	0.0555844
protein_coding	LAPTM4A	ENSG00000068697.6	-0.0534615788779575	0.579904643507889	0.849368425942254	0.0709039
protein_coding	SDC1	ENSG00000115884.10	-0.228912402294248	0.0759213490012057	0.3808984913392	0.419191
protein_coding	PUM2	ENSG00000055917.15	0.0633170520667329	0.553634371448825	0.832090067315639	0.0798297
protein_coding	RHOB	ENSG00000143878.9	0.00732650711517869	0.916008761130695	0.975909605991995	0.0105904
protein_coding	HS1BP3	ENSG00000118960.12	-0.0501284374010833	0.544695210938143	0.826989440071537	0.0825
protein_coding	LDAH	ENSG00000118961.14	-0.0247945352286044	0.743526074913986	0.920975024249988	0.0357521
protein_coding	ATAD2B	ENSG00000119778.14	0.00706777952735228	0.947560885643852	0.984676861767737	0.00670627
protein_coding	UBXN2A	ENSG00000173960.13	0.124260555099815	0.247036328965688	0.624265289762507	0.204631
protein_coding	SF3B6	ENSG00000115128.6	0.562466846632618	0.00152475055384464	0.0407536398031983	1.38983
protein_coding	TP53I3	ENSG00000115129.13	-0.100798007163672	0.224663158806093	0.603001289709747	0.219682
protein_coding	ITSN2	ENSG00000198399.14	0.0848104398589195	0.380262550202916	0.729328571423595	0.137077
protein_coding	NCOA1	ENSG00000084676.15	-0.0289285565595114	0.758074502790382	0.926907307384549	0.0329637
protein_coding	PTRHD1	ENSG00000184924.5	-0.0123416868619883	0.893529889575447	0.968317334986267	0.0139823
protein_coding	CENPO	ENSG00000138092.10	-0.154949903509396	0.0584584112739053	0.34013825880358	0.468345
protein_coding	ADCY3	ENSG00000138031.14	-0.0604453620684649	0.532353639183556	0.820028174528671	0.0861712
protein_coding	DNMT3A	ENSG00000119772.16	0.019301140231903	0.833563754441424	0.951024248545814	0.0218084
protein_coding	ASXL2	ENSG00000143970.16	0.00801162684547103	0.921622177155128	0.977975672040882	0.00967195
protein_coding	KIF3C	ENSG00000084731.14	-0.0781700204054678	0.407311612115756	0.749896363816742	0.124999
protein_coding	RAB10	ENSG00000084733.10	0.123895605274082	0.261731096777155	0.63994825820554	0.193855
protein_coding	HADHA	ENSG00000084754.11	0.349311371704293	0.0133488718177229	0.15178186574909	0.81878
protein_coding	HADHB	ENSG00000138029.13	0.459182715423316	0.00891203647941249	0.120535102216613	0.918886
protein_coding	SELENOI	ENSG00000138018.17	-0.048640840274778	0.556262649423452	0.834154453930683	0.0787535
protein_coding	SLC35F6	ENSG00000213699.8	0.00542163484482547	0.960029522169697	0.988580586026045	0.00498792
protein_coding	MAPRE3	ENSG00000084764.11	0.00504990424877534	0.952125149331027	0.986649553063831	0.00583708
protein_coding	TMEM214	ENSG00000119777.19	0.0093623792455069	0.931270369450597	0.980255493460776	0.00866072
protein_coding	AGBL5	ENSG00000084693.15	0.0741744941590838	0.29141009530243	0.666444753855269	0.176236
protein_coding	OST4	ENSG00000228474.5	0.100046701792048	0.347808674082758	0.709543546530563	0.149021
protein_coding	EMILIN1	ENSG00000138080.13	-0.0267780504779271	0.771426604518309	0.932071331346914	0.0305508
protein_coding	PREB	ENSG00000138073.13	0.0834495930977928	0.340295717895887	0.703860720272742	0.152513
protein_coding	SLC5A6	ENSG00000138074.14	-0.0220742808561002	0.79923402183018	0.941954382871283	0.0259701
protein_coding	ATRAID	ENSG00000138085.16	-0.0797428086925952	0.464886365001952	0.782313376745737	0.106619
protein_coding	CAD	ENSG00000084774.13	-0.203105238328478	0.0765781921590253	0.38230543666065	0.41759
protein_coding	MPV17	ENSG00000115204.14	-0.00950563104589561	0.922598112727268	0.978458015574525	0.0094578
protein_coding	GTF3C2	ENSG00000115207.13	0.0572960597103165	0.538797098514492	0.824016108000832	0.0840643
protein_coding	EIF2B4	ENSG00000115211.15	0.0610988180877752	0.553062026148963	0.831934392905503	0.0799109
protein_coding	SNX17	ENSG00000115234.10	-0.0332787473414812	0.755060034373974	0.925573792974721	0.033589
protein_coding	ZNF513	ENSG00000163795.13	0.0616278393744346	0.412836949586912	0.752990346446796	0.123211
protein_coding	PPM1G	ENSG00000115241.10	-0.027158222504405	0.778693008493946	0.934442263517151	0.0294475
protein_coding	NRBP1	ENSG00000115216.13	-0.0953254810180033	0.39213101531578	0.739370794348503	0.131138
protein_coding	FNDC4	ENSG00000115226.9	0.326088869786634	0.0377168178950536	0.266380689326428	0.574497
protein_coding	ZNF512	ENSG00000243943.9	-0.0464845778593692	0.498452681874323	0.800639952597754	0.0965627
protein_coding	GPN1	ENSG00000198522.13	-0.132723505801242	0.230510014272986	0.60810737098683	0.21602
protein_coding	SUPT7L	ENSG00000119760.15	0.0274588655457312	0.720721578641025	0.915397519849606	0.0383903
protein_coding	SLC4A1AP	ENSG00000163798.13	0.0388619436866951	0.712948862980024	0.911140550758585	0.0404146
protein_coding	MRPL33	ENSG00000243147.7	0.437788922448784	0.0117381061956911	0.141171289442727	0.850254
protein_coding	BABAM2	ENSG00000158019.20	0.11291146405422	0.282306854651774	0.660437344001099	0.180168
protein_coding	FOSL2	ENSG00000075426.11	0.0200330162614793	0.849227114020137	0.957037982376633	0.0190708
protein_coding	PPP1CB	ENSG00000213639.9	-0.0724877901929356	0.489975841529072	0.796243407540844	0.0989542
protein_coding	WDR43	ENSG00000163811.11	-0.165131768591437	0.169034794643306	0.544431153130293	0.264057
protein_coding	CLIP4	ENSG00000115295.19	-0.15524291981137	0.18299546110841	0.560241174326922	0.251625
protein_coding	YPEL5	ENSG00000119801.12	0.265316534127617	0.0438153169764757	0.28918109204474	0.53883
protein_coding	LBH	ENSG00000213626.12	0.114393065726459	0.173195458077407	0.54971516746027	0.259862
protein_coding	GALNT14	ENSG00000158089.14	0.0518182578492805	0.376845561798437	0.727140480293845	0.138382
protein_coding	EHD3	ENSG00000013016.15	0.248478048964357	0.0720514907756813	0.372524138676755	0.428846
protein_coding	DPY30	ENSG00000162961.13	-0.0391120422588378	0.706287780435227	0.90839942644487	0.0417231
protein_coding	SPAST	ENSG00000021574.12	-0.0460894734199489	0.630695273694695	0.875221901962608	0.0578818
protein_coding	SLC30A6	ENSG00000152683.14	-0.00327390475579537	0.966078360947504	0.989711342446477	0.00449145
protein_coding	YIPF4	ENSG00000119820.10	-0.0656373116417745	0.541480545265628	0.825387259583986	0.0833422
protein_coding	BIRC6	ENSG00000115760.14	0.154175651346604	0.190353935447516	0.568568705799808	0.245217
protein_coding	LTBP1	ENSG00000049323.15	-0.0356148335746832	0.752208242745973	0.924060683636735	0.0342995
protein_coding	FAM98A	ENSG00000119812.18	0.0569895339735935	0.566489657359873	0.841107200750862	0.0751486
protein_coding	CRIM1	ENSG00000150938.9	0.604072301209945	0.00231662004826977	0.0536653185783888	1.27031
protein_coding	FEZ2	ENSG00000171055.14	0.0167149415376023	0.875992575602641	0.964100769972135	0.0158776
protein_coding	VIT	ENSG00000205221.12	-0.0695030045015424	0.263851194402769	0.642820833698218	0.19191
protein_coding	STRN	ENSG00000115808.11	0.270298359242642	0.0442609485148294	0.289405815718209	0.538493
protein_coding	GPATCH11	ENSG00000152133.14	-0.161182924184129	0.179178718365057	0.556796570650734	0.254303
protein_coding	EIF2AK2	ENSG00000055332.17	-0.153096046327018	0.199727359825426	0.576752128982741	0.239011
protein_coding	CEBPZOS	ENSG00000218739.9	-0.162782258206861	0.160044439222285	0.533455226328018	0.272902
protein_coding	CEBPZ	ENSG00000115816.14	-0.01929294141176	0.854226877442434	0.957988337122994	0.0186398
protein_coding	PRKD3	ENSG00000115825.9	-0.0565808218614143	0.60163900758261	0.862620316960572	0.0641803
protein_coding	QPCT	ENSG00000115828.16	0.119020518727391	0.182659975639367	0.560241174326922	0.251625
protein_coding	CDC42EP3	ENSG00000163171.7	1.05466708533412	0.000402361294847993	0.0163465982053578	1.78657
protein_coding	CYP1B1	ENSG00000138061.11	-0.167951727923185	0.162298887356203	0.535393045587534	0.271327
protein_coding	ATL2	ENSG00000119787.13	0.0351622931759377	0.666890488104718	0.895292400024265	0.0480351
protein_coding	HNRNPLL	ENSG00000143889.15	0.00906270325569459	0.904197121115533	0.972498579057382	0.012111
protein_coding	GALM	ENSG00000143891.16	-0.0482195906155766	0.552930617599515	0.831934392905503	0.0799109
protein_coding	SRSF7	ENSG00000115875.18	0.149215263308903	0.212263945787027	0.590354179696669	0.228887
protein_coding	GEMIN6	ENSG00000152147.10	-0.133338251933074	0.15791062693831	0.530070006368024	0.275667
protein_coding	MORN2	ENSG00000188010.13	0.0196920090527216	0.798187818794487	0.941316106094465	0.0262645
protein_coding	SOS1	ENSG00000115904.12	0.353107220015371	0.0201733479932823	0.18890086252508	0.723766
protein_coding	MAP4K3	ENSG00000011566.14	-0.155212444267089	0.119299661492321	0.474964375305447	0.323339
protein_coding	SLC8A1	ENSG00000183023.18	0.0960822071578752	0.232303919615718	0.609589685593978	0.214962
protein_coding	PKDCC	ENSG00000162878.12	0.0690584380014894	0.299806429854086	0.674936220544441	0.170737
protein_coding	EML4	ENSG00000143924.18	-0.371397681560375	0.026041851300983	0.216211228648761	0.665122
protein_coding	COX7A2L	ENSG00000115944.14	0.16343135250251	0.165189971076865	0.538324964568135	0.268955
protein_coding	MTA3	ENSG00000057935.13	-0.0336521667219294	0.730495171782686	0.918237718853341	0.0370449
protein_coding	ZFP36L2	ENSG00000152518.7	1.0100646487136	0.000945363865079905	0.0296286351651031	1.52829
protein_coding	THADA	ENSG00000115970.18	0.0884254795264121	0.330197860422701	0.694745397826397	0.158174
protein_coding	DYNC2LI1	ENSG00000138036.18	-0.0393285386110047	0.611130875815415	0.866651381412085	0.0621556
protein_coding	LRPPRC	ENSG00000138095.18	-0.127062443934088	0.267842796602078	0.648054791884489	0.188388
protein_coding	PPM1B	ENSG00000138032.20	0.130105202512928	0.167952559384654	0.54268446282613	0.265453
protein_coding	PREPL	ENSG00000138078.15	-0.115351749117063	0.295342072681864	0.670738356865819	0.173447
protein_coding	SIX2	ENSG00000170577.7	0.138528307630313	0.224748429497988	0.603001289709747	0.219682
protein_coding	SRBD1	ENSG00000068784.12	-0.0447337877758771	0.468836350805348	0.783788074272596	0.105801
protein_coding	PRKCE	ENSG00000171132.13	-0.23669259658766	0.0544474530698413	0.326149520649685	0.486583
protein_coding	EPAS1	ENSG00000116016.13	0.877266778479359	0.00041664629486405	0.0167778140147678	1.77526
protein_coding	RHOQ	ENSG00000119729.11	0.155019753524141	0.194908489482674	0.572415013453061	0.242289
protein_coding	PIGF	ENSG00000151665.12	-0.0711980654931803	0.386091546573386	0.734361657701692	0.13409
protein_coding	CRIPT	ENSG00000119878.5	0.390511998140046	0.0246680632904551	0.208829311740514	0.680209
protein_coding	SOCS5	ENSG00000171150.8	0.114657786259509	0.29061930665548	0.665802276224999	0.176655
protein_coding	MCFD2	ENSG00000180398.12	0.252992512772096	0.0673029883904921	0.360612555388327	0.442959
protein_coding	TTC7A	ENSG00000068724.15	-0.00639374764250291	0.9383523230921	0.982156263090085	0.00781941
protein_coding	CALM2	ENSG00000143933.16	0.28203888725613	0.0483874727120049	0.305462629875992	0.515042
protein_coding	MSH2	ENSG00000095002.14	-0.0832476970722102	0.30906224423171	0.683542050736327	0.165235
protein_coding	MSH6	ENSG00000116062.14	0.096991518569881	0.371096625795825	0.724974096255553	0.139678
protein_coding	FBXO11	ENSG00000138081.20	0.0400646903471365	0.702721294917617	0.907704021048634	0.0420557
protein_coding	PPP1R21	ENSG00000162869.15	0.00975426682054336	0.904491484954148	0.972498579057382	0.012111
protein_coding	STON1	ENSG00000243244.6	0.037486911272151	0.705998535762334	0.90839942644487	0.0417231
protein_coding	ERLEC1	ENSG00000068912.13	0.465650671450096	0.00989773420675551	0.12671595011758	0.897169
protein_coding	PSME4	ENSG00000068878.14	0.225881632754665	0.0900453415163371	0.417192816668655	0.379663
protein_coding	ACYP2	ENSG00000170634.12	0.0307661414502175	0.694436085241827	0.905567152969797	0.0430793
protein_coding	SPTBN1	ENSG00000115306.15	-0.316402517719107	0.005700121076244	0.0950579539874519	1.02201
protein_coding	RTN4	ENSG00000115310.17	-0.199746727356548	0.051267659783562	0.315609648189829	0.50085
protein_coding	RPS27A	ENSG00000143947.13	0.278935796158995	0.011277145603101	0.137262833499263	0.862447
protein_coding	MTIF2	ENSG00000085760.14	-0.0616320673372144	0.550090541334717	0.830227625627612	0.0808028
protein_coding	CCDC88A	ENSG00000115355.16	0.1438734371676	0.220007948437334	0.59836139740127	0.223036
protein_coding	CFAP36	ENSG00000163001.11	0.0770494702465886	0.465511387969238	0.782606199589519	0.106457
protein_coding	PPP4R3B	ENSG00000275052.4	-0.0227019788293381	0.81977272916014	0.947829814982651	0.0232696
protein_coding	PNPT1	ENSG00000138035.14	0.0154649329950793	0.807941350957964	0.94474539971722	0.0246852
protein_coding	EFEMP1	ENSG00000115380.19	0.665198817725565	0.00687675919892151	0.10444084666174	0.98113
protein_coding	VRK2	ENSG00000028116.17	0.063790888010366	0.456687458060243	0.778557894152491	0.108709
protein_coding	PEX13	ENSG00000162928.8	-0.0674055327726535	0.34993294447416	0.710396747225829	0.148499
protein_coding	KIAA1841	ENSG00000162929.13	-0.0506107555103121	0.428821580833187	0.764271437927627	0.116752
protein_coding	USP34	ENSG00000115464.14	-0.129078946570867	0.221793426080607	0.600114341652655	0.221766
protein_coding	XPO1	ENSG00000082898.16	0.0456714017892546	0.66810511131854	0.896045695670731	0.0476698
protein_coding	FAM161A	ENSG00000170264.12	-0.0640651893605328	0.32799765621621	0.694573246352318	0.158282
protein_coding	CCT4	ENSG00000115484.14	0.203491044237594	0.0738839071787609	0.376252253772175	0.424521
protein_coding	COMMD1	ENSG00000173163.10	-0.121152389328412	0.204895127651008	0.583440264064322	0.234004
protein_coding	B3GNT2	ENSG00000170340.10	0.476465217782117	0.0167935336771368	0.16999965818683	0.769552
protein_coding	EHBP1	ENSG00000115504.14	0.05704592746741	0.585860419641752	0.853170319570695	0.0689643
protein_coding	MDH1	ENSG00000014641.17	0.166131674216178	0.172663770032523	0.549132214790801	0.260323
protein_coding	UGP2	ENSG00000169764.15	-0.0388266086256817	0.728085487638594	0.917986447680078	0.0371637
protein_coding	VPS54	ENSG00000143952.19	0.077826499912681	0.290543875603524	0.665796331634949	0.176659
protein_coding	AFTPH	ENSG00000119844.15	0.0200731698365619	0.82896125992662	0.94997364008864	0.0222884
protein_coding	SERTAD2	ENSG00000179833.4	0.320438937600226	0.0361133340143435	0.259318135290741	0.586167
protein_coding	SLC1A4	ENSG00000115902.10	-0.737517716938816	0.00734433304821122	0.109161867306827	0.961929
protein_coding	CEP68	ENSG00000011523.13	-0.504118590670381	0.0110771093946988	0.135550009339949	0.8679
protein_coding	RAB1A	ENSG00000138069.17	0.415928820016763	0.00194112714807917	0.0477085069591857	1.3214
protein_coding	ACTR2	ENSG00000138071.13	0.109793765108085	0.279454186969906	0.658453974397316	0.181475
protein_coding	SPRED2	ENSG00000198369.9	-0.0258713676906278	0.707410591358167	0.909101675186982	0.0413875
protein_coding	ETAA1	ENSG00000143971.8	0.105545661710451	0.0773094138756239	0.384904875946121	0.414647
protein_coding	WDR92	ENSG00000243667.6	-0.0374141984547029	0.610390212440339	0.866124950623585	0.0624195
protein_coding	PNO1	ENSG00000115946.7	-0.0389626005071935	0.613801943143198	0.868596844399986	0.0611818
protein_coding	PPP3R1	ENSG00000221823.10	-0.0581018723721603	0.559977477793122	0.836259345436428	0.077659
protein_coding	CNRIP1	ENSG00000119865.8	0.0646607904827718	0.554834826245618	0.832935645707209	0.0793886
protein_coding	APLF	ENSG00000169621.9	0.0352412680984339	0.659123921796065	0.891543617806722	0.0498574
protein_coding	ANTXR1	ENSG00000169604.19	0.198556747364659	0.115631283548155	0.470189307345945	0.327727
protein_coding	GFPT1	ENSG00000198380.12	0.00377885541948542	0.976393259847957	0.992386657539872	0.00331908
protein_coding	NFU1	ENSG00000169599.12	-0.165495507058086	0.17289605239605	0.549195910708915	0.260273
protein_coding	AAK1	ENSG00000115977.18	0.00218094498728734	0.999721030229238	0.999778409098511	9.62464e-05
protein_coding	ANXA4	ENSG00000196975.15	-0.225201511456193	0.0591922558263199	0.342453424372399	0.465398
protein_coding	GMCL1	ENSG00000087338.4	0.0988162451194371	0.299945218940065	0.674936220544441	0.170737
protein_coding	SNRNP27	ENSG00000124380.10	-0.0578875364352152	0.562560507512501	0.838153074912192	0.0766767
protein_coding	MXD1	ENSG00000059728.10	-0.0273473180759021	0.647812204097415	0.884092469043666	0.0535023
protein_coding	PCBP1	ENSG00000169564.6	-0.18603622046775	0.0651433218880473	0.354871934075471	0.449928
protein_coding	TIA1	ENSG00000116001.15	-0.0302929446173427	0.711987874718987	0.911140550758585	0.0404146
protein_coding	PCYOX1	ENSG00000116005.11	-0.0077057795200647	0.940927060882283	0.98224674061761	0.0077794
protein_coding	SNRPG	ENSG00000143977.13	0.0687194417565781	0.504729393890441	0.804328169646045	0.0945667
protein_coding	FAM136A	ENSG00000035141.7	0.0396835999649791	0.688309643422067	0.903524855119058	0.0440599
protein_coding	TEX261	ENSG00000144043.11	-0.454515849158507	0.00176498697587412	0.0456248085589885	1.3408
protein_coding	NAGK	ENSG00000124357.12	-0.0572419702506601	0.598957205731437	0.861265977283478	0.0648627
protein_coding	MPHOSPH10	ENSG00000124383.8	-0.00747548832301767	0.936086861630966	0.982143860804588	0.00782489
protein_coding	ZNF638	ENSG00000075292.18	-0.0512677921485253	0.63968303718953	0.878995586085607	0.0560133
protein_coding	CYP26B1	ENSG00000003137.8	-0.0460480933305444	0.499989539713857	0.801187311841058	0.0962659
protein_coding	EXOC6B	ENSG00000144036.15	-0.145701482897393	0.1861551419117	0.564860484966781	0.248059
protein_coding	SPR	ENSG00000116096.5	0.0506923149166019	0.569774088200847	0.843016797738168	0.0741638
protein_coding	SFXN5	ENSG00000144040.12	-0.0502715085774392	0.452762273344974	0.77604977332415	0.11011
protein_coding	RAB11FIP5	ENSG00000135631.16	-0.122203639711887	0.278402720139522	0.657911522124595	0.181833
protein_coding	CCT7	ENSG00000135624.15	-0.111193365147928	0.344817723932323	0.706990930710283	0.150586
protein_coding	ALMS1	ENSG00000116127.17	-0.0340235122148148	0.637490257463188	0.878020212441635	0.0564955
protein_coding	TPRKB	ENSG00000144034.14	-0.142974123379961	0.18668927342791	0.565262222061784	0.24775
protein_coding	DUSP11	ENSG00000144048.10	0.0468800352489988	0.592126792069266	0.856541718806631	0.0672515
protein_coding	STAMBP	ENSG00000124356.15	0.303112189066192	0.042950119220022	0.284834012211585	0.545408
protein_coding	DGUOK	ENSG00000114956.19	-0.0514078319987671	0.631033888231831	0.87544100354032	0.0577731
protein_coding	TET3	ENSG00000187605.15	-0.0917664864727718	0.0924468055938091	0.422443014428875	0.374232
protein_coding	BOLA3	ENSG00000163170.11	0.191168780311328	0.10646638449921	0.453922211150783	0.343019
protein_coding	MOB1A	ENSG00000114978.17	0.0836620927649705	0.453739385837466	0.776273952075665	0.109985
protein_coding	MTHFD2	ENSG00000065911.11	-1.33492029888208	1.73114745116554e-05	0.00208216037514529	2.68149
protein_coding	DCTN1	ENSG00000204843.12	-0.0774153023282119	0.459039433986256	0.78110191103283	0.107292
protein_coding	WDR54	ENSG00000005448.16	-0.00180297028010042	0.984049976439218	0.995330837918676	0.00203254
protein_coding	RTKN	ENSG00000114993.16	-0.0547538890545095	0.434001441819932	0.766758248874372	0.115342
protein_coding	MOGS	ENSG00000115275.12	0.0312547151127832	0.768047850496366	0.931592594397435	0.030774
protein_coding	AUP1	ENSG00000115307.16	0.195966718782886	0.124202066779679	0.481851509090958	0.317087
protein_coding	HTRA2	ENSG00000115317.11	0.112054735124044	0.28871055926996	0.663758355705912	0.17799
protein_coding	LOXL3	ENSG00000115318.11	0.397447889785829	0.0233910057262248	0.203137373117858	0.69221
protein_coding	DOK1	ENSG00000115325.13	-0.0122834070480022	0.907861539271511	0.973845643717702	0.0115099
protein_coding	HK2	ENSG00000159399.9	0.249572926318718	0.0571622540582886	0.335237368397578	0.474648
protein_coding	POLE4	ENSG00000115350.11	-0.0841601446900349	0.378592085893128	0.728015538565397	0.137859
protein_coding	MRPL19	ENSG00000115364.13	-0.012728052592829	0.892960030828752	0.967989455105223	0.0141294
protein_coding	SUCLG1	ENSG00000163541.11	-0.104461962026634	0.341227432097696	0.704417334418481	0.15217
protein_coding	TMSB10	ENSG00000034510.5	-0.0560028481805519	0.62993885997112	0.874938125182387	0.0580227
protein_coding	KCMF1	ENSG00000176407.17	0.0603135449225713	0.560159279302839	0.836259345436428	0.077659
protein_coding	TCF7L1	ENSG00000152284.4	0.087412598847277	0.414330816296197	0.754095770797977	0.122573
protein_coding	TGOLN2	ENSG00000152291.13	-0.0126099382568296	0.900356832008747	0.97095980580906	0.0127987
protein_coding	RETSAT	ENSG00000042445.13	-0.0331439317441666	0.757839897830534	0.926907307384549	0.0329637
protein_coding	ELMOD3	ENSG00000115459.17	-0.12434966006125	0.170182722047555	0.546222002189854	0.262631
protein_coding	CAPG	ENSG00000042493.15	-0.725204101212241	0.00176458979256641	0.0456248085589885	1.3408
protein_coding	MAT2A	ENSG00000168906.12	-0.0978318539731047	0.276745298557676	0.65690178502096	0.1825
protein_coding	GGCX	ENSG00000115486.11	0.038082520854471	0.675471727677462	0.898687616082624	0.0463912
protein_coding	VAMP5	ENSG00000168899.4	-0.0158039860913512	0.857023814677785	0.959585336840964	0.0179164
protein_coding	RNF181	ENSG00000168894.9	-0.0891976115835877	0.418886204288534	0.757180372731974	0.120801
protein_coding	TMEM150A	ENSG00000168890.13	0.0456873635062126	0.649554398622398	0.885561929235713	0.0527811
protein_coding	USP39	ENSG00000168883.19	-0.171407329533269	0.150594926386997	0.523450231883204	0.281125
protein_coding	C2orf68	ENSG00000168887.10	0.0493905432424969	0.54552852548123	0.827208334619324	0.0823851
protein_coding	ATOH8	ENSG00000168874.12	0.131207196340139	0.130596768359513	0.492061310374463	0.307981
protein_coding	ST3GAL5	ENSG00000115525.17	-0.103558029335854	0.178519635008615	0.556783429466521	0.254314
protein_coding	POLR1A	ENSG00000068654.15	-0.128114383725467	0.125283163388222	0.483596309800004	0.315517
protein_coding	PTCD3	ENSG00000132300.18	-0.161982886311947	0.152698201566145	0.524151055394718	0.280544
protein_coding	IMMT	ENSG00000132305.20	0.136240953280581	0.228966971208047	0.606485352227266	0.21718
protein_coding	MRPL35	ENSG00000132313.14	-0.0181370391130877	0.849572505121834	0.957037982376633	0.0190708
protein_coding	KDM3A	ENSG00000115548.16	-0.16071698893721	0.149445158916355	0.522600687702526	0.28183
protein_coding	CHMP3	ENSG00000115561.15	-0.336461964570991	0.00956985237847299	0.125022293629297	0.903013
protein_coding	RNF103	ENSG00000239305.6	-0.00599571813875062	0.955454239360833	0.987718156371465	0.00536696
protein_coding	RMND5A	ENSG00000153561.12	-0.248085122524739	0.0607615409456634	0.346758190548105	0.459973
protein_coding	KRCC1	ENSG00000172086.7	0.162266613431943	0.179780426768808	0.557831935198124	0.253497
protein_coding	THNSL2	ENSG00000144115.16	0.0120421740581074	0.897252729143811	0.969936991142807	0.0132565
protein_coding	EIF2AK3	ENSG00000172071.11	0.10970470998816	0.197664367579447	0.574880682164722	0.240422
protein_coding	RPIA	ENSG00000153574.8	0.00798165875632931	0.907045610153728	0.97347867494855	0.0116736
protein_coding	MRPS5	ENSG00000144029.11	0.135017499242918	0.251211721135912	0.627364604650766	0.20248
protein_coding	KCNIP3	ENSG00000115041.12	0.27841608281686	0.014770699915043	0.158886864914461	0.798912
protein_coding	ANKRD36C	ENSG00000174501.14	-0.100048738669409	0.268239249269152	0.648351477336053	0.188189
protein_coding	STARD7	ENSG00000084090.13	0.222714495962232	0.0618751345920662	0.346994236384096	0.459678
protein_coding	TMEM127	ENSG00000135956.8	-0.120993531534186	0.287919284283493	0.663519574215268	0.178146
protein_coding	CIAO1	ENSG00000144021.2	0.143292103109272	0.201045494741932	0.578092754776974	0.238002
protein_coding	SNRNP200	ENSG00000144028.14	0.0497051203022915	0.638196750774104	0.878313233788932	0.0563506
protein_coding	ARID5A	ENSG00000196843.15	1.98338325756563	1.51655802732058e-05	0.00187335904428883	2.72738
protein_coding	KANSL3	ENSG00000114982.17	0.115834557195203	0.286596660464711	0.662535466773351	0.178791
protein_coding	LMAN2L	ENSG00000114988.11	0.0640957100395939	0.507086096199564	0.805458098781569	0.093957
protein_coding	SEMA4C	ENSG00000168758.10	0.0703796850695445	0.467660677590829	0.783788074272596	0.105801
protein_coding	COX5B	ENSG00000135940.6	0.0125707597796441	0.902238039477933	0.971951654483734	0.0123553
protein_coding	ACTR1B	ENSG00000115073.7	0.0490068277210868	0.649567086262494	0.885561929235713	0.0527811
protein_coding	TMEM131	ENSG00000075568.16	-0.0226384959383842	0.840804082463021	0.954173996995232	0.0203724
protein_coding	INPP4A	ENSG00000040933.15	0.00141556866735224	0.979649809525384	0.992901531086766	0.00309382
protein_coding	COA5	ENSG00000183513.8	0.0224254129225827	0.741280880447575	0.920820719596579	0.0358249
protein_coding	UNC50	ENSG00000115446.11	0.114080530348783	0.292192952833562	0.667209603900344	0.175738
protein_coding	MITD1	ENSG00000158411.11	0.259520812301854	0.0638711713964593	0.351910205926002	0.453568
protein_coding	MRPL30	ENSG00000185414.19	0.0400436838384677	0.6820966103552	0.900462587454208	0.0455343
protein_coding	TXNDC9	ENSG00000115514.11	-0.000371104277502708	0.995242293123444	0.998848243460848	0.00050049
protein_coding	EIF5B	ENSG00000158417.10	0.271060214268547	0.0301322661862749	0.233430065891391	0.631843
protein_coding	REV1	ENSG00000135945.9	-0.10332138034516	0.270867947134309	0.650824192280988	0.186536
protein_coding	AFF3	ENSG00000144218.18	-0.103978374147749	0.126064545085749	0.485321999652845	0.31397
protein_coding	NPAS2	ENSG00000170485.16	0.051193151957058	0.537698651350281	0.823075323324147	0.0845604
protein_coding	RPL31	ENSG00000071082.10	0.40834378126613	0.0012851142997788	0.0366934341224942	1.43541
protein_coding	TBC1D8	ENSG00000204634.12	0.177458501384066	0.0784956842015886	0.387955891209752	0.411218
protein_coding	CNOT11	ENSG00000158435.7	-0.0525286481546425	0.60827526738842	0.865380243974443	0.062793
protein_coding	RNF149	ENSG00000163162.8	-0.00055677142879624	0.997573172318236	0.999742814806121	0.000111708
protein_coding	MAP4K4	ENSG00000071054.16	0.151180647970335	0.158647412750662	0.531263943711424	0.27469
protein_coding	IL1R1	ENSG00000115594.11	1.02917827515251	0.000129520004250852	0.00790840050151561	2.10191
protein_coding	MRPS9	ENSG00000135972.8	-0.0139842710435106	0.85534281888283	0.958760111270135	0.01829
protein_coding	TGFBRAP1	ENSG00000135966.12	-0.406918932204566	0.0181861830158967	0.178752579514314	0.747748
protein_coding	C2orf49	ENSG00000135974.9	0.0556469703445447	0.526748700996711	0.816673867870672	0.0879513
protein_coding	FHL2	ENSG00000115641.18	0.0810995266130965	0.456149226928389	0.778436611130147	0.108777
protein_coding	NCK2	ENSG00000071051.13	0.00498143867815705	0.961313718907264	0.988995361844013	0.00480575
protein_coding	UXS1	ENSG00000115652.14	0.0350151498213599	0.746261683310654	0.920975024249988	0.0357521
protein_coding	GCC2	ENSG00000135968.20	0.1253492578362	0.267516154765644	0.647950495684354	0.188458
protein_coding	LIMS1	ENSG00000169756.16	-0.333396761375076	0.0202468135812659	0.189018147056408	0.723496
protein_coding	RANBP2	ENSG00000153201.15	-0.0120318084659129	0.939350259748645	0.98224674061761	0.0077794
protein_coding	SH3RF3	ENSG00000172985.10	-0.0402873803463447	0.678197535320303	0.89941885074245	0.046038
protein_coding	SEPT10	ENSG00000186522.14	0.646421825714252	0.00342507826274193	0.0697297113579599	1.15658
protein_coding	SOWAHC	ENSG00000198142.4	-0.068799113273605	0.399921596033764	0.745753429078874	0.127405
protein_coding	MTLN	ENSG00000175701.10	0.107614062170945	0.327683391244619	0.694494291529576	0.158331
protein_coding	BCL2L11	ENSG00000153094.22	0.0798852585992825	0.289739508375505	0.664897908094741	0.177245
protein_coding	TMEM87B	ENSG00000153214.10	0.0462638159858807	0.675062056009488	0.898588210437463	0.0464393
protein_coding	ZC3H8	ENSG00000144161.12	0.0907134103521518	0.217398328584194	0.59756362126219	0.223616
protein_coding	ZC3H6	ENSG00000188177.13	0.0627010124737909	0.547758376905987	0.82870892474307	0.081598
protein_coding	TTL	ENSG00000114999.7	0.266495839296355	0.0594344047465259	0.343419654733245	0.464175
protein_coding	CHCHD5	ENSG00000125611.15	-0.204799651058724	0.0681828254067939	0.363204666109267	0.439849
protein_coding	SLC20A1	ENSG00000144136.10	-0.506133054753696	0.0137351104946564	0.153863535578007	0.812864
protein_coding	CKAP2L	ENSG00000169607.12	-0.00854036068256819	0.828813993596962	0.94997364008864	0.0222884
protein_coding	IL1RN	ENSG00000136689.18	0.113941869097745	0.150334858931548	0.523450231883204	0.281125
protein_coding	PSD4	ENSG00000125637.15	0.0210336923103323	0.779331236941029	0.934442263517151	0.0294475
protein_coding	RABL2A	ENSG00000144134.18	-0.119093546599968	0.160098346234606	0.533455226328018	0.272902
protein_coding	SLC35F5	ENSG00000115084.13	0.13189601554977	0.164127377044735	0.537787946302462	0.269389
protein_coding	ACTR3	ENSG00000115091.11	0.102736639661013	0.367286859244329	0.722325555153273	0.141267
protein_coding	DDX18	ENSG00000088205.12	0.0398592183044159	0.709505052833608	0.910108848783272	0.0409067
protein_coding	CCDC93	ENSG00000125633.10	-0.0367498645384981	0.712556866568033	0.911140550758585	0.0404146
protein_coding	INSIG2	ENSG00000125629.14	0.252424618049223	0.0482763587686265	0.305182707817437	0.51544
protein_coding	EN1	ENSG00000163064.6	-0.131121655255156	0.0860213295640928	0.405587877008876	0.391915
protein_coding	STEAP3	ENSG00000115107.19	-0.0698549218673001	0.393305705825444	0.739447494228786	0.131093
protein_coding	DBI	ENSG00000155368.16	-0.0928307523473055	0.388654343280376	0.736003594764018	0.13312
protein_coding	PTPN4	ENSG00000088179.8	-0.00190039800185716	0.979410117621761	0.992901531086766	0.00309382
protein_coding	RALB	ENSG00000144118.13	-0.137787020375482	0.23029149210647	0.60796792154053	0.216119
protein_coding	CLASP1	ENSG00000074054.18	-0.130484464704578	0.250448746155074	0.626533111276281	0.203056
protein_coding	NIFK	ENSG00000155438.11	0.109190722660832	0.269989087109082	0.65032154025405	0.186872
protein_coding	TSN	ENSG00000211460.11	-0.118303181833958	0.293753186735727	0.668655968384519	0.174797
protein_coding	GYPC	ENSG00000136732.15	0.562010944292916	0.00025259082078289	0.0120256911082104	1.91989
protein_coding	BIN1	ENSG00000136717.14	0.0967020632813465	0.371429572408917	0.724974096255553	0.139678
protein_coding	ERCC3	ENSG00000163161.13	-0.0223986915276546	0.817584418900882	0.947336693265681	0.0234956
protein_coding	MAP3K2	ENSG00000169967.16	-0.158168850689491	0.185480648552783	0.563843900372794	0.248841
protein_coding	IWS1	ENSG00000163166.14	0.0772610528376947	0.460988490897304	0.781565457787585	0.107035
protein_coding	WDR33	ENSG00000136709.11	-0.00219597958067448	0.975671934887406	0.992288325674264	0.00336212
protein_coding	POLR2D	ENSG00000144231.10	-0.0245671567587527	0.793076122128547	0.93933390849856	0.02718
protein_coding	AMMECR1L	ENSG00000144233.9	-0.0491661151936841	0.611337618044889	0.866651381412085	0.0621556
protein_coding	SAP130	ENSG00000136715.18	-0.242147013468169	0.0536056175820448	0.323011832773548	0.490782
protein_coding	UGGT1	ENSG00000136731.12	0.00691165869286138	0.958577501798675	0.988421539079716	0.0050578
protein_coding	HS6ST1	ENSG00000136720.6	0.181714435032514	0.0268918777814816	0.219221449336624	0.659117
protein_coding	SMPD4	ENSG00000136699.19	-0.0734768681655236	0.452443927664011	0.77604977332415	0.11011
protein_coding	MZT2B	ENSG00000152082.13	0.0805849942334484	0.42177922445026	0.759079956243195	0.119712
protein_coding	CCDC115	ENSG00000136710.9	-0.0992995536539062	0.285335175776003	0.661656225714978	0.179368
protein_coding	IMP4	ENSG00000136718.9	0.00455007734514642	0.967744191054379	0.990180352980275	0.0042857
protein_coding	PTPN18	ENSG00000072135.12	-0.00646245046759531	0.931080747314779	0.980255493460776	0.00866072
protein_coding	FAM168B	ENSG00000152102.17	-0.131278004431376	0.247307958458515	0.624265289762507	0.204631
protein_coding	PLEKHB2	ENSG00000115762.16	0.0169102901358801	0.866784115870095	0.962212118618241	0.0167292
protein_coding	MZT2A	ENSG00000173272.15	0.163772935735228	0.175370212337746	0.553988530702753	0.256499
protein_coding	LYPD1	ENSG00000150551.10	0.0727724857137612	0.00295266409239117	0.0636563737465747	1.19616
protein_coding	MGAT5	ENSG00000152127.8	0.598962259416285	0.00458791283118805	0.0827181680273964	1.0824
protein_coding	CCNT2	ENSG00000082258.12	-0.195786005145048	0.11679491799011	0.47124246998185	0.326756
protein_coding	RAB3GAP1	ENSG00000115839.17	-0.307709846038581	0.0301138895123179	0.233430065891391	0.631843
protein_coding	R3HDM1	ENSG00000048991.16	0.0796329806888747	0.362730842108595	0.719745941203441	0.142821
protein_coding	UBXN4	ENSG00000144224.16	0.259186898283864	0.0377111768541923	0.266380689326428	0.574497
protein_coding	MCM6	ENSG00000076003.4	0.0519112037668343	0.511866794687543	0.807883229327863	0.0926514
protein_coding	DARS	ENSG00000115866.10	0.136183339187289	0.242838701210281	0.621509138829359	0.206552
protein_coding	HNMT	ENSG00000150540.13	-0.147237143134838	0.168787345597743	0.544431153130293	0.264057
protein_coding	SPOPL	ENSG00000144228.8	0.00931481853360331	0.901211542788581	0.971365234669624	0.0126174
protein_coding	KYNU	ENSG00000115919.14	0.725432744658932	0.00773681475685664	0.112218909368989	0.949934
protein_coding	GTDC1	ENSG00000121964.14	0.0304375498090906	0.687655909562915	0.903141188119915	0.0442444
protein_coding	ZEB2	ENSG00000169554.19	0.131188548970776	0.248959078526817	0.62491305996666	0.20418
protein_coding	ACVR2A	ENSG00000121989.14	-0.114862150070618	0.12548850747682	0.483596309800004	0.315517
protein_coding	ORC4	ENSG00000115947.13	-0.196979997473302	0.025317344978239	0.212305429198352	0.673039
protein_coding	MBD5	ENSG00000204406.13	0.00375065867727106	0.971116021352703	0.990401824298233	0.00418857
protein_coding	EPC2	ENSG00000135999.11	-0.141946247624871	0.181247324514254	0.55968004398609	0.25206
protein_coding	MMADHC	ENSG00000168288.12	0.209605216683043	0.106814087886971	0.454345080211635	0.342614
protein_coding	RND3	ENSG00000115963.13	0.227751201793857	0.0550440806991062	0.327472517496423	0.484825
protein_coding	RBM43	ENSG00000184898.6	-0.248948224008733	0.0639491794978269	0.351910205926002	0.453568
protein_coding	NMI	ENSG00000123609.10	-0.0484146768108592	0.577593934089712	0.849198829595607	0.0709906
protein_coding	TNFAIP6	ENSG00000123610.4	0.0221504937415495	0.753282278923293	0.924818733209514	0.0339434
protein_coding	RIF1	ENSG00000080345.17	0.0750735582757723	0.491977449783733	0.797794193449194	0.0981091
protein_coding	STAM2	ENSG00000115145.9	-0.0161752623796773	0.875641991700984	0.964100769972135	0.0158776
protein_coding	FMNL2	ENSG00000157827.19	-0.00929456694840066	0.917831350586034	0.976441839499315	0.0103536
protein_coding	PRPF40A	ENSG00000196504.16	0.211227264197011	0.0670830854160704	0.359651896650029	0.444118
protein_coding	NR4A2	ENSG00000153234.13	0.0707158102901768	0.0325955012318117	0.243427677091495	0.61363
protein_coding	GPD2	ENSG00000115159.15	0.0147726644287456	0.862757460132025	0.960826747449664	0.0173549
protein_coding	GALNT5	ENSG00000136542.8	0.122863192403896	0.296960447188765	0.672742366233581	0.172151
protein_coding	ACVR1	ENSG00000115170.13	-0.306719342615963	0.0416700255448926	0.280537576357584	0.552009
protein_coding	PKP4	ENSG00000144283.21	0.0602260883476746	0.578437100735155	0.849368425942254	0.0709039
protein_coding	TANC1	ENSG00000115183.14	-0.100161355521654	0.312305014761891	0.684233967972395	0.164795
protein_coding	BAZ2B	ENSG00000123636.17	0.00481620935777783	0.966003731600592	0.989711342446477	0.00449145
protein_coding	MARCH7	ENSG00000136536.14	-0.0326011666555948	0.75949175869266	0.927302132920741	0.0327787
protein_coding	CD302	ENSG00000241399.6	0.161682910549808	0.10467221423259	0.449628153336517	0.347147
protein_coding	PLA2R1	ENSG00000153246.12	-0.152104342208953	0.141467984442766	0.508715652037183	0.293525
protein_coding	RBMS1	ENSG00000153250.19	0.353271587760878	0.021666786755492	0.195788899082225	0.708212
protein_coding	TANK	ENSG00000136560.13	0.0601659499111457	0.58201993241125	0.850402926290237	0.0703753
protein_coding	PSMD14	ENSG00000115233.11	-0.0449343032764282	0.670019073723132	0.896328739670728	0.0475327
protein_coding	DPP4	ENSG00000197635.9	0.0163945855064786	0.867528910466396	0.962212118618241	0.0167292
protein_coding	FAP	ENSG00000078098.13	-0.0905021004180507	0.418207364981642	0.757180372731974	0.120801
protein_coding	SCN2A	ENSG00000136531.15	-0.0353202432472822	0.503689084271986	0.804219367221214	0.0946255
protein_coding	SCN9A	ENSG00000169432.15	-0.116673021360224	0.24023391556421	0.619806733746144	0.207744
protein_coding	STK39	ENSG00000198648.10	-0.051825816715182	0.544841096394872	0.826989440071537	0.0825
protein_coding	CERS6	ENSG00000172292.14	-0.16826843211649	0.153681557905268	0.525749670962595	0.279221
protein_coding	KLHL41	ENSG00000239474.6	0.124890927284584	0.0082761313289356	0.11557725440656	0.937128
protein_coding	FASTKD1	ENSG00000138399.17	-9.07169260409446e-05	0.99331942710796	0.998014166101765	0.000863294
protein_coding	PPIG	ENSG00000138398.15	0.187077175266522	0.127153088996498	0.486245289863462	0.313145
protein_coding	SSB	ENSG00000138385.15	0.154837467969291	0.173790620742164	0.550839134606146	0.258975
protein_coding	METTL5	ENSG00000138382.14	0.477655559872236	0.0157381006545887	0.164226002378533	0.784558
protein_coding	UBR3	ENSG00000144357.16	-0.0922896543535369	0.320371175010902	0.689465312126276	0.161488
protein_coding	GORASP2	ENSG00000115806.12	0.0704587989628119	0.514465494400705	0.809559146895652	0.0917514
protein_coding	TLK1	ENSG00000198586.13	0.20387857891963	0.113785391823212	0.467996621591265	0.329757
protein_coding	METTL8	ENSG00000123600.19	-0.0802268669921417	0.418393902346172	0.757180372731974	0.120801
protein_coding	CYBRD1	ENSG00000071967.11	0.178839617023684	0.149319242086714	0.522560180671767	0.281864
protein_coding	DYNC1I2	ENSG00000077380.15	-0.186972350037183	0.133560097648151	0.495684888468442	0.304794
protein_coding	SLC25A12	ENSG00000115840.13	-0.18245690720076	0.0637837641647052	0.351910205926002	0.453568
protein_coding	HAT1	ENSG00000128708.12	0.223512164132906	0.0585489694306138	0.340239116061819	0.468216
protein_coding	DLX1	ENSG00000144355.14	-0.101692480965874	0.2768755725064	0.65704039675	0.182408
protein_coding	DLX2	ENSG00000115844.10	-0.232887338671884	0.0336925362437842	0.247578265182373	0.606287
protein_coding	ITGA6	ENSG00000091409.14	-0.202061914934498	0.0160596376998419	0.166775783396394	0.777867
protein_coding	PDK1	ENSG00000152256.13	1.08363800919726	0.00152296217977885	0.0407536398031983	1.38983
protein_coding	MAP3K20	ENSG00000091436.16	0.476130179989428	0.00174663319025163	0.0454871053905701	1.34211
protein_coding	SP3	ENSG00000172845.14	0.018127342394341	0.826382335823823	0.949859549257133	0.0223406
protein_coding	OLA1	ENSG00000138430.15	0.108094628542836	0.309212664734067	0.683542050736327	0.165235
protein_coding	CIR1	ENSG00000138433.15	0.203058358696946	0.101191306933649	0.441733398605771	0.35484
protein_coding	SCRN3	ENSG00000144306.14	-0.0836804215823329	0.225087535306082	0.603379812385014	0.219409
protein_coding	GPR155	ENSG00000163328.13	0.0841905774666445	0.16074709357924	0.533455226328018	0.272902
protein_coding	WIPF1	ENSG00000115935.17	-0.151701985531845	0.195544502020981	0.572724220754176	0.242054
protein_coding	CHN1	ENSG00000128656.13	-0.10453644329031	0.31800219701097	0.688191542976234	0.162291
protein_coding	ATF2	ENSG00000115966.16	-0.103621067695252	0.261969456039439	0.640113017283217	0.193743
protein_coding	ATP5MC3	ENSG00000154518.9	-0.0332765791034309	0.762145020832659	0.929019347525647	0.0319752
protein_coding	LNPK	ENSG00000144320.13	0.294728294060708	0.0480858326044941	0.304620623723381	0.516241
protein_coding	MTX2	ENSG00000128654.13	-0.0771762410433919	0.370977469532877	0.724974096255553	0.139678
protein_coding	HNRNPA3	ENSG00000170144.20	0.0114046578392956	0.917369718038365	0.97632746449979	0.0104045
protein_coding	NFE2L2	ENSG00000116044.15	-0.163854040315439	0.142289327879934	0.509173808620055	0.293134
protein_coding	AGPS	ENSG00000018510.14	-0.11485519850189	0.242654554754934	0.621509138829359	0.206552
protein_coding	OSBPL6	ENSG00000079156.16	-0.0452646317876453	0.451183804063557	0.775823652988211	0.110237
protein_coding	PRKRA	ENSG00000180228.12	0.130133593012106	0.207453724308114	0.5860702532547	0.23205
protein_coding	FKBP7	ENSG00000079150.17	-0.0632957216581246	0.551008932888712	0.830876386594476	0.0804636
protein_coding	PLEKHA3	ENSG00000116095.10	0.0712564829518618	0.477179781022386	0.788100839464108	0.103418
protein_coding	SESTD1	ENSG00000187231.13	0.153626955512228	0.200203313855109	0.577305517965158	0.238594
protein_coding	CWC22	ENSG00000163510.13	-0.146091865505661	0.199123576821714	0.576212750022963	0.239417
protein_coding	UBE2E3	ENSG00000170035.15	-0.103296051315096	0.348094329374253	0.709543546530563	0.149021
protein_coding	ITGA4	ENSG00000115232.13	0.00629430787061868	0.922308533365538	0.978280610755904	0.00953655
protein_coding	ITPRID2	ENSG00000138434.16	-0.0879323765761457	0.409603856327537	0.751241743717901	0.12422
protein_coding	DNAJC10	ENSG00000077232.17	-0.0738306031216253	0.463141191495187	0.781733771124882	0.106941
protein_coding	FRZB	ENSG00000162998.4	0.0700145506549414	0.482764425172898	0.791141410023984	0.101746
protein_coding	NCKAP1	ENSG00000061676.14	-0.0346112297048569	0.744747702729789	0.920975024249988	0.0357521
protein_coding	ZNF804A	ENSG00000170396.7	0.239662237420922	0.0196168660563786	0.186401011040911	0.729552
protein_coding	ZC3H15	ENSG00000065548.17	0.016150359322256	0.88153456990397	0.965852511505716	0.0150892
protein_coding	ITGAV	ENSG00000138448.11	0.301388865364146	0.0304372514141791	0.234988948629233	0.628953
protein_coding	FAM171B	ENSG00000144369.12	-0.174134993256484	0.156267838699123	0.529249467783876	0.27634
protein_coding	TFPI	ENSG00000003436.15	0.867904069677026	1.57577457276322e-05	0.00192055404928381	2.71657
protein_coding	GULP1	ENSG00000144366.15	0.0352470575344301	0.730468078881455	0.918237718853341	0.0370449
protein_coding	COL3A1	ENSG00000168542.14	-1.03177638423895	0.000411176654104832	0.0166308221025322	1.77909
protein_coding	COL5A2	ENSG00000204262.12	-0.115119634245257	0.310615818330645	0.683542050736327	0.165235
protein_coding	WDR75	ENSG00000115368.9	0.00348238619168932	0.974683372861799	0.992051493484805	0.00346578
protein_coding	SLC40A1	ENSG00000138449.10	1.53344723316695	0.00147518937441179	0.0398955800931899	1.39908
protein_coding	ASNSD1	ENSG00000138381.9	-0.0255210512017465	0.797958508477873	0.941316106094465	0.0262645
protein_coding	ORMDL1	ENSG00000128699.13	0.464837525560586	0.013198353988836	0.150807692264938	0.821577
protein_coding	PMS1	ENSG00000064933.17	-0.0606790203103277	0.438338156717039	0.769600555681433	0.113735
protein_coding	HIBCH	ENSG00000198130.15	0.0622807464358536	0.461982036505122	0.781694784167765	0.106963
protein_coding	INPP1	ENSG00000151689.12	-0.159970124347664	0.157608777086995	0.530070006368024	0.275667
protein_coding	MFSD6	ENSG00000151690.14	-0.0391475557552663	0.644472624128943	0.882301071912936	0.0543832
protein_coding	NAB1	ENSG00000138386.16	-0.00163457345040377	0.987062194688281	0.995996856346791	0.00174203
protein_coding	GLS	ENSG00000115419.12	0.241006059175024	0.0729122619791537	0.374599084875027	0.426433
protein_coding	STAT1	ENSG00000115415.18	0.261764527540382	0.0438995844684202	0.289291362124329	0.538665
protein_coding	MYO1B	ENSG00000128641.18	0.0701874737763495	0.519395682466219	0.812422302091669	0.0902182
protein_coding	NABP1	ENSG00000173559.12	0.96996370700563	0.00423348312288047	0.0789760596454089	1.1025
protein_coding	CAVIN2	ENSG00000168497.4	-0.0409063227893632	0.565042299220372	0.840665959826403	0.0753765
protein_coding	SLC39A10	ENSG00000196950.13	0.179063151496906	0.14566508670316	0.516896179174529	0.286597
protein_coding	STK17B	ENSG00000081320.10	0.709025289777115	0.0029520133217874	0.0636563737465747	1.19616
protein_coding	HECW2	ENSG00000138411.12	0.103691649435418	0.190249709443153	0.568568705799808	0.245217
protein_coding	GTF3C3	ENSG00000119041.10	0.100875420039572	0.282278142893809	0.660437344001099	0.180168
protein_coding	PGAP1	ENSG00000197121.14	-0.010934302449453	0.860846560163823	0.959774686317312	0.0178307
protein_coding	SF3B1	ENSG00000115524.15	-0.0494114830069244	0.623356384602973	0.87327213971736	0.0588504
protein_coding	COQ10B	ENSG00000115520.8	-0.0671283035592084	0.494123752543884	0.798724177188974	0.0976032
protein_coding	HSPD1	ENSG00000144381.16	0.164027784548352	0.181708291984838	0.560241174326922	0.251625
protein_coding	HSPE1	ENSG00000115541.10	0.286531711271276	0.0415023795467355	0.280255446742764	0.552446
protein_coding	MOB4	ENSG00000115540.14	0.0659763005355054	0.506901237941108	0.805458098781569	0.093957
protein_coding	RFTN2	ENSG00000162944.10	0.0481660972577431	0.471514768876953	0.784349972868036	0.10549
protein_coding	SATB2	ENSG00000119042.16	-0.0683688230753174	0.446516713899233	0.773911505831037	0.111309
protein_coding	C2orf69	ENSG00000178074.5	0.0277774959669117	0.791676743896644	0.939018561472226	0.0273258
protein_coding	MAIP1	ENSG00000162972.10	-0.0143418064581454	0.858442133295598	0.959774686317312	0.0178307
protein_coding	SPATS2L	ENSG00000196141.13	-0.282422054434546	0.0381767752933494	0.26759647873164	0.57252
protein_coding	KCTD18	ENSG00000155729.12	-0.0020635297713287	0.980750083712138	0.993796310299595	0.00270262
protein_coding	SGO2	ENSG00000163535.17	-0.0916858632895464	0.225158411632955	0.603392858615315	0.2194
protein_coding	BZW1	ENSG00000082153.17	0.467584707742465	0.0118199048564159	0.141421139126306	0.849486
protein_coding	CLK1	ENSG00000013441.15	0.15931825622581	0.158325234158667	0.530517216071983	0.275301
protein_coding	PPIL3	ENSG00000240344.8	-0.0262964834677693	0.731210567854987	0.918237718853341	0.0370449
protein_coding	NIF3L1	ENSG00000196290.14	0.0317849559665268	0.693088273232506	0.905567152969797	0.0430793
protein_coding	ORC2	ENSG00000115942.8	-0.043518194148767	0.552634988892774	0.831934392905503	0.0799109
protein_coding	FAM126B	ENSG00000155744.9	0.00135789092388034	0.986957380733557	0.995996856346791	0.00174203
protein_coding	NDUFB3	ENSG00000119013.8	0.402477620394752	0.0212319365622125	0.193702783546221	0.712864
protein_coding	CFLAR	ENSG00000003402.19	0.163658674637683	0.170544814436629	0.546362836781221	0.262519
protein_coding	CASP8	ENSG00000064012.21	-0.0467690997181115	0.500183766500884	0.801187311841058	0.0962659
protein_coding	TRAK2	ENSG00000115993.12	-0.00431335262607661	0.955523471735476	0.987718156371465	0.00536696
protein_coding	STRADB	ENSG00000082146.12	0.0110271248609063	0.902550680827354	0.971985835702503	0.0123401
protein_coding	TMEM237	ENSG00000155755.18	-0.174844197110949	0.0716063823164635	0.371694458123108	0.429814
protein_coding	ALS2	ENSG00000003393.14	-0.0747938306151932	0.368920902029727	0.723090902290302	0.140807
protein_coding	FZD7	ENSG00000155760.2	0.654963105293244	0.0019254199653866	0.0477085069591857	1.3214
protein_coding	SUMO1	ENSG00000116030.16	0.0374591882873873	0.712423396702038	0.911140550758585	0.0404146
protein_coding	NOP58	ENSG00000055044.10	0.173642621522767	0.158948631889606	0.531576867942469	0.274434
protein_coding	BMPR2	ENSG00000204217.13	-0.216347784837612	0.0821939357712106	0.39488889957137	0.403525
protein_coding	FAM117B	ENSG00000138439.11	-0.00581310627100895	0.926758270290737	0.979737331603957	0.00889034
protein_coding	WDR12	ENSG00000138442.9	-0.0589636980907854	0.522908590418492	0.814155582526901	0.0892926
protein_coding	NBEAL1	ENSG00000144426.18	0.113590576104953	0.258335533482814	0.635626109617004	0.196798
protein_coding	CYP20A1	ENSG00000119004.15	0.0874669177595262	0.377976076295528	0.727942598197447	0.137903
protein_coding	ABI2	ENSG00000138443.15	-0.311967352709328	0.0373532279576896	0.26489205334464	0.576931
protein_coding	RAPH1	ENSG00000173166.17	0.0708652864791726	0.401329693568416	0.746363021920769	0.12705
protein_coding	PARD3B	ENSG00000116117.17	0.0706505977025718	0.471266353263847	0.784349972868036	0.10549
protein_coding	NRP2	ENSG00000118257.16	0.130654719365191	0.18991088537605	0.567868957547424	0.245752
protein_coding	INO80D	ENSG00000114933.15	0.0708906339114413	0.466941834239807	0.783496076720629	0.105963
protein_coding	NDUFS1	ENSG00000023228.13	-0.0107486925726503	0.93298691872706	0.980505107390671	0.00855014
protein_coding	EEF1B2	ENSG00000114942.13	0.322349533940814	0.0102580613039986	0.129144038194341	0.888926
protein_coding	GPR1	ENSG00000183671.12	-2.20929972259459	1.08172660773799e-05	0.00147583028676611	2.83096
protein_coding	ZDBF2	ENSG00000204186.8	0.053875346311386	0.52689307559178	0.816673867870672	0.0879513
protein_coding	ADAM23	ENSG00000114948.12	0.0334943353171587	0.63477060719609	0.877031154833655	0.056985
protein_coding	FASTKD2	ENSG00000118246.13	-0.0138624792775412	0.858583699639353	0.959774686317312	0.0178307
protein_coding	KLF7	ENSG00000118263.14	-0.165126552439963	0.147747714252502	0.520079889033704	0.28393
protein_coding	CREB1	ENSG00000118260.14	-0.0128484163160877	0.911874510985267	0.975476290803549	0.0107833
protein_coding	CCNYL1	ENSG00000163249.11	-0.0391998586301667	0.687913410311828	0.903349588228764	0.0441441
protein_coding	PLEKHM3	ENSG00000178385.14	-0.115613162996147	0.0909100299801714	0.41948944172072	0.377279
protein_coding	IDH1	ENSG00000138413.13	-0.464890846753673	0.00880997976849735	0.119985456682543	0.920871
protein_coding	PIKFYVE	ENSG00000115020.16	-0.034364950008112	0.739863948974457	0.920650198417576	0.0359053
protein_coding	RPE	ENSG00000197713.14	-0.0267675004240616	0.770755713285049	0.932071331346914	0.0305508
protein_coding	KANSL1L	ENSG00000144445.16	0.00805455038995215	0.913973247314258	0.975909605991995	0.0105904
protein_coding	LANCL1	ENSG00000115365.11	0.0983819886824375	0.368745685486738	0.723090902290302	0.140807
protein_coding	SPAG16	ENSG00000144451.18	0.0204632596450399	0.829073056343519	0.94997364008864	0.0222884
protein_coding	BARD1	ENSG00000138376.10	-0.0575511274926407	0.480695782707945	0.790236107323023	0.102243
protein_coding	ATIC	ENSG00000138363.14	-0.0421967220682507	0.669650302664391	0.896328739670728	0.0475327
protein_coding	FN1	ENSG00000115414.18	-0.333553836393671	0.0178502370477443	0.176972903311746	0.752093
protein_coding	XRCC5	ENSG00000079246.15	0.103752009532974	0.283392471530014	0.660746945414497	0.179965
protein_coding	SMARCAL1	ENSG00000138375.12	0.120990060512593	0.233328922189615	0.610784558343433	0.214112
protein_coding	RPL37A	ENSG00000197756.9	0.316095656786658	0.0010369212716566	0.0317616891890596	1.4981
protein_coding	IGFBP2	ENSG00000115457.9	-0.0365604113322165	0.731783391991972	0.918237718853341	0.0370449
protein_coding	IGFBP5	ENSG00000115461.4	-0.0442423411694419	0.521015459797009	0.813621189979001	0.0895777
protein_coding	TNS1	ENSG00000079308.18	-0.0857601647081587	0.406913436475445	0.749448246804263	0.125258
protein_coding	ARPC2	ENSG00000163466.15	0.0162139211920782	0.893946085128812	0.968653528231682	0.0138315
protein_coding	AAMP	ENSG00000127837.9	-0.000605605153554282	0.936996893077993	0.982143860804588	0.00782489
protein_coding	PNKD	ENSG00000127838.13	-0.194712683203011	0.122925366161113	0.479786836925162	0.318952
protein_coding	TMBIM1	ENSG00000135926.14	0.181055109326204	0.10190927065602	0.443167265976907	0.353432
protein_coding	CTDSP1	ENSG00000144579.7	-0.454528045958644	0.00225050505738164	0.0531572783708672	1.27444
protein_coding	USP37	ENSG00000135913.10	0.0365532375429545	0.626936828807246	0.874696259922619	0.0581427
protein_coding	CNOT9	ENSG00000144580.13	-0.262157179300491	0.0635765532174316	0.351787695496696	0.453719
protein_coding	STK36	ENSG00000163482.11	-0.48126303056057	0.0158603804269822	0.165124985743786	0.782187
protein_coding	TTLL4	ENSG00000135912.10	-0.0272785226262623	0.644375036225724	0.88229961146485	0.0543839
protein_coding	CYP27A1	ENSG00000135929.8	0.10928759916702	0.278073424481083	0.657911522124595	0.181833
protein_coding	CNPPD1	ENSG00000115649.15	-0.504720021458392	0.00708779493156192	0.106212349949848	0.973825
protein_coding	RETREG2	ENSG00000144567.10	0.153327430400898	0.200711317673281	0.578041006569459	0.238041
protein_coding	ZFAND2B	ENSG00000158552.12	-0.13730033358918	0.184699287881321	0.562530499406774	0.249854
protein_coding	ANKZF1	ENSG00000163516.13	-0.034671367236855	0.701371538048133	0.907193724294238	0.0423
protein_coding	STK16	ENSG00000115661.13	0.16440131275751	0.172819458593128	0.549195910708915	0.260273
protein_coding	TUBA4A	ENSG00000127824.13	0.104857743886505	0.246806957277976	0.624256335494738	0.204637
protein_coding	DNAJB2	ENSG00000135924.15	-0.0758178380533744	0.484985781962515	0.792927031464737	0.100767
protein_coding	DNPEP	ENSG00000123992.19	0.167208002789785	0.17237415653967	0.549014691612935	0.260416
protein_coding	SPEG	ENSG00000072195.14	0.079253960562303	0.254856118025009	0.63233478984788	0.199053
protein_coding	GMPPA	ENSG00000144591.18	0.0240511221307194	0.810133237707988	0.94474539971722	0.0246852
protein_coding	CHPF	ENSG00000123989.13	0.0179548125273147	0.875152338933541	0.964086922248233	0.0158838
protein_coding	OBSL1	ENSG00000124006.14	0.266591156912721	0.0512723255182033	0.315609648189829	0.50085
protein_coding	STK11IP	ENSG00000144589.21	-0.0677744788856271	0.292022173593418	0.667209603900344	0.175738
protein_coding	EPHA4	ENSG00000116106.11	-0.0778011678225416	0.242906185660303	0.621509138829359	0.206552
protein_coding	FARSB	ENSG00000116120.9	-0.187119482075008	0.116313764474508	0.470661408172413	0.327291
protein_coding	ACSL3	ENSG00000123983.13	-0.0222233758080426	0.826099684489512	0.949859549257133	0.0223406
protein_coding	KCNE4	ENSG00000152049.6	-0.702908997740116	0.00796016766251794	0.112526868729183	0.948744
protein_coding	SCG2	ENSG00000171951.4	0.115912222293445	0.0442198506789761	0.289344062316765	0.538585
protein_coding	WDFY1	ENSG00000085449.14	0.0185317555673769	0.84532824176396	0.956566657336514	0.0192848
protein_coding	MRPL44	ENSG00000135900.3	-0.0165225504063431	0.829836945203784	0.94997364008864	0.0222884
protein_coding	SERPINE2	ENSG00000135919.12	-0.0678185780449793	0.547358727715995	0.82870892474307	0.081598
protein_coding	CUL3	ENSG00000036257.12	0.0765053729360255	0.489398131090865	0.796243407540844	0.0989542
protein_coding	DOCK10	ENSG00000135905.19	0.0494537823276589	0.574933304455071	0.846887716963736	0.0721742
protein_coding	IRS1	ENSG00000169047.5	-0.0217858149244711	0.838300488135062	0.953372054302983	0.0207376
protein_coding	RHBDD1	ENSG00000144468.16	-0.0636154813383053	0.447703372983311	0.774618632584671	0.110912
protein_coding	MFF	ENSG00000168958.19	0.379832767808129	0.0116716351150822	0.141124889665299	0.850396
protein_coding	AGFG1	ENSG00000173744.17	0.094635392207334	0.392630101929384	0.739447494228786	0.131093
protein_coding	PID1	ENSG00000153823.18	-0.0889607705106334	0.407482556779695	0.749928597478922	0.12498
protein_coding	TRIP12	ENSG00000153827.13	-0.0171226452289816	0.86264249411725	0.960815771746775	0.0173599
protein_coding	SP110	ENSG00000135899.17	-0.156811701951506	0.169635963262656	0.545326444009462	0.263343
protein_coding	SP140L	ENSG00000185404.16	0.0938216383353492	0.375526258882632	0.726977431113439	0.138479
protein_coding	SP100	ENSG00000067066.16	0.0638696612267587	0.557822243999	0.834877809550836	0.0783771
protein_coding	CAB39	ENSG00000135932.10	-0.0134218530900022	0.890856714064111	0.967565971503741	0.0143194
protein_coding	ITM2C	ENSG00000135916.15	0.239484600127095	0.0709761968212101	0.370642934399315	0.431044
protein_coding	PSMD1	ENSG00000173692.12	0.25390371560295	0.0441753143470531	0.289344062316765	0.538585
protein_coding	ARMC9	ENSG00000135931.17	0.586837669908995	0.00828170896360317	0.11557725440656	0.937128
protein_coding	NCL	ENSG00000115053.15	0.026479043121353	0.807750925600989	0.94474539971722	0.0246852
protein_coding	PTMA	ENSG00000187514.16	0.349850683946842	0.0316883555308734	0.240374612976308	0.619111
protein_coding	PDE6D	ENSG00000156973.13	0.059695114814857	0.537658735406091	0.823075323324147	0.0845604
protein_coding	COPS7B	ENSG00000144524.17	-0.18324311588602	0.0411772187634457	0.279022206609828	0.554361
protein_coding	DIS3L2	ENSG00000144535.19	-0.0477611167201618	0.497994471350325	0.800242071485873	0.0967786
protein_coding	EIF4E2	ENSG00000135930.13	0.0585787056380866	0.632139073373531	0.875654667740446	0.0576671
protein_coding	GIGYF2	ENSG00000204120.14	-0.0426783919968513	0.680240015146958	0.900377819698528	0.0455752
protein_coding	ATG16L1	ENSG00000085978.21	-0.0702562718911739	0.345709052030004	0.707428647002891	0.150317
protein_coding	DGKD	ENSG00000077044.10	0.00501371599833307	0.969924775770901	0.99022466318163	0.00426626
protein_coding	USP40	ENSG00000085982.13	-0.439978176284948	0.0150392953073146	0.160480552661544	0.794578
protein_coding	HJURP	ENSG00000123485.11	-0.100873731465793	0.0532058644221386	0.323011832773548	0.490782
protein_coding	ARL4C	ENSG00000188042.7	1.56645393350684	6.82376290520406e-10	5.67054697422457e-07	6.24638
protein_coding	SH3BP4	ENSG00000130147.15	0.476619423175374	0.00968532332827398	0.125728055090088	0.900568
protein_coding	AGAP1	ENSG00000157985.18	0.923741868764283	0.00277660059362605	0.0607198708764012	1.21667
protein_coding	ACKR3	ENSG00000144476.5	-0.0129158836369155	0.829345695464813	0.94997364008864	0.0222884
protein_coding	COPS8	ENSG00000198612.10	-0.357555435441099	0.0133550067569076	0.15178186574909	0.81878
protein_coding	COL6A3	ENSG00000163359.15	-0.803421083461113	1.83517143971166e-06	0.000349485461050089	3.45657
protein_coding	MLPH	ENSG00000115648.13	-0.109592296037941	0.0941958594108611	0.426604854303069	0.369974
protein_coding	LRRFIP1	ENSG00000124831.18	0.615885391340185	0.000515728847106551	0.0197210661260222	1.70507
protein_coding	UBE2F	ENSG00000184182.18	0.030213595336418	0.747689518346826	0.920975024249988	0.0357521
protein_coding	ILKAP	ENSG00000132323.8	-0.0677734015751686	0.445534313198512	0.773528804738386	0.111524
protein_coding	PER2	ENSG00000132326.11	-0.0656808372552879	0.39770014022268	0.7438872481636	0.128493
protein_coding	TRAF3IP1	ENSG00000204104.11	-0.0439065173893938	0.682590473334687	0.900462587454208	0.0455343
protein_coding	ASB1	ENSG00000065802.11	0.113371641410197	0.285958983244984	0.662535466773351	0.178791
protein_coding	TWIST2	ENSG00000233608.3	0.781567953861496	4.86282468602599e-05	0.00427414235143881	2.36915
protein_coding	HDAC4	ENSG00000068024.16	-0.0925955809870195	0.26229120862712	0.640366850713503	0.193571
protein_coding	NDUFA10	ENSG00000130414.11	-0.0754870425688478	0.488798467820882	0.79560306167213	0.0993036
protein_coding	COPS9	ENSG00000172428.10	-0.00979540130457684	0.924843371830671	0.979222116556304	0.00911879
protein_coding	GPC1	ENSG00000063660.8	-0.0282676281234854	0.790539050652809	0.938360922220144	0.0276301
protein_coding	RNPEPL1	ENSG00000142327.12	-0.0411248440577365	0.613937666739778	0.868596844399986	0.0611818
protein_coding	SNED1	ENSG00000162804.13	-0.299554160353158	0.0384095777644958	0.268837634261299	0.57051
protein_coding	MTERF4	ENSG00000122085.16	0.0154603891439982	0.817690228678078	0.947339211704222	0.0234945
protein_coding	PPP1R7	ENSG00000115685.14	-0.0786999470378447	0.480768288856538	0.790236107323023	0.102243
protein_coding	HDLBP	ENSG00000115677.16	0.0268740212911422	0.789253661077623	0.938155488044815	0.0277252
protein_coding	SEPT2	ENSG00000168385.17	0.167314997120967	0.127926338392164	0.488256642690092	0.311352
protein_coding	FARP2	ENSG00000006607.13	-0.0962022650362449	0.323201019392966	0.690883227689452	0.160595
protein_coding	STK25	ENSG00000115694.14	-0.00953700628658717	0.917232577965097	0.976295178758611	0.0104189
protein_coding	BOK	ENSG00000176720.5	-0.055649095152243	0.416695602889053	0.755989227640215	0.121484
protein_coding	THAP4	ENSG00000176946.11	0.0357762528869149	0.728385724575803	0.917986447680078	0.0371637
protein_coding	ATG4B	ENSG00000168397.16	0.0442652676577224	0.683055199803903	0.900462587454208	0.0455343
protein_coding	DTYMK	ENSG00000168393.12	-0.125765347243505	0.221678480493837	0.600114341652655	0.221766
protein_coding	ING5	ENSG00000168395.15	-0.0412091528316281	0.659869576291404	0.892024223141041	0.0496234
protein_coding	D2HGDH	ENSG00000180902.17	-0.178545974958091	0.123508306244965	0.480625554442413	0.318193
protein_coding	CHL1	ENSG00000134121.9	0.111811938519457	0.194643301941646	0.572415013453061	0.242289
protein_coding	TRNT1	ENSG00000072756.16	-0.0833217819473496	0.329530908925738	0.694745397826397	0.158174
protein_coding	CRBN	ENSG00000113851.14	-0.172994005900208	0.16138970257351	0.533935313508671	0.272511
protein_coding	SUMF1	ENSG00000144455.13	-0.00728481068191741	0.940262703990148	0.98224674061761	0.0077794
protein_coding	ITPR1	ENSG00000150995.19	0.035657780626096	0.618676262107635	0.871255540275133	0.0598544
protein_coding	BHLHE40	ENSG00000134107.4	0.0151230576792139	0.828398329393093	0.94997364008864	0.0222884
protein_coding	ARL8B	ENSG00000134108.12	0.179382997724346	0.14532050819835	0.51667629927698	0.286781
protein_coding	EDEM1	ENSG00000134109.10	0.684867303235391	0.00819025530363863	0.114676615816483	0.940525
protein_coding	LMCD1	ENSG00000071282.11	0.0497969783315014	0.359143102550735	0.717153320417146	0.144388
protein_coding	OXTR	ENSG00000180914.10	0.00122208549514123	0.984649349115988	0.995330837918676	0.00203254
protein_coding	SRGAP3	ENSG00000196220.15	-0.238208357786786	0.0202764511831416	0.189018147056408	0.723496
protein_coding	THUMPD3	ENSG00000134077.15	-0.0473024719308008	0.553448871875543	0.832084891087884	0.0798324
protein_coding	SETD5	ENSG00000168137.15	-0.0317154648563763	0.772020423982016	0.932262550404017	0.0304618
protein_coding	MTMR14	ENSG00000163719.19	0.00823451326772555	0.942814159801344	0.983483308769153	0.00723301
protein_coding	BRPF1	ENSG00000156983.15	-0.123715142639848	0.223043183015283	0.601790439701403	0.220555
protein_coding	OGG1	ENSG00000114026.21	-0.128307293998058	0.124909256706289	0.483536200498817	0.315571
protein_coding	CAMK1	ENSG00000134072.10	0.22515551079637	0.0815677348797439	0.393877794260823	0.404639
protein_coding	TADA3	ENSG00000171148.13	-0.10431492180724	0.34507715629025	0.706990930710283	0.150586
protein_coding	ARPC4	ENSG00000241553.12	0.123969587018529	0.260861939670435	0.638772834322915	0.194654
protein_coding	RPUSD3	ENSG00000156990.14	-0.0903031362382201	0.369479056716056	0.723581578724601	0.140512
protein_coding	JAGN1	ENSG00000171135.14	-0.0353824783713391	0.732088166830383	0.918237718853341	0.0370449
protein_coding	CRELD1	ENSG00000163703.17	0.21628605253465	0.05795180268921	0.338058346127676	0.471008
protein_coding	PRRT3	ENSG00000163704.11	-0.0192506460723498	0.759299299844899	0.92728856377852	0.0327851
protein_coding	EMC3	ENSG00000125037.12	0.485884831400119	0.00277541983081024	0.0607198708764012	1.21667
protein_coding	FANCD2	ENSG00000144554.10	0.0123858328827594	0.774826607158822	0.933270311854558	0.0299925
protein_coding	BRK1	ENSG00000254999.3	-0.0257893463077729	0.824523399534205	0.949859549257133	0.0223406
protein_coding	VHL	ENSG00000134086.7	0.138679956111692	0.233098455949137	0.610430756985113	0.214364
protein_coding	TATDN2	ENSG00000157014.10	-0.465019143043096	0.0075434192254501	0.110503838365127	0.956623
protein_coding	SEC13	ENSG00000157020.17	0.399388818376358	0.0180248156334285	0.177931792338197	0.749746
protein_coding	HRH1	ENSG00000196639.6	-0.088641523883668	0.220345203212429	0.598667494566817	0.222814
protein_coding	ATG7	ENSG00000197548.12	-0.0841453198605865	0.31284646786926	0.68423840751772	0.164793
protein_coding	VGLL4	ENSG00000144560.14	0.420906894205241	0.0156858880251678	0.163868231357782	0.785505
protein_coding	TAMM41	ENSG00000144559.10	0.0781822481665509	0.274443105325369	0.65391270998362	0.18448
protein_coding	PPARG	ENSG00000132170.20	1.30085698354485	0.00412464495856276	0.077967675917735	1.10809
protein_coding	MKRN2	ENSG00000075975.15	0.137905311246961	0.173528037456384	0.550270897778263	0.259423
protein_coding	RAF1	ENSG00000132155.11	0.48727113766734	0.0106143762679691	0.13182882264335	0.87999
protein_coding	RPL32	ENSG00000144713.12	0.0981394305372802	0.268885037046236	0.648687813048203	0.187964
protein_coding	IQSEC1	ENSG00000144711.15	0.0301386906435785	0.778288759485835	0.934442263517151	0.0294475
protein_coding	HDAC11	ENSG00000163517.14	-0.0388080525456937	0.599960679211347	0.861681924519498	0.064653
protein_coding	FBLN2	ENSG00000163520.13	-0.031714272739909	0.768927728885022	0.93170312430249	0.0307224
protein_coding	CHCHD4	ENSG00000163528.12	-0.131014706413893	0.195382530666316	0.572679925099499	0.242088
protein_coding	TMEM43	ENSG00000170876.7	-0.212602373982715	0.0819423943458275	0.394644587310437	0.403794
protein_coding	XPC	ENSG00000154767.14	-0.126489899906692	0.27875348369039	0.657911522124595	0.181833
protein_coding	LSM3	ENSG00000170860.3	0.163148137259745	0.1791378949379	0.556796570650734	0.254303
protein_coding	SLC6A6	ENSG00000131389.17	0.0972332466296942	0.359273780274799	0.717153320417146	0.144388
protein_coding	CCDC174	ENSG00000154781.15	0.485395152746521	0.00927734625850414	0.123835100397595	0.907156
protein_coding	NR2C2	ENSG00000177463.15	-0.124582124284493	0.220786772268772	0.598875930358706	0.222663
protein_coding	MRPS25	ENSG00000131368.7	0.0186350605228687	0.832877263409121	0.950837140905716	0.0218939
protein_coding	RBSN	ENSG00000131381.12	0.0292454074776031	0.767642510890414	0.931592594397435	0.030774
protein_coding	CAPN7	ENSG00000131375.9	-0.0980239488118389	0.288289930728622	0.663519574215268	0.178146
protein_coding	SH3BP5	ENSG00000131370.15	-0.32465229539215	0.0273785909752571	0.22147584080073	0.654674
protein_coding	METTL6	ENSG00000206562.11	-0.147340726488861	0.0606890437889597	0.346758190548105	0.459973
protein_coding	EAF1	ENSG00000144597.13	0.126818948696273	0.227328624829807	0.605481048825542	0.217899
protein_coding	BTD	ENSG00000169814.13	0.0672800984539683	0.475406834075774	0.787760359822381	0.103606
protein_coding	ANKRD28	ENSG00000206560.11	0.245417514071454	0.0613655463800984	0.346835731931504	0.459876
protein_coding	GALNT15	ENSG00000131386.18	1.74847976394619	2.57627236341723e-08	1.03930827701744e-05	4.98326
protein_coding	DPH3	ENSG00000154813.9	-0.1757692967994	0.139570340234215	0.505467248088149	0.296307
protein_coding	RFTN1	ENSG00000131378.13	0.275747487113228	0.0549225543192953	0.327472517496423	0.484825
protein_coding	PLCL2	ENSG00000154822.17	0.0230358094262089	0.733304381099375	0.918237718853341	0.0370449
protein_coding	TBC1D5	ENSG00000131374.14	0.0675633064587591	0.535672490438559	0.822452845519887	0.084889
protein_coding	SATB1	ENSG00000182568.16	0.112040907255682	0.312811139123621	0.68423840751772	0.164793
protein_coding	RAB5A	ENSG00000144566.10	0.177947113480913	0.152783392596145	0.524246618514024	0.280464
protein_coding	ZNF385D	ENSG00000151789.11	0.122865908918131	0.255623973635502	0.632976930659602	0.198612
protein_coding	UBE2E2	ENSG00000182247.9	0.0163218749236119	0.865140331333096	0.961722953020514	0.01695
protein_coding	UBE2E1	ENSG00000170142.11	-0.0825022134024491	0.434707413304479	0.767355398719778	0.115003
protein_coding	NKIRAS1	ENSG00000197885.10	0.00929114375907684	0.879892396483189	0.965103616682161	0.0154261
protein_coding	RPL15	ENSG00000174748.20	0.365156406492665	0.000135311311587895	0.00813737302121675	2.08952
protein_coding	NR1D2	ENSG00000174738.12	-0.0143876019528712	0.889900616470233	0.967565971503741	0.0143194
protein_coding	THRB	ENSG00000151090.18	-0.112584878110801	0.226721481544011	0.604696197215704	0.218463
protein_coding	TOP2B	ENSG00000077097.15	0.0892901244157148	0.42302947748883	0.759818322098545	0.11929
protein_coding	NGLY1	ENSG00000151092.16	0.00459027804296335	0.957512490302772	0.988046356334979	0.00522268
protein_coding	SLC4A7	ENSG00000033867.16	0.107155837251397	0.342866929453046	0.706363726838304	0.150972
protein_coding	CMC1	ENSG00000187118.13	-0.0631347840361348	0.512854694425885	0.808548324011111	0.092294
protein_coding	AZI2	ENSG00000163512.13	0.104147697728095	0.344697287907325	0.706990930710283	0.150586
protein_coding	RBMS3	ENSG00000144642.21	-0.0307270120248908	0.760877028210369	0.928347158952346	0.0322896
protein_coding	TGFBR2	ENSG00000163513.17	0.0691322676174421	0.531007100434638	0.818953248704745	0.0867409
protein_coding	STT3B	ENSG00000163527.9	0.261448367816702	0.0522027809784486	0.318974345537432	0.496244
protein_coding	OSBPL10	ENSG00000144645.13	-0.0737825795578719	0.24895586155779	0.62491305996666	0.20418
protein_coding	GPD1L	ENSG00000152642.10	-0.0833392511336589	0.312441961344521	0.684233967972395	0.164795
protein_coding	CMTM7	ENSG00000153551.13	0.0976943379758698	0.247718054722628	0.624426325314193	0.204519
protein_coding	CMTM6	ENSG00000091317.7	-0.179920757556357	0.127100556705444	0.486245289863462	0.313145
protein_coding	DYNC1LI1	ENSG00000144635.8	-0.019804875842612	0.848212274690069	0.956752899916506	0.0192002
protein_coding	CNOT10	ENSG00000182973.18	0.025041422232393	0.769357058103861	0.931705885487729	0.0307212
protein_coding	GLB1	ENSG00000170266.15	0.0317318806216258	0.76853925274229	0.931615718569256	0.0307632
protein_coding	CRTAP	ENSG00000170275.14	-0.000283059977629029	0.99920120918573	0.999748057483227	0.000109431
protein_coding	UBP1	ENSG00000153560.11	0.00282714691453322	0.98845712654497	0.996539942342868	0.00150529
protein_coding	CLASP2	ENSG00000163539.16	0.0459050274322252	0.592960062325481	0.857227254423094	0.066904
protein_coding	PDCD6IP	ENSG00000170248.14	0.141816220258454	0.23088721524885	0.608173987060409	0.215972
protein_coding	TRANK1	ENSG00000168016.14	-0.456706776916779	0.0169493368924849	0.170888407366923	0.767287
protein_coding	EPM2AIP1	ENSG00000178567.7	-0.238338853732532	0.0806259792012182	0.392439870009763	0.406227
protein_coding	MLH1	ENSG00000076242.14	-0.173257545511782	0.0235183976610749	0.203196288298569	0.692084
protein_coding	LRRFIP2	ENSG00000093167.17	0.132636754599246	0.26032498863249	0.638312961665662	0.194966
protein_coding	GOLGA4	ENSG00000144674.16	0.539456141117579	0.00318885861374978	0.0671644161020431	1.17286
protein_coding	CTDSPL	ENSG00000144677.14	-0.24996984077993	0.064451950098453	0.353133680726898	0.452061
protein_coding	PLCD1	ENSG00000187091.13	-0.0478037497286371	0.607752988253996	0.864933841760824	0.0630171
protein_coding	ACAA1	ENSG00000060971.17	-0.183197454636289	0.0786985010071584	0.388078016140354	0.411081
protein_coding	MYD88	ENSG00000172936.13	-0.0534158248689507	0.558371060898244	0.835089965260282	0.0782667
protein_coding	OXSR1	ENSG00000172939.8	0.0944672506676397	0.365984072097568	0.72209376279816	0.141406
protein_coding	ACVR2B	ENSG00000114739.13	-0.0384259351039121	0.563618331204944	0.838820443755192	0.076331
protein_coding	EXOG	ENSG00000157036.12	-0.0268286836935575	0.689892319080112	0.903989194027169	0.0438368
protein_coding	WDR48	ENSG00000114742.13	-0.006531349508193	0.959642560707885	0.988578022385268	0.00498905
protein_coding	GORASP1	ENSG00000114745.13	0.0319320436500845	0.671006435395948	0.89699763468183	0.0472087
protein_coding	CSRNP1	ENSG00000144655.14	0.170295422036174	0.0613587699971564	0.346835731931504	0.459876
protein_coding	SLC25A38	ENSG00000144659.12	-0.161071613672939	0.136293709475054	0.499543223059933	0.301427
protein_coding	RPSA	ENSG00000168028.13	0.157068437996329	0.179203097128811	0.556796570650734	0.254303
protein_coding	EIF1B	ENSG00000114784.3	0.243974925733712	0.0760464388163847	0.381316783993731	0.418714
protein_coding	RPL14	ENSG00000188846.13	0.371386971015518	0.00982402471058483	0.126302967481654	0.898586
protein_coding	ZNF621	ENSG00000172888.11	-0.0498168018624035	0.576454280977105	0.847983357324061	0.0716127
protein_coding	CTNNB1	ENSG00000168036.17	0.173487888393479	0.129839368979105	0.490975151155376	0.30894
protein_coding	TRAK1	ENSG00000182606.14	0.128947828942524	0.201619889551007	0.579379883805643	0.237037
protein_coding	SEC22C	ENSG00000093183.13	0.0545466554705439	0.603502424038951	0.863009989558456	0.0639842
protein_coding	SS18L2	ENSG00000008324.11	-0.063021388900876	0.534633522064176	0.821911373223786	0.085175
protein_coding	NKTR	ENSG00000114857.17	-0.0921543231453218	0.406415392430857	0.748903598504796	0.125574
protein_coding	ZBTB47	ENSG00000114853.13	0.10620335324533	0.221136621966659	0.599404307991351	0.22228
protein_coding	HIGD1A	ENSG00000181061.13	0.162043378315963	0.17183516053279	0.547949975501377	0.261259
protein_coding	POMGNT2	ENSG00000144647.5	-0.0693873720207821	0.398299836405538	0.744477628527334	0.128148
protein_coding	ANO10	ENSG00000160746.12	-0.13021821105124	0.246071647976043	0.623454410036275	0.205195
protein_coding	ABHD5	ENSG00000011198.9	0.045823737847604	0.666651520557112	0.895234545234694	0.0480632
protein_coding	TCAIM	ENSG00000179152.19	0.411856061381812	0.022575597147036	0.200140763661666	0.698664
protein_coding	ZNF445	ENSG00000185219.16	-0.0246819221408136	0.780706450918989	0.934864857912221	0.0292512
protein_coding	ZNF197	ENSG00000186448.14	-0.0871814921108906	0.321238330154286	0.6901150589754	0.161078
protein_coding	KIAA1143	ENSG00000163807.5	0.120635550443678	0.282243032351128	0.660437344001099	0.180168
protein_coding	KIF15	ENSG00000163808.16	-0.0495499781129843	0.247534730089743	0.624369472337292	0.204558
protein_coding	TMEM42	ENSG00000169964.7	-0.0132736364089388	0.861997066698608	0.960403321066352	0.0175463
protein_coding	ZDHHC3	ENSG00000163812.13	-0.0320680590979964	0.705656991096371	0.90839942644487	0.0417231
protein_coding	EXOSC7	ENSG00000075914.12	-0.0308563704358061	0.747365030534701	0.920975024249988	0.0357521
protein_coding	CDCP1	ENSG00000163814.7	0.199000663858267	0.0417571953617418	0.280758660256738	0.551667
protein_coding	TMEM158	ENSG00000249992.1	0.0993398940242503	0.171469477973048	0.547376578997887	0.261714
protein_coding	SACM1L	ENSG00000211456.10	-0.13236243123586	0.248676140461226	0.62491305996666	0.20418
protein_coding	LZTFL1	ENSG00000163818.16	-0.0200259067020193	0.813763696765954	0.945775575186741	0.0242119
protein_coding	FYCO1	ENSG00000163820.14	0.0421383253542277	0.680482076840728	0.900377819698528	0.0455752
protein_coding	CCR1	ENSG00000163823.3	-0.0544764999578887	0.318159660936174	0.688191542976234	0.162291
protein_coding	LRRC2	ENSG00000163827.12	-0.0847529086220967	0.240301396389491	0.619806733746144	0.207744
protein_coding	CCDC12	ENSG00000160799.11	0.0316833101739917	0.738779854678658	0.920193164999586	0.036121
protein_coding	SETD2	ENSG00000181555.20	0.00766045786771375	0.939886901093742	0.98224674061761	0.0077794
protein_coding	KLHL18	ENSG00000114648.11	0.000817186168893035	0.992995605298193	0.998014166101765	0.000863294
protein_coding	PTPN23	ENSG00000076201.14	-0.185376680775475	0.13627741911981	0.499543223059933	0.301427
protein_coding	SCAP	ENSG00000114650.19	-0.0954183451237568	0.412661671354942	0.752990346446796	0.123211
protein_coding	ELP6	ENSG00000163832.15	-0.0644939733153396	0.403400582962519	0.74799454631877	0.126102
protein_coding	SMARCC1	ENSG00000173473.10	-0.0627674459108576	0.621962611922994	0.872336309093551	0.0593161
protein_coding	DHX30	ENSG00000132153.14	-0.0912022562878659	0.398797920019644	0.744564405243538	0.128098
protein_coding	MAP4	ENSG00000047849.21	-0.0615065006209628	0.546255374401207	0.827530722141438	0.0822159
protein_coding	NME6	ENSG00000172113.9	0.0253261534856145	0.761295720485002	0.928734042566849	0.0321086
protein_coding	PLXNB1	ENSG00000164050.12	-0.0494073794554739	0.538370834844563	0.82377767012289	0.08419
protein_coding	TMA7	ENSG00000232112.3	-0.0750690936361047	0.467959550346664	0.783788074272596	0.105801
protein_coding	SHISA5	ENSG00000164054.15	-0.297041000419245	0.0242583317944871	0.207182544193858	0.683647
protein_coding	COL7A1	ENSG00000114270.17	-0.526990986527769	0.0120601079759987	0.142985015575362	0.844709
protein_coding	UQCRC1	ENSG00000010256.10	0.168879140903991	0.164890247718775	0.537858280489626	0.269332
protein_coding	SLC26A6	ENSG00000225697.12	-0.0409466537845642	0.514117438110833	0.809367401424539	0.0918543
protein_coding	NCKIPSD	ENSG00000213672.7	0.0128349388548315	0.892962163301703	0.967989455105223	0.0141294
protein_coding	IP6K2	ENSG00000068745.14	-0.129976662646954	0.21766206537745	0.59756362126219	0.223616
protein_coding	PRKAR2A	ENSG00000114302.15	-0.135374541170642	0.223253558302333	0.601790439701403	0.220555
protein_coding	SLC25A20	ENSG00000178537.9	-0.0269462780144756	0.632529019920158	0.875654667740446	0.0576671
protein_coding	ARIH2	ENSG00000177479.19	-0.156739996728034	0.18033635480971	0.558419586489011	0.253039
protein_coding	P4HTM	ENSG00000178467.17	0.00539798216447386	0.952192918242038	0.986649553063831	0.00583708
protein_coding	WDR6	ENSG00000178252.17	-0.187896517126508	0.131191507287972	0.49290153825702	0.30724
protein_coding	DALRD3	ENSG00000178149.16	0.0249930559752862	0.796756169784674	0.940895077945449	0.0264588
protein_coding	NDUFAF3	ENSG00000178057.14	-0.174356174477548	0.158791043148734	0.531299021018514	0.274661
protein_coding	IMPDH2	ENSG00000178035.11	-0.134213018138721	0.245733431845601	0.623137862063521	0.205416
protein_coding	QRICH1	ENSG00000198218.10	-0.0222523488459954	0.820196912712007	0.947960548628203	0.0232097
protein_coding	QARS	ENSG00000172053.17	0.151807579337426	0.206919394394868	0.585769645141992	0.232273
protein_coding	USP19	ENSG00000172046.18	-0.0987914739732437	0.349694730763155	0.710346563090223	0.14853
protein_coding	LAMB2	ENSG00000172037.13	0.183568277766067	0.130164693299772	0.491261544778373	0.308687
protein_coding	CCDC71	ENSG00000177352.9	-0.122820616721178	0.205793176861815	0.584591694046495	0.233147
protein_coding	KLHDC8B	ENSG00000185909.14	0.0927627317474155	0.350778491046279	0.710893672529295	0.148195
protein_coding	C3orf62	ENSG00000188315.7	0.0470222235437511	0.585821214483802	0.853170319570695	0.0689643
protein_coding	USP4	ENSG00000114316.12	0.0560991544012416	0.592204754715886	0.856541718806631	0.0672515
protein_coding	RHOA	ENSG00000067560.10	-0.0984457053673164	0.242420227626652	0.621509138829359	0.206552
protein_coding	TCTA	ENSG00000145022.4	0.0347975318605542	0.696325185123702	0.905839969474139	0.0429485
protein_coding	DAG1	ENSG00000173402.11	0.0215598867870319	0.848038166494459	0.956752899916506	0.0192002
protein_coding	APEH	ENSG00000164062.12	-0.523466642730006	0.00444667776855768	0.0813641334217078	1.08957
protein_coding	RNF123	ENSG00000164068.15	-0.147520597579057	0.159473410362455	0.532607396464451	0.273593
protein_coding	GMPPB	ENSG00000173540.12	-0.00670300008420287	0.92627883101594	0.979737331603957	0.00889034
protein_coding	IP6K1	ENSG00000176095.11	-0.0281526462250338	0.777531541932448	0.934325729565467	0.0295017
protein_coding	RBM6	ENSG00000004534.14	-0.0787779798700486	0.465751115798843	0.782606199589519	0.106457
protein_coding	RBM5	ENSG00000003756.16	-0.261707949335585	0.0609599758956662	0.346758190548105	0.459973
protein_coding	GNAI2	ENSG00000114353.16	-0.325531893781149	0.00792293116759116	0.112526868729183	0.948744
protein_coding	SEMA3B	ENSG00000012171.19	0.0108048717412931	0.911582735282509	0.975476290803549	0.0107833
protein_coding	IFRD2	ENSG00000214706.10	-0.0984677949329643	0.288984493412656	0.664105526302059	0.177763
protein_coding	NAA80	ENSG00000243477.5	0.0194751877580982	0.76079101211968	0.928347158952346	0.0322896
protein_coding	HYAL2	ENSG00000068001.13	0.0680943340383153	0.521744620528106	0.813621189979001	0.0895777
protein_coding	TUSC2	ENSG00000114383.9	0.119347634565149	0.248926827735259	0.62491305996666	0.20418
protein_coding	RASSF1	ENSG00000068028.17	-0.0362861114496712	0.655963228072059	0.889267358888694	0.0509676
protein_coding	NPRL2	ENSG00000114388.12	0.0136416678854578	0.831705155923201	0.950837140905716	0.0218939
protein_coding	CYB561D2	ENSG00000114395.10	-0.104983313486637	0.199257029080252	0.576212750022963	0.239417
protein_coding	TMEM115	ENSG00000126062.3	-0.0754205903592235	0.461434132353782	0.781687962023493	0.106967
protein_coding	C3orf18	ENSG00000088543.14	-0.0803324296823064	0.370810746345743	0.724889014616433	0.139728
protein_coding	HEMK1	ENSG00000114735.9	0.0101875348502995	0.852540278975761	0.957729888537734	0.018757
protein_coding	MAPKAPK3	ENSG00000114738.10	-0.628280426603943	0.00600614491850539	0.0978648319074114	1.00937
protein_coding	MANF	ENSG00000145050.16	0.547061021219249	0.00303443511789036	0.0646568098196639	1.18939
protein_coding	RBM15B	ENSG00000259956.1	-0.154476866390172	0.19355462302713	0.570920557951272	0.243424
protein_coding	DCAF1	ENSG00000145041.15	-0.1219095431968	0.236978319651299	0.615391646178479	0.210848
protein_coding	RAD54L2	ENSG00000164080.13	-0.18084302338721	0.143877834313437	0.513143692336764	0.289761
protein_coding	TEX264	ENSG00000164081.12	-0.0926595715206082	0.401262871066474	0.746363021920769	0.12705
protein_coding	RRP9	ENSG00000114767.6	-0.103644278085347	0.223118947913993	0.601790439701403	0.220555
protein_coding	PARP3	ENSG00000041880.14	0.136943953868536	0.218183122732641	0.59756362126219	0.223616
protein_coding	PCBP4	ENSG00000090097.21	-0.586552091361636	0.00147134761208435	0.0398955800931899	1.39908
protein_coding	ABHD14B	ENSG00000114779.19	0.0183888449198181	0.839406941081873	0.953872137831682	0.0205098
protein_coding	ABHD14A	ENSG00000248487.8	-0.0934920141683247	0.331398371623658	0.695621615013915	0.157627
protein_coding	RPL29	ENSG00000162244.11	0.231827992713266	0.0481470123753967	0.304620623723381	0.516241
protein_coding	DUSP7	ENSG00000164086.9	0.148943952191499	0.0940448778788528	0.426209334997815	0.370377
protein_coding	POC1A	ENSG00000164087.7	-0.0479325437784952	0.32207565090344	0.690291565042988	0.160967
protein_coding	ALAS1	ENSG00000023330.14	1.08073073415521	0.000196257235165754	0.0103814763356912	1.98374
protein_coding	TWF2	ENSG00000247596.8	-0.0997303506130752	0.370105926355358	0.723975662917681	0.140276
protein_coding	PPM1M	ENSG00000164088.17	-0.262188533784839	0.0536930021863604	0.323112398278816	0.490646
protein_coding	WDR82	ENSG00000164091.11	-0.248803310933524	0.0498885776754326	0.310827015806272	0.507481
protein_coding	BAP1	ENSG00000163930.9	0.259124157924805	0.0649714494921369	0.354569564064253	0.450299
protein_coding	NISCH	ENSG00000010322.15	-0.108805983227793	0.321637212407267	0.690291565042988	0.160967
protein_coding	NT5DC2	ENSG00000168268.10	-0.18850602977442	0.129166570189109	0.489312730252235	0.310413
protein_coding	SMIM4	ENSG00000168273.7	0.00625868269557087	0.902854816694814	0.972084320307102	0.0122961
protein_coding	PBRM1	ENSG00000163939.18	-0.123417887240666	0.228102483677104	0.606481909043748	0.217182
protein_coding	GNL3	ENSG00000163938.16	0.0208474402200607	0.789297852950193	0.938155488044815	0.0277252
protein_coding	GLT8D1	ENSG00000016864.18	-0.414550077324622	0.0146610809902877	0.158397876347309	0.800251
protein_coding	SPCS1	ENSG00000114902.13	0.370318943235838	0.0192569353945768	0.184496990246792	0.734011
protein_coding	SFMBT1	ENSG00000163935.13	-0.0615231188360978	0.463020976724217	0.781733771124882	0.106941
protein_coding	RFT1	ENSG00000163933.9	-0.0239325181433655	0.784850483343771	0.936469640518244	0.0285063
protein_coding	PRKCD	ENSG00000163932.13	-0.00466532714386208	0.926478530871542	0.979737331603957	0.00889034
protein_coding	TKT	ENSG00000163931.15	0.0585984880947414	0.594684920226865	0.858502723062488	0.0662583
protein_coding	DCP1A	ENSG00000272886.5	0.162353125804712	0.157888130955641	0.530070006368024	0.275667
protein_coding	ACTR8	ENSG00000113812.13	0.0387745226243502	0.676710647179	0.898964196170643	0.0462576
protein_coding	SELENOK	ENSG00000113811.10	0.284183571533372	0.0509353806488734	0.314594807102265	0.502248
protein_coding	CACNA2D3	ENSG00000157445.14	-0.0219658688459268	0.747023060567404	0.920975024249988	0.0357521
protein_coding	WNT5A	ENSG00000114251.14	-0.067755797554434	0.484416883053591	0.792696770864579	0.100893
protein_coding	CCDC66	ENSG00000180376.16	0.00927041651073176	0.917482728677029	0.976334065522319	0.0104016
protein_coding	FAM208A	ENSG00000163946.13	-0.219660149470811	0.0851999007512303	0.403320710909889	0.394349
protein_coding	ARHGEF3	ENSG00000163947.11	-0.0590274259729672	0.316171379807396	0.686979458716283	0.163056
protein_coding	IL17RD	ENSG00000144730.17	-0.0262335422999071	0.651194795158568	0.886348680230109	0.0523954
protein_coding	APPL1	ENSG00000157500.11	-0.381276933355536	0.0244543301883345	0.208329014213947	0.68125
protein_coding	PDE12	ENSG00000174840.8	0.149427264078979	0.169460471371858	0.54524398761357	0.263409
protein_coding	ARF4	ENSG00000168374.10	0.212398991958755	0.0630522334316651	0.350667188343236	0.455105
protein_coding	SLMAP	ENSG00000163681.14	-0.0333677193090941	0.72618865403664	0.916989982946391	0.0376354
protein_coding	FLNB	ENSG00000136068.14	-0.0212682146078681	0.805731963671959	0.9446644293754	0.0247224
protein_coding	RPP14	ENSG00000163684.11	-0.093602830531395	0.212050277331855	0.590354179696669	0.228887
protein_coding	PXK	ENSG00000168297.15	0.0901388922375755	0.418681783743717	0.757180372731974	0.120801
protein_coding	PDHB	ENSG00000168291.12	0.0350495934925331	0.715704632696885	0.912066924227272	0.0399733
protein_coding	PTPRG	ENSG00000144724.19	0.0397328915660462	0.706617026701144	0.908592803639775	0.0416307
protein_coding	C3orf14	ENSG00000114405.10	0.00159451156779673	0.988410586662744	0.996539942342868	0.00150529
protein_coding	THOC7	ENSG00000163634.11	0.0873924318240918	0.415771214811445	0.755429273423062	0.121806
protein_coding	PSMD6	ENSG00000163636.10	0.0570886585987228	0.579564669312673	0.849368425942254	0.0709039
protein_coding	PRICKLE2	ENSG00000163637.12	-0.281451208780703	0.0286442284842631	0.226698608289739	0.644551
protein_coding	MAGI1	ENSG00000151276.23	-0.00531750077497549	0.9477285038475	0.984676861767737	0.00670627
protein_coding	SLC25A26	ENSG00000144741.17	0.0154517162336306	0.770183462766552	0.931853272578304	0.0306525
protein_coding	LRIG1	ENSG00000144749.13	1.42964259913402	0.00294479681273982	0.0636563737465747	1.19616
protein_coding	SUCLG2	ENSG00000172340.14	-0.0131277565711939	0.896148410139511	0.969274322546664	0.0135533
protein_coding	EOGT	ENSG00000163378.13	-0.0193093862943281	0.80987240808535	0.94474539971722	0.0246852
protein_coding	TMF1	ENSG00000144747.16	0.145165011266492	0.177676580991196	0.555990003923985	0.254933
protein_coding	UBA3	ENSG00000144744.16	0.123287362234473	0.218577886248701	0.59756362126219	0.223616
protein_coding	ARL6IP5	ENSG00000144746.6	0.140252090731163	0.233646156470752	0.610915193449411	0.214019
protein_coding	MITF	ENSG00000187098.15	0.117010593375884	0.191628554946518	0.568982515002571	0.244901
protein_coding	FOXP1	ENSG00000114861.20	0.0377267095138112	0.725920019845293	0.916929284947545	0.0376642
protein_coding	RYBP	ENSG00000163602.10	-0.0550502586483574	0.606304955639587	0.864551061230038	0.0632094
protein_coding	SHQ1	ENSG00000144736.13	-0.0432972636766763	0.484499529100544	0.792696770864579	0.100893
protein_coding	GXYLT2	ENSG00000172986.12	0.0572152731335158	0.516491528196568	0.81037573965754	0.0913136
protein_coding	PPP4R2	ENSG00000163605.14	0.168591747723854	0.166293527742797	0.540408177483295	0.267278
protein_coding	PDZRN3	ENSG00000121440.14	0.22645135852548	0.0860337920927918	0.405587877008876	0.391915
protein_coding	CNTN3	ENSG00000113805.8	0.0268319368146325	0.72709960919012	0.917759945817024	0.0372709
protein_coding	ROBO2	ENSG00000185008.17	-0.0376299623237949	0.325361441488372	0.692821500596539	0.159379
protein_coding	ROBO1	ENSG00000169855.19	-0.638437765687483	0.00606639043082603	0.0983620725664106	1.00717
protein_coding	GBE1	ENSG00000114480.12	0.762506152145467	0.000530206873939015	0.0199449425295331	1.70017
protein_coding	VGLL3	ENSG00000206538.8	0.233983054969582	0.053567966474957	0.323011832773548	0.490782
protein_coding	CHMP2B	ENSG00000083937.8	0.11026358736756	0.307494848243011	0.683214421417088	0.165443
protein_coding	CGGBP1	ENSG00000163320.10	-0.0247716598238234	0.811712316615213	0.945545330545084	0.0243176
protein_coding	ZNF654	ENSG00000175105.6	-0.0396713666941463	0.689141545007578	0.903789317430548	0.0439328
protein_coding	C3orf38	ENSG00000179021.9	-0.129605947812305	0.193054063602955	0.570896150429458	0.243443
protein_coding	PROS1	ENSG00000184500.15	0.032113599228869	0.732701181681455	0.918237718853341	0.0370449
protein_coding	ARL13B	ENSG00000169379.15	-0.017669016625931	0.815345175141497	0.946181318518271	0.0240256
protein_coding	DHFR2	ENSG00000178700.7	-0.0840721782888503	0.2218341932441	0.600114341652655	0.221766
protein_coding	MTRNR2L12	ENSG00000269028.3	0.0163923454439515	0.812617403823342	0.945545330545084	0.0243176
protein_coding	CRYBG3	ENSG00000080200.9	-0.225314261307144	0.0590833622431608	0.342453424372399	0.465398
protein_coding	RIOX2	ENSG00000170854.17	-0.219056626385506	0.0742171787402863	0.377167787516184	0.423465
protein_coding	CLDND1	ENSG00000080822.16	0.102910205271836	0.223628712345327	0.602117837864105	0.220319
protein_coding	CPOX	ENSG00000080819.7	0.0201976972841866	0.831401574328186	0.950837140905716	0.0218939
protein_coding	DCBLD2	ENSG00000057019.15	0.31930344032295	0.0367798577995474	0.261985407510507	0.581723
protein_coding	COL8A1	ENSG00000144810.15	-0.107417874376753	0.270948321418374	0.650824192280988	0.186536
protein_coding	CMSS1	ENSG00000184220.11	0.0678588589869642	0.290060497474063	0.665041667369498	0.177151
protein_coding	FILIP1L	ENSG00000168386.18	-0.0472652509394932	0.573148063378134	0.846204456922314	0.0725247
protein_coding	TBC1D23	ENSG00000036054.12	0.109145972104344	0.314979478040783	0.686648366590758	0.163266
protein_coding	NIT2	ENSG00000114021.11	-0.0918982485214951	0.376666970115352	0.72700860933793	0.13846
protein_coding	TOMM70	ENSG00000154174.7	0.0860332274321751	0.429150630036073	0.764271437927627	0.116752
protein_coding	TMEM45A	ENSG00000181458.10	0.0170226243260123	0.865521503111252	0.961795776797952	0.0169171
protein_coding	TFG	ENSG00000114354.13	0.235122317930007	0.0788290532621134	0.388284277656179	0.41085
protein_coding	ABI3BP	ENSG00000154175.16	-0.148708228656748	0.166919409722426	0.54125942684381	0.266595
protein_coding	SENP7	ENSG00000138468.15	-0.0468801721724783	0.609458322767948	0.865743361060111	0.0626108
protein_coding	TRMT10C	ENSG00000174173.6	0.106851796582645	0.317642088378776	0.688048893334217	0.162381
protein_coding	PCNP	ENSG00000081154.11	-0.0721361895073634	0.498462090606478	0.800639952597754	0.0965627
protein_coding	ZBTB11	ENSG00000066422.4	0.0591220756879542	0.557573601899816	0.834877809550836	0.0783771
protein_coding	RPL24	ENSG00000114391.12	0.3862919322979	0.000423857257282745	0.0169933297755332	1.76972
protein_coding	CEP97	ENSG00000182504.10	-0.0833764973140584	0.312442401967737	0.684233967972395	0.164795
protein_coding	NXPE3	ENSG00000144815.15	-0.147316946984768	0.188300701135457	0.567295244538435	0.246191
protein_coding	NFKBIZ	ENSG00000144802.11	0.0899506679720591	0.166615644386372	0.540773932280033	0.266984
protein_coding	ALCAM	ENSG00000170017.12	0.202915985904414	0.115081170468706	0.469378674930113	0.328477
protein_coding	CBLB	ENSG00000114423.20	-0.829393149355621	0.00400626641788753	0.0766135592592257	1.11569
protein_coding	BBX	ENSG00000114439.18	0.176619953747687	0.148632315181068	0.521536962141582	0.282715
protein_coding	CD47	ENSG00000196776.15	0.0740917491677584	0.50165744491983	0.802248198742506	0.0956912
protein_coding	IFT57	ENSG00000114446.4	-0.00970357771972932	0.926364440026879	0.979737331603957	0.00889034
protein_coding	CIP2A	ENSG00000163507.13	0.00140345668948152	0.9849183048087	0.995481891226927	0.00196664
protein_coding	DZIP3	ENSG00000198919.12	-0.0517309328355238	0.543193629725337	0.826275945419422	0.0828749
protein_coding	NECTIN3	ENSG00000177707.10	0.0994066717737384	0.379584866828009	0.729101284896955	0.137212
protein_coding	PHLDB2	ENSG00000144824.20	0.10426596441292	0.300213849508628	0.675126603498327	0.170615
protein_coding	ABHD10	ENSG00000144827.8	-0.275266911800646	0.0533183751969072	0.323011832773548	0.490782
protein_coding	ATG3	ENSG00000144848.10	0.133820329745303	0.234212612723577	0.611521706057188	0.213588
protein_coding	SLC35A5	ENSG00000138459.8	0.0851543482084261	0.375745897438878	0.726977431113439	0.138479
protein_coding	CCDC80	ENSG00000091986.15	0.111640076764588	0.31030400423118	0.683542050736327	0.165235
protein_coding	GTPBP8	ENSG00000163607.15	0.0685413152745444	0.339507769062124	0.703653030015634	0.152641
protein_coding	NEPRO	ENSG00000163608.14	-0.130069103866303	0.246259116203521	0.623499075110068	0.205164
protein_coding	BOC	ENSG00000144857.14	-0.177185848551677	0.110299117202776	0.461017023479915	0.336283
protein_coding	USF3	ENSG00000176542.9	0.131359185897563	0.263311304004782	0.64241825527298	0.192182
protein_coding	NAA50	ENSG00000121579.12	0.132914601696672	0.242836612168133	0.621509138829359	0.206552
protein_coding	ATP6V1A	ENSG00000114573.9	0.0632225035611193	0.56723970705861	0.841122135947545	0.0751409
protein_coding	CCDC191	ENSG00000163617.10	-0.115129821858195	0.0581580720388638	0.339045240119422	0.469742
protein_coding	QTRT2	ENSG00000151576.10	0.0651102099868609	0.443651814798288	0.772861731369553	0.111898
protein_coding	ZBTB20	ENSG00000181722.16	-0.257134851121831	0.0402274402792518	0.275858238254044	0.559314
protein_coding	LSAMP	ENSG00000185565.11	-0.224048369543684	0.0810634668215667	0.393579670059119	0.404967
protein_coding	B4GALT4	ENSG00000121578.12	0.603665897945852	0.00988611366742817	0.12671595011758	0.897169
protein_coding	ARHGAP31	ENSG00000031081.10	-0.288548794629544	0.0212285604821085	0.193702783546221	0.712864
protein_coding	TMEM39A	ENSG00000176142.12	0.327474471854141	0.0358092445178028	0.258148504840091	0.58813
protein_coding	POGLUT1	ENSG00000163389.11	-0.88609069163932	0.00246178389267239	0.0562579164072958	1.24982
protein_coding	TIMMDC1	ENSG00000113845.9	-0.00573187613411604	0.945087826494906	0.984106557247855	0.00695787
protein_coding	COX17	ENSG00000138495.6	0.711189223229533	0.000230704749204006	0.0113993087160747	1.94312
protein_coding	GSK3B	ENSG00000082701.15	-0.0208542767013983	0.837420234035097	0.953155877017364	0.0208361
protein_coding	LRRC58	ENSG00000163428.3	-0.310147937374249	0.0199161092812534	0.18823724054517	0.725294
protein_coding	FSTL1	ENSG00000163430.11	0.171623426575986	0.133808597984586	0.495684888468442	0.304794
protein_coding	NDUFB4	ENSG00000065518.7	0.336400036615395	0.0231967603020314	0.202362464648938	0.69387
protein_coding	HCLS1	ENSG00000180353.10	-0.027163690582646	0.694010198934302	0.905567152969797	0.0430793
protein_coding	GOLGB1	ENSG00000173230.15	0.185514720143629	0.141076752229842	0.508168188576459	0.293993
protein_coding	CCDC58	ENSG00000160124.9	0.0358978426456382	0.663993977102984	0.893678643682018	0.0488186
protein_coding	FAM162A	ENSG00000114023.15	0.0137525008235684	0.88833551303807	0.967146496466448	0.0145077
protein_coding	KPNA1	ENSG00000114030.12	0.013587195313692	0.867497233884353	0.962212118618241	0.0167292
protein_coding	PARP9	ENSG00000138496.16	0.0276893012808978	0.715568445701811	0.912066924227272	0.0399733
protein_coding	DTX3L	ENSG00000163840.9	-0.458294703144698	0.0104703461343975	0.130572215572343	0.884149
protein_coding	PARP14	ENSG00000173193.14	0.018045339455971	0.868322310298407	0.962567819359415	0.0165687
protein_coding	DIRC2	ENSG00000138463.8	-0.00127927209029889	0.986090716806856	0.995974177828486	0.00175192
protein_coding	PDIA5	ENSG00000065485.19	0.00860229272353477	0.924955453439828	0.979222116556304	0.00911879
protein_coding	HACD2	ENSG00000206527.9	-0.102313463385842	0.310828481828107	0.683651765406057	0.165165
protein_coding	MYLK	ENSG00000065534.18	-0.917937997677665	7.00984832734158e-05	0.00533975196335245	2.27248
protein_coding	CCDC14	ENSG00000175455.14	-0.0505713913434545	0.620725263825307	0.871904173214402	0.0595312
protein_coding	UMPS	ENSG00000114491.13	0.0843753117035859	0.36535159103817	0.722079875993725	0.141415
protein_coding	ITGB5	ENSG00000082781.11	0.0368427535611732	0.724558306401009	0.91650793859168	0.0378638
protein_coding	HEG1	ENSG00000173706.13	0.222992503965289	0.0899611912675505	0.417192816668655	0.379663
protein_coding	SLC12A8	ENSG00000221955.10	-0.351682625235937	0.0164297294466075	0.168367888869326	0.773741
protein_coding	ZNF148	ENSG00000163848.19	0.0391895771094587	0.737785488279822	0.920132735038515	0.0361495
protein_coding	SNX4	ENSG00000114520.10	-0.0302883296943006	0.725809405584068	0.916929284947545	0.0376642
protein_coding	OSBPL11	ENSG00000144909.7	-0.0865956216328265	0.359939974863029	0.717153320417146	0.144388
protein_coding	SLC41A3	ENSG00000114544.16	-0.138906402502874	0.216047548977488	0.595564127021478	0.225071
protein_coding	ZXDC	ENSG00000070476.14	-0.0243224816941073	0.753266766122042	0.924818733209514	0.0339434
protein_coding	TXNRD3	ENSG00000197763.15	-0.085172583908745	0.358538553853286	0.717153320417146	0.144388
protein_coding	PLXNA1	ENSG00000114554.11	-0.322928836319273	0.0339769861478671	0.248709270458679	0.604308
protein_coding	TPRA1	ENSG00000163870.15	-0.0433646224843642	0.692710932833373	0.905228111083612	0.043242
protein_coding	MCM2	ENSG00000073111.13	-0.970242429016536	0.00509480564929885	0.0890470715874584	1.05038
protein_coding	MGLL	ENSG00000074416.14	0.639113062669458	0.00540402642023741	0.0916478766370875	1.03788
protein_coding	SEC61A1	ENSG00000058262.9	0.153248238638438	0.176729857237123	0.554886986603829	0.255795
protein_coding	RUVBL1	ENSG00000175792.11	-0.0326815775744434	0.745528177221684	0.920975024249988	0.0357521
protein_coding	RPN1	ENSG00000163902.11	0.0721088702964992	0.50964284535894	0.806940421846508	0.0931585
protein_coding	RAB7A	ENSG00000075785.12	0.217919475717041	0.0507699923965634	0.314402772237691	0.502514
protein_coding	ACAD9	ENSG00000177646.18	-0.0704828708604275	0.373759265920056	0.725916352827711	0.139113
protein_coding	ISY1	ENSG00000240682.9	-0.321397528294078	0.0340522675623086	0.248856414163877	0.604051
protein_coding	CNBP	ENSG00000169714.16	0.197343735767545	0.102040054062109	0.443321356550257	0.353281
protein_coding	COPG1	ENSG00000181789.14	-8.96204966195497e-05	0.994927091135904	0.998751212395487	0.00054268
protein_coding	HMCES	ENSG00000183624.13	-0.0617592377392476	0.544039112186612	0.826867524258934	0.0825641
protein_coding	H1FX	ENSG00000184897.5	0.192694283677198	0.124491805931652	0.482603731137079	0.316409
protein_coding	MBD4	ENSG00000129071.9	0.141391473953691	0.220645241507108	0.59882882589871	0.222697
protein_coding	IFT122	ENSG00000163913.11	0.0707826036763037	0.29998502379583	0.674936220544441	0.170737
protein_coding	PLXND1	ENSG00000004399.12	0.0921577662251067	0.412504749039164	0.752990346446796	0.123211
protein_coding	TMCC1	ENSG00000172765.17	-0.0137571350351007	0.878465032934708	0.964107199670569	0.0158747
protein_coding	ATP2C1	ENSG00000017260.19	0.16993847066629	0.164721511910669	0.537787946302462	0.269389
protein_coding	NEK11	ENSG00000114670.13	-0.00929116483558583	0.895403545204122	0.969274322546664	0.0135533
protein_coding	NUDT16	ENSG00000198585.11	0.0102013953580814	0.920944539833915	0.977741467900327	0.00977597
protein_coding	MRPL3	ENSG00000114686.8	0.0901125773958983	0.42097499789339	0.758339676649998	0.120136
protein_coding	DNAJC13	ENSG00000138246.16	0.0737414559589537	0.496867260852135	0.799780505748472	0.0970292
protein_coding	ACKR4	ENSG00000129048.6	0.164554082788686	0.0246907928850699	0.208829311740514	0.680209
protein_coding	UBA5	ENSG00000081307.12	0.5708113991423	0.0117652045919714	0.141171289442727	0.850254
protein_coding	NPHP3	ENSG00000113971.19	-0.0324703994412761	0.697105403743209	0.906209680773831	0.0427713
protein_coding	CDV3	ENSG00000091527.15	0.138584006237095	0.190582169413742	0.568759912050609	0.245071
protein_coding	TOPBP1	ENSG00000163781.13	0.0628927613042999	0.515143377867302	0.80984891770139	0.091596
protein_coding	SRPRB	ENSG00000144867.11	0.110602423563574	0.328878460464873	0.694745397826397	0.158174
protein_coding	RYK	ENSG00000163785.12	-0.335329375695722	0.0356278227647719	0.2572463885409	0.589651
protein_coding	AMOTL2	ENSG00000114019.14	1.30880269416495	0.000290865423216273	0.0132278648438804	1.87851
protein_coding	ANAPC13	ENSG00000129055.12	0.0735809454298975	0.522669779296457	0.814155582526901	0.0892926
protein_coding	CEP63	ENSG00000182923.17	-0.115329125254483	0.28352477527665	0.660810803366614	0.179923
protein_coding	PPP2R3A	ENSG00000073711.10	-0.116714654088804	0.254660050740329	0.632052002122549	0.199247
protein_coding	MSL2	ENSG00000174579.3	-0.0828090075244222	0.401177544150923	0.746363021920769	0.12705
protein_coding	PCCB	ENSG00000114054.13	0.843351686558731	0.00486324519415156	0.0863202413975523	1.06389
protein_coding	STAG1	ENSG00000118007.12	-0.0995871141924719	0.391947107560799	0.73927036151853	0.131197
protein_coding	SLC35G2	ENSG00000168917.8	0.109390861839673	0.162504227735018	0.535683788577642	0.271091
protein_coding	NCK1	ENSG00000158092.6	-0.201815374594383	0.0978430699545948	0.433599627260957	0.362911
protein_coding	ARMC8	ENSG00000114098.17	-0.132703870069407	0.171385420404409	0.547376578997887	0.261714
protein_coding	MRAS	ENSG00000158186.12	-0.0749636212618397	0.471467461856364	0.784349972868036	0.10549
protein_coding	PIK3CB	ENSG00000051382.8	0.120070084461504	0.226415269367235	0.604696197215704	0.218463
protein_coding	MRPS22	ENSG00000175110.11	-0.012186628546692	0.888439662545605	0.967146496466448	0.0145077
protein_coding	COPB2	ENSG00000184432.9	0.0217758279514902	0.842252551307744	0.955214711104726	0.019899
protein_coding	RBP1	ENSG00000114115.9	-0.233497626744074	0.0290077282469848	0.227996254433094	0.642072
protein_coding	SLC25A36	ENSG00000114120.12	-0.0867388246716426	0.42512160039172	0.761370797253274	0.118404
protein_coding	ZBTB38	ENSG00000177311.11	0.197031032626599	0.113427445633539	0.467045171412694	0.330641
protein_coding	RASA2	ENSG00000155903.11	0.397535652924785	0.0229956071472587	0.202083488646946	0.694469
protein_coding	RNF7	ENSG00000114125.13	0.133226037457036	0.249621725948537	0.625405466963125	0.203838
protein_coding	ATP1B3	ENSG00000069849.10	0.833861545117307	0.000267499164177163	0.01260417453476	1.89949
protein_coding	TFDP2	ENSG00000114126.17	0.00132332117504762	0.991188942161143	0.997408423634413	0.00112697
protein_coding	XRN1	ENSG00000114127.10	0.082351911549667	0.443300230692241	0.772861731369553	0.111898
protein_coding	ATR	ENSG00000175054.14	-0.0782251207864662	0.418303486236761	0.757180372731974	0.120801
protein_coding	TRPC1	ENSG00000144935.14	0.0672510655364977	0.40235422784118	0.747134273940649	0.126601
protein_coding	PCOLCE2	ENSG00000163710.8	0.0136984030348659	0.724121842500061	0.91650793859168	0.0378638
protein_coding	U2SURP	ENSG00000163714.17	0.10576506070498	0.340495799698727	0.703860720272742	0.152513
protein_coding	CHST2	ENSG00000175040.5	0.530999910206496	0.0133587830752323	0.15178186574909	0.81878
protein_coding	SLC9A9	ENSG00000181804.14	0.109019615023567	0.215676752036576	0.595243661151133	0.225305
protein_coding	C3orf58	ENSG00000181744.8	0.0372621380289515	0.741244291587644	0.920820719596579	0.0358249
protein_coding	PLOD2	ENSG00000152952.11	0.022942893068221	0.830644808574352	0.95042235513558	0.0220834
protein_coding	PLSCR4	ENSG00000114698.14	-0.245494742971463	0.048544923437011	0.306033893198426	0.51423
protein_coding	PLSCR1	ENSG00000188313.12	0.107048469900568	0.307936048160858	0.683214421417088	0.165443
protein_coding	GYG1	ENSG00000163754.17	0.0606437316869141	0.513988615322918	0.809367401424539	0.0918543
protein_coding	HLTF	ENSG00000071794.15	-0.0371888374849542	0.7156761055447	0.912066924227272	0.0399733
protein_coding	HPS3	ENSG00000163755.8	0.161149701839251	0.1268743250186	0.486245289863462	0.313145
protein_coding	TM4SF1	ENSG00000169908.11	4.7971507307505	4.16780774251269e-11	4.76224132178856e-08	7.32219
protein_coding	WWTR1	ENSG00000018408.14	-0.149875471018643	0.20859775424111	0.586723728018635	0.231566
protein_coding	COMMD2	ENSG00000114744.8	0.0547384400536192	0.493146904174537	0.798507182170875	0.0977212
protein_coding	RNF13	ENSG00000082996.19	0.0648328966364851	0.543239552395562	0.826275945419422	0.0828749
protein_coding	PFN2	ENSG00000070087.14	0.710026334676945	0.000189414260870216	0.0101849162271449	1.99204
protein_coding	TSC22D2	ENSG00000196428.12	0.00118257843435389	0.983746902852834	0.995330837918676	0.00203254
protein_coding	SERP1	ENSG00000120742.10	0.193169338647894	0.121888060105651	0.478799194528745	0.319847
protein_coding	EIF2A	ENSG00000144895.11	0.0401211551228219	0.697157886301196	0.906209680773831	0.0427713
protein_coding	SELENOT	ENSG00000198843.12	-0.0438207601826326	0.671252586419297	0.897195480692907	0.0471129
protein_coding	SIAH2	ENSG00000181788.3	0.0238214654029178	0.800218837709642	0.942262522606255	0.0258281
protein_coding	MBNL1	ENSG00000152601.17	0.111070917460937	0.331242109012755	0.695621615013915	0.157627
protein_coding	RAP2B	ENSG00000181467.4	-0.0870866906079577	0.359952369595645	0.717153320417146	0.144388
protein_coding	DHX36	ENSG00000174953.13	0.000726646541305059	0.997773927203725	0.999742814806121	0.000111708
protein_coding	MME	ENSG00000196549.10	0.150695591082699	0.202521832646166	0.580511781818313	0.236189
protein_coding	SLC33A1	ENSG00000169359.14	-0.0357223143991168	0.701140922172259	0.90716619526916	0.0423131
protein_coding	GMPS	ENSG00000163655.15	0.123477745950956	0.242575661450921	0.621509138829359	0.206552
protein_coding	SSR3	ENSG00000114850.6	0.181501292547892	0.15100162201453	0.523450231883204	0.281125
protein_coding	TIPARP	ENSG00000163659.12	0.0392636197590027	0.640024628499543	0.879079494544241	0.0559719
protein_coding	CCNL1	ENSG00000163660.11	0.00440554211303337	0.961622445691892	0.988995361844013	0.00480575
protein_coding	PTX3	ENSG00000163661.3	-0.020367055230141	0.737736314958354	0.920132735038515	0.0361495
protein_coding	PQLC2L	ENSG00000174899.10	0.0557189573165189	0.399526252995388	0.745168226613107	0.127746
protein_coding	SHOX2	ENSG00000168779.19	-0.370964998221197	0.0179518412427619	0.177524028506845	0.750743
protein_coding	RSRC1	ENSG00000174891.12	0.0244378517690093	0.802789344286845	0.943347139237183	0.0253285
protein_coding	GFM1	ENSG00000168827.14	-0.309883861325215	0.0420770396374171	0.281616691213698	0.550342
protein_coding	MFSD1	ENSG00000118855.18	-0.00340143878388481	0.962669354278329	0.989021604863184	0.00479422
protein_coding	IFT80	ENSG00000068885.14	-0.0748168613280404	0.38146009349629	0.729763362485104	0.136818
protein_coding	SMC4	ENSG00000113810.15	-0.0463668555745001	0.645242539110211	0.882562030526177	0.0542548
protein_coding	TRIM59	ENSG00000213186.7	-0.0191775662122083	0.76854984506408	0.931615718569256	0.0307632
protein_coding	KPNA4	ENSG00000186432.8	-0.0256860464958202	0.808206826355316	0.94474539971722	0.0246852
protein_coding	B3GALNT1	ENSG00000169255.14	0.0317996390978166	0.616439028172765	0.87025006278413	0.0603559
protein_coding	NMD3	ENSG00000169251.12	-0.00967904034238144	0.919491709110376	0.977001571392734	0.0101047
protein_coding	PDCD10	ENSG00000114209.14	0.0149069859617785	0.887070969835359	0.967146496466448	0.0145077
protein_coding	GOLIM4	ENSG00000173905.8	0.202201387711114	0.119399103695313	0.474992716494397	0.323313
protein_coding	SEC62	ENSG00000008952.16	0.417516405055752	0.0046901767391167	0.0837361436958316	1.07709
protein_coding	PHC3	ENSG00000173889.15	0.0754062185605511	0.514233842240223	0.809367401424539	0.0918543
protein_coding	PRKCI	ENSG00000163558.12	-0.0985517732152654	0.315990467952267	0.686892238401576	0.163111
protein_coding	SKIL	ENSG00000136603.13	-0.00201547464304877	0.967465101910381	0.990150679658006	0.00429871
protein_coding	CLDN11	ENSG00000013297.11	-0.0724127505551663	0.304387317663742	0.680827682954919	0.166963
protein_coding	SLC7A14	ENSG00000013293.5	-0.134761099670384	0.0888190065642607	0.414020672618005	0.382978
protein_coding	RPL22L1	ENSG00000163584.17	0.294004241527104	0.0415162380319911	0.280255446742764	0.552446
protein_coding	EIF5A2	ENSG00000163577.7	-0.0122876728262795	0.860769910300444	0.959774686317312	0.0178307
protein_coding	PLD1	ENSG00000075651.15	0.0231021658977737	0.756902210314341	0.926589407323342	0.0331127
protein_coding	FNDC3B	ENSG00000075420.12	0.0527876677932466	0.610092165540887	0.865836436144891	0.0625641
protein_coding	ECT2	ENSG00000114346.13	0.109593568146252	0.19116305270482	0.568882620700573	0.244977
protein_coding	NAALADL2	ENSG00000177694.15	-0.0866724577417484	0.22668795639171	0.604696197215704	0.218463
protein_coding	TBL1XR1	ENSG00000177565.16	-0.149367922719056	0.204354192815216	0.583398377655263	0.234035
protein_coding	ZMAT3	ENSG00000172667.10	-0.23399938610327	0.0613554013308615	0.346835731931504	0.459876
protein_coding	PIK3CA	ENSG00000121879.4	-0.0110982352022244	0.904945149967409	0.972616533315942	0.0120584
protein_coding	ZNF639	ENSG00000121864.9	-0.179576585711025	0.134101661460814	0.496101937511463	0.304429
protein_coding	MFN1	ENSG00000171109.18	0.00916121292441212	0.930458302447617	0.980255493460776	0.00866072
protein_coding	GNB4	ENSG00000114450.9	-0.216747470167119	0.0994824765441593	0.437369829125348	0.359151
protein_coding	ACTL6A	ENSG00000136518.16	-0.083392300087242	0.304653241174062	0.681019380000049	0.166841
protein_coding	MRPL47	ENSG00000136522.13	0.0940338185348138	0.371851019848968	0.724974096255553	0.139678
protein_coding	NDUFB5	ENSG00000136521.12	0.0326760890922613	0.743756595167286	0.920975024249988	0.0357521
protein_coding	USP13	ENSG00000058056.8	0.0644239265014771	0.482757773462989	0.791141410023984	0.101746
protein_coding	TTC14	ENSG00000163728.10	-0.31937607692201	0.0399022988233823	0.274078726440451	0.562125
protein_coding	FXR1	ENSG00000114416.17	0.0533756717726327	0.622723382581387	0.872685026521509	0.0591425
protein_coding	DNAJC19	ENSG00000205981.7	0.0309560763013968	0.735598728717308	0.919599012473319	0.0364015
protein_coding	ATP11B	ENSG00000058063.15	-0.0608717226821849	0.555327893019004	0.833265310257175	0.0792167
protein_coding	DCUN1D1	ENSG00000043093.13	0.0729083570004745	0.37377108005143	0.725916352827711	0.139113
protein_coding	MCCC1	ENSG00000078070.12	-0.0795150614698088	0.279560209455857	0.658453974397316	0.181475
protein_coding	KLHL24	ENSG00000114796.15	0.0247384901048546	0.783746704564297	0.936317041591376	0.0285771
protein_coding	YEATS2	ENSG00000163872.15	0.019410624736239	0.840811118419946	0.954173996995232	0.0203724
protein_coding	PARL	ENSG00000175193.13	-0.00649465197454656	0.919499455058712	0.977001571392734	0.0101047
protein_coding	ABCC5	ENSG00000114770.16	0.0745983409441643	0.473101754551337	0.785723680660206	0.10473
protein_coding	EIF2B5	ENSG00000145191.13	-0.0637795982077047	0.49639588909691	0.799780505748472	0.0970292
protein_coding	DVL3	ENSG00000161202.18	-0.185706014294438	0.125437142603432	0.483596309800004	0.315517
protein_coding	AP2M1	ENSG00000161203.13	-0.133969726631083	0.229137638096323	0.606587648374887	0.217106
protein_coding	ABCF3	ENSG00000161204.11	-0.0886242580163294	0.21829847025762	0.59756362126219	0.223616
protein_coding	ALG3	ENSG00000214160.9	-0.0299798559182138	0.778664997088895	0.934442263517151	0.0294475
protein_coding	PSMD2	ENSG00000175166.16	0.00628730515357847	0.931061317240813	0.980255493460776	0.00866072
protein_coding	EIF4G1	ENSG00000114867.20	-0.0280369184149445	0.798025866093895	0.941316106094465	0.0262645
protein_coding	FAM131A	ENSG00000175182.14	0.097714216707844	0.342943028083185	0.706363726838304	0.150972
protein_coding	POLR2H	ENSG00000163882.9	-0.0103300553942995	0.910465345606411	0.975103116487375	0.0109495
protein_coding	EPHB3	ENSG00000182580.2	-0.174083969011482	0.0532501062867154	0.323011832773548	0.490782
protein_coding	MAGEF1	ENSG00000177383.4	0.0831735601159053	0.433321910749918	0.766758248874372	0.115342
[truncated: 6,919 more rows]
