# Supplementary material for: RNA-Seq of Gingival Fibroblasts Grown on Collagen Membranes and Hyaluronic Acid
Source: J Funct Biomater. 2026 Jan 23;17(2):57. doi: 10.3390/jfb17020057 (PMC12942325; doi:10.3390/jfb17020057)
Supplement: Supplementary file 1 [file jfb-17-00057-s001.zip › Tables S1 Membranes versus TCS/Prepared for volcano/Jason HA_vs_TCS_paired_lfcShrink_apeglm_DESeq2results_GeneSymbols_GeneTypes_forVolcano.txt]

GeneType	GeneSymbol	ENSG	log2FoldChange	pvalue	padj	minus_log10_padj
protein_coding	SAMD11	ENSG00000187634.11	3.4269714486503e-07	0.619612578232675	0.993238036579891	0.00294666
protein_coding	NOC2L	ENSG00000188976.10	-4.42089372067977e-06	0.130436036051187	0.993238036579891	0.00294666
protein_coding	KLHL17	ENSG00000187961.13	-7.21788693682864e-07	0.713870541593378	0.993238036579891	0.00294666
protein_coding	PLEKHN1	ENSG00000187583.10	7.3314710068782e-07	0.462670722672325	0.993238036579891	0.00294666
protein_coding	PERM1	ENSG00000187642.9	-5.21984468429361e-09	0.940351598564927	0.993238036579891	0.00294666
protein_coding	HES4	ENSG00000188290.10	-1.46392397941345e-07	0.614151880692053	0.993238036579891	0.00294666
protein_coding	ISG15	ENSG00000187608.9	2.40965841581059e-06	0.210881024578393	0.993238036579891	0.00294666
protein_coding	AGRN	ENSG00000188157.14	-4.77274654186928e-07	0.502898423635632	0.993238036579891	0.00294666
protein_coding	RNF223	ENSG00000237330.2	-2.23541934032753e-08	0.953826713655935	0.993238036579891	0.00294666
protein_coding	C1orf159	ENSG00000131591.17	-4.71438062336657e-07	0.635116858620059	0.993238036579891	0.00294666
protein_coding	TTLL10	ENSG00000162571.13	-6.26190485069449e-09	0.940350467892884	0.993238036579891	0.00294666
protein_coding	TNFRSF18	ENSG00000186891.13	-1.69034486822424e-08	0.922159237132597	0.993238036579891	0.00294666
protein_coding	TNFRSF4	ENSG00000186827.10	-9.78186908923437e-09	0.940362086389338	0.993238036579891	0.00294666
protein_coding	SDF4	ENSG00000078808.16	-6.7246569568036e-06	0.374041651444379	0.993238036579891	0.00294666
protein_coding	B3GALT6	ENSG00000176022.5	-5.24653521822282e-06	0.181154472500786	0.993238036579891	0.00294666
protein_coding	C1QTNF12	ENSG00000184163.3	7.26727362433887e-09	0.72686005031507	0.993238036579891	0.00294666
protein_coding	UBE2J2	ENSG00000160087.20	3.27080571597507e-06	0.43195780604219	0.993238036579891	0.00294666
protein_coding	SCNN1D	ENSG00000162572.20	-2.22284431121202e-06	0.0341169193017771	0.993238036579891	0.00294666
protein_coding	ACAP3	ENSG00000131584.18	-2.16499870871795e-06	0.394487193099302	0.993238036579891	0.00294666
protein_coding	PUSL1	ENSG00000169972.11	1.85235732561185e-06	0.2088717756778	0.993238036579891	0.00294666
protein_coding	INTS11	ENSG00000127054.20	3.07407440423892e-06	0.367536307020797	0.993238036579891	0.00294666
protein_coding	CPTP	ENSG00000224051.6	3.9015626881984e-06	0.190810960850293	0.993238036579891	0.00294666
protein_coding	TAS1R3	ENSG00000169962.4	1.79352484507619e-07	0.90485595219152	0.993238036579891	0.00294666
protein_coding	DVL1	ENSG00000107404.19	7.42723348666774e-07	0.881665266091643	0.993238036579891	0.00294666
protein_coding	MXRA8	ENSG00000162576.16	-8.72845242677919e-06	0.119002769450003	0.993238036579891	0.00294666
protein_coding	AURKAIP1	ENSG00000175756.13	-7.89352449579085e-06	0.190075823262495	0.993238036579891	0.00294666
protein_coding	CCNL2	ENSG00000221978.11	1.21663601287226e-06	0.738952311847368	0.993238036579891	0.00294666
protein_coding	MRPL20	ENSG00000242485.5	2.845726803213e-06	0.506606279233556	0.993238036579891	0.00294666
protein_coding	ANKRD65	ENSG00000235098.8	7.51794315964142e-07	0.628041738346091	0.993238036579891	0.00294666
protein_coding	VWA1	ENSG00000179403.11	-2.60194444318999e-07	0.774797578072621	0.993238036579891	0.00294666
protein_coding	ATAD3C	ENSG00000215915.9	4.63607767146203e-07	0.12251327763407	0.993238036579891	0.00294666
protein_coding	ATAD3B	ENSG00000160072.19	2.17698534503702e-06	0.0831289391537356	0.993238036579891	0.00294666
protein_coding	ATAD3A	ENSG00000197785.13	4.23245251529535e-06	0.108140312259891	0.993238036579891	0.00294666
protein_coding	TMEM240	ENSG00000205090.8	-1.62783557495157e-07	0.814940094516779	0.993238036579891	0.00294666
protein_coding	SSU72	ENSG00000160075.11	3.35806425183786e-06	0.380033000709405	0.993238036579891	0.00294666
protein_coding	FNDC10	ENSG00000228594.3	-3.66403933109046e-07	0.855117416072138	0.993238036579891	0.00294666
protein_coding	MIB2	ENSG00000197530.12	-2.28596965010897e-06	0.200705971413073	0.993238036579891	0.00294666
protein_coding	CDK11B	ENSG00000248333.8	3.99863680977336e-06	0.142236534368048	0.993238036579891	0.00294666
protein_coding	SLC35E2B	ENSG00000189339.11	-5.26174268841189e-07	0.723766084519919	0.993238036579891	0.00294666
protein_coding	CDK11A	ENSG00000008128.22	2.20203919373247e-07	0.56424390146531	0.993238036579891	0.00294666
protein_coding	SLC35E2A	ENSG00000215790.7	-4.91759343890917e-06	0.221421603508675	0.993238036579891	0.00294666
protein_coding	NADK	ENSG00000008130.15	-1.01595129766283e-06	0.636706183731159	0.993238036579891	0.00294666
protein_coding	GNB1	ENSG00000078369.17	1.75888802573454e-05	0.0313447687782374	0.993238036579891	0.00294666
protein_coding	CALML6	ENSG00000169885.9	-3.36058796251900e-09	0.940347705052816	0.993238036579891	0.00294666
protein_coding	TMEM52	ENSG00000178821.12	-9.54924596015037e-08	0.940363894933579	0.993238036579891	0.00294666
protein_coding	CFAP74	ENSG00000142609.18	1.68516114893991e-07	0.395556918454179	0.993238036579891	0.00294666
protein_coding	PRKCZ	ENSG00000067606.16	-4.54692893272669e-07	0.688222580100546	0.993238036579891	0.00294666
protein_coding	FAAP20	ENSG00000162585.16	8.75232464947676e-07	0.814237886966813	0.993238036579891	0.00294666
protein_coding	SKI	ENSG00000157933.9	5.71364603269438e-06	0.445319258197959	0.993238036579891	0.00294666
protein_coding	MORN1	ENSG00000116151.13	5.22209988252638e-08	0.956130094095895	0.993238036579891	0.00294666
protein_coding	RER1	ENSG00000157916.19	3.63340796775517e-05	0.343186089557712	0.993238036579891	0.00294666
protein_coding	PEX10	ENSG00000157911.10	-2.91079261547165e-06	0.391590667149179	0.993238036579891	0.00294666
protein_coding	PLCH2	ENSG00000149527.17	-2.21329773737627e-07	0.940366226973256	0.993238036579891	0.00294666
protein_coding	PANK4	ENSG00000157881.13	1.28728844096056e-07	0.588251299966006	0.993238036579891	0.00294666
protein_coding	TNFRSF14	ENSG00000157873.17	-3.23576769098373e-06	0.178143416051447	0.993238036579891	0.00294666
protein_coding	PRXL2B	ENSG00000157870.15	4.42994814355724e-06	0.173970212043382	0.993238036579891	0.00294666
protein_coding	MMEL1	ENSG00000142606.15	-2.66637281944084e-09	0.940346940258225	0.993238036579891	0.00294666
protein_coding	TTC34	ENSG00000215912.12	8.31042351387609e-07	0.152901428637755	0.993238036579891	0.00294666
protein_coding	PRDM16	ENSG00000142611.16	1.93926728760771e-08	0.97897174236721	0.995890296780477	0.0017885
protein_coding	ARHGEF16	ENSG00000130762.14	-9.9154448209965e-09	0.940357606857557	0.993238036579891	0.00294666
protein_coding	MEGF6	ENSG00000162591.15	-9.15002192400752e-07	0.643971829162785	0.993238036579891	0.00294666
protein_coding	TPRG1L	ENSG00000158109.14	1.04623158709649e-06	0.883606565769203	0.993238036579891	0.00294666
protein_coding	WRAP73	ENSG00000116213.15	8.97870938663683e-07	0.679069088674459	0.993238036579891	0.00294666
protein_coding	TP73	ENSG00000078900.14	8.73294265299769e-08	0.832548089242538	0.993238036579891	0.00294666
protein_coding	CCDC27	ENSG00000162592.9	5.54648988752421e-08	0.936689192328228	0.993238036579891	0.00294666
protein_coding	SMIM1	ENSG00000235169.8	-8.4462242748304e-08	0.920802557861341	0.993238036579891	0.00294666
protein_coding	LRRC47	ENSG00000130764.9	-9.57651602344867e-07	0.822154676161187	0.993238036579891	0.00294666
protein_coding	CEP104	ENSG00000116198.12	5.50328796392614e-07	0.835625133056834	0.993238036579891	0.00294666
protein_coding	DFFB	ENSG00000169598.15	1.19793741156003e-06	0.616607192380238	0.993238036579891	0.00294666
protein_coding	C1orf174	ENSG00000198912.10	-1.91203954398897e-06	0.470894440079475	0.993238036579891	0.00294666
protein_coding	AJAP1	ENSG00000196581.10	-1.04864074813264e-06	0.179368114392668	0.993238036579891	0.00294666
protein_coding	NPHP4	ENSG00000131697.17	1.2514978821192e-06	0.36860408204711	0.993238036579891	0.00294666
protein_coding	KCNAB2	ENSG00000069424.14	4.02484152444185e-07	0.783217439051498	0.993238036579891	0.00294666
protein_coding	CHD5	ENSG00000116254.17	1.69178295922298e-08	0.957829948861213	0.993238036579891	0.00294666
protein_coding	RPL22	ENSG00000116251.10	2.97613086399783e-06	0.604323702826223	0.993238036579891	0.00294666
protein_coding	RNF207	ENSG00000158286.12	-1.0745389600543e-07	0.785722256978017	0.993238036579891	0.00294666
protein_coding	ICMT	ENSG00000116237.15	9.22143263498195e-07	0.838543584010977	0.993238036579891	0.00294666
protein_coding	GPR153	ENSG00000158292.6	-5.88376507014248e-08	0.977057612441037	0.995286101137691	0.00205206
protein_coding	ACOT7	ENSG00000097021.19	2.43906590772131e-06	0.40598375493642	0.993238036579891	0.00294666
protein_coding	HES2	ENSG00000069812.11	2.15323828588752e-07	0.578024455890124	0.993238036579891	0.00294666
protein_coding	ESPN	ENSG00000187017.16	-4.1680809496022e-09	0.940353326129392	0.993238036579891	0.00294666
protein_coding	TNFRSF25	ENSG00000215788.10	3.40490238398452e-07	0.698365288460686	0.993238036579891	0.00294666
protein_coding	PLEKHG5	ENSG00000171680.21	1.459621681437e-06	0.483111299365072	0.993238036579891	0.00294666
protein_coding	NOL9	ENSG00000162408.10	-3.18753397322859e-06	0.23602810536591	0.993238036579891	0.00294666
protein_coding	TAS1R1	ENSG00000173662.20	-8.53796894915309e-08	0.866663409109481	0.993238036579891	0.00294666
protein_coding	ZBTB48	ENSG00000204859.12	-5.50094584374972e-07	0.4212880214935	0.993238036579891	0.00294666
protein_coding	KLHL21	ENSG00000162413.16	1.94324422724041e-06	0.594505393150448	0.993238036579891	0.00294666
protein_coding	PHF13	ENSG00000116273.5	-3.09822238873324e-06	0.379204321845676	0.993238036579891	0.00294666
protein_coding	THAP3	ENSG00000041988.15	1.92658376054947e-06	0.417996999299052	0.993238036579891	0.00294666
protein_coding	DNAJC11	ENSG00000007923.15	2.00935100413529e-06	0.475262093935743	0.993238036579891	0.00294666
protein_coding	CAMTA1	ENSG00000171735.18	4.9025635504443e-06	0.314448363950486	0.993238036579891	0.00294666
protein_coding	VAMP3	ENSG00000049245.12	6.52579442632425e-06	0.125098222011891	0.993238036579891	0.00294666
protein_coding	PER3	ENSG00000049246.14	4.11993819331996e-07	0.886085205480635	0.993238036579891	0.00294666
protein_coding	UTS2	ENSG00000049247.13	-5.49544286541596e-09	0.940349809233323	0.993238036579891	0.00294666
protein_coding	TNFRSF9	ENSG00000049249.8	-9.47843323347344e-08	0.78606011548729	0.993238036579891	0.00294666
protein_coding	PARK7	ENSG00000116288.12	7.90415310366439e-06	0.176057475217962	0.993238036579891	0.00294666
protein_coding	ERRFI1	ENSG00000116285.12	9.04514612279955e-07	0.728175910119665	0.993238036579891	0.00294666
protein_coding	SLC45A1	ENSG00000162426.14	-1.43652662896399e-07	0.76195217831307	0.993238036579891	0.00294666
protein_coding	RERE	ENSG00000142599.17	-3.60396166624369e-06	0.308586480503193	0.993238036579891	0.00294666
protein_coding	ENO1	ENSG00000074800.15	5.53086718879192e-06	0.341835704368155	0.993238036579891	0.00294666
protein_coding	SLC2A5	ENSG00000142583.17	-8.31277043021729e-08	0.847584046291089	0.993238036579891	0.00294666
protein_coding	GPR157	ENSG00000180758.11	6.15605232033116e-07	0.662118215380776	0.993238036579891	0.00294666
protein_coding	H6PD	ENSG00000049239.12	-1.66698191970969e-06	0.66437580966385	0.993238036579891	0.00294666
protein_coding	SPSB1	ENSG00000171621.13	-4.85088164334661e-06	0.102231294877935	0.993238036579891	0.00294666
protein_coding	SLC25A33	ENSG00000171612.6	2.05017065183553e-07	0.8876571584749	0.993238036579891	0.00294666
protein_coding	TMEM201	ENSG00000188807.12	8.37427044837634e-07	0.595217887654687	0.993238036579891	0.00294666
protein_coding	PIK3CD	ENSG00000171608.15	-2.04048202205154e-06	0.408976341035092	0.993238036579891	0.00294666
protein_coding	CLSTN1	ENSG00000171603.17	-7.94281423233194e-06	0.152950518217424	0.993238036579891	0.00294666
protein_coding	CTNNBIP1	ENSG00000178585.14	7.14848596645085e-07	0.778648977569725	0.993238036579891	0.00294666
protein_coding	LZIC	ENSG00000162441.11	-3.72437610059344e-06	0.153012788902392	0.993238036579891	0.00294666
protein_coding	NMNAT1	ENSG00000173614.13	1.10533653503131e-06	0.531332400948097	0.993238036579891	0.00294666
protein_coding	UBE4B	ENSG00000130939.18	1.76231462296758e-06	0.604652365775581	0.993238036579891	0.00294666
protein_coding	KIF1B	ENSG00000054523.17	-1.7802096110875e-06	0.623704654659659	0.993238036579891	0.00294666
protein_coding	PGD	ENSG00000142657.20	6.86424793134798e-06	0.161429917353042	0.993238036579891	0.00294666
protein_coding	CENPS	ENSG00000175279.21	-1.79061546367247e-06	0.279384107969765	0.993238036579891	0.00294666
protein_coding	CORT	ENSG00000241563.3	5.00273640161519e-08	0.94034885529596	0.993238036579891	0.00294666
protein_coding	DFFA	ENSG00000160049.11	-2.28910089901534e-06	0.517415911241065	0.993238036579891	0.00294666
protein_coding	PEX14	ENSG00000142655.12	2.47563719015575e-07	0.923727033410942	0.993238036579891	0.00294666
protein_coding	CASZ1	ENSG00000130940.14	-1.76631636849276e-07	0.900862135661037	0.993238036579891	0.00294666
protein_coding	TARDBP	ENSG00000120948.17	-1.05790005799959e-06	0.704024938282619	0.993238036579891	0.00294666
protein_coding	MASP2	ENSG00000009724.16	-3.80533112088372e-09	0.940358089097591	0.993238036579891	0.00294666
protein_coding	SRM	ENSG00000116649.9	1.10836075846749e-06	0.776114860542556	0.993238036579891	0.00294666
protein_coding	EXOSC10	ENSG00000171824.13	3.39456211695777e-06	0.29439675727275	0.993238036579891	0.00294666
protein_coding	MTOR	ENSG00000198793.12	3.7034759892244e-06	0.130981003901714	0.993238036579891	0.00294666
protein_coding	ANGPTL7	ENSG00000171819.4	-9.91883112369361e-09	0.940355707294285	0.993238036579891	0.00294666
protein_coding	UBIAD1	ENSG00000120942.13	-1.36045179056983e-06	0.495421852914935	0.993238036579891	0.00294666
protein_coding	DISP3	ENSG00000204624.7	8.50527204896807e-08	0.941737009120576	0.993238036579891	0.00294666
protein_coding	FBXO2	ENSG00000116661.10	1.8724619074518e-07	0.907723024927556	0.993238036579891	0.00294666
protein_coding	FBXO44	ENSG00000132879.13	4.14568986191316e-06	0.103721825133777	0.993238036579891	0.00294666
protein_coding	FBXO6	ENSG00000116663.10	5.60254983001229e-07	0.502424357672172	0.993238036579891	0.00294666
protein_coding	MAD2L2	ENSG00000116670.14	1.52937102187176e-06	0.716135547743716	0.993238036579891	0.00294666
protein_coding	DRAXIN	ENSG00000162490.6	-1.6198395244674e-07	0.719881825439549	0.993238036579891	0.00294666
protein_coding	AGTRAP	ENSG00000177674.15	1.93967466682957e-06	0.39891501895096	0.993238036579891	0.00294666
protein_coding	C1orf167	ENSG00000215910.7	3.02863980722807e-07	0.540168751888585	0.993238036579891	0.00294666
protein_coding	MTHFR	ENSG00000177000.12	-1.70409727142757e-06	0.562491706412084	0.993238036579891	0.00294666
protein_coding	CLCN6	ENSG00000011021.22	-3.99387505336304e-06	0.016008484595242	0.993238036579891	0.00294666
protein_coding	KIAA2013	ENSG00000116685.15	-3.18447675821276e-06	0.474424259821526	0.993238036579891	0.00294666
protein_coding	PLOD1	ENSG00000083444.16	-5.76041551161529e-07	0.916440571550664	0.993238036579891	0.00294666
protein_coding	MFN2	ENSG00000116688.16	-8.74226643928428e-07	0.809612271585357	0.993238036579891	0.00294666
protein_coding	MIIP	ENSG00000116691.10	6.84270003502159e-07	0.652237458341384	0.993238036579891	0.00294666
protein_coding	TNFRSF8	ENSG00000120949.14	-8.74393181688326e-09	0.940351294292836	0.993238036579891	0.00294666
protein_coding	TNFRSF1B	ENSG00000028137.18	8.66397036722673e-07	0.591852779490769	0.993238036579891	0.00294666
protein_coding	VPS13D	ENSG00000048707.15	-1.36952366380215e-06	0.684982626913324	0.993238036579891	0.00294666
protein_coding	DHRS3	ENSG00000162496.8	1.72827759542756e-07	0.915219634469151	0.993238036579891	0.00294666
protein_coding	AADACL3	ENSG00000188984.11	-2.66637281944084e-09	0.940346940258225	0.993238036579891	0.00294666
protein_coding	C1orf158	ENSG00000157330.9	4.15828036583087e-08	0.9403547839493	0.993238036579891	0.00294666
protein_coding	PRAMEF17	ENSG00000204479.4	-4.39831477792174e-09	0.940347705052816	0.993238036579891	0.00294666
protein_coding	PDPN	ENSG00000162493.16	-1.04718268719188e-06	0.591897969398996	0.993238036579891	0.00294666
protein_coding	PRDM2	ENSG00000116731.22	-3.50609772547258e-06	0.291029401570072	0.993238036579891	0.00294666
protein_coding	KAZN	ENSG00000189337.16	4.96697555509126e-07	0.854828318439628	0.993238036579891	0.00294666
protein_coding	TMEM51	ENSG00000171729.13	3.42512451096538e-06	0.288484495211879	0.993238036579891	0.00294666
protein_coding	FHAD1	ENSG00000142621.19	1.44552909651713e-07	0.621345161726919	0.993238036579891	0.00294666
protein_coding	EFHD2	ENSG00000142634.12	3.21574786090412e-06	0.28678160072925	0.993238036579891	0.00294666
protein_coding	CTRC	ENSG00000162438.11	1.02078179228559e-07	0.940352004434166	0.993238036579891	0.00294666
protein_coding	CELA2A	ENSG00000142615.7	-1.59101778968369e-08	0.940369594584513	0.993238036579891	0.00294666
protein_coding	CASP9	ENSG00000132906.17	-1.71249409054912e-06	0.411467752129393	0.993238036579891	0.00294666
protein_coding	DNAJC16	ENSG00000116138.12	-4.48426700989347e-06	0.110618775851163	0.993238036579891	0.00294666
protein_coding	AGMAT	ENSG00000116771.5	-4.26764695794107e-07	0.440135208127209	0.993238036579891	0.00294666
protein_coding	DDI2	ENSG00000197312.11	7.0584505447132e-07	0.789853901954538	0.993238036579891	0.00294666
protein_coding	PLEKHM2	ENSG00000116786.12	-1.29082711823491e-06	0.715550653338406	0.993238036579891	0.00294666
protein_coding	SLC25A34	ENSG00000162461.7	-4.57823103258809e-07	0.185592030430264	0.993238036579891	0.00294666
protein_coding	FBLIM1	ENSG00000162458.12	-2.85112198470123e-07	0.944869772625871	0.993238036579891	0.00294666
protein_coding	UQCRHL	ENSG00000233954.6	1.43823129254256e-07	0.814127302725833	0.993238036579891	0.00294666
protein_coding	SPEN	ENSG00000065526.10	4.44416954791339e-06	0.234610662554005	0.993238036579891	0.00294666
protein_coding	ZBTB17	ENSG00000116809.11	-8.1193456224835e-07	0.712489863931353	0.993238036579891	0.00294666
protein_coding	SRARP	ENSG00000183888.4	-1.70200725833632e-08	0.821477293082028	0.993238036579891	0.00294666
protein_coding	HSPB7	ENSG00000173641.17	5.0903005005609e-07	0.59548007825451	0.993238036579891	0.00294666
protein_coding	CLCNKA	ENSG00000186510.11	-2.61333668184444e-08	0.947459497752821	0.993238036579891	0.00294666
protein_coding	CLCNKB	ENSG00000184908.17	-6.34764134097624e-09	0.940346928981513	0.993238036579891	0.00294666
protein_coding	FAM131C	ENSG00000185519.8	4.81865200777378e-07	0.437423544011949	0.993238036579891	0.00294666
protein_coding	EPHA2	ENSG00000142627.12	-4.18037233099861e-07	0.80136994061657	0.993238036579891	0.00294666
protein_coding	ARHGEF19	ENSG00000142632.16	-5.65822529961984e-06	0.0133505496370562	0.993238036579891	0.00294666
protein_coding	CPLANE2	ENSG00000132881.11	-2.44490578173826e-06	0.0129820951247714	0.993238036579891	0.00294666
protein_coding	FBXO42	ENSG00000037637.10	-1.72909065725146e-06	0.393407863454686	0.993238036579891	0.00294666
protein_coding	SZRD1	ENSG00000055070.16	2.98496315415839e-06	0.551610297584786	0.993238036579891	0.00294666
protein_coding	SPATA21	ENSG00000187144.11	-6.95210663838529e-09	0.940353341676588	0.993238036579891	0.00294666
protein_coding	NECAP2	ENSG00000157191.19	1.50872627384032e-06	0.694763080079041	0.993238036579891	0.00294666
protein_coding	NBPF1	ENSG00000219481.10	-2.53209202196695e-06	0.120399731512945	0.993238036579891	0.00294666
protein_coding	CROCC	ENSG00000058453.16	1.15614856553005e-06	0.663446485021204	0.993238036579891	0.00294666
protein_coding	MFAP2	ENSG00000117122.13	-1.29646286750413e-07	0.939585768037969	0.993238036579891	0.00294666
protein_coding	ATP13A2	ENSG00000159363.17	-2.22015671558713e-07	0.864702534900438	0.993238036579891	0.00294666
protein_coding	SDHB	ENSG00000117118.9	8.28670146402598e-07	0.795461674112363	0.993238036579891	0.00294666
protein_coding	PADI3	ENSG00000142619.4	-4.70371299568809e-09	0.940347705052816	0.993238036579891	0.00294666
protein_coding	RCC2	ENSG00000179051.13	1.60929833440801e-06	0.76413461744278	0.993238036579891	0.00294666
protein_coding	ARHGEF10L	ENSG00000074964.16	-3.33707849034893e-06	0.208294089349617	0.993238036579891	0.00294666
protein_coding	ACTL8	ENSG00000117148.7	6.20905111767943e-08	0.940373325065696	0.993238036579891	0.00294666
protein_coding	KLHDC7A	ENSG00000179023.8	7.55326513610703e-08	0.785852824755661	0.993238036579891	0.00294666
protein_coding	PAX7	ENSG00000009709.11	-5.14788053168239e-09	0.940350595230152	0.993238036579891	0.00294666
protein_coding	ALDH4A1	ENSG00000159423.16	1.68137467391459e-06	0.387812691498948	0.993238036579891	0.00294666
protein_coding	IFFO2	ENSG00000169991.10	1.14911980004053e-06	0.372691475168212	0.993238036579891	0.00294666
protein_coding	UBR4	ENSG00000127481.14	4.14895947919855e-06	0.253143714522642	0.993238036579891	0.00294666
protein_coding	EMC1	ENSG00000127463.14	3.9583280293179e-06	0.287778756978465	0.993238036579891	0.00294666
protein_coding	MRTO4	ENSG00000053372.4	7.44384816226532e-06	0.0176042585958201	0.993238036579891	0.00294666
protein_coding	AKR7A3	ENSG00000162482.4	3.45637357322241e-07	0.525459857126275	0.993238036579891	0.00294666
protein_coding	AKR7A2	ENSG00000053371.12	-8.25585457454112e-06	0.0152592912464345	0.993238036579891	0.00294666
protein_coding	PQLC2	ENSG00000040487.12	1.47098509150011e-06	0.437437020308167	0.993238036579891	0.00294666
protein_coding	CAPZB	ENSG00000077549.17	-1.6004367173418e-05	0.0688488895898902	0.993238036579891	0.00294666
protein_coding	MINOS1	ENSG00000173436.14	2.35199258918051e-06	0.537847073092936	0.993238036579891	0.00294666
protein_coding	NBL1	ENSG00000158747.14	-1.90378654967401e-06	0.618743606295846	0.993238036579891	0.00294666
protein_coding	TMCO4	ENSG00000162542.13	-1.75325973846686e-06	0.381799759558853	0.993238036579891	0.00294666
protein_coding	OTUD3	ENSG00000169914.5	-4.02618267802482e-07	0.755018654654208	0.993238036579891	0.00294666
protein_coding	PLA2G2A	ENSG00000188257.11	-8.43308875158674e-09	0.924895248346662	0.993238036579891	0.00294666
protein_coding	PLA2G5	ENSG00000127472.10	-2.20509668431299e-08	0.940372437155921	0.993238036579891	0.00294666
protein_coding	PLA2G2C	ENSG00000187980.6	7.01488867587694e-08	0.880468415481687	0.993238036579891	0.00294666
protein_coding	CAMK2N1	ENSG00000162545.5	1.54061969121469e-06	0.735718055986277	0.993238036579891	0.00294666
protein_coding	MUL1	ENSG00000090432.6	-2.77830412324922e-06	0.224246477344481	0.993238036579891	0.00294666
protein_coding	FAM43B	ENSG00000183114.7	-8.64996981942234e-08	0.940385595908952	0.993238036579891	0.00294666
protein_coding	CDA	ENSG00000158825.5	3.68806875105268e-08	0.97362211626629	0.994526166624421	0.00238379
protein_coding	PINK1	ENSG00000158828.7	1.63400639733201e-06	0.750929412518747	0.993238036579891	0.00294666
protein_coding	DDOST	ENSG00000244038.9	-5.5123012713057e-06	0.243278494620352	0.993238036579891	0.00294666
protein_coding	KIF17	ENSG00000117245.12	9.00533841196656e-09	0.976933356976196	0.995286101137691	0.00205206
protein_coding	SH2D5	ENSG00000189410.11	-1.69296647254077e-07	0.432652937679806	0.993238036579891	0.00294666
protein_coding	HP1BP3	ENSG00000127483.17	-3.38963720414932e-06	0.583830479386965	0.993238036579891	0.00294666
protein_coding	EIF4G3	ENSG00000075151.20	2.08968830128613e-06	0.692612286820764	0.993238036579891	0.00294666
protein_coding	ECE1	ENSG00000117298.15	-5.89605747604207e-06	0.185709681765975	0.993238036579891	0.00294666
protein_coding	NBPF3	ENSG00000142794.18	-3.51624728195033e-07	0.756168330742946	0.993238036579891	0.00294666
protein_coding	ALPL	ENSG00000162551.13	-1.08199335257727e-06	0.34965503641221	0.993238036579891	0.00294666
protein_coding	RAP1GAP	ENSG00000076864.19	-3.3104794991588e-08	0.956479426957407	0.993238036579891	0.00294666
protein_coding	USP48	ENSG00000090686.15	1.43618468137191e-06	0.7903414506656	0.993238036579891	0.00294666
protein_coding	LDLRAD2	ENSG00000187942.11	2.271551735496e-07	0.783970596717061	0.993238036579891	0.00294666
protein_coding	HSPG2	ENSG00000142798.19	2.22448313826088e-06	0.647161445778582	0.993238036579891	0.00294666
protein_coding	AL031281.2	ENSG00000285721.1	-2.52364151886126e-07	0.528116304694069	0.993238036579891	0.00294666
protein_coding	CDC42	ENSG00000070831.15	1.61750025397553e-07	0.627217612104723	0.993238036579891	0.00294666
protein_coding	WNT4	ENSG00000162552.14	1.06838182329858e-07	0.826066790268008	0.993238036579891	0.00294666
protein_coding	ZBTB40	ENSG00000184677.17	2.77871807112305e-06	0.231805401977678	0.993238036579891	0.00294666
protein_coding	EPHA8	ENSG00000070886.11	-2.81464505423724e-08	0.901063605962926	0.993238036579891	0.00294666
protein_coding	EPHB2	ENSG00000133216.16	-3.88685397690066e-07	0.906856669141737	0.993238036579891	0.00294666
protein_coding	TEX46	ENSG00000227868.5	1.31319342239127e-07	0.786115791536033	0.993238036579891	0.00294666
protein_coding	KDM1A	ENSG00000004487.16	-7.88995630174237e-07	0.779638900930154	0.993238036579891	0.00294666
protein_coding	LUZP1	ENSG00000169641.13	-1.6183201888771e-05	0.00102710375121432	0.993238036579891	0.00294666
protein_coding	HNRNPR	ENSG00000125944.19	5.20618517365231e-06	0.295366714495622	0.993238036579891	0.00294666
protein_coding	ZNF436	ENSG00000125945.14	-6.69645842063504e-07	0.720043140141729	0.993238036579891	0.00294666
protein_coding	TCEA3	ENSG00000204219.10	-1.36197092727846e-06	0.462248844139188	0.993238036579891	0.00294666
protein_coding	ASAP3	ENSG00000088280.18	1.55719609073444e-06	0.532100525742368	0.993238036579891	0.00294666
protein_coding	E2F2	ENSG00000007968.6	2.11653179586571e-07	0.759851461462513	0.993238036579891	0.00294666
protein_coding	ID3	ENSG00000117318.8	-3.8683799683466e-07	0.819971982326593	0.993238036579891	0.00294666
protein_coding	RPL11	ENSG00000142676.14	2.39502349764387e-06	0.773653714375431	0.993238036579891	0.00294666
protein_coding	ELOA	ENSG00000011007.12	1.65186666315653e-06	0.675779757048775	0.993238036579891	0.00294666
protein_coding	PITHD1	ENSG00000057757.9	2.53297287958703e-06	0.492485585137642	0.993238036579891	0.00294666
protein_coding	LYPLA2	ENSG00000011009.10	2.99829468811082e-06	0.416687239164409	0.993238036579891	0.00294666
protein_coding	GALE	ENSG00000117308.14	-1.7517491735788e-06	0.301145009097919	0.993238036579891	0.00294666
protein_coding	HMGCL	ENSG00000117305.14	-1.42937394953211e-06	0.543986500187666	0.993238036579891	0.00294666
protein_coding	FUCA1	ENSG00000179163.11	-4.05189028917622e-06	0.0605582493077196	0.993238036579891	0.00294666
protein_coding	PNRC2	ENSG00000189266.12	-4.01796121665548e-06	0.163624716072343	0.993238036579891	0.00294666
protein_coding	SRSF10	ENSG00000188529.14	1.41488733194719e-06	0.700879192468886	0.993238036579891	0.00294666
protein_coding	MYOM3	ENSG00000142661.18	4.78346459150761e-08	0.84194727164959	0.993238036579891	0.00294666
protein_coding	IL22RA1	ENSG00000142677.3	-1.95787079735552e-08	0.935067697864277	0.993238036579891	0.00294666
protein_coding	IFNLR1	ENSG00000185436.11	-6.79913029275117e-09	0.940357604970355	0.993238036579891	0.00294666
protein_coding	GRHL3	ENSG00000158055.15	-9.80942642234028e-09	0.940353435760481	0.993238036579891	0.00294666
protein_coding	STPG1	ENSG00000001460.17	1.74114799752738e-06	0.17338568351078	0.993238036579891	0.00294666
protein_coding	NIPAL3	ENSG00000001461.16	5.71778352270745e-08	0.985959221540064	0.997198681009511	0.0012183
protein_coding	RCAN3	ENSG00000117602.11	1.60836282147691e-07	0.923933336653718	0.993238036579891	0.00294666
protein_coding	SRRM1	ENSG00000133226.16	5.39521271328191e-06	0.379478599700585	0.993238036579891	0.00294666
protein_coding	CLIC4	ENSG00000169504.14	-1.03825439879486e-06	0.845038217123115	0.993238036579891	0.00294666
protein_coding	RUNX3	ENSG00000020633.18	-1.49373440663954e-06	0.598473492452898	0.993238036579891	0.00294666
protein_coding	SYF2	ENSG00000117614.9	-3.22664062484117e-06	0.543151609823324	0.993238036579891	0.00294666
protein_coding	RSRP1	ENSG00000117616.17	-4.17710528932498e-06	0.218340484188626	0.993238036579891	0.00294666
protein_coding	TMEM50A	ENSG00000183726.10	1.82112333547213e-06	0.716947219051445	0.993238036579891	0.00294666
protein_coding	RHCE	ENSG00000188672.18	4.67977989649675e-08	0.775757535338774	0.993238036579891	0.00294666
protein_coding	MACO1	ENSG00000204178.10	1.28683616844074e-06	0.700634548869212	0.993238036579891	0.00294666
protein_coding	LDLRAP1	ENSG00000157978.11	6.48912849172144e-06	0.105590858156922	0.993238036579891	0.00294666
protein_coding	MAN1C1	ENSG00000117643.14	4.04775407846336e-07	0.832118905932325	0.993238036579891	0.00294666
protein_coding	SELENON	ENSG00000162430.16	-4.01251341683819e-06	0.280597840992998	0.993238036579891	0.00294666
protein_coding	MTFR1L	ENSG00000117640.17	2.71123171072643e-07	0.909683557506977	0.993238036579891	0.00294666
protein_coding	AUNIP	ENSG00000127423.10	-1.57174784911283e-07	0.636034120532399	0.993238036579891	0.00294666
protein_coding	PAQR7	ENSG00000182749.5	5.93245507837759e-07	0.651502250052801	0.993238036579891	0.00294666
protein_coding	STMN1	ENSG00000117632.22	-1.92053898126483e-06	0.544374611097451	0.993238036579891	0.00294666
protein_coding	PAFAH2	ENSG00000158006.13	8.93151066630841e-07	0.664948841367379	0.993238036579891	0.00294666
protein_coding	EXTL1	ENSG00000158008.9	3.08978139304795e-07	0.278629891059216	0.993238036579891	0.00294666
protein_coding	SLC30A2	ENSG00000158014.14	-4.70371299568809e-09	0.940347705052816	0.993238036579891	0.00294666
protein_coding	PDIK1L	ENSG00000175087.9	2.35695233297475e-07	0.697881653870191	0.993238036579891	0.00294666
protein_coding	FAM110D	ENSG00000197245.5	1.92480610240339e-08	0.940347705052816	0.993238036579891	0.00294666
protein_coding	AL391650.1	ENSG00000236782.7	-2.70398779217598e-08	0.86556600247897	0.993238036579891	0.00294666
protein_coding	ZNF593	ENSG00000142684.8	-2.98713896599808e-06	0.367295549960707	0.993238036579891	0.00294666
protein_coding	CNKSR1	ENSG00000142675.17	9.67593272265908e-08	0.730841487614873	0.993238036579891	0.00294666
protein_coding	CEP85	ENSG00000130695.15	-8.17882559794678e-07	0.451754181787722	0.993238036579891	0.00294666
protein_coding	SH3BGRL3	ENSG00000142669.14	2.75259869501513e-08	0.999007234964506	0.999646598841337	0.000153507
protein_coding	UBXN11	ENSG00000158062.20	-5.73418981218038e-07	0.298252710302055	0.993238036579891	0.00294666
protein_coding	CD52	ENSG00000169442.8	1.13236167911779e-07	0.837289130494411	0.993238036579891	0.00294666
protein_coding	ZNF683	ENSG00000176083.17	-3.36058796251900e-09	0.940347705052816	0.993238036579891	0.00294666
protein_coding	DHDDS	ENSG00000117682.16	8.41903889038324e-07	0.768728435946434	0.993238036579891	0.00294666
protein_coding	HMGN2	ENSG00000198830.10	9.49486071822901e-07	0.403996624194609	0.993238036579891	0.00294666
protein_coding	RPS6KA1	ENSG00000117676.13	3.89023624626734e-07	0.492273882558409	0.993238036579891	0.00294666
protein_coding	ARID1A	ENSG00000117713.19	6.26097465609021e-07	0.870327527456823	0.993238036579891	0.00294666
protein_coding	PIGV	ENSG00000060642.10	2.32579054232783e-06	0.226836399950937	0.993238036579891	0.00294666
protein_coding	ZDHHC18	ENSG00000204160.11	-2.65623417488097e-07	0.875692634550976	0.993238036579891	0.00294666
protein_coding	SFN	ENSG00000175793.11	1.63775915846437e-08	0.85763101930794	0.993238036579891	0.00294666
protein_coding	GPN2	ENSG00000142751.14	1.55859566896229e-07	0.929896297663474	0.993238036579891	0.00294666
protein_coding	GPATCH3	ENSG00000198746.12	-1.97559667716146e-06	0.162490017752286	0.993238036579891	0.00294666
protein_coding	NUDC	ENSG00000090273.13	5.78041192210789e-06	0.114132260160592	0.993238036579891	0.00294666
protein_coding	TRNP1	ENSG00000253368.3	6.12399416193177e-07	0.719549045661536	0.993238036579891	0.00294666
protein_coding	TENT5B	ENSG00000158246.7	-3.7855388321946e-08	0.949603480910288	0.993238036579891	0.00294666
protein_coding	SLC9A1	ENSG00000090020.10	-4.32134553535574e-07	0.880774925887289	0.993238036579891	0.00294666
protein_coding	WDTC1	ENSG00000142784.15	4.9327179105724e-07	0.825698552304346	0.993238036579891	0.00294666
protein_coding	TMEM222	ENSG00000186501.14	1.2760189033619e-06	0.622999837275041	0.993238036579891	0.00294666
protein_coding	SYTL1	ENSG00000142765.17	-1.1017769641343e-08	0.940360163805389	0.993238036579891	0.00294666
protein_coding	MAP3K6	ENSG00000142733.15	-2.22587665705174e-06	0.229319608509555	0.993238036579891	0.00294666
protein_coding	GPR3	ENSG00000181773.6	-3.38211615802497e-08	0.959625183555667	0.993238036579891	0.00294666
protein_coding	WASF2	ENSG00000158195.10	1.83388823401407e-06	0.788855256724387	0.993238036579891	0.00294666
protein_coding	AHDC1	ENSG00000126705.14	-7.69078691226314e-07	0.81802427709117	0.993238036579891	0.00294666
protein_coding	FGR	ENSG00000000938.12	-2.68687458115184e-08	0.835660859735278	0.993238036579891	0.00294666
protein_coding	IFI6	ENSG00000126709.14	2.17863943760062e-06	0.585376080478072	0.993238036579891	0.00294666
protein_coding	FAM76A	ENSG00000009780.15	4.18601097374793e-07	0.846368698574055	0.993238036579891	0.00294666
protein_coding	STX12	ENSG00000117758.13	2.09379751369316e-07	0.955763611699059	0.993238036579891	0.00294666
protein_coding	PPP1R8	ENSG00000117751.17	1.73917139418989e-07	0.960023372664318	0.993238036579891	0.00294666
protein_coding	THEMIS2	ENSG00000130775.15	1.51731225620136e-06	0.214599600909933	0.993238036579891	0.00294666
protein_coding	RPA2	ENSG00000117748.9	3.23031357735499e-06	0.316988073404314	0.993238036579891	0.00294666
protein_coding	SMPDL3B	ENSG00000130768.14	-5.74672452910945e-09	0.940352057272273	0.993238036579891	0.00294666
protein_coding	XKR8	ENSG00000158156.7	-1.39099232458264e-06	0.488101993031206	0.993238036579891	0.00294666
protein_coding	EYA3	ENSG00000158161.15	-3.86587502093234e-06	0.173552933485341	0.993238036579891	0.00294666
protein_coding	PTAFR	ENSG00000169403.11	8.4281792669627e-08	0.783794970439742	0.993238036579891	0.00294666
protein_coding	DNAJC8	ENSG00000126698.10	4.59269674417636e-07	0.944136253572051	0.993238036579891	0.00294666
protein_coding	ATP5IF1	ENSG00000130770.17	2.35144406712534e-06	0.578952370802838	0.993238036579891	0.00294666
protein_coding	SESN2	ENSG00000130766.4	-1.5482952208829e-07	0.961853773855782	0.993238036579891	0.00294666
protein_coding	MED18	ENSG00000130772.13	2.46000469183846e-06	0.133677158984706	0.993238036579891	0.00294666
protein_coding	PHACTR4	ENSG00000204138.12	-1.0437632076636e-06	0.793044175058278	0.993238036579891	0.00294666
protein_coding	RCC1	ENSG00000180198.16	6.19240490008536e-08	0.984616116856251	0.997080997324706	0.00126956
protein_coding	TRNAU1AP	ENSG00000180098.9	1.96611601602207e-06	0.392621726435218	0.993238036579891	0.00294666
protein_coding	TAF12	ENSG00000120656.11	-3.30336689518868e-06	0.220148813205274	0.993238036579891	0.00294666
protein_coding	RAB42	ENSG00000188060.7	9.46322474220366e-07	0.408775498843444	0.993238036579891	0.00294666
protein_coding	GMEB1	ENSG00000162419.12	2.27651955526281e-06	0.409533260220158	0.993238036579891	0.00294666
protein_coding	YTHDF2	ENSG00000198492.15	8.68212160883104e-06	0.0651760687027763	0.993238036579891	0.00294666
protein_coding	EPB41	ENSG00000159023.21	-2.35350426445508e-06	0.287993452378459	0.993238036579891	0.00294666
protein_coding	TMEM200B	ENSG00000253304.1	-4.80771859242637e-06	0.231048741687879	0.993238036579891	0.00294666
protein_coding	SRSF4	ENSG00000116350.16	2.7698633223509e-06	0.583282147649359	0.993238036579891	0.00294666
protein_coding	MECR	ENSG00000116353.15	-3.16537037113152e-06	0.128432503874887	0.993238036579891	0.00294666
protein_coding	PTPRU	ENSG00000060656.19	-5.27228785948647e-07	0.843168765026016	0.993238036579891	0.00294666
protein_coding	MATN1	ENSG00000162510.5	-6.01918564087142e-08	0.960406106358397	0.993238036579891	0.00294666
protein_coding	LAPTM5	ENSG00000162511.7	4.91223980014527e-07	0.156614057222111	0.993238036579891	0.00294666
protein_coding	SDC3	ENSG00000162512.15	-3.10504484761515e-06	0.338268823120014	0.993238036579891	0.00294666
protein_coding	PUM1	ENSG00000134644.15	5.35818941346899e-06	0.312551090913364	0.993238036579891	0.00294666
protein_coding	NKAIN1	ENSG00000084628.9	1.17047019820651e-07	0.71382376999369	0.993238036579891	0.00294666
protein_coding	SNRNP40	ENSG00000060688.12	1.65973925003112e-06	0.318142509743791	0.993238036579891	0.00294666
protein_coding	ZCCHC17	ENSG00000121766.15	-4.67208520376589e-06	0.232895874813699	0.993238036579891	0.00294666
protein_coding	FABP3	ENSG00000121769.7	6.95423614995419e-07	0.405634025488446	0.993238036579891	0.00294666
protein_coding	SERINC2	ENSG00000168528.11	8.86770454763336e-07	0.851492162404655	0.993238036579891	0.00294666
protein_coding	TINAGL1	ENSG00000142910.15	4.27862203617033e-08	0.940372291287249	0.993238036579891	0.00294666
protein_coding	HCRTR1	ENSG00000121764.11	-6.17881942975502e-09	0.940347744510666	0.993238036579891	0.00294666
protein_coding	PEF1	ENSG00000162517.12	-1.26968538232676e-06	0.720578155275138	0.993238036579891	0.00294666
protein_coding	COL16A1	ENSG00000084636.17	9.82116851666031e-07	0.79266530633825	0.993238036579891	0.00294666
protein_coding	ADGRB2	ENSG00000121753.12	-6.7964329650283e-07	0.536844553275256	0.993238036579891	0.00294666
protein_coding	SPOCD1	ENSG00000134668.12	-2.31934626135093e-07	0.941229703291376	0.993238036579891	0.00294666
protein_coding	PTP4A2	ENSG00000184007.20	-2.26261717611894e-07	0.967975734681967	0.99349688457226	0.00283349
protein_coding	KHDRBS1	ENSG00000121774.17	1.2692215744037e-05	0.0498632820856887	0.993238036579891	0.00294666
protein_coding	TMEM39B	ENSG00000121775.17	-8.55060706948309e-07	0.704270062212539	0.993238036579891	0.00294666
protein_coding	KPNA6	ENSG00000025800.13	1.32319067532585e-06	0.784467546781479	0.993238036579891	0.00294666
protein_coding	TXLNA	ENSG00000084652.15	3.13008123207704e-06	0.588047452866051	0.993238036579891	0.00294666
protein_coding	CCDC28B	ENSG00000160050.14	3.77247841285047e-06	0.121536714132573	0.993238036579891	0.00294666
protein_coding	IQCC	ENSG00000160051.11	-2.38571419090333e-07	0.612416704021799	0.993238036579891	0.00294666
protein_coding	DCDC2B	ENSG00000222046.2	-7.38656188746237e-09	0.940354375782608	0.993238036579891	0.00294666
protein_coding	TMEM234	ENSG00000160055.19	-1.18875606648814e-06	0.345888597650277	0.993238036579891	0.00294666
protein_coding	EIF3I	ENSG00000084623.11	4.03848505583801e-06	0.319776039621419	0.993238036579891	0.00294666
protein_coding	FAM167B	ENSG00000183615.5	8.93495595420911e-07	0.352924566482077	0.993238036579891	0.00294666
protein_coding	LCK	ENSG00000182866.16	2.0235930743013e-08	0.969731004415256	0.993887452977303	0.00266279
protein_coding	HDAC1	ENSG00000116478.11	3.42029929821573e-06	0.301113356881282	0.993238036579891	0.00294666
protein_coding	MARCKSL1	ENSG00000175130.6	-3.67713066102587e-06	0.102027085305451	0.993238036579891	0.00294666
protein_coding	TSSK3	ENSG00000162526.6	4.38729708248339e-08	0.808365726932181	0.993238036579891	0.00294666
protein_coding	FAM229A	ENSG00000225828.1	-9.46336366713923e-07	0.0399291491099102	0.993238036579891	0.00294666
protein_coding	BSDC1	ENSG00000160058.18	1.13390438618745e-06	0.769830301672692	0.993238036579891	0.00294666
protein_coding	ZBTB8B	ENSG00000273274.1	-7.53351669765744e-09	0.940359785214163	0.993238036579891	0.00294666
protein_coding	ZBTB8A	ENSG00000160062.14	-4.16431605553777e-06	0.090487622110907	0.993238036579891	0.00294666
protein_coding	ZBTB8OS	ENSG00000176261.15	4.20587314273461e-06	0.113975122907132	0.993238036579891	0.00294666
protein_coding	RBBP4	ENSG00000162521.18	2.82713901684244e-06	0.512067409130461	0.993238036579891	0.00294666
protein_coding	SYNC	ENSG00000162520.14	4.88135621317054e-07	0.799715007136088	0.993238036579891	0.00294666
protein_coding	KIAA1522	ENSG00000162522.10	-1.07202126487049e-07	0.957130644061013	0.993238036579891	0.00294666
protein_coding	YARS	ENSG00000134684.10	-1.50373847747677e-06	0.700202440262086	0.993238036579891	0.00294666
protein_coding	S100PBP	ENSG00000116497.17	-3.04828059459665e-06	0.307318633485412	0.993238036579891	0.00294666
protein_coding	FNDC5	ENSG00000160097.17	-8.40049666790815e-08	0.875565903363963	0.993238036579891	0.00294666
protein_coding	HPCA	ENSG00000121905.9	1.38474626949192e-06	0.83828128948784	0.993238036579891	0.00294666
protein_coding	TMEM54	ENSG00000121900.18	-1.66255526070561e-06	0.181830811340453	0.993238036579891	0.00294666
protein_coding	RNF19B	ENSG00000116514.16	5.25976441936852e-07	0.409747681227215	0.993238036579891	0.00294666
protein_coding	AK2	ENSG00000004455.16	-3.94534960031431e-07	0.901034028974056	0.993238036579891	0.00294666
protein_coding	AZIN2	ENSG00000142920.16	-1.32842238263118e-06	0.300677080334998	0.993238036579891	0.00294666
protein_coding	TRIM62	ENSG00000116525.13	3.85397551715501e-06	0.0553825654384082	0.993238036579891	0.00294666
protein_coding	ZNF362	ENSG00000160094.14	1.78608702417202e-07	0.953611952982255	0.993238036579891	0.00294666
protein_coding	PHC2	ENSG00000134686.18	9.59278233952752e-07	0.730312534634292	0.993238036579891	0.00294666
protein_coding	ZSCAN20	ENSG00000121903.14	2.10155712466726e-07	0.593520454058853	0.993238036579891	0.00294666
protein_coding	CSMD2	ENSG00000121904.17	-4.65373288832519e-07	0.462678025556668	0.993238036579891	0.00294666
protein_coding	C1orf94	ENSG00000142698.14	-2.35493270208218e-09	0.940360269513646	0.993238036579891	0.00294666
protein_coding	SMIM12	ENSG00000163866.8	-1.60685540107094e-06	0.548749997309497	0.993238036579891	0.00294666
protein_coding	DLGAP3	ENSG00000116544.11	2.31221667488036e-08	0.997267683324521	0.999377951497231	0.000270236
protein_coding	AC114490.3	ENSG00000284773.1	-5.79482897218861e-07	0.146678277051636	0.993238036579891	0.00294666
protein_coding	ZMYM6	ENSG00000163867.16	2.40763716550224e-07	0.909233540234269	0.993238036579891	0.00294666
protein_coding	ZMYM1	ENSG00000197056.10	-1.48386750484809e-06	0.26932488084319	0.993238036579891	0.00294666
protein_coding	SFPQ	ENSG00000116560.10	-8.34152364558438e-07	0.802276731600731	0.993238036579891	0.00294666
protein_coding	ZMYM4	ENSG00000146463.11	-2.39329498271806e-06	0.5507861850326	0.993238036579891	0.00294666
protein_coding	KIAA0319L	ENSG00000142687.17	-1.47505634837008e-06	0.647835082868232	0.993238036579891	0.00294666
protein_coding	NCDN	ENSG00000020129.15	1.12005907983237e-06	0.740969243810525	0.993238036579891	0.00294666
protein_coding	TFAP2E	ENSG00000116819.7	-3.68108167503877e-08	0.940372842322597	0.993238036579891	0.00294666
protein_coding	PSMB2	ENSG00000126067.11	1.11412808182588e-06	0.833117461931484	0.993238036579891	0.00294666
protein_coding	C1orf216	ENSG00000142686.7	-1.30716351417444e-06	0.672154387232443	0.993238036579891	0.00294666
protein_coding	CLSPN	ENSG00000092853.13	3.66525858946728e-07	0.801646534129709	0.993238036579891	0.00294666
protein_coding	AGO4	ENSG00000134698.10	2.12669870056451e-06	0.26341056612098	0.993238036579891	0.00294666
protein_coding	AGO1	ENSG00000092847.11	-2.59825127843315e-06	0.402658302910192	0.993238036579891	0.00294666
protein_coding	AGO3	ENSG00000126070.19	-2.49040340618482e-06	0.344133487148108	0.993238036579891	0.00294666
protein_coding	ADPRHL2	ENSG00000116863.10	-2.39272409223095e-06	0.410896202575574	0.993238036579891	0.00294666
protein_coding	COL8A2	ENSG00000171812.12	2.91565728958973e-07	0.826631748947967	0.993238036579891	0.00294666
protein_coding	TRAPPC3	ENSG00000054116.11	1.88567438897405e-06	0.736798470999614	0.993238036579891	0.00294666
protein_coding	MAP7D1	ENSG00000116871.15	6.79004727809322e-06	0.201043643107429	0.993238036579891	0.00294666
protein_coding	THRAP3	ENSG00000054118.14	-7.28720767932698e-06	0.24933510723598	0.993238036579891	0.00294666
protein_coding	SH3D21	ENSG00000214193.10	-3.45401862726125e-07	0.53382676889254	0.993238036579891	0.00294666
protein_coding	EVA1B	ENSG00000142694.6	1.6854391342979e-06	0.6736941217666	0.993238036579891	0.00294666
protein_coding	STK40	ENSG00000196182.10	2.03538035957396e-06	0.461619455831053	0.993238036579891	0.00294666
protein_coding	LSM10	ENSG00000181817.5	4.39754797813183e-07	0.888878938008441	0.993238036579891	0.00294666
protein_coding	OSCP1	ENSG00000116885.18	-1.21857353610852e-06	0.467137458628556	0.993238036579891	0.00294666
protein_coding	MRPS15	ENSG00000116898.11	6.21977399577272e-07	0.838808232251738	0.993238036579891	0.00294666
protein_coding	CSF3R	ENSG00000119535.17	-1.22682275864576e-08	0.940363396789505	0.993238036579891	0.00294666
protein_coding	ZC3H12A	ENSG00000163874.10	-8.04994461495106e-08	0.949030374929136	0.993238036579891	0.00294666
protein_coding	MEAF6	ENSG00000163875.15	-2.34056440217856e-06	0.571852415681167	0.993238036579891	0.00294666
protein_coding	SNIP1	ENSG00000163877.10	-3.06257807449332e-06	0.0657842577693467	0.993238036579891	0.00294666
protein_coding	DNALI1	ENSG00000163879.10	-8.75779278266625e-07	0.464583841444086	0.993238036579891	0.00294666
protein_coding	GNL2	ENSG00000134697.12	7.77234605651582e-06	0.0473795912104485	0.993238036579891	0.00294666
protein_coding	RSPO1	ENSG00000169218.13	5.99325482069452e-07	0.358357464167196	0.993238036579891	0.00294666
protein_coding	C1orf109	ENSG00000116922.14	-9.71571010147947e-07	0.495555808542917	0.993238036579891	0.00294666
protein_coding	CDCA8	ENSG00000134690.10	1.28760885543734e-06	0.258474347354353	0.993238036579891	0.00294666
protein_coding	EPHA10	ENSG00000183317.16	-8.57977602883214e-09	0.940355505247144	0.993238036579891	0.00294666
protein_coding	MANEAL	ENSG00000185090.14	1.01751227058904e-06	0.303745520251876	0.993238036579891	0.00294666
protein_coding	YRDC	ENSG00000196449.3	-2.81158723900213e-07	0.858060340059134	0.993238036579891	0.00294666
protein_coding	C1orf122	ENSG00000197982.13	4.10087963918187e-06	0.330377552369627	0.993238036579891	0.00294666
protein_coding	MTF1	ENSG00000188786.9	-2.54441468179708e-06	0.556042738500413	0.993238036579891	0.00294666
protein_coding	INPP5B	ENSG00000204084.12	-7.0231199899026e-07	0.694993704880169	0.993238036579891	0.00294666
protein_coding	SF3A3	ENSG00000183431.11	-3.3288984610511e-06	0.429137322876603	0.993238036579891	0.00294666
protein_coding	FHL3	ENSG00000183386.9	-4.19434027880535e-07	0.856413711230946	0.993238036579891	0.00294666
protein_coding	UTP11	ENSG00000183520.11	-2.24164896253385e-06	0.539324541272173	0.993238036579891	0.00294666
protein_coding	POU3F1	ENSG00000185668.7	-3.11082286956243e-08	0.934004096614358	0.993238036579891	0.00294666
protein_coding	RRAGC	ENSG00000116954.7	3.6734123204476e-06	0.18044101893537	0.993238036579891	0.00294666
protein_coding	MYCBP	ENSG00000214114.8	5.82380161903105e-07	0.655226704563071	0.993238036579891	0.00294666
protein_coding	RHBDL2	ENSG00000158315.10	-3.75090733120037e-07	0.307572564276149	0.993238036579891	0.00294666
protein_coding	AKIRIN1	ENSG00000174574.15	-4.38322972908793e-06	0.208369825563053	0.993238036579891	0.00294666
protein_coding	NDUFS5	ENSG00000168653.10	-3.60563984021001e-07	0.942092881211239	0.993238036579891	0.00294666
protein_coding	MACF1	ENSG00000127603.25	-5.75929857204859e-06	0.308700630898742	0.993238036579891	0.00294666
protein_coding	PABPC4	ENSG00000090621.13	8.19088818795052e-07	0.883519908297758	0.993238036579891	0.00294666
protein_coding	HEYL	ENSG00000163909.7	1.9876641015664e-08	0.94039695231441	0.993238036579891	0.00294666
protein_coding	HPCAL4	ENSG00000116983.12	-5.29644318521813e-09	0.940351988821875	0.993238036579891	0.00294666
protein_coding	PPIE	ENSG00000084072.16	-1.12092099268331e-06	0.685815475566208	0.993238036579891	0.00294666
protein_coding	BMP8B	ENSG00000116985.11	-5.29644318521813e-09	0.940351988821875	0.993238036579891	0.00294666
protein_coding	OXCT2	ENSG00000198754.5	-2.8798678575079e-08	0.949642528655266	0.993238036579891	0.00294666
protein_coding	TRIT1	ENSG00000043514.16	3.32769982835425e-06	0.0302834010801258	0.993238036579891	0.00294666
protein_coding	MYCL	ENSG00000116990.10	4.82034157524559e-08	0.846425238619444	0.993238036579891	0.00294666
protein_coding	MFSD2A	ENSG00000168389.17	4.73802716290896e-07	0.129931536619571	0.993238036579891	0.00294666
protein_coding	CAP1	ENSG00000131236.16	7.77841468942012e-06	0.120718971729173	0.993238036579891	0.00294666
protein_coding	PPT1	ENSG00000131238.17	-4.8622918492329e-07	0.817021726905934	0.993238036579891	0.00294666
protein_coding	RLF	ENSG00000117000.8	-2.27718709531818e-06	0.434837765112506	0.993238036579891	0.00294666
protein_coding	ZMPSTE24	ENSG00000084073.8	-1.52780020558043e-06	0.674511933960861	0.993238036579891	0.00294666
protein_coding	COL9A2	ENSG00000049089.14	-3.52725533153932e-07	0.614503925445635	0.993238036579891	0.00294666
protein_coding	SMAP2	ENSG00000084070.11	-2.19858815883366e-06	0.456099867345393	0.993238036579891	0.00294666
protein_coding	ZFP69B	ENSG00000187801.14	-3.03534493883488e-07	0.568770782268311	0.993238036579891	0.00294666
protein_coding	ZFP69	ENSG00000187815.9	9.19567973242965e-07	0.0944991320975333	0.993238036579891	0.00294666
protein_coding	EXO5	ENSG00000164002.11	1.45154639095158e-06	0.333666933654882	0.993238036579891	0.00294666
protein_coding	ZNF684	ENSG00000117010.16	-2.54189282061568e-07	0.761304230053647	0.993238036579891	0.00294666
protein_coding	RIMS3	ENSG00000117016.9	-1.66937395995353e-07	0.659631805384269	0.993238036579891	0.00294666
protein_coding	NFYC	ENSG00000066136.20	4.25094998473022e-08	0.991107184501721	0.998028619981032	0.000857004
protein_coding	KCNQ4	ENSG00000117013.15	-6.68422875557921e-09	0.940347705052816	0.993238036579891	0.00294666
protein_coding	CITED4	ENSG00000179862.6	-1.43075083673909e-06	0.271684881967618	0.993238036579891	0.00294666
protein_coding	CTPS1	ENSG00000171793.14	3.41929490754372e-06	0.0328143397705567	0.993238036579891	0.00294666
protein_coding	SLFNL1	ENSG00000171790.15	-1.30475863477417e-09	0.940346977933732	0.993238036579891	0.00294666
protein_coding	SCMH1	ENSG00000010803.16	3.89315076997884e-06	0.118720416175312	0.993238036579891	0.00294666
protein_coding	FOXO6	ENSG00000204060.7	-2.40286325587912e-07	0.32093614413009	0.993238036579891	0.00294666
protein_coding	HIVEP3	ENSG00000127124.15	8.30239712589674e-07	0.275263063848297	0.993238036579891	0.00294666
protein_coding	FOXJ3	ENSG00000198815.8	-2.00609916666806e-07	0.933975457851056	0.993238036579891	0.00294666
protein_coding	RIMKLA	ENSG00000177181.14	-2.12613088927765e-07	0.484129506682461	0.993238036579891	0.00294666
protein_coding	ZMYND12	ENSG00000066185.12	-1.11110692813518e-07	0.574054619325496	0.993238036579891	0.00294666
protein_coding	PPCS	ENSG00000127125.8	9.06631226394405e-07	0.80948456210411	0.993238036579891	0.00294666
protein_coding	CCDC30	ENSG00000186409.15	1.02757713239724e-06	0.177748455321771	0.993238036579891	0.00294666
protein_coding	PPIH	ENSG00000171960.10	-4.21570185985222e-07	0.797171392637578	0.993238036579891	0.00294666
protein_coding	YBX1	ENSG00000065978.18	5.47227720120078e-07	0.936342079266321	0.993238036579891	0.00294666
protein_coding	CLDN19	ENSG00000164007.10	-7.66304500641517e-08	0.841352171485443	0.993238036579891	0.00294666
protein_coding	P3H1	ENSG00000117385.15	-5.94663961405052e-06	0.130415423554999	0.993238036579891	0.00294666
protein_coding	C1orf50	ENSG00000164008.15	-8.36582990887015e-07	0.160699454576853	0.993238036579891	0.00294666
protein_coding	TMEM269	ENSG00000274386.5	1.16652087202549e-07	0.684305125457487	0.993238036579891	0.00294666
protein_coding	SVBP	ENSG00000177868.11	7.10966556774016e-07	0.856079037419625	0.993238036579891	0.00294666
protein_coding	ERMAP	ENSG00000164010.14	-2.38361764919876e-07	0.854364188246304	0.993238036579891	0.00294666
protein_coding	ZNF691	ENSG00000164011.17	6.9361156793689e-08	0.950074072294914	0.993238036579891	0.00294666
protein_coding	SLC2A1	ENSG00000117394.21	-8.80040643088945e-07	0.673209590656088	0.993238036579891	0.00294666
protein_coding	FAM183A	ENSG00000186973.10	-3.78643695315594e-08	0.776838506142592	0.993238036579891	0.00294666
protein_coding	EBNA1BP2	ENSG00000117395.12	2.57572433879397e-06	0.476707740514793	0.993238036579891	0.00294666
protein_coding	CFAP57	ENSG00000243710.7	2.48632485061626e-08	0.935668514686323	0.993238036579891	0.00294666
protein_coding	C1orf210	ENSG00000253313.5	-4.27589275754821e-09	0.940350808076891	0.993238036579891	0.00294666
protein_coding	TIE1	ENSG00000066056.13	2.60814538337147e-07	0.202012394270037	0.993238036579891	0.00294666
protein_coding	MPL	ENSG00000117400.17	1.31319342239127e-07	0.786115791536033	0.993238036579891	0.00294666
protein_coding	CDC20	ENSG00000117399.13	4.52660420060551e-08	0.964755081532102	0.993238036579891	0.00294666
protein_coding	ELOVL1	ENSG00000066322.14	3.28443069556192e-07	0.929732491208679	0.993238036579891	0.00294666
protein_coding	MED8	ENSG00000159479.16	1.52212743999759e-06	0.552973331288403	0.993238036579891	0.00294666
protein_coding	SZT2	ENSG00000198198.16	-1.34538944433427e-06	0.560076806803757	0.993238036579891	0.00294666
protein_coding	HYI	ENSG00000178922.16	-1.58902719788715e-06	0.526320741815769	0.993238036579891	0.00294666
protein_coding	PTPRF	ENSG00000142949.16	7.53389018155818e-06	0.0236566824767994	0.993238036579891	0.00294666
protein_coding	KDM4A	ENSG00000066135.12	2.39284831552617e-06	0.495093347383882	0.993238036579891	0.00294666
protein_coding	ST3GAL3	ENSG00000126091.20	2.86620051301568e-06	0.0174504657649004	0.993238036579891	0.00294666
protein_coding	ARTN	ENSG00000117407.16	-1.08818566147999e-07	0.932606163139096	0.993238036579891	0.00294666
protein_coding	IPO13	ENSG00000117408.10	-2.02829871273571e-06	0.343163783485381	0.993238036579891	0.00294666
protein_coding	DPH2	ENSG00000132768.13	1.76596644485862e-06	0.20487164383282	0.993238036579891	0.00294666
protein_coding	ATP6V0B	ENSG00000117410.13	-2.17057430455921e-06	0.550085592416443	0.993238036579891	0.00294666
protein_coding	B4GALT2	ENSG00000117411.16	-2.78768481811397e-06	0.554617701208508	0.993238036579891	0.00294666
protein_coding	CCDC24	ENSG00000159214.12	-4.7391251944779e-07	0.550030993253738	0.993238036579891	0.00294666
protein_coding	SLC6A9	ENSG00000196517.11	-6.57819744610614e-07	0.840295381496671	0.993238036579891	0.00294666
protein_coding	KLF17	ENSG00000171872.4	7.11758498844472e-11	0.940362127693801	0.993238036579891	0.00294666
protein_coding	DMAP1	ENSG00000178028.13	-1.59017240657531e-06	0.526217682738876	0.993238036579891	0.00294666
protein_coding	ERI3	ENSG00000117419.15	-8.29031273777364e-07	0.672901120157549	0.993238036579891	0.00294666
protein_coding	RNF220	ENSG00000187147.17	4.91868785283338e-07	0.914820707326604	0.993238036579891	0.00294666
protein_coding	TMEM53	ENSG00000126106.13	1.00885373670604e-06	0.65361804727593	0.993238036579891	0.00294666
protein_coding	ARMH1	ENSG00000198520.11	-1.0511747835599e-07	0.727762782275694	0.993238036579891	0.00294666
protein_coding	KIF2C	ENSG00000142945.12	-1.70626126084369e-07	0.886976952545956	0.993238036579891	0.00294666
protein_coding	RPS8	ENSG00000142937.11	-1.1185362000772e-05	0.320463953896948	0.993238036579891	0.00294666
protein_coding	BEST4	ENSG00000142959.4	-3.38823736168631e-07	0.0755032332133266	0.993238036579891	0.00294666
protein_coding	PLK3	ENSG00000173846.12	8.18974485547991e-07	0.669899903078505	0.993238036579891	0.00294666
protein_coding	TCTEX1D4	ENSG00000188396.3	1.64785570335061e-08	0.972836703920005	0.994452747953936	0.00241585
protein_coding	BTBD19	ENSG00000222009.8	-1.23684459293543e-06	0.339960493661694	0.993238036579891	0.00294666
protein_coding	PTCH2	ENSG00000117425.13	1.33647122303947e-07	0.537134688568678	0.993238036579891	0.00294666
protein_coding	EIF2B3	ENSG00000070785.16	3.0401418528591e-07	0.88361162644408	0.993238036579891	0.00294666
protein_coding	HECTD3	ENSG00000126107.14	3.6917437356259e-06	0.182574404803727	0.993238036579891	0.00294666
protein_coding	UROD	ENSG00000126088.13	2.05551026928768e-07	0.956190702269021	0.993238036579891	0.00294666
protein_coding	ZSWIM5	ENSG00000162415.6	8.68197100957565e-07	0.319193824857644	0.993238036579891	0.00294666
protein_coding	HPDL	ENSG00000186603.5	2.1292122743258e-08	0.813208108981856	0.993238036579891	0.00294666
protein_coding	MUTYH	ENSG00000132781.17	-7.07269193915143e-07	0.485530346012219	0.993238036579891	0.00294666
protein_coding	TOE1	ENSG00000132773.11	1.3345173948381e-06	0.350282555759039	0.993238036579891	0.00294666
protein_coding	TESK2	ENSG00000070759.16	1.53370146585042e-06	0.102938574164839	0.993238036579891	0.00294666
protein_coding	CCDC163	ENSG00000280670.2	-8.60059800781127e-07	0.124803455078028	0.993238036579891	0.00294666
protein_coding	MMACHC	ENSG00000132763.14	7.10110519976668e-07	0.536860858364531	0.993238036579891	0.00294666
protein_coding	PRDX1	ENSG00000117450.13	7.54783698630947e-06	0.332243952560717	0.993238036579891	0.00294666
protein_coding	AKR1A1	ENSG00000117448.13	5.52089723288908e-07	0.866721570068262	0.993238036579891	0.00294666
protein_coding	NASP	ENSG00000132780.16	2.02882831026352e-06	0.481816780401007	0.993238036579891	0.00294666
protein_coding	CCDC17	ENSG00000159588.14	-6.64838983626337e-08	0.940559930597435	0.993238036579891	0.00294666
protein_coding	GPBP1L1	ENSG00000159592.10	-1.29782585554883e-06	0.689117969903407	0.993238036579891	0.00294666
protein_coding	TMEM69	ENSG00000159596.6	-2.10230104810807e-06	0.324074293589475	0.993238036579891	0.00294666
protein_coding	IPP	ENSG00000197429.10	-1.78455282397194e-06	0.269633921906451	0.993238036579891	0.00294666
protein_coding	MAST2	ENSG00000086015.20	7.74187262827959e-07	0.781636776933468	0.993238036579891	0.00294666
protein_coding	PIK3R3	ENSG00000117461.14	-6.79705823580013e-07	0.788945554376937	0.993238036579891	0.00294666
protein_coding	TSPAN1	ENSG00000117472.9	-1.0419661766893e-06	0.0520477373749453	0.993238036579891	0.00294666
protein_coding	POMGNT1	ENSG00000085998.13	-1.18162614046897e-06	0.679239651635234	0.993238036579891	0.00294666
protein_coding	LURAP1	ENSG00000171357.5	4.00067777864574e-07	0.656293293714853	0.993238036579891	0.00294666
protein_coding	RAD54L	ENSG00000085999.11	-1.28688302916915e-06	0.00808252191101572	0.993238036579891	0.00294666
protein_coding	LRRC41	ENSG00000132128.16	2.83594087499836e-06	0.636748371507985	0.993238036579891	0.00294666
protein_coding	UQCRH	ENSG00000173660.11	7.75580634460986e-06	0.214374096288594	0.993238036579891	0.00294666
protein_coding	NSUN4	ENSG00000117481.10	3.48511506039981e-07	0.849474962329684	0.993238036579891	0.00294666
protein_coding	FAAH	ENSG00000117480.15	1.37484822346111e-07	0.7251394580365	0.993238036579891	0.00294666
protein_coding	DMBX1	ENSG00000197587.10	7.55555542081802e-08	0.824052964326034	0.993238036579891	0.00294666
protein_coding	MKNK1	ENSG00000079277.20	-8.86724340612751e-07	0.728309216811515	0.993238036579891	0.00294666
protein_coding	MOB3C	ENSG00000142961.14	-2.08480537896473e-07	0.884229182455531	0.993238036579891	0.00294666
protein_coding	ATPAF1	ENSG00000123472.12	-3.24577896924783e-08	0.989574500806842	0.99777764860723	0.000966229
protein_coding	TEX38	ENSG00000186118.8	1.3483734828977e-07	0.561886609181031	0.993238036579891	0.00294666
protein_coding	EFCAB14	ENSG00000159658.10	-2.74075011564065e-06	0.531078233632636	0.993238036579891	0.00294666
protein_coding	CYP4X1	ENSG00000186377.7	-4.97027435583125e-09	0.940350696457315	0.993238036579891	0.00294666
protein_coding	CYP4Z1	ENSG00000186160.4	-7.53991036758848e-09	0.940351964171552	0.993238036579891	0.00294666
protein_coding	PDZK1IP1	ENSG00000162366.7	-3.00468295670718e-08	0.750242138246312	0.993238036579891	0.00294666
protein_coding	TAL1	ENSG00000162367.11	-1.15869684024875e-08	0.940355046876635	0.993238036579891	0.00294666
protein_coding	STIL	ENSG00000123473.15	1.25154708695788e-06	0.176352756955174	0.993238036579891	0.00294666
protein_coding	CMPK1	ENSG00000162368.13	-5.46577946839163e-07	0.911423516874498	0.993238036579891	0.00294666
protein_coding	FOXE3	ENSG00000186790.5	-7.34697283701822e-09	0.940355840083006	0.993238036579891	0.00294666
protein_coding	FOXD2	ENSG00000186564.5	-5.26822287297906e-07	0.451303836500292	0.993238036579891	0.00294666
protein_coding	TRABD2B	ENSG00000269113.3	-4.96725062065823e-07	0.179051264140523	0.993238036579891	0.00294666
protein_coding	SPATA6	ENSG00000132122.11	5.24632077227366e-07	0.698182784737184	0.993238036579891	0.00294666
protein_coding	AGBL4	ENSG00000186094.16	4.66540607815496e-08	0.930351449486943	0.993238036579891	0.00294666
protein_coding	BEND5	ENSG00000162373.12	-6.71585217509921e-07	0.301924509731396	0.993238036579891	0.00294666
protein_coding	ELAVL4	ENSG00000162374.16	3.11163123879943e-08	0.924815389265489	0.993238036579891	0.00294666
protein_coding	DMRTA2	ENSG00000142700.11	-1.8480924934428e-08	0.940364329772151	0.993238036579891	0.00294666
protein_coding	FAF1	ENSG00000185104.19	5.76457456885819e-06	0.124510160622308	0.993238036579891	0.00294666
protein_coding	CDKN2C	ENSG00000123080.10	-3.2623483213435e-07	0.875715156569316	0.993238036579891	0.00294666
protein_coding	RNF11	ENSG00000123091.4	8.59784786463657e-07	0.847197670434441	0.993238036579891	0.00294666
protein_coding	TTC39A	ENSG00000085831.15	1.31045301520643e-07	0.824555471486157	0.993238036579891	0.00294666
protein_coding	EPS15	ENSG00000085832.16	5.08364749249587e-07	0.90353423332435	0.993238036579891	0.00294666
protein_coding	OSBPL9	ENSG00000117859.18	-3.42046832671998e-06	0.336359231178348	0.993238036579891	0.00294666
protein_coding	NRDC	ENSG00000078618.21	2.9470065637818e-06	0.423110091027817	0.993238036579891	0.00294666
protein_coding	RAB3B	ENSG00000169213.6	4.88216916054387e-06	0.0463995054568868	0.993238036579891	0.00294666
protein_coding	TXNDC12	ENSG00000117862.12	2.6241428713661e-07	0.344884644531333	0.993238036579891	0.00294666
protein_coding	KTI12	ENSG00000198841.3	-4.03409178800621e-06	0.0288110634191227	0.993238036579891	0.00294666
protein_coding	BTF3L4	ENSG00000134717.17	7.95072259813278e-07	0.887510572360561	0.993238036579891	0.00294666
protein_coding	ZFYVE9	ENSG00000157077.14	3.07571589953592e-06	0.272283912747098	0.993238036579891	0.00294666
protein_coding	CC2D1B	ENSG00000154222.14	1.06524276778149e-06	0.651626820062271	0.993238036579891	0.00294666
protein_coding	ORC1	ENSG00000085840.12	3.25889590120304e-07	0.551128681321944	0.993238036579891	0.00294666
protein_coding	PRPF38A	ENSG00000134748.12	4.82659378624894e-06	0.102335043690785	0.993238036579891	0.00294666
protein_coding	TUT4	ENSG00000134744.13	1.94511406428015e-06	0.543143631320453	0.993238036579891	0.00294666
protein_coding	GPX7	ENSG00000116157.5	1.12777216646743e-06	0.666758450029863	0.993238036579891	0.00294666
protein_coding	SHISAL2A	ENSG00000182183.14	9.06456525033352e-08	0.594729767224264	0.993238036579891	0.00294666
protein_coding	COA7	ENSG00000162377.5	-4.04163775935864e-06	0.0460109618409902	0.993238036579891	0.00294666
protein_coding	ZYG11B	ENSG00000162378.12	-1.77294158331654e-06	0.690254664712658	0.993238036579891	0.00294666
protein_coding	ZYG11A	ENSG00000203995.9	4.47737266204855e-09	0.92984624886612	0.993238036579891	0.00294666
protein_coding	ECHDC2	ENSG00000121310.16	4.62301780084741e-07	0.845385980816658	0.993238036579891	0.00294666
protein_coding	SCP2	ENSG00000116171.17	2.06080496912866e-07	0.960561218902575	0.993238036579891	0.00294666
protein_coding	PODN	ENSG00000174348.13	-7.32188251858969e-06	0.206135294138465	0.993238036579891	0.00294666
protein_coding	SLC1A7	ENSG00000162383.12	-3.43347969717879e-08	0.949609545832344	0.993238036579891	0.00294666
protein_coding	CPT2	ENSG00000157184.6	2.53520934880642e-06	0.132730705925902	0.993238036579891	0.00294666
protein_coding	C1orf123	ENSG00000162384.13	4.88164153450907e-07	0.864712827730971	0.993238036579891	0.00294666
protein_coding	MAGOH	ENSG00000162385.10	-1.72549176854113e-06	0.520950190413999	0.993238036579891	0.00294666
protein_coding	LRP8	ENSG00000157193.16	1.93684429862635e-06	0.174602180752872	0.993238036579891	0.00294666
protein_coding	GLIS1	ENSG00000174332.5	-1.85643296743943e-06	0.256499908027079	0.993238036579891	0.00294666
protein_coding	NDC1	ENSG00000058804.11	-2.64193478239323e-06	0.310120480096719	0.993238036579891	0.00294666
protein_coding	YIPF1	ENSG00000058799.14	1.24035696223278e-06	0.590569257056334	0.993238036579891	0.00294666
protein_coding	HSPB11	ENSG00000081870.11	2.11776056190726e-06	0.345042047677865	0.993238036579891	0.00294666
protein_coding	LRRC42	ENSG00000116212.14	8.72216312458942e-06	0.0345009616149341	0.993238036579891	0.00294666
protein_coding	LDLRAD1	ENSG00000203985.10	1.00228432433363e-07	0.8250306900873	0.993238036579891	0.00294666
protein_coding	TMEM59	ENSG00000116209.11	-8.09044579223405e-06	0.174736634488252	0.993238036579891	0.00294666
protein_coding	TCEANC2	ENSG00000116205.13	-3.86385775731691e-07	0.834927337302883	0.993238036579891	0.00294666
protein_coding	CYB5RL	ENSG00000215883.10	2.23877965023269e-07	0.837021181371479	0.993238036579891	0.00294666
protein_coding	MRPL37	ENSG00000116221.15	1.26286041865208e-06	0.723349619177803	0.993238036579891	0.00294666
protein_coding	SSBP3	ENSG00000157216.15	1.65963213136379e-06	0.553426247851043	0.993238036579891	0.00294666
protein_coding	ACOT11	ENSG00000162390.17	5.21599268958608e-07	0.467256997601981	0.993238036579891	0.00294666
protein_coding	FAM151A	ENSG00000162391.11	-2.5953485669422e-07	0.940355521790005	0.993238036579891	0.00294666
protein_coding	TTC4	ENSG00000243725.6	-6.33127846507467e-08	0.858158645445396	0.993238036579891	0.00294666
protein_coding	PARS2	ENSG00000162396.5	9.45207048252957e-08	0.926151732391185	0.993238036579891	0.00294666
protein_coding	TTC22	ENSG00000006555.10	-4.39831477792174e-09	0.940347705052816	0.993238036579891	0.00294666
protein_coding	LEXM	ENSG00000162398.11	-8.5563762365285e-08	0.956649097288628	0.993238036579891	0.00294666
protein_coding	DHCR24	ENSG00000116133.12	-1.17233353594027e-06	0.633206113768035	0.993238036579891	0.00294666
protein_coding	TMEM61	ENSG00000143001.4	-3.4392645652328e-08	0.953614568289059	0.993238036579891	0.00294666
protein_coding	PCSK9	ENSG00000169174.10	-2.2937338453812e-08	0.834306768091599	0.993238036579891	0.00294666
protein_coding	USP24	ENSG00000162402.13	3.56134566884958e-06	0.205399397076677	0.993238036579891	0.00294666
protein_coding	AC119674.2	ENSG00000284686.1	2.49166280742791e-08	0.935194355276943	0.993238036579891	0.00294666
protein_coding	PLPP3	ENSG00000162407.8	1.3356021424803e-06	0.588611472212061	0.993238036579891	0.00294666
protein_coding	PRKAA2	ENSG00000162409.10	2.09712544531718e-07	0.901497992397914	0.993238036579891	0.00294666
protein_coding	FYB2	ENSG00000187889.12	1.49839326513402e-07	0.964380856734183	0.993238036579891	0.00294666
protein_coding	DAB1	ENSG00000173406.15	-2.631625331602e-07	0.223748527604109	0.993238036579891	0.00294666
protein_coding	OMA1	ENSG00000162600.11	1.5385872611451e-06	0.275994059882717	0.993238036579891	0.00294666
protein_coding	TACSTD2	ENSG00000184292.6	9.23664430496189e-07	0.264032630340744	0.993238036579891	0.00294666
protein_coding	MYSM1	ENSG00000162601.9	-6.4948127200377e-08	0.975469775784837	0.994887506081788	0.00222602
protein_coding	JUN	ENSG00000177606.6	4.28998151009757e-06	0.196695814417039	0.993238036579891	0.00294666
protein_coding	FGGY	ENSG00000172456.17	-1.81024948347835e-06	0.172307522817597	0.993238036579891	0.00294666
protein_coding	HOOK1	ENSG00000134709.10	-1.44824558394834e-08	0.94035487890095	0.993238036579891	0.00294666
protein_coding	CYP2J2	ENSG00000134716.10	5.21359175983399e-08	0.714673562386065	0.993238036579891	0.00294666
protein_coding	C1orf87	ENSG00000162598.13	9.45125661451322e-09	0.707810460724745	0.993238036579891	0.00294666
protein_coding	NFIA	ENSG00000162599.15	-4.51244406407736e-07	0.877953781117379	0.993238036579891	0.00294666
protein_coding	TM2D1	ENSG00000162604.12	-4.51514636164298e-06	0.315215736528256	0.993238036579891	0.00294666
protein_coding	PATJ	ENSG00000132849.20	1.00475960101524e-06	0.408410877272871	0.993238036579891	0.00294666
protein_coding	L1TD1	ENSG00000240563.1	1.11467322239776e-07	0.607693980396983	0.993238036579891	0.00294666
protein_coding	KANK4	ENSG00000132854.18	-1.41266341556705e-08	0.976543326935847	0.995242418443651	0.00207112
protein_coding	USP1	ENSG00000162607.12	9.29295167150026e-07	0.777743408091973	0.993238036579891	0.00294666
protein_coding	DOCK7	ENSG00000116641.17	9.20381974807634e-06	0.0122209297162322	0.993238036579891	0.00294666
protein_coding	ANGPTL3	ENSG00000132855.4	-4.39831477792174e-09	0.940347705052816	0.993238036579891	0.00294666
protein_coding	ATG4C	ENSG00000125703.14	-3.27134435354228e-06	0.111187834963017	0.993238036579891	0.00294666
protein_coding	FOXD3	ENSG00000187140.5	-3.50682748555975e-09	0.940349453139294	0.993238036579891	0.00294666
protein_coding	ALG6	ENSG00000088035.16	7.24631147362487e-07	0.468429233420694	0.993238036579891	0.00294666
protein_coding	ITGB3BP	ENSG00000142856.16	1.41109939945517e-06	0.610567724647886	0.993238036579891	0.00294666
protein_coding	EFCAB7	ENSG00000203965.12	-2.29136613708511e-07	0.792265417295247	0.993238036579891	0.00294666
protein_coding	PGM1	ENSG00000079739.16	2.71890437650452e-06	0.280426111059544	0.993238036579891	0.00294666
protein_coding	ROR1	ENSG00000185483.11	1.06815838597697e-06	0.55015694255045	0.993238036579891	0.00294666
protein_coding	UBE2U	ENSG00000177414.13	-5.61619023001605e-09	0.940351184508608	0.993238036579891	0.00294666
protein_coding	CACHD1	ENSG00000158966.14	4.16640353641757e-07	0.727244562087172	0.993238036579891	0.00294666
protein_coding	RAVER2	ENSG00000162437.14	-1.69466252002817e-06	0.265588793401385	0.993238036579891	0.00294666
protein_coding	JAK1	ENSG00000162434.11	-3.12339131678746e-06	0.538876043020231	0.993238036579891	0.00294666
protein_coding	AK4	ENSG00000162433.14	-1.3965689691337e-06	0.434064086435727	0.993238036579891	0.00294666
protein_coding	DNAJC6	ENSG00000116675.15	1.09402035262118e-06	0.324946960339202	0.993238036579891	0.00294666
protein_coding	LEPROT	ENSG00000213625.8	-1.19248235905776e-06	0.84584471451874	0.993238036579891	0.00294666
protein_coding	LEPR	ENSG00000116678.19	-2.2069046526124e-06	0.625418887339066	0.993238036579891	0.00294666
protein_coding	PDE4B	ENSG00000184588.17	-6.5645517574457e-07	0.730085176570883	0.993238036579891	0.00294666
protein_coding	SGIP1	ENSG00000118473.21	2.01813525672114e-06	0.416251238935899	0.993238036579891	0.00294666
protein_coding	TCTEX1D1	ENSG00000152760.9	2.01812595143975e-07	0.530969429070368	0.993238036579891	0.00294666
protein_coding	INSL5	ENSG00000172410.4	-5.45836955513880e-09	0.940351292380317	0.993238036579891	0.00294666
protein_coding	WDR78	ENSG00000152763.16	2.46991673501284e-06	0.0137591027757458	0.993238036579891	0.00294666
protein_coding	MIER1	ENSG00000198160.14	1.21843977255116e-06	0.738406627598896	0.993238036579891	0.00294666
protein_coding	SLC35D1	ENSG00000116704.7	-2.41411854643708e-06	0.405049198243597	0.993238036579891	0.00294666
protein_coding	IL23R	ENSG00000162594.15	-1.09183432805495e-08	0.940353533689573	0.993238036579891	0.00294666
protein_coding	IL12RB2	ENSG00000081985.11	-8.87735842726409e-08	0.591293643805435	0.993238036579891	0.00294666
protein_coding	SERBP1	ENSG00000142864.14	3.78011066558673e-06	0.495251090404926	0.993238036579891	0.00294666
protein_coding	GADD45A	ENSG00000116717.12	-2.16995851122441e-07	0.945179870291656	0.993238036579891	0.00294666
protein_coding	GNG12	ENSG00000172380.5	3.83314668395282e-06	0.592465038309857	0.993238036579891	0.00294666
protein_coding	DIRAS3	ENSG00000162595.6	-1.38280360045162e-06	0.399898189887672	0.993238036579891	0.00294666
protein_coding	WLS	ENSG00000116729.13	2.07219373715287e-06	0.67277833972119	0.993238036579891	0.00294666
protein_coding	DEPDC1	ENSG00000024526.16	6.46661808638638e-07	0.431460371539024	0.993238036579891	0.00294666
protein_coding	LRRC7	ENSG00000033122.18	5.80921245546526e-08	0.630564046495504	0.993238036579891	0.00294666
protein_coding	LRRC40	ENSG00000066557.5	-2.42376301063536e-07	0.878706000217735	0.993238036579891	0.00294666
protein_coding	SRSF11	ENSG00000116754.13	1.69237830672388e-06	0.744221199342001	0.993238036579891	0.00294666
protein_coding	ANKRD13C	ENSG00000118454.12	-5.39971984111394e-06	0.0121689220333145	0.993238036579891	0.00294666
protein_coding	HHLA3	ENSG00000197568.13	-3.04346070566426e-06	0.10946308912836	0.993238036579891	0.00294666
protein_coding	CTH	ENSG00000116761.11	4.72347203393483e-07	0.588836045105801	0.993238036579891	0.00294666
protein_coding	PTGER3	ENSG00000050628.20	-8.97132700953219e-07	0.458836399204831	0.993238036579891	0.00294666
protein_coding	ZRANB2	ENSG00000132485.13	-1.95862105956294e-07	0.974988370380598	0.994887506081788	0.00222602
protein_coding	NEGR1	ENSG00000172260.14	-1.19160180768971e-06	0.458014062339592	0.993238036579891	0.00294666
protein_coding	LRRIQ3	ENSG00000162620.15	-9.74518218679033e-08	0.933846051957789	0.993238036579891	0.00294666
protein_coding	FPGT	ENSG00000254685.6	-1.82450051384233e-06	0.0620526697519857	0.993238036579891	0.00294666
protein_coding	FPGT-TNNI3K	ENSG00000259030.7	-1.02331573868134e-07	0.722663799830038	0.993238036579891	0.00294666
protein_coding	ERICH3	ENSG00000178965.13	-1.30106613465783e-07	0.831674368394588	0.993238036579891	0.00294666
protein_coding	CRYZ	ENSG00000116791.13	2.73222234810784e-07	0.925204162587345	0.993238036579891	0.00294666
protein_coding	TYW3	ENSG00000162623.15	-8.11759616455201e-06	0.0624529190030403	0.993238036579891	0.00294666
protein_coding	LHX8	ENSG00000162624.14	-1.27846874524556e-06	0.571962088321718	0.993238036579891	0.00294666
protein_coding	SLC44A5	ENSG00000137968.16	1.02131866251806e-08	0.923764694970398	0.993238036579891	0.00294666
protein_coding	ACADM	ENSG00000117054.13	-1.96379675142044e-06	0.496047060673519	0.993238036579891	0.00294666
protein_coding	RABGGTB	ENSG00000137955.15	2.8689576086277e-06	0.189635299047328	0.993238036579891	0.00294666
protein_coding	MSH4	ENSG00000057468.6	9.40274902192509e-08	0.696572235671584	0.993238036579891	0.00294666
protein_coding	ST6GALNAC3	ENSG00000184005.10	-2.29122304007505e-06	0.107226868671132	0.993238036579891	0.00294666
protein_coding	ST6GALNAC5	ENSG00000117069.14	-9.67957658617245e-08	0.926739658446042	0.993238036579891	0.00294666
protein_coding	PIGK	ENSG00000142892.14	-1.62610807573257e-06	0.623059094871087	0.993238036579891	0.00294666
protein_coding	AK5	ENSG00000154027.18	-1.72869129725927e-06	0.593877021759937	0.993238036579891	0.00294666
protein_coding	AC118549.1	ENSG00000036549.12	-1.08191732946285e-06	0.800774843902122	0.993238036579891	0.00294666
protein_coding	USP33	ENSG00000077254.14	-3.07385598961134e-07	0.944129416539194	0.993238036579891	0.00294666
protein_coding	MIGA1	ENSG00000180488.15	-2.78018670300644e-06	0.287491939007859	0.993238036579891	0.00294666
protein_coding	NEXN	ENSG00000162614.18	5.46936441336388e-06	0.105744574207906	0.993238036579891	0.00294666
protein_coding	FUBP1	ENSG00000162613.16	-2.0533514199535e-06	0.476652916864166	0.993238036579891	0.00294666
protein_coding	DNAJB4	ENSG00000162616.8	-5.72259399057294e-06	0.00655686728477069	0.993238036579891	0.00294666
protein_coding	GIPC2	ENSG00000137960.5	5.88842948209169e-08	0.847044884968601	0.993238036579891	0.00294666
protein_coding	PTGFR	ENSG00000122420.9	-1.87811800114502e-06	0.523989201678083	0.993238036579891	0.00294666
protein_coding	IFI44L	ENSG00000137959.15	-1.49606008781853e-07	0.870883159937699	0.993238036579891	0.00294666
protein_coding	IFI44	ENSG00000137965.10	-2.53589179143097e-07	0.842542667613348	0.993238036579891	0.00294666
protein_coding	ADGRL4	ENSG00000162618.13	2.69907982773953e-06	0.11058334175582	0.993238036579891	0.00294666
protein_coding	ADGRL2	ENSG00000117114.19	-7.85645580078231e-06	0.00358335093885674	0.993238036579891	0.00294666
protein_coding	TTLL7	ENSG00000137941.16	-3.41688984428104e-06	0.189533528652069	0.993238036579891	0.00294666
protein_coding	PRKACB	ENSG00000142875.19	3.28189594674228e-06	0.236267312358933	0.993238036579891	0.00294666
protein_coding	SAMD13	ENSG00000203943.8	1.6048174912809e-07	0.806183189363738	0.993238036579891	0.00294666
protein_coding	DNASE2B	ENSG00000137976.7	-5.98260441417361e-09	0.940347705052816	0.993238036579891	0.00294666
protein_coding	RPF1	ENSG00000117133.10	9.77364887096823e-07	0.748728362669262	0.993238036579891	0.00294666
protein_coding	GNG5	ENSG00000174021.10	3.17656400067445e-06	0.129849444391726	0.993238036579891	0.00294666
protein_coding	SPATA1	ENSG00000122432.17	4.84551342838284e-07	0.424006250741462	0.993238036579891	0.00294666
protein_coding	CTBS	ENSG00000117151.12	-5.89964313855264e-07	0.73554671067714	0.993238036579891	0.00294666
protein_coding	SSX2IP	ENSG00000117155.16	1.39664698523963e-06	0.596140039989998	0.993238036579891	0.00294666
protein_coding	LPAR3	ENSG00000171517.5	4.72857702558855e-07	0.296394661194546	0.993238036579891	0.00294666
protein_coding	MCOLN2	ENSG00000153898.12	-2.08024616662273e-08	0.936564417827761	0.993238036579891	0.00294666
protein_coding	WDR63	ENSG00000162643.12	-1.50577538013493e-06	0.086806112528192	0.993238036579891	0.00294666
protein_coding	MCOLN3	ENSG00000055732.12	9.89806204651083e-07	0.305909422503242	0.993238036579891	0.00294666
protein_coding	SYDE2	ENSG00000097096.8	1.49478597123009e-06	0.0451065616747057	0.993238036579891	0.00294666
protein_coding	C1orf52	ENSG00000162642.13	-6.93414846195981e-07	0.796444240628192	0.993238036579891	0.00294666
protein_coding	BCL10	ENSG00000142867.13	1.22040121538535e-06	0.680027362078797	0.993238036579891	0.00294666
protein_coding	DDAH1	ENSG00000153904.19	1.74242985922195e-06	0.508520837151455	0.993238036579891	0.00294666
protein_coding	CYR61	ENSG00000142871.16	2.84948839569626e-06	0.141338022254913	0.993238036579891	0.00294666
protein_coding	ZNHIT6	ENSG00000117174.10	3.44920393602645e-06	0.22961994954334	0.993238036579891	0.00294666
protein_coding	COL24A1	ENSG00000171502.14	-7.3119569598477e-08	0.886223922865435	0.993238036579891	0.00294666
protein_coding	ODF2L	ENSG00000122417.15	-3.2402950666285e-06	0.314346097879256	0.993238036579891	0.00294666
protein_coding	CLCA2	ENSG00000137975.7	-1.74153154322352e-07	0.885504948373417	0.993238036579891	0.00294666
protein_coding	CLCA1	ENSG00000016490.15	-4.70371299568809e-09	0.940347705052816	0.993238036579891	0.00294666
protein_coding	SH3GLB1	ENSG00000097033.14	-5.15120202115003e-06	0.34061083630008	0.993238036579891	0.00294666
protein_coding	SELENOF	ENSG00000183291.16	-1.88062990055448e-06	0.690023991430745	0.993238036579891	0.00294666
protein_coding	HS2ST1	ENSG00000153936.16	-3.86975890502926e-06	0.25426950706345	0.993238036579891	0.00294666
protein_coding	LMO4	ENSG00000143013.12	-8.84118882630437e-06	0.0285671563495119	0.993238036579891	0.00294666
protein_coding	PKN2	ENSG00000065243.19	-2.22967039299536e-06	0.402508054645871	0.993238036579891	0.00294666
protein_coding	GTF2B	ENSG00000137947.11	1.65843958310325e-06	0.477996171376919	0.993238036579891	0.00294666
protein_coding	KYAT3	ENSG00000137944.17	-7.12437683491112e-07	0.818260579941556	0.993238036579891	0.00294666
protein_coding	RBMXL1	ENSG00000213516.9	-2.59017007030548e-06	0.314412251441744	0.993238036579891	0.00294666
protein_coding	GBP3	ENSG00000117226.11	-1.75673255966449e-06	0.505188530473238	0.993238036579891	0.00294666
protein_coding	GBP1	ENSG00000117228.9	2.65116103221298e-06	0.083665726759332	0.993238036579891	0.00294666
protein_coding	GBP2	ENSG00000162645.12	-2.30145088142618e-07	0.933336575703707	0.993238036579891	0.00294666
protein_coding	GBP4	ENSG00000162654.8	-6.10798247013648e-07	0.361906208445939	0.993238036579891	0.00294666
protein_coding	GBP5	ENSG00000154451.14	-6.06970236355239e-07	0.493880806282237	0.993238036579891	0.00294666
protein_coding	GBP6	ENSG00000183347.14	-1.93875253009057e-08	0.962075513148337	0.993238036579891	0.00294666
protein_coding	LRRC8B	ENSG00000197147.13	1.54094442283556e-06	0.300237069433515	0.993238036579891	0.00294666
protein_coding	LRRC8C	ENSG00000171488.14	9.69803884337725e-07	0.729752447042447	0.993238036579891	0.00294666
protein_coding	LRRC8D	ENSG00000171492.14	1.53424206305766e-06	0.302773193415196	0.993238036579891	0.00294666
protein_coding	ZNF326	ENSG00000162664.16	2.61386333993849e-06	0.420914981510126	0.993238036579891	0.00294666
protein_coding	ZNF644	ENSG00000122482.20	2.40982428652905e-06	0.340799134996003	0.993238036579891	0.00294666
protein_coding	HFM1	ENSG00000162669.15	1.20865033227947e-07	0.726354481578138	0.993238036579891	0.00294666
protein_coding	CDC7	ENSG00000097046.12	2.38296290514106e-08	0.983673744361401	0.996839140305965	0.00137492
protein_coding	TGFBR3	ENSG00000069702.10	-1.00170910930153e-07	0.969332812497282	0.993887452977303	0.00266279
protein_coding	BRDT	ENSG00000137948.18	1.27097863784715e-07	0.572746858077752	0.993238036579891	0.00294666
protein_coding	EPHX4	ENSG00000172031.6	-6.61582610610617e-07	0.310513133348762	0.993238036579891	0.00294666
protein_coding	BTBD8	ENSG00000189195.12	2.89816338721912e-07	0.8254013199994	0.993238036579891	0.00294666
protein_coding	GLMN	ENSG00000174842.16	2.61348089138324e-06	0.0478428202012111	0.993238036579891	0.00294666
protein_coding	RPAP2	ENSG00000122484.8	-1.02822886570721e-06	0.7122735313401	0.993238036579891	0.00294666
protein_coding	GFI1	ENSG00000162676.11	1.74044401354803e-08	0.822035411409756	0.993238036579891	0.00294666
protein_coding	EVI5	ENSG00000067208.14	1.40313386954575e-07	0.975350321087873	0.994887506081788	0.00222602
protein_coding	RPL5	ENSG00000122406.13	-6.1356711421082e-06	0.48492611997631	0.993238036579891	0.00294666
protein_coding	FAM69A	ENSG00000154511.11	-8.32118675631894e-07	0.65724142961193	0.993238036579891	0.00294666
protein_coding	MTF2	ENSG00000143033.17	-4.01621974305587e-07	0.836401712290107	0.993238036579891	0.00294666
protein_coding	TMED5	ENSG00000117500.12	4.44613558686839e-07	0.927950424609297	0.993238036579891	0.00294666
protein_coding	CCDC18	ENSG00000122483.17	1.77674592273778e-06	0.410991059413731	0.993238036579891	0.00294666
protein_coding	DR1	ENSG00000117505.12	-3.44329958327699e-06	0.308954861775161	0.993238036579891	0.00294666
protein_coding	FNBP1L	ENSG00000137942.16	3.61842660863522e-06	0.0534420840210495	0.993238036579891	0.00294666
protein_coding	BCAR3	ENSG00000137936.17	-4.07740159451666e-07	0.790892943672607	0.993238036579891	0.00294666
protein_coding	DNTTIP2	ENSG00000067334.13	5.94779396382563e-06	0.112750404181212	0.993238036579891	0.00294666
protein_coding	GCLM	ENSG00000023909.9	0.949993828757338	0.000147060196775437	0.616858258523849	0.209815
protein_coding	ABCA4	ENSG00000198691.12	-4.32544400770064e-08	0.949606732035575	0.993238036579891	0.00294666
protein_coding	ARHGAP29	ENSG00000137962.12	1.08852065717216e-07	0.954705100697757	0.993238036579891	0.00294666
protein_coding	ABCD3	ENSG00000117528.12	6.76166747232822e-07	0.842585468893734	0.993238036579891	0.00294666
protein_coding	F3	ENSG00000117525.13	3.45182713675948e-09	0.998393888382728	0.999454805662818	0.000236839
protein_coding	SLC44A3	ENSG00000143036.16	5.85490791761256e-07	0.187525620976693	0.993238036579891	0.00294666
protein_coding	CNN3	ENSG00000117519.15	-5.91419759125275e-06	0.181918731712961	0.993238036579891	0.00294666
protein_coding	ALG14	ENSG00000172339.9	9.81599547051668e-07	0.424330563632213	0.993238036579891	0.00294666
protein_coding	TMEM56	ENSG00000152078.9	-1.41578904445396e-06	0.114007039122664	0.993238036579891	0.00294666
protein_coding	TMEM56-RWDD3	ENSG00000271092.5	-2.81069162717354e-07	0.983702896505968	0.996839140305965	0.00137492
protein_coding	RWDD3	ENSG00000122481.16	-2.39770079439694e-07	0.509478706522863	0.993238036579891	0.00294666
protein_coding	PTBP2	ENSG00000117569.18	-3.94119637117193e-07	0.738549487713975	0.993238036579891	0.00294666
protein_coding	DPYD	ENSG00000188641.13	-3.19937274919718e-06	0.0568442873108152	0.993238036579891	0.00294666
protein_coding	SNX7	ENSG00000162627.16	1.40542531077599e-06	0.68086610060641	0.993238036579891	0.00294666
protein_coding	PLPPR5	ENSG00000117598.11	1.56801282704327e-08	0.940349749098957	0.993238036579891	0.00294666
protein_coding	PLPPR4	ENSG00000117600.12	2.29537198408532e-08	0.979046635261084	0.995890296780477	0.0017885
protein_coding	PALMD	ENSG00000099260.10	-2.53532947620252e-07	0.762666360966956	0.993238036579891	0.00294666
protein_coding	FRRS1	ENSG00000156869.13	-9.41277764524465e-07	0.0543126828751472	0.993238036579891	0.00294666
protein_coding	AGL	ENSG00000162688.16	-1.05063345774038e-06	0.680914650729232	0.993238036579891	0.00294666
protein_coding	SLC35A3	ENSG00000117620.14	1.32061346097412e-07	0.952037779350191	0.993238036579891	0.00294666
protein_coding	AC118553.2	ENSG00000283761.1	4.31592313605963e-08	0.725071379688207	0.993238036579891	0.00294666
protein_coding	MFSD14A	ENSG00000156875.13	7.14852485934549e-08	0.950269320593044	0.993238036579891	0.00294666
protein_coding	SASS6	ENSG00000156876.9	-5.00386373778126e-08	0.970136754379419	0.993887452977303	0.00266279
protein_coding	TRMT13	ENSG00000122435.9	1.14779097721523e-07	0.94147444298623	0.993238036579891	0.00294666
protein_coding	LRRC39	ENSG00000122477.12	7.94268491073617e-08	0.703241934555207	0.993238036579891	0.00294666
protein_coding	DBT	ENSG00000137992.14	-4.95097763385524e-07	0.846063837927149	0.993238036579891	0.00294666
protein_coding	RTCA	ENSG00000137996.12	-1.49122495980629e-06	0.583753362095288	0.993238036579891	0.00294666
protein_coding	CDC14A	ENSG00000079335.19	2.95800268417907e-07	0.509902623963482	0.993238036579891	0.00294666
protein_coding	VCAM1	ENSG00000162692.11	-1.125924992519e-06	0.271806307920882	0.993238036579891	0.00294666
protein_coding	EXTL2	ENSG00000162694.13	1.93868344756188e-06	0.532481874952114	0.993238036579891	0.00294666
protein_coding	SLC30A7	ENSG00000162695.11	6.88615243290595e-06	0.0739302328536263	0.993238036579891	0.00294666
protein_coding	DPH5	ENSG00000117543.20	-4.32676157643933e-06	0.153561253507346	0.993238036579891	0.00294666
protein_coding	S1PR1	ENSG00000170989.9	-2.62727013791874e-06	0.0696137368222397	0.993238036579891	0.00294666
protein_coding	OLFM3	ENSG00000118733.16	-3.68575916663521e-08	0.940352712145438	0.993238036579891	0.00294666
protein_coding	COL11A1	ENSG00000060718.21	9.9564326791946e-07	0.673300845303588	0.993238036579891	0.00294666
protein_coding	RNPC3	ENSG00000185946.15	-2.35514013038834e-06	0.098301305772419	0.993238036579891	0.00294666
protein_coding	AMY2B	ENSG00000240038.6	4.29689168758764e-08	0.893967337658278	0.993238036579891	0.00294666
protein_coding	PRMT6	ENSG00000198890.8	4.40982818317963e-07	0.839584222836966	0.993238036579891	0.00294666
protein_coding	NTNG1	ENSG00000162631.18	1.61935975822844e-06	0.494752335710735	0.993238036579891	0.00294666
protein_coding	VAV3	ENSG00000134215.15	-1.21716950280122e-06	0.0617014304144101	0.993238036579891	0.00294666
protein_coding	SLC25A24	ENSG00000085491.16	-4.29551909464685e-06	0.317481229867695	0.993238036579891	0.00294666
protein_coding	FAM102B	ENSG00000162636.15	-4.16086255031299e-07	0.583844375744405	0.993238036579891	0.00294666
protein_coding	HENMT1	ENSG00000162639.15	-7.65065815597281e-07	0.367595807369783	0.993238036579891	0.00294666
protein_coding	PRPF38B	ENSG00000134186.11	4.04786666725874e-07	0.923492349743724	0.993238036579891	0.00294666
protein_coding	STXBP3	ENSG00000116266.10	2.62858096874288e-06	0.210181365656909	0.993238036579891	0.00294666
protein_coding	AKNAD1	ENSG00000162641.18	-3.24874099635567e-07	0.179663017541157	0.993238036579891	0.00294666
protein_coding	GPSM2	ENSG00000121957.13	2.6116265957502e-06	0.10988976536295	0.993238036579891	0.00294666
protein_coding	CLCC1	ENSG00000121940.15	1.93232365192624e-06	0.463628973081865	0.993238036579891	0.00294666
protein_coding	WDR47	ENSG00000085433.15	-1.80436646815212e-06	0.327486424392598	0.993238036579891	0.00294666
protein_coding	TAF13	ENSG00000197780.9	-5.02625258505309e-06	0.249391335959188	0.993238036579891	0.00294666
protein_coding	TMEM167B	ENSG00000215717.5	-3.75759059035449e-06	0.302247438981514	0.993238036579891	0.00294666
protein_coding	KIAA1324	ENSG00000116299.16	2.93825035796693e-07	0.519209357370963	0.993238036579891	0.00294666
protein_coding	SARS	ENSG00000031698.12	-1.53510076656694e-06	0.756800175325941	0.993238036579891	0.00294666
protein_coding	CELSR2	ENSG00000143126.7	-1.04436765489747e-06	0.0874190067852411	0.993238036579891	0.00294666
protein_coding	PSRC1	ENSG00000134222.16	-1.54663417346576e-06	0.152958067991766	0.993238036579891	0.00294666
protein_coding	SORT1	ENSG00000134243.11	2.60223139807083e-06	0.23232851115687	0.993238036579891	0.00294666
protein_coding	PSMA5	ENSG00000143106.12	4.82393904451914e-07	0.843734925114259	0.993238036579891	0.00294666
protein_coding	SYPL2	ENSG00000143028.8	-7.15338742085664e-08	0.92399671260434	0.993238036579891	0.00294666
protein_coding	ATXN7L2	ENSG00000162650.16	4.27374075625719e-07	0.600567785118118	0.993238036579891	0.00294666
protein_coding	CYB561D1	ENSG00000174151.14	-2.07985590429178e-06	0.35536074764824	0.993238036579891	0.00294666
protein_coding	AMIGO1	ENSG00000181754.6	9.14293544131406e-07	0.144816592292747	0.993238036579891	0.00294666
protein_coding	GNAI3	ENSG00000065135.10	-1.53290865244476e-06	0.794130799795156	0.993238036579891	0.00294666
protein_coding	GNAT2	ENSG00000134183.11	-3.90440891153148e-09	0.940353082055336	0.993238036579891	0.00294666
protein_coding	AMPD2	ENSG00000116337.15	2.76154000056559e-06	0.531308341039227	0.993238036579891	0.00294666
protein_coding	GSTM4	ENSG00000168765.16	-4.69360575828949e-06	0.0979240920708617	0.993238036579891	0.00294666
protein_coding	GSTM2	ENSG00000213366.12	-4.28644884679406e-07	0.31792163422585	0.993238036579891	0.00294666
protein_coding	GSTM1	ENSG00000134184.12	-3.07726261947735e-07	0.264652814503929	0.993238036579891	0.00294666
protein_coding	GSTM5	ENSG00000134201.11	4.72147866236152e-07	0.879501170252296	0.993238036579891	0.00294666
protein_coding	GSTM3	ENSG00000134202.10	2.67585100811608e-06	0.531663887105456	0.993238036579891	0.00294666
protein_coding	CSF1	ENSG00000184371.13	-1.57480231166217e-06	0.570352244513756	0.993238036579891	0.00294666
protein_coding	AHCYL1	ENSG00000168710.17	-1.04566403624441e-06	0.869520912487849	0.993238036579891	0.00294666
protein_coding	STRIP1	ENSG00000143093.14	1.95354050941758e-07	0.957996496967646	0.993238036579891	0.00294666
protein_coding	ALX3	ENSG00000156150.7	6.27351668948068e-08	0.968531424833645	0.993706765320009	0.00274175
protein_coding	SLC6A17	ENSG00000197106.6	-1.0689273494574e-07	0.883716067925508	0.993238036579891	0.00294666
protein_coding	KCNC4	ENSG00000116396.14	1.60652434578279e-06	0.256407079984962	0.993238036579891	0.00294666
protein_coding	RBM15	ENSG00000162775.14	4.81403266630924e-07	0.849828912070116	0.993238036579891	0.00294666
protein_coding	SLC16A4	ENSG00000168679.17	1.26379440711584e-07	0.965560866457274	0.993238036579891	0.00294666
protein_coding	LAMTOR5	ENSG00000134248.13	3.7588443865011e-06	0.359579369501997	0.993238036579891	0.00294666
protein_coding	KCNA2	ENSG00000177301.14	1.64102205161291e-07	0.500035353378814	0.993238036579891	0.00294666
protein_coding	KCNA3	ENSG00000177272.8	3.02977272120405e-08	0.940354237835009	0.993238036579891	0.00294666
protein_coding	LRIF1	ENSG00000121931.15	1.9652905507458e-06	0.314986682979939	0.993238036579891	0.00294666
protein_coding	DRAM2	ENSG00000156171.14	1.25520523733407e-07	0.963178278899955	0.993238036579891	0.00294666
protein_coding	CEPT1	ENSG00000134255.13	-5.99970275208446e-06	0.0310157078628837	0.993238036579891	0.00294666
protein_coding	DENND2D	ENSG00000162777.16	4.51760045159746e-07	0.417689716303402	0.993238036579891	0.00294666
protein_coding	CHI3L2	ENSG00000064886.13	-7.95708231768372e-08	0.912050879403166	0.993238036579891	0.00294666
protein_coding	PIFO	ENSG00000173947.13	-3.55064618128263e-07	0.594627414212647	0.993238036579891	0.00294666
protein_coding	OVGP1	ENSG00000085465.12	3.55526473164744e-07	0.342814011322908	0.993238036579891	0.00294666
protein_coding	WDR77	ENSG00000116455.13	-2.32871916334145e-07	0.864243925998872	0.993238036579891	0.00294666
protein_coding	ATP5PB	ENSG00000116459.10	5.87013010264311e-07	0.893147380869847	0.993238036579891	0.00294666
protein_coding	C1orf162	ENSG00000143110.11	5.36576677909288e-08	0.931925385183568	0.993238036579891	0.00294666
protein_coding	TMIGD3	ENSG00000121933.18	6.01978312664428e-08	0.723495408028057	0.993238036579891	0.00294666
protein_coding	ADORA3	ENSG00000282608.1	8.34782130167261e-09	0.940355336326734	0.993238036579891	0.00294666
protein_coding	RAP1A	ENSG00000116473.14	-6.60550209954622e-06	0.0867879109947559	0.993238036579891	0.00294666
protein_coding	AL049557.1	ENSG00000284755.1	-9.27782121869619e-09	0.940357489697134	0.993238036579891	0.00294666
protein_coding	DDX20	ENSG00000064703.11	1.3243554950013e-06	0.466201798348796	0.993238036579891	0.00294666
protein_coding	KCND3	ENSG00000171385.9	-5.03679483741564e-07	0.455448653877383	0.993238036579891	0.00294666
protein_coding	CTTNBP2NL	ENSG00000143079.14	-6.6962639018031e-07	0.85191003331573	0.993238036579891	0.00294666
protein_coding	WNT2B	ENSG00000134245.17	1.66203102361423e-06	0.300920333898765	0.993238036579891	0.00294666
protein_coding	ST7L	ENSG00000007341.18	1.8209427825479e-06	0.310740312459476	0.993238036579891	0.00294666
protein_coding	CAPZA1	ENSG00000116489.12	4.73804568740358e-06	0.474972052219849	0.993238036579891	0.00294666
protein_coding	MOV10	ENSG00000155363.18	-3.88071532410335e-06	0.0281110428854524	0.993238036579891	0.00294666
protein_coding	RHOC	ENSG00000155366.16	7.46863110104456e-06	0.180593935327697	0.993238036579891	0.00294666
protein_coding	PPM1J	ENSG00000155367.15	4.8913834616203e-07	0.191637504373956	0.993238036579891	0.00294666
protein_coding	FAM19A3	ENSG00000184599.13	1.8049713424155e-08	0.940351321822973	0.993238036579891	0.00294666
protein_coding	SLC16A1	ENSG00000155380.11	-2.78776957850062e-08	0.990737499977686	0.997915060319779	0.000906423
protein_coding	LRIG2	ENSG00000198799.11	1.38440546212632e-06	0.368827301529996	0.993238036579891	0.00294666
protein_coding	MAGI3	ENSG00000081026.18	3.49476501953586e-06	0.0558446751505797	0.993238036579891	0.00294666
protein_coding	PHTF1	ENSG00000116793.15	1.32479998881478e-06	0.485985576260363	0.993238036579891	0.00294666
protein_coding	RSBN1	ENSG00000081019.13	7.63685914642144e-07	0.801275907145987	0.993238036579891	0.00294666
protein_coding	PTPN22	ENSG00000134242.15	-1.06871051401046e-07	0.872608155091701	0.993238036579891	0.00294666
protein_coding	BCL2L15	ENSG00000188761.12	5.39971243881456e-08	0.938293360275317	0.993238036579891	0.00294666
protein_coding	AP4B1	ENSG00000134262.12	-1.06514457165533e-06	0.352829718374986	0.993238036579891	0.00294666
protein_coding	DCLRE1B	ENSG00000118655.5	1.61458699198116e-06	0.241344220244188	0.993238036579891	0.00294666
protein_coding	HIPK1	ENSG00000163349.21	-2.72337055337829e-06	0.407209741229559	0.993238036579891	0.00294666
protein_coding	OLFML3	ENSG00000116774.11	-5.13349334052535e-06	0.338867680496892	0.993238036579891	0.00294666
protein_coding	SYT6	ENSG00000134207.16	-3.42290294308483e-07	0.191601384327163	0.993238036579891	0.00294666
protein_coding	TRIM33	ENSG00000197323.11	-2.66866083903721e-06	0.478157408765995	0.993238036579891	0.00294666
protein_coding	BCAS2	ENSG00000116752.5	3.36802827190172e-06	0.180499472632359	0.993238036579891	0.00294666
protein_coding	DENND2C	ENSG00000175984.14	9.96711063967184e-07	0.394676375287687	0.993238036579891	0.00294666
protein_coding	NRAS	ENSG00000213281.4	6.24372348545829e-07	0.8402161226366	0.993238036579891	0.00294666
protein_coding	CSDE1	ENSG00000009307.15	1.27442754071229e-06	0.894416527058434	0.993238036579891	0.00294666
protein_coding	SIKE1	ENSG00000052723.11	2.74105428277218e-07	0.917998526254752	0.993238036579891	0.00294666
protein_coding	SYCP1	ENSG00000198765.11	1.32441486509294e-07	0.541551167615392	0.993238036579891	0.00294666
protein_coding	TSPAN2	ENSG00000134198.9	8.14061304193184e-07	0.208739611425709	0.993238036579891	0.00294666
protein_coding	NGF	ENSG00000134259.3	1.00814107150782e-06	0.294386004981463	0.993238036579891	0.00294666
protein_coding	VANGL1	ENSG00000173218.14	3.02321678001009e-07	0.936501037068479	0.993238036579891	0.00294666
protein_coding	CASQ2	ENSG00000118729.11	6.17973349033682e-08	0.853101388627817	0.993238036579891	0.00294666
protein_coding	NHLH2	ENSG00000177551.5	7.45716423137826e-07	0.0732523476335861	0.993238036579891	0.00294666
protein_coding	SLC22A15	ENSG00000163393.12	-1.20919955118514e-06	0.319427968932477	0.993238036579891	0.00294666
protein_coding	MAB21L3	ENSG00000173212.4	-2.84135009170474e-07	0.185533933406795	0.993238036579891	0.00294666
protein_coding	ATP1A1	ENSG00000163399.15	4.56107056723339e-06	0.456601828858078	0.993238036579891	0.00294666
protein_coding	CD58	ENSG00000116815.15	-7.06595643092317e-07	0.682746579913554	0.993238036579891	0.00294666
protein_coding	IGSF3	ENSG00000143061.17	-5.75637955782858e-07	0.335094871897815	0.993238036579891	0.00294666
protein_coding	PTGFRN	ENSG00000134247.9	-5.04438791918768e-07	0.866110051420343	0.993238036579891	0.00294666
protein_coding	CD101	ENSG00000134256.12	9.69145867479134e-08	0.781663650195621	0.993238036579891	0.00294666
protein_coding	TTF2	ENSG00000116830.11	-4.04235812076236e-08	0.974510198526881	0.994887506081788	0.00222602
protein_coding	TRIM45	ENSG00000134253.9	-1.49655602628742e-06	0.375013481094501	0.993238036579891	0.00294666
protein_coding	VTCN1	ENSG00000134258.16	-9.91783543955104e-09	0.940357101264407	0.993238036579891	0.00294666
protein_coding	MAN1A2	ENSG00000198162.12	5.56764307469962e-07	0.920789041252693	0.993238036579891	0.00294666
protein_coding	TENT5C	ENSG00000183508.4	5.11087507153318e-07	0.378781041221787	0.993238036579891	0.00294666
protein_coding	GDAP2	ENSG00000196505.10	1.67247550846674e-06	0.411669442758763	0.993238036579891	0.00294666
protein_coding	WDR3	ENSG00000065183.15	-2.83023010235356e-07	0.903290621724816	0.993238036579891	0.00294666
protein_coding	SPAG17	ENSG00000155761.13	-7.91278183360876e-08	0.940356974404021	0.993238036579891	0.00294666
protein_coding	TBX15	ENSG00000092607.14	-1.21723882915161e-07	0.699750519350469	0.993238036579891	0.00294666
protein_coding	WARS2	ENSG00000116874.11	5.44116505059611e-08	0.966942808445184	0.993331304755617	0.00290588
protein_coding	HAO2	ENSG00000116882.14	-1.85201274721297e-07	0.596242907749407	0.993238036579891	0.00294666
protein_coding	HSD3B2	ENSG00000203859.9	-3.40675673508448e-09	0.940350918522332	0.993238036579891	0.00294666
protein_coding	HSD3B1	ENSG00000203857.9	-4.70371299568809e-09	0.940347705052816	0.993238036579891	0.00294666
protein_coding	ZNF697	ENSG00000143067.4	-3.86544149291199e-06	0.0611759795369982	0.993238036579891	0.00294666
protein_coding	PHGDH	ENSG00000092621.12	1.44181494434107e-07	0.967041169027176	0.993331304755617	0.00290588
protein_coding	HMGCS2	ENSG00000134240.11	-3.65037121192105e-09	0.947458536736324	0.993238036579891	0.00294666
protein_coding	NOTCH2	ENSG00000134250.19	1.49200329953073e-06	0.722155887951175	0.993238036579891	0.00294666
protein_coding	SEC22B	ENSG00000265808.3	-9.20840732535394e-07	0.762315546712107	0.993238036579891	0.00294666
protein_coding	NBPF26	ENSG00000273136.6	3.77642065317461e-07	0.353170658220311	0.993238036579891	0.00294666
protein_coding	FAM72B	ENSG00000188610.12	-6.46345787352605e-09	0.940347705052816	0.993238036579891	0.00294666
protein_coding	SRGAP2C	ENSG00000171943.11	-9.41634130479623e-07	0.631830023844542	0.993238036579891	0.00294666
protein_coding	FAM72C	ENSG00000263513.5	1.29777431544599e-07	0.743040539621959	0.993238036579891	0.00294666
protein_coding	NBPF15	ENSG00000266338.6	-3.02614070327794e-07	0.727644780099319	0.993238036579891	0.00294666
protein_coding	SRGAP2B	ENSG00000196369.11	8.0200351598185e-08	0.872793092127123	0.993238036579891	0.00294666
protein_coding	FAM72D	ENSG00000215784.5	1.42287989867002e-07	0.695850462747097	0.993238036579891	0.00294666
protein_coding	NBPF20	ENSG00000162825.16	-2.84681842169962e-07	0.788062745875261	0.993238036579891	0.00294666
protein_coding	GPR89A	ENSG00000117262.18	1.19970253466424e-06	0.271894226630071	0.993238036579891	0.00294666
protein_coding	PDZK1	ENSG00000174827.13	-9.56232539766829e-09	0.940370040293914	0.993238036579891	0.00294666
protein_coding	CD160	ENSG00000117281.15	1.47672377721017e-07	0.560841779181463	0.993238036579891	0.00294666
protein_coding	RNF115	ENSG00000265491.4	-6.34434323037958e-06	0.199054401438326	0.993238036579891	0.00294666
protein_coding	POLR3C	ENSG00000186141.8	1.00248716724086e-06	0.526910327986047	0.993238036579891	0.00294666
protein_coding	NUDT17	ENSG00000186364.11	1.02325917456264e-06	0.247967486849049	0.993238036579891	0.00294666
protein_coding	PIAS3	ENSG00000131788.15	2.08214070628796e-07	0.944008514154784	0.993238036579891	0.00294666
protein_coding	ANKRD35	ENSG00000198483.12	7.28804318885463e-07	0.69032428075118	0.993238036579891	0.00294666
protein_coding	ITGA10	ENSG00000143127.12	-8.02907751617628e-07	0.431572885183608	0.993238036579891	0.00294666
protein_coding	PEX11B	ENSG00000131779.10	-3.03733248181011e-06	0.21884037112885	0.993238036579891	0.00294666
protein_coding	RBM8A	ENSG00000265241.6	2.99784213351948e-06	0.586136722233266	0.993238036579891	0.00294666
protein_coding	LIX1L	ENSG00000271601.3	1.09301966809719e-06	0.817445532501675	0.993238036579891	0.00294666
protein_coding	ANKRD34A	ENSG00000272031.2	1.53350467752764e-06	0.236203600245174	0.993238036579891	0.00294666
protein_coding	POLR3GL	ENSG00000121851.12	-1.63083518729515e-06	0.448673432013786	0.993238036579891	0.00294666
protein_coding	TXNIP	ENSG00000265972.5	-4.3308967099316e-08	0.970926761255867	0.994091127873359	0.0025738
protein_coding	NBPF10	ENSG00000271425.7	-1.62881224739932e-07	0.877100632557694	0.993238036579891	0.00294666
protein_coding	NOTCH2NLA	ENSG00000264343.5	-5.49945707868682e-08	0.880253901961186	0.993238036579891	0.00294666
protein_coding	NBPF12	ENSG00000268043.7	-2.02332845601437e-07	0.797329334222664	0.993238036579891	0.00294666
protein_coding	PRKAB2	ENSG00000131791.7	3.32052653656437e-06	0.223500466837874	0.993238036579891	0.00294666
protein_coding	FMO5	ENSG00000131781.12	-3.93351860333055e-07	0.438877184689619	0.993238036579891	0.00294666
protein_coding	CHD1L	ENSG00000131778.18	4.02355118921883e-06	0.133508621955807	0.993238036579891	0.00294666
protein_coding	BCL9	ENSG00000116128.10	3.4168431993869e-07	0.904200739756632	0.993238036579891	0.00294666
protein_coding	ACP6	ENSG00000162836.11	-1.07704807242557e-06	0.407676850538122	0.993238036579891	0.00294666
protein_coding	GJA8	ENSG00000121634.5	-2.85912782007379e-08	0.8435871712051	0.993238036579891	0.00294666
protein_coding	GPR89B	ENSG00000188092.14	-1.52939387978462e-06	0.0583833807368924	0.993238036579891	0.00294666
protein_coding	NBPF11	ENSG00000263956.6	-1.55266640877359e-06	0.417670654419162	0.993238036579891	0.00294666
protein_coding	NBPF14	ENSG00000270629.5	1.27784664598015e-07	0.887125394644207	0.993238036579891	0.00294666
protein_coding	PDE4DIP	ENSG00000178104.19	4.16655969467042e-06	0.278036176257868	0.993238036579891	0.00294666
protein_coding	NBPF9	ENSG00000269713.7	-3.97858462251226e-06	0.00847436256828886	0.993238036579891	0.00294666
protein_coding	NBPF19	ENSG00000271383.6	1.11249464648568e-06	0.493081017091188	0.993238036579891	0.00294666
protein_coding	HIST2H2BF	ENSG00000203814.6	2.08630370719663e-07	0.364506523647165	0.993238036579891	0.00294666
protein_coding	HIST2H4A	ENSG00000270882.2	-2.11067260135251e-08	0.94037061995974	0.993238036579891	0.00294666
protein_coding	HIST2H2AA4	ENSG00000272196.2	-4.94742350913053e-09	0.940346977933732	0.993238036579891	0.00294666
protein_coding	HIST2H2BE	ENSG00000184678.10	-3.28936732979297e-07	0.850787758332097	0.993238036579891	0.00294666
protein_coding	HIST2H2AC	ENSG00000184260.5	1.23771537955814e-06	0.144756522342258	0.993238036579891	0.00294666
protein_coding	HIST2H2AB	ENSG00000184270.4	-6.92142355364099e-08	0.722255086384288	0.993238036579891	0.00294666
protein_coding	BOLA1	ENSG00000178096.8	6.56279270512088e-07	0.586420584673242	0.993238036579891	0.00294666
protein_coding	SV2A	ENSG00000159164.9	3.46257313018576e-06	0.19316721191422	0.993238036579891	0.00294666
protein_coding	SF3B4	ENSG00000143368.9	2.23804924614361e-07	0.961536027158859	0.993238036579891	0.00294666
protein_coding	MTMR11	ENSG00000014914.20	-9.13111658485758e-07	0.619691545488341	0.993238036579891	0.00294666
protein_coding	OTUD7B	ENSG00000264522.5	-2.1473585514084e-06	0.537012451005198	0.993238036579891	0.00294666
protein_coding	VPS45	ENSG00000136631.14	-2.55035809328575e-06	0.188581335878828	0.993238036579891	0.00294666
protein_coding	PLEKHO1	ENSG00000023902.13	5.52861404952459e-06	0.220995866443098	0.993238036579891	0.00294666
protein_coding	ANP32E	ENSG00000143401.14	-2.57881734468238e-06	0.309673192102157	0.993238036579891	0.00294666
protein_coding	APH1A	ENSG00000117362.12	2.49432759556651e-06	0.620680707126575	0.993238036579891	0.00294666
protein_coding	C1orf54	ENSG00000118292.8	3.08211735065789e-06	0.164190370630327	0.993238036579891	0.00294666
protein_coding	CIART	ENSG00000159208.15	-2.24600581275605e-08	0.980017705600331	0.996191022552723	0.00165738
protein_coding	MRPS21	ENSG00000266472.5	-1.26713659476889e-05	0.0148770731736963	0.993238036579891	0.00294666
protein_coding	PRPF3	ENSG00000117360.12	1.20704970428258e-06	0.635215841873243	0.993238036579891	0.00294666
protein_coding	RPRD2	ENSG00000163125.15	4.23296144245966e-06	0.274071995567806	0.993238036579891	0.00294666
protein_coding	TARS2	ENSG00000143374.16	2.91772896779957e-06	0.187503608019762	0.993238036579891	0.00294666
protein_coding	ECM1	ENSG00000143369.14	-1.25496262467529e-06	0.78474133233854	0.993238036579891	0.00294666
protein_coding	ADAMTSL4	ENSG00000143382.14	-1.43268136899048e-06	0.521475872091202	0.993238036579891	0.00294666
protein_coding	MCL1	ENSG00000143384.12	-1.92525727908895e-06	0.723796003050178	0.993238036579891	0.00294666
protein_coding	ENSA	ENSG00000143420.18	4.05759510690938e-07	0.921454933867331	0.993238036579891	0.00294666
protein_coding	GOLPH3L	ENSG00000143457.10	-1.68764445545746e-06	0.487185329051814	0.993238036579891	0.00294666
protein_coding	HORMAD1	ENSG00000143452.15	1.26063518129445e-07	0.806738849538749	0.993238036579891	0.00294666
protein_coding	CTSS	ENSG00000163131.10	-2.1017947522721e-06	0.0809152727924363	0.993238036579891	0.00294666
protein_coding	CTSK	ENSG00000143387.12	-2.52200121489835e-06	0.658199013868665	0.993238036579891	0.00294666
protein_coding	ARNT	ENSG00000143437.20	2.18250467401144e-06	0.567637988184284	0.993238036579891	0.00294666
protein_coding	SETDB1	ENSG00000143379.12	-1.30636883883658e-06	0.588451769707032	0.993238036579891	0.00294666
protein_coding	CERS2	ENSG00000143418.19	3.51316348664197e-06	0.4453124725394	0.993238036579891	0.00294666
protein_coding	ANXA9	ENSG00000143412.9	-4.59595898628094e-09	0.940347374033123	0.993238036579891	0.00294666
protein_coding	MINDY1	ENSG00000143409.15	2.29713953174e-06	0.216371198363741	0.993238036579891	0.00294666
protein_coding	PRUNE1	ENSG00000143363.16	1.58817023828647e-06	0.391053457649351	0.993238036579891	0.00294666
protein_coding	BNIPL	ENSG00000163141.19	5.38407805469821e-08	0.662408858354528	0.993238036579891	0.00294666
protein_coding	C1orf56	ENSG00000143443.9	-3.35902600847777e-07	0.72731869610122	0.993238036579891	0.00294666
protein_coding	CDC42SE1	ENSG00000197622.12	1.05517859967914e-07	0.97926538002392	0.99598262585519	0.00174824
protein_coding	MLLT11	ENSG00000213190.3	-2.51546617141084e-07	0.895551809057103	0.993238036579891	0.00294666
protein_coding	GABPB2	ENSG00000143458.11	-9.39639503422141e-07	0.683410264220037	0.993238036579891	0.00294666
protein_coding	SEMA6C	ENSG00000143434.15	4.73206486597738e-07	0.774066508305365	0.993238036579891	0.00294666
protein_coding	SCNM1	ENSG00000163156.11	-2.7752434308766e-06	0.344877439807353	0.993238036579891	0.00294666
protein_coding	LYSMD1	ENSG00000163155.11	4.30000937301013e-07	0.652999516172915	0.993238036579891	0.00294666
protein_coding	VPS72	ENSG00000163159.12	-2.97779833330919e-06	0.358635764530524	0.993238036579891	0.00294666
protein_coding	PIP5K1A	ENSG00000143398.19	-1.39588321119636e-06	0.700056757156392	0.993238036579891	0.00294666
protein_coding	PSMD4	ENSG00000159352.15	5.03576424779249e-06	0.377955666823929	0.993238036579891	0.00294666
protein_coding	ZNF687	ENSG00000143373.17	2.55145930533451e-08	0.991558920238975	0.998270098453759	0.000751937
protein_coding	PI4KB	ENSG00000143393.16	-1.5737797602799e-08	0.994015746532862	0.998579385182282	0.000617404
protein_coding	RFX5	ENSG00000143390.17	1.78495392435269e-06	0.290069446294991	0.993238036579891	0.00294666
protein_coding	SELENBP1	ENSG00000143416.20	-6.20597878808108e-06	0.0115784422207992	0.993238036579891	0.00294666
protein_coding	PSMB4	ENSG00000159377.10	-1.84272196984952e-06	0.733406878991962	0.993238036579891	0.00294666
protein_coding	POGZ	ENSG00000143442.21	-4.76396240403048e-06	0.179140963408565	0.993238036579891	0.00294666
protein_coding	CGN	ENSG00000143375.14	1.27431412271591e-07	0.559941149933104	0.993238036579891	0.00294666
protein_coding	TUFT1	ENSG00000143367.15	-3.84619565643574e-07	0.746370987048036	0.993238036579891	0.00294666
protein_coding	SNX27	ENSG00000143376.13	2.60399132731121e-07	0.946384044736771	0.993238036579891	0.00294666
protein_coding	CELF3	ENSG00000159409.14	-5.59181528125265e-09	0.940347705052816	0.993238036579891	0.00294666
protein_coding	RIIAD1	ENSG00000178796.12	1.7349436589385e-07	0.591541985110231	0.993238036579891	0.00294666
protein_coding	MRPL9	ENSG00000143436.10	2.08816212857771e-06	0.603845941332823	0.993238036579891	0.00294666
protein_coding	OAZ3	ENSG00000143450.16	-2.02879221295144e-07	0.66532736237043	0.993238036579891	0.00294666
protein_coding	TDRKH	ENSG00000182134.15	-4.3786688758884e-08	0.951074239321667	0.993238036579891	0.00294666
protein_coding	RORC	ENSG00000143365.17	-8.5563762365285e-08	0.956649097288628	0.993238036579891	0.00294666
protein_coding	THEM4	ENSG00000159445.12	-8.4737549792886e-07	0.532824718970186	0.993238036579891	0.00294666
protein_coding	S100A10	ENSG00000197747.8	4.40728592452436e-07	0.921038440738735	0.993238036579891	0.00294666
protein_coding	S100A11	ENSG00000163191.5	1.09763793183633e-06	0.826082296417321	0.993238036579891	0.00294666
protein_coding	TCHHL1	ENSG00000182898.3	-3.30460787321265e-08	0.807261184628908	0.993238036579891	0.00294666
protein_coding	TCHH	ENSG00000159450.12	-3.94982478666976e-08	0.855169221320009	0.993238036579891	0.00294666
protein_coding	RPTN	ENSG00000215853.3	-4.10113510068202e-09	0.940353736423902	0.993238036579891	0.00294666
protein_coding	HRNR	ENSG00000197915.5	-5.03487850461115e-09	0.940350926447194	0.993238036579891	0.00294666
protein_coding	FLG	ENSG00000143631.10	1.18765468554227e-07	0.584618738381985	0.993238036579891	0.00294666
protein_coding	FLG2	ENSG00000143520.6	1.17919365258247e-07	0.593056077631473	0.993238036579891	0.00294666
protein_coding	LCE5A	ENSG00000186207.4	-5.48591420539222e-08	0.940373273768471	0.993238036579891	0.00294666
protein_coding	LCE2C	ENSG00000187180.3	-4.62391088541785e-09	0.940354565442911	0.993238036579891	0.00294666
protein_coding	LCE2A	ENSG00000187173.3	-7.38265241508336e-09	0.940360521631346	0.993238036579891	0.00294666
protein_coding	C1orf68	ENSG00000198854.5	6.10341709975656e-08	0.846293108922758	0.993238036579891	0.00294666
protein_coding	KPRP	ENSG00000203786.6	-2.29056593710417e-08	0.876155817088232	0.993238036579891	0.00294666
protein_coding	LCE1C	ENSG00000197084.5	-2.81472873376827e-09	0.940347705052816	0.993238036579891	0.00294666
protein_coding	LCE6A	ENSG00000235942.2	-7.76296626782963e-09	0.940359209419126	0.993238036579891	0.00294666
protein_coding	PRR9	ENSG00000203783.4	-3.38613658556416e-09	0.94035119445668	0.993238036579891	0.00294666
protein_coding	LOR	ENSG00000203782.5	3.0384788731163e-07	0.940360649535209	0.993238036579891	0.00294666
protein_coding	S100A9	ENSG00000163220.10	1.92480610240339e-08	0.940347705052816	0.993238036579891	0.00294666
protein_coding	S100A7	ENSG00000143556.8	-5.54553611288091e-08	0.940355554263114	0.993238036579891	0.00294666
protein_coding	S100A6	ENSG00000197956.9	-2.34402153056144e-06	0.615119227091123	0.993238036579891	0.00294666
protein_coding	S100A5	ENSG00000196420.7	-6.55285619968655e-08	0.820851695982812	0.993238036579891	0.00294666
protein_coding	S100A4	ENSG00000196154.11	-1.2766812314851e-06	0.55671788108461	0.993238036579891	0.00294666
protein_coding	S100A3	ENSG00000188015.9	3.03546538527202e-07	0.815322475827135	0.993238036579891	0.00294666
protein_coding	S100A2	ENSG00000196754.10	-1.21534997852397e-07	0.944114418174999	0.993238036579891	0.00294666
protein_coding	S100A16	ENSG00000188643.10	2.26172377184585e-06	0.597062895312735	0.993238036579891	0.00294666
protein_coding	S100A14	ENSG00000189334.8	1.18701958347115e-07	0.712024713601739	0.993238036579891	0.00294666
protein_coding	S100A13	ENSG00000189171.14	4.34710348421296e-06	0.397442591369606	0.993238036579891	0.00294666
protein_coding	S100A1	ENSG00000160678.11	-2.14235461428521e-08	0.959933384035715	0.993238036579891	0.00294666
protein_coding	CHTOP	ENSG00000160679.12	8.12037670588736e-07	0.845927922509937	0.993238036579891	0.00294666
protein_coding	SNAPIN	ENSG00000143553.10	3.08154570029532e-06	0.34088973044069	0.993238036579891	0.00294666
protein_coding	ILF2	ENSG00000143621.16	1.3647124559637e-06	0.642854229048596	0.993238036579891	0.00294666
protein_coding	NPR1	ENSG00000169418.9	1.12212957099489e-07	0.67604995613072	0.993238036579891	0.00294666
protein_coding	INTS3	ENSG00000143624.13	-8.23737565887451e-07	0.539022846202217	0.993238036579891	0.00294666
protein_coding	SLC27A3	ENSG00000143554.13	-3.06569609302646e-06	0.176474944837603	0.993238036579891	0.00294666
protein_coding	GATAD2B	ENSG00000143614.9	-6.13109669425191e-06	0.174895440831511	0.993238036579891	0.00294666
protein_coding	DENND4B	ENSG00000198837.9	2.34864738513443e-06	0.423425414091859	0.993238036579891	0.00294666
protein_coding	CRTC2	ENSG00000160741.16	1.77699665665927e-06	0.329902840124356	0.993238036579891	0.00294666
protein_coding	CREB3L4	ENSG00000143578.15	7.68298149336405e-07	0.613881118873493	0.993238036579891	0.00294666
protein_coding	JTB	ENSG00000143543.14	9.68518489603731e-06	0.109910650463044	0.993238036579891	0.00294666
protein_coding	RAB13	ENSG00000143545.8	-2.22852592476526e-06	0.664978016798687	0.993238036579891	0.00294666
protein_coding	RPS27	ENSG00000177954.12	-3.0497668385908e-06	0.632923363266023	0.993238036579891	0.00294666
protein_coding	NUP210L	ENSG00000143552.9	-2.76217626511114e-08	0.946493425688315	0.993238036579891	0.00294666
protein_coding	TPM3	ENSG00000143549.19	9.42550629416207e-06	0.0830987062760189	0.993238036579891	0.00294666
protein_coding	C1orf43	ENSG00000143612.20	1.64309757678574e-06	0.758437014646795	0.993238036579891	0.00294666
protein_coding	UBAP2L	ENSG00000143569.18	1.80088448251362e-06	0.656034769315095	0.993238036579891	0.00294666
protein_coding	HAX1	ENSG00000143575.14	-3.02270339664827e-07	0.93265007199685	0.993238036579891	0.00294666
protein_coding	AQP10	ENSG00000143595.12	7.76316217569076e-08	0.698306940032216	0.993238036579891	0.00294666
protein_coding	ATP8B2	ENSG00000143515.16	3.45225261765741e-07	0.95317843863093	0.993238036579891	0.00294666
protein_coding	IL6R	ENSG00000160712.12	-3.08845403780539e-06	0.131363757466521	0.993238036579891	0.00294666
protein_coding	SHE	ENSG00000169291.9	-5.14348838567861e-08	0.625604601816619	0.993238036579891	0.00294666
protein_coding	TDRD10	ENSG00000163239.12	-1.91326141570677e-08	0.959535956087518	0.993238036579891	0.00294666
protein_coding	UBE2Q1	ENSG00000160714.9	1.7653159226104e-06	0.731072535151382	0.993238036579891	0.00294666
protein_coding	CHRNB2	ENSG00000160716.5	-3.88492767893615e-09	0.940350585505538	0.993238036579891	0.00294666
protein_coding	ADAR	ENSG00000160710.16	-1.74466751768121e-06	0.661568462117931	0.993238036579891	0.00294666
protein_coding	KCNN3	ENSG00000143603.18	-1.77012537444087e-07	0.524782244769237	0.993238036579891	0.00294666
protein_coding	PMVK	ENSG00000163344.5	-4.05068699454362e-06	0.289042596930807	0.993238036579891	0.00294666
protein_coding	PBXIP1	ENSG00000163346.16	2.37175612147447e-06	0.510511254199547	0.993238036579891	0.00294666
protein_coding	PYGO2	ENSG00000163348.3	-2.56129606973146e-06	0.350271286480537	0.993238036579891	0.00294666
protein_coding	SHC1	ENSG00000160691.18	4.52660362885113e-06	0.475177198458968	0.993238036579891	0.00294666
protein_coding	CKS1B	ENSG00000173207.12	-4.02346202724172e-06	0.183969528704833	0.993238036579891	0.00294666
protein_coding	FLAD1	ENSG00000160688.18	4.33687024253883e-06	0.0892212314847089	0.993238036579891	0.00294666
protein_coding	ZBTB7B	ENSG00000160685.13	-8.20224182988755e-07	0.530465034890484	0.993238036579891	0.00294666
protein_coding	DCST2	ENSG00000163354.14	-5.63425317466089e-09	0.940354767993731	0.993238036579891	0.00294666
protein_coding	ADAM15	ENSG00000143537.13	-6.71619230647963e-06	0.0848726219742199	0.993238036579891	0.00294666
protein_coding	EFNA4	ENSG00000243364.7	-2.17569640722827e-07	0.910465724422019	0.993238036579891	0.00294666
protein_coding	EFNA3	ENSG00000143590.13	-1.53867449930884e-06	0.0162129960012775	0.993238036579891	0.00294666
protein_coding	EFNA1	ENSG00000169242.11	6.51572921022958e-07	0.19505785124071	0.993238036579891	0.00294666
protein_coding	SLC50A1	ENSG00000169241.18	2.27248737515454e-06	0.35429018180176	0.993238036579891	0.00294666
protein_coding	DPM3	ENSG00000179085.7	4.68978647133513e-06	0.336484003575382	0.993238036579891	0.00294666
protein_coding	KRTCAP2	ENSG00000163463.11	-5.54629852996904e-07	0.290374166159345	0.993238036579891	0.00294666
protein_coding	TRIM46	ENSG00000163462.17	9.42632176536307e-10	0.992881422859784	0.998434962141946	0.00068022
protein_coding	MUC1	ENSG00000185499.16	-9.16508739995413e-07	0.590710770845798	0.993238036579891	0.00294666
protein_coding	THBS3	ENSG00000169231.13	1.47146612365514e-06	0.517399738333693	0.993238036579891	0.00294666
protein_coding	MTX1	ENSG00000173171.14	-4.06648942083965e-08	0.867347271471405	0.993238036579891	0.00294666
protein_coding	GBA	ENSG00000177628.15	1.23370524899334e-06	0.2689471646201	0.993238036579891	0.00294666
protein_coding	FAM189B	ENSG00000160767.20	-4.24454899871937e-06	0.31599246920955	0.993238036579891	0.00294666
protein_coding	SCAMP3	ENSG00000116521.10	4.21823391365721e-06	0.35083880995228	0.993238036579891	0.00294666
protein_coding	CLK2	ENSG00000176444.18	-2.29916746387321e-07	0.925956548738255	0.993238036579891	0.00294666
protein_coding	HCN3	ENSG00000143630.9	-5.80027734201949e-07	0.330220131739065	0.993238036579891	0.00294666
protein_coding	FDPS	ENSG00000160752.14	5.87814133468721e-07	0.795819453709572	0.993238036579891	0.00294666
protein_coding	RUSC1	ENSG00000160753.15	4.75647331322533e-06	0.146872020881767	0.993238036579891	0.00294666
protein_coding	ASH1L	ENSG00000116539.12	-1.3271319263166e-06	0.773876750143746	0.993238036579891	0.00294666
protein_coding	MSTO1	ENSG00000125459.15	2.69269262613995e-06	0.00747643693500163	0.993238036579891	0.00294666
protein_coding	YY1AP1	ENSG00000163374.19	-1.6828831900524e-06	0.510995595027013	0.993238036579891	0.00294666
protein_coding	DAP3	ENSG00000132676.15	-1.9302540109679e-06	0.688186156408257	0.993238036579891	0.00294666
protein_coding	GON4L	ENSG00000116580.18	6.42024678431675e-07	0.844706455544655	0.993238036579891	0.00294666
protein_coding	SYT11	ENSG00000132718.8	-3.51970029104359e-07	0.916933809821906	0.993238036579891	0.00294666
protein_coding	RIT1	ENSG00000143622.10	-1.04688614224058e-06	0.665983373973382	0.993238036579891	0.00294666
protein_coding	KHDC4	ENSG00000132680.10	6.16095834510019e-07	0.80203708875698	0.993238036579891	0.00294666
protein_coding	ARHGEF2	ENSG00000116584.17	-3.49319289777739e-06	0.290785687156682	0.993238036579891	0.00294666
protein_coding	SSR2	ENSG00000163479.13	5.4640007547685e-07	0.918150645155508	0.993238036579891	0.00294666
protein_coding	UBQLN4	ENSG00000160803.7	1.94834550298548e-06	0.0180301932739992	0.993238036579891	0.00294666
protein_coding	LAMTOR2	ENSG00000116586.11	-2.3921921455038e-06	0.401301973185107	0.993238036579891	0.00294666
protein_coding	MEX3A	ENSG00000254726.2	-7.86431541487674e-07	0.710434295104434	0.993238036579891	0.00294666
protein_coding	LMNA	ENSG00000160789.19	4.0722997945344e-07	0.935136798423726	0.993238036579891	0.00294666
protein_coding	SEMA4A	ENSG00000196189.12	-1.86100578004283e-07	0.513013705264612	0.993238036579891	0.00294666
protein_coding	SLC25A44	ENSG00000160785.13	4.01203057620788e-06	0.138313746905668	0.993238036579891	0.00294666
protein_coding	PMF1	ENSG00000160783.19	6.35712619773393e-07	0.821545493580935	0.993238036579891	0.00294666
protein_coding	PAQR6	ENSG00000160781.16	2.83470043210974e-07	0.504194167988818	0.993238036579891	0.00294666
protein_coding	SMG5	ENSG00000198952.8	-1.59634447094368e-06	0.426022195710833	0.993238036579891	0.00294666
protein_coding	TMEM79	ENSG00000163472.18	-4.07824891356817e-07	0.506545379009829	0.993238036579891	0.00294666
protein_coding	GLMP	ENSG00000198715.12	-5.5302509433805e-07	0.888850448728669	0.993238036579891	0.00294666
protein_coding	CCT3	ENSG00000163468.14	9.64698765224327e-07	0.862550455992776	0.993238036579891	0.00294666
protein_coding	TSACC	ENSG00000163467.11	6.39693799943595e-08	0.921322297198721	0.993238036579891	0.00294666
protein_coding	RHBG	ENSG00000132677.12	-5.92674594260239e-09	0.940351601384712	0.993238036579891	0.00294666
protein_coding	C1orf61	ENSG00000125462.16	1.23282960571093e-07	0.529762690112691	0.993238036579891	0.00294666
protein_coding	MEF2D	ENSG00000116604.17	1.66915607438066e-07	0.969568033627655	0.993887452977303	0.00266279
protein_coding	IQGAP3	ENSG00000183856.10	9.28415857544031e-07	0.379976773652302	0.993238036579891	0.00294666
protein_coding	NAXE	ENSG00000163382.11	6.28432294713095e-06	0.0929448289547073	0.993238036579891	0.00294666
protein_coding	GPATCH4	ENSG00000160818.16	5.05244318056105e-06	0.113897294196254	0.993238036579891	0.00294666
protein_coding	NES	ENSG00000132688.10	-4.54655527756129e-06	0.121140997184093	0.993238036579891	0.00294666
protein_coding	CRABP2	ENSG00000143320.8	-1.74341395182447e-07	0.926459344101797	0.993238036579891	0.00294666
protein_coding	ISG20L2	ENSG00000143319.16	2.20091461268228e-06	0.474754745459265	0.993238036579891	0.00294666
protein_coding	RRNAD1	ENSG00000143303.11	-7.00402100887167e-07	0.743784137359161	0.993238036579891	0.00294666
protein_coding	MRPL24	ENSG00000143314.12	3.48337446669199e-06	0.401356158446318	0.993238036579891	0.00294666
protein_coding	HDGF	ENSG00000143321.18	2.37595311955841e-06	0.771263267970723	0.993238036579891	0.00294666
protein_coding	PRCC	ENSG00000143294.14	1.59853555220881e-07	0.943363917759177	0.993238036579891	0.00294666
protein_coding	SH2D2A	ENSG00000027869.11	1.15808406118836e-07	0.826381430220572	0.993238036579891	0.00294666
protein_coding	NTRK1	ENSG00000198400.11	-3.07186750453789e-07	0.385653256084369	0.993238036579891	0.00294666
protein_coding	INSRR	ENSG00000027644.4	-1.23795753054066e-08	0.893574280442434	0.993238036579891	0.00294666
protein_coding	PEAR1	ENSG00000187800.13	-9.23852608851763e-07	0.360496465534929	0.993238036579891	0.00294666
protein_coding	ARHGEF11	ENSG00000132694.18	-9.18015890022588e-07	0.709711688754084	0.993238036579891	0.00294666
protein_coding	ETV3L	ENSG00000253831.1	-1.00507141208008e-08	0.940364017122006	0.993238036579891	0.00294666
protein_coding	ETV3	ENSG00000117036.11	1.81477038010211e-06	0.269769655286182	0.993238036579891	0.00294666
protein_coding	FCRL4	ENSG00000163518.10	9.35546860494821e-08	0.831418985609481	0.993238036579891	0.00294666
protein_coding	FCRL3	ENSG00000160856.20	-5.98260441417361e-09	0.940347705052816	0.993238036579891	0.00294666
protein_coding	FCRL2	ENSG00000132704.15	-6.39108194798541e-08	0.940351830174726	0.993238036579891	0.00294666
protein_coding	KIRREL1	ENSG00000183853.17	8.30158224976763e-07	0.750662530143212	0.993238036579891	0.00294666
protein_coding	CD1D	ENSG00000158473.6	3.03336430224133e-08	0.940354669720466	0.993238036579891	0.00294666
protein_coding	OR10K2	ENSG00000180708.5	-6.07373736940126e-08	0.766719627515611	0.993238036579891	0.00294666
protein_coding	OR10K1	ENSG00000173285.4	-3.12935680630136e-08	0.940351316933213	0.993238036579891	0.00294666
protein_coding	OR6Y1	ENSG00000197532.2	-1.31684471009129e-08	0.940352989200743	0.993238036579891	0.00294666
protein_coding	OR6P1	ENSG00000186440.2	-4.70371299568809e-09	0.940347705052816	0.993238036579891	0.00294666
protein_coding	PYHIN1	ENSG00000163564.14	1.27363380471267e-07	0.494566340880104	0.993238036579891	0.00294666
protein_coding	IFI16	ENSG00000163565.18	1.87063509560198e-07	0.982578467726232	0.996691986694731	0.00143903
protein_coding	AIM2	ENSG00000163568.14	8.27409758680441e-07	0.151089356907992	0.993238036579891	0.00294666
protein_coding	CADM3	ENSG00000162706.12	1.8236330727009e-07	0.627294835115424	0.993238036579891	0.00294666
protein_coding	OR10J1	ENSG00000196184.9	8.37825808649995e-08	0.830027189410238	0.993238036579891	0.00294666
protein_coding	CRP	ENSG00000132693.12	7.71152654839199e-08	0.906872813909217	0.993238036579891	0.00294666
protein_coding	DUSP23	ENSG00000158716.8	-1.27589292319736e-06	0.524887689280498	0.993238036579891	0.00294666
protein_coding	FCRL6	ENSG00000181036.13	-3.10984049005406e-08	0.940347977516969	0.993238036579891	0.00294666
protein_coding	SLAMF8	ENSG00000158714.10	-1.2196675504681e-08	0.940351794198277	0.993238036579891	0.00294666
protein_coding	SNHG28	ENSG00000256029.6	-8.52806152459611e-09	0.940356790972614	0.993238036579891	0.00294666
protein_coding	VSIG8	ENSG00000243284.1	1.13089168426795e-07	0.765836599336107	0.993238036579891	0.00294666
protein_coding	CFAP45	ENSG00000213085.9	1.50256320893124e-07	0.491397293752382	0.993238036579891	0.00294666
protein_coding	TAGLN2	ENSG00000158710.14	8.16406177771885e-06	0.126153975936496	0.993238036579891	0.00294666
protein_coding	SLAMF9	ENSG00000162723.9	6.40964796808766e-08	0.940352705637835	0.993238036579891	0.00294666
protein_coding	PIGM	ENSG00000143315.7	-1.85975633277509e-06	0.389757257763622	0.993238036579891	0.00294666
protein_coding	IGSF8	ENSG00000162729.13	4.94798605517607e-07	0.879855584081138	0.993238036579891	0.00294666
protein_coding	ATP1A2	ENSG00000018625.14	1.82196707740857e-07	0.408280203579883	0.993238036579891	0.00294666
protein_coding	ATP1A4	ENSG00000132681.16	-1.38145970239212e-07	0.940355057116471	0.993238036579891	0.00294666
protein_coding	CASQ1	ENSG00000143318.12	-7.86845148002131e-09	0.940356954419013	0.993238036579891	0.00294666
protein_coding	PEA15	ENSG00000162734.12	2.37556273293609e-06	0.655432769532051	0.993238036579891	0.00294666
protein_coding	DCAF8	ENSG00000132716.18	-5.08720558929602e-06	0.241091141573586	0.993238036579891	0.00294666
protein_coding	AL139011.2	ENSG00000258465.7	-2.52126847411216e-08	0.658000467968056	0.993238036579891	0.00294666
protein_coding	PEX19	ENSG00000162735.18	-3.96501579758938e-06	0.227755578614445	0.993238036579891	0.00294666
protein_coding	COPA	ENSG00000122218.15	3.3331218286629e-06	0.588638247026254	0.993238036579891	0.00294666
protein_coding	NCSTN	ENSG00000162736.16	-6.71986605242663e-06	0.301277072259101	0.993238036579891	0.00294666
protein_coding	NHLH1	ENSG00000171786.5	2.28306917816545e-07	0.283949584388911	0.993238036579891	0.00294666
protein_coding	VANGL2	ENSG00000162738.5	1.06421416520486e-07	0.725217391964445	0.993238036579891	0.00294666
protein_coding	CD84	ENSG00000066294.14	1.35358023714669e-07	0.666386987681885	0.993238036579891	0.00294666
protein_coding	CD48	ENSG00000117091.9	-3.97195076667438e-08	0.754927959249305	0.993238036579891	0.00294666
protein_coding	LY9	ENSG00000122224.17	-8.14655884668186e-09	0.940355607440515	0.993238036579891	0.00294666
protein_coding	F11R	ENSG00000158769.17	-4.12958318366072e-07	0.822861085479903	0.993238036579891	0.00294666
protein_coding	TSTD1	ENSG00000215845.10	-1.03621842433143e-07	0.603831357700048	0.993238036579891	0.00294666
protein_coding	USF1	ENSG00000158773.14	6.16421253172736e-07	0.241828038176307	0.993238036579891	0.00294666
protein_coding	ARHGAP30	ENSG00000186517.13	-4.41856568202529e-09	0.940373000709395	0.993238036579891	0.00294666
protein_coding	NECTIN4	ENSG00000143217.8	-3.65477057213467e-08	0.9578879286218	0.993238036579891	0.00294666
protein_coding	KLHDC9	ENSG00000162755.13	1.56463690290663e-07	0.813430669024828	0.993238036579891	0.00294666
protein_coding	PFDN2	ENSG00000143256.4	1.02104090836166e-06	0.803359757493266	0.993238036579891	0.00294666
protein_coding	NIT1	ENSG00000158793.13	8.36620121699609e-07	0.594028791103662	0.993238036579891	0.00294666
protein_coding	DEDD	ENSG00000158796.16	-4.6536773444245e-06	0.116451331942085	0.993238036579891	0.00294666
protein_coding	UFC1	ENSG00000143222.11	-1.43648872266144e-07	0.975101359846975	0.994887506081788	0.00222602
protein_coding	USP21	ENSG00000143258.15	-8.86768134970965e-07	0.334864114659953	0.993238036579891	0.00294666
protein_coding	PPOX	ENSG00000143224.17	4.33921657502367e-07	0.806692239415193	0.993238036579891	0.00294666
protein_coding	B4GALT3	ENSG00000158850.14	-6.16493820254053e-06	0.0229302009440937	0.993238036579891	0.00294666
protein_coding	ADAMTS4	ENSG00000158859.9	-6.791307531122e-07	0.539976133606341	0.993238036579891	0.00294666
protein_coding	NDUFS2	ENSG00000158864.12	1.2182051674894e-06	0.814491670581508	0.993238036579891	0.00294666
protein_coding	FCER1G	ENSG00000158869.10	-9.98110224721736e-08	0.815731936461415	0.993238036579891	0.00294666
protein_coding	TOMM40L	ENSG00000158882.14	-7.6945736630319e-08	0.952144746449842	0.993238036579891	0.00294666
protein_coding	NR1I3	ENSG00000143257.11	-6.06368168977413e-09	0.940352437239753	0.993238036579891	0.00294666
protein_coding	MPZ	ENSG00000158887.15	-2.70417209045788e-07	0.402128363285973	0.993238036579891	0.00294666
protein_coding	SDHC	ENSG00000143252.14	9.52497098699448e-07	0.824797252483791	0.993238036579891	0.00294666
protein_coding	CFAP126	ENSG00000188931.3	-2.61333668184444e-08	0.947459497752821	0.993238036579891	0.00294666
protein_coding	FCGR2A	ENSG00000143226.13	-4.93803137427724e-08	0.998906729752789	0.999646598841337	0.000153507
protein_coding	HSPA6	ENSG00000173110.7	5.71220425386402e-07	0.193679905753789	0.993238036579891	0.00294666
protein_coding	FCRLA	ENSG00000132185.16	-2.85016076853519e-07	0.754385409303958	0.993238036579891	0.00294666
protein_coding	FCRLB	ENSG00000162746.14	1.1860102308699e-06	0.16907861112671	0.993238036579891	0.00294666
protein_coding	DUSP12	ENSG00000081721.11	1.5505298268072e-06	0.471117629497608	0.993238036579891	0.00294666
protein_coding	ATF6	ENSG00000118217.5	8.69232933954547e-06	0.0209863972396381	0.993238036579891	0.00294666
protein_coding	OLFML2B	ENSG00000162745.10	-1.59354085634201e-07	0.953199245484468	0.993238036579891	0.00294666
protein_coding	NOS1AP	ENSG00000198929.12	-3.29804409710851e-08	0.928093431121858	0.993238036579891	0.00294666
protein_coding	C1orf226	ENSG00000239887.4	-4.54589825050791e-08	0.76096928799278	0.993238036579891	0.00294666
protein_coding	UHMK1	ENSG00000152332.15	-1.3273945264157e-06	0.709237744223555	0.993238036579891	0.00294666
protein_coding	UAP1	ENSG00000117143.13	-1.34486723502775e-06	0.61175923004571	0.993238036579891	0.00294666
protein_coding	DDR2	ENSG00000162733.17	1.78825108509427e-06	0.761227322113219	0.993238036579891	0.00294666
protein_coding	HSD17B7	ENSG00000132196.14	3.49711267504978e-07	0.68250806849879	0.993238036579891	0.00294666
protein_coding	CCDC190	ENSG00000185860.13	-3.77431602476838e-08	0.960573389831751	0.993238036579891	0.00294666
protein_coding	RGS4	ENSG00000117152.13	2.29134753871653e-07	0.865451847990574	0.993238036579891	0.00294666
protein_coding	RGS5	ENSG00000143248.12	-2.05964634796768e-07	0.798073612099909	0.993238036579891	0.00294666
protein_coding	NUF2	ENSG00000143228.12	1.40235913369787e-06	0.0913637191964353	0.993238036579891	0.00294666
protein_coding	PBX1	ENSG00000185630.18	-2.63172711405671e-06	0.43395787838762	0.993238036579891	0.00294666
protein_coding	MGST3	ENSG00000143198.12	-4.41485720517434e-06	0.384845735005487	0.993238036579891	0.00294666
protein_coding	ALDH9A1	ENSG00000143149.12	1.56635018110558e-06	0.594814367936094	0.993238036579891	0.00294666
protein_coding	TMCO1	ENSG00000143183.16	4.56606667262709e-06	0.349594001607926	0.993238036579891	0.00294666
protein_coding	UCK2	ENSG00000143179.15	4.00399015391443e-08	0.986609194227129	0.997198681009511	0.0012183
protein_coding	FAM78B	ENSG00000188859.6	-3.57531075683609e-08	0.908891311127816	0.993238036579891	0.00294666
protein_coding	POGK	ENSG00000143157.11	-2.32238723191918e-06	0.339565273907442	0.993238036579891	0.00294666
protein_coding	TADA1	ENSG00000152382.5	-5.93358706997246e-07	0.547578521376533	0.993238036579891	0.00294666
protein_coding	ILDR2	ENSG00000143195.12	-7.10740331461573e-09	0.940348665375226	0.993238036579891	0.00294666
protein_coding	MAEL	ENSG00000143194.12	-1.31452732725577e-07	0.620145950400498	0.993238036579891	0.00294666
protein_coding	DUSP27	ENSG00000198842.9	-8.5563762365285e-08	0.956649097288628	0.993238036579891	0.00294666
protein_coding	POU2F1	ENSG00000143190.22	1.76578857513665e-06	0.532746078437405	0.993238036579891	0.00294666
protein_coding	CD247	ENSG00000198821.10	-3.77818153127812e-08	0.940350594005519	0.993238036579891	0.00294666
protein_coding	CREG1	ENSG00000143162.8	5.08774515432702e-07	0.859599980194722	0.993238036579891	0.00294666
protein_coding	RCSD1	ENSG00000198771.10	5.60199418533529e-08	0.781828011934164	0.993238036579891	0.00294666
protein_coding	MPZL1	ENSG00000197965.11	8.22682608890795e-06	0.103658309819156	0.993238036579891	0.00294666
protein_coding	MPC2	ENSG00000143158.10	-2.02732620334989e-06	0.613374374932472	0.993238036579891	0.00294666
protein_coding	DCAF6	ENSG00000143164.15	1.42333640329212e-06	0.727694820173376	0.993238036579891	0.00294666
protein_coding	GPR161	ENSG00000143147.14	-1.60957752533107e-06	0.494383470370953	0.993238036579891	0.00294666
protein_coding	TIPRL	ENSG00000143155.12	2.91940515953697e-06	0.51256617438509	0.993238036579891	0.00294666
protein_coding	SFT2D2	ENSG00000213064.9	-4.92586045124033e-07	0.897619151961267	0.993238036579891	0.00294666
protein_coding	TBX19	ENSG00000143178.12	1.11178432028945e-06	0.388968588578521	0.993238036579891	0.00294666
protein_coding	XCL1	ENSG00000143184.4	-1.07904366558152e-08	0.940357599458014	0.993238036579891	0.00294666
protein_coding	DPT	ENSG00000143196.4	5.11419692694406e-07	0.755870583043412	0.993238036579891	0.00294666
protein_coding	ATP1B1	ENSG00000143153.12	1.52984333712508e-06	0.15544959623591	0.993238036579891	0.00294666
protein_coding	NME7	ENSG00000143156.13	2.32722667610794e-07	0.896212698121681	0.993238036579891	0.00294666
protein_coding	BLZF1	ENSG00000117475.13	-2.0205840469219e-06	0.319608989599308	0.993238036579891	0.00294666
protein_coding	CCDC181	ENSG00000117477.12	2.6952005285977e-07	0.451385839468592	0.993238036579891	0.00294666
protein_coding	SLC19A2	ENSG00000117479.13	-7.96375752690638e-07	0.369729782383542	0.993238036579891	0.00294666
protein_coding	SELP	ENSG00000174175.16	-1.5180095997307e-08	0.940349732505245	0.993238036579891	0.00294666
protein_coding	C1orf112	ENSG00000000460.16	1.34369498777795e-07	0.886060066730707	0.993238036579891	0.00294666
protein_coding	SELL	ENSG00000188404.8	-6.28997250781465e-09	0.940354075398503	0.993238036579891	0.00294666
protein_coding	METTL18	ENSG00000171806.11	1.23397782816092e-06	0.0594009356257527	0.993238036579891	0.00294666
protein_coding	SCYL3	ENSG00000000457.13	2.77827829777726e-06	0.158941953133599	0.993238036579891	0.00294666
protein_coding	KIFAP3	ENSG00000075945.12	2.10506810614112e-06	0.548734268040761	0.993238036579891	0.00294666
protein_coding	GORAB	ENSG00000120370.12	-8.54789513532946e-07	0.68392318329264	0.993238036579891	0.00294666
protein_coding	PRRX1	ENSG00000116132.11	4.35849322306917e-06	0.344116818481931	0.993238036579891	0.00294666
protein_coding	MROH9	ENSG00000117501.14	-8.75991035739404e-09	0.940355890483109	0.993238036579891	0.00294666
protein_coding	FMO3	ENSG00000007933.12	-4.18257233870306e-08	0.645793780047412	0.993238036579891	0.00294666
protein_coding	FMO2	ENSG00000094963.13	-3.89020243768972e-08	0.712063112234849	0.993238036579891	0.00294666
protein_coding	FMO1	ENSG00000010932.16	1.11198318575082e-07	0.757018818616634	0.993238036579891	0.00294666
protein_coding	FMO4	ENSG00000076258.9	1.73696843300998e-07	0.810400936957914	0.993238036579891	0.00294666
protein_coding	PRRC2C	ENSG00000117523.16	4.55550413120072e-06	0.397819376693334	0.993238036579891	0.00294666
protein_coding	MYOCOS	ENSG00000283683.1	-1.0938326859221e-08	0.940358837182278	0.993238036579891	0.00294666
protein_coding	MYOC	ENSG00000034971.16	9.11919918369263e-08	0.814414498382283	0.993238036579891	0.00294666
protein_coding	VAMP4	ENSG00000117533.14	-9.77765105725936e-07	0.734901953780626	0.993238036579891	0.00294666
protein_coding	METTL13	ENSG00000010165.19	2.08190267407484e-06	0.377528081132367	0.993238036579891	0.00294666
protein_coding	DNM3	ENSG00000197959.13	2.53444311341749e-07	0.781625766263264	0.993238036579891	0.00294666
protein_coding	PIGC	ENSG00000135845.9	-1.27441722774589e-06	0.551675456510285	0.993238036579891	0.00294666
protein_coding	SUCO	ENSG00000094975.13	2.26005423370618e-06	0.516723876283644	0.993238036579891	0.00294666
protein_coding	TNFSF4	ENSG00000117586.10	-9.84343045081332e-08	0.959677551820629	0.993238036579891	0.00294666
protein_coding	PRDX6	ENSG00000117592.8	6.20530706644497e-06	0.190673415706161	0.993238036579891	0.00294666
protein_coding	ANKRD45	ENSG00000183831.6	9.96668968522525e-08	0.672290343544184	0.993238036579891	0.00294666
protein_coding	KLHL20	ENSG00000076321.10	-1.29695753027045e-07	0.557938781810686	0.993238036579891	0.00294666
protein_coding	CENPL	ENSG00000120334.15	1.75827504750319e-07	0.848718168381957	0.993238036579891	0.00294666
protein_coding	DARS2	ENSG00000117593.10	3.13717361877468e-06	0.0229561982809793	0.993238036579891	0.00294666
protein_coding	ZBTB37	ENSG00000185278.15	1.27053103678677e-06	0.476733057813923	0.993238036579891	0.00294666
protein_coding	SERPINC1	ENSG00000117601.13	-5.61578317405774e-08	0.666571702220898	0.993238036579891	0.00294666
protein_coding	RC3H1	ENSG00000135870.11	2.54737602623366e-06	0.411788914332147	0.993238036579891	0.00294666
protein_coding	RABGAP1L	ENSG00000152061.23	-3.27973795313694e-06	0.0441346067615746	0.993238036579891	0.00294666
protein_coding	CACYBP	ENSG00000116161.17	5.59733107270902e-06	0.0919062382318671	0.993238036579891	0.00294666
protein_coding	MRPS14	ENSG00000120333.4	-1.83295173875893e-06	0.517669186278579	0.993238036579891	0.00294666
protein_coding	TNN	ENSG00000120332.15	-9.69306511653159e-09	0.940353516873245	0.993238036579891	0.00294666
protein_coding	KIAA0040	ENSG00000235750.9	-1.57727806621958e-07	0.735254420937436	0.993238036579891	0.00294666
protein_coding	TNR	ENSG00000116147.16	-3.31302463636814e-08	0.899982080288494	0.993238036579891	0.00294666
protein_coding	COP1	ENSG00000143207.20	-1.36918544918075e-06	0.636559582487706	0.993238036579891	0.00294666
protein_coding	PAPPA2	ENSG00000116183.10	-1.16134017301308e-07	0.847164322594506	0.993238036579891	0.00294666
protein_coding	ASTN1	ENSG00000152092.15	-5.34292733320471e-08	0.895960985388702	0.993238036579891	0.00294666
protein_coding	BRINP2	ENSG00000198797.6	-8.60837540141138e-08	0.809925519213036	0.993238036579891	0.00294666
protein_coding	SEC16B	ENSG00000120341.18	-7.65811980100313e-09	0.940354672225145	0.993238036579891	0.00294666
protein_coding	RASAL2	ENSG00000075391.16	1.46829680075346e-06	0.641552549377193	0.993238036579891	0.00294666
protein_coding	TEX35	ENSG00000240021.9	-2.23739714370694e-08	0.888414053913783	0.993238036579891	0.00294666
protein_coding	RALGPS2	ENSG00000116191.17	2.52449892493778e-06	0.310449633938341	0.993238036579891	0.00294666
protein_coding	ANGPTL1	ENSG00000116194.12	4.01274031555519e-08	0.972514832243148	0.994452747953936	0.00241585
protein_coding	FAM20B	ENSG00000116199.11	-4.0999600920454e-06	0.235197081941537	0.993238036579891	0.00294666
protein_coding	TOR3A	ENSG00000186283.13	1.30025044592674e-06	0.41217328350904	0.993238036579891	0.00294666
protein_coding	ABL2	ENSG00000143322.19	3.79645358251748e-07	0.905017721563505	0.993238036579891	0.00294666
protein_coding	SOAT1	ENSG00000057252.12	3.97816394115063e-06	0.245059777085297	0.993238036579891	0.00294666
protein_coding	AXDND1	ENSG00000162779.21	-4.2969086662858e-08	0.91954402717464	0.993238036579891	0.00294666
protein_coding	FAM163A	ENSG00000143340.6	-6.46345787352605e-09	0.940347705052816	0.993238036579891	0.00294666
protein_coding	TOR1AIP2	ENSG00000169905.12	4.94261843198615e-06	0.325206192205511	0.993238036579891	0.00294666
protein_coding	TOR1AIP1	ENSG00000143337.18	3.22077062601036e-06	0.38583445444344	0.993238036579891	0.00294666
protein_coding	CEP350	ENSG00000135837.15	-3.19730330791885e-06	0.48638924501388	0.993238036579891	0.00294666
protein_coding	QSOX1	ENSG00000116260.16	-1.40475494987867e-05	0.0619938028284024	0.993238036579891	0.00294666
protein_coding	LHX4	ENSG00000121454.5	1.5392809941077e-07	0.690195242162873	0.993238036579891	0.00294666
protein_coding	ACBD6	ENSG00000230124.7	-3.3676116301514e-06	0.236039919780138	0.993238036579891	0.00294666
protein_coding	XPR1	ENSG00000143324.13	4.02333860203803e-07	0.872515872295226	0.993238036579891	0.00294666
protein_coding	KIAA1614	ENSG00000135835.11	-2.51897771529527e-06	0.256626509205492	0.993238036579891	0.00294666
protein_coding	STX6	ENSG00000135823.13	1.23270159980076e-06	0.671848174012289	0.993238036579891	0.00294666
protein_coding	MR1	ENSG00000153029.14	-1.80739156696541e-06	0.408565051587509	0.993238036579891	0.00294666
protein_coding	IER5	ENSG00000162783.10	-1.51228092964915e-06	0.717490724086288	0.993238036579891	0.00294666
protein_coding	CACNA1E	ENSG00000198216.11	7.70528207421904e-08	0.688460279430158	0.993238036579891	0.00294666
protein_coding	GLUL	ENSG00000135821.18	3.01839242518965e-06	0.447843108007592	0.993238036579891	0.00294666
protein_coding	TEDDM1	ENSG00000203730.2	-3.36058796251900e-09	0.940347705052816	0.993238036579891	0.00294666
protein_coding	RGSL1	ENSG00000121446.19	-6.45770738353984e-08	0.948320226866435	0.993238036579891	0.00294666
protein_coding	RNASEL	ENSG00000135828.11	4.58644683439082e-07	0.830625073835885	0.993238036579891	0.00294666
protein_coding	RGS16	ENSG00000143333.6	-1.31968707719321e-06	0.0533507174487099	0.993238036579891	0.00294666
protein_coding	RGS8	ENSG00000135824.12	-8.80929620544693e-09	0.940354691268586	0.993238036579891	0.00294666
protein_coding	NPL	ENSG00000135838.13	1.12559238091991e-07	0.761517131958294	0.993238036579891	0.00294666
protein_coding	DHX9	ENSG00000135829.16	8.01950479763369e-06	0.110462068443653	0.993238036579891	0.00294666
protein_coding	LAMC1	ENSG00000135862.5	7.72118666965113e-06	0.32011591015261	0.993238036579891	0.00294666
protein_coding	LAMC2	ENSG00000058085.14	-1.60429279214671e-07	0.826413261554001	0.993238036579891	0.00294666
protein_coding	NMNAT2	ENSG00000157064.10	9.15538257396307e-08	0.840079545045163	0.993238036579891	0.00294666
protein_coding	SMG7	ENSG00000116698.21	3.58182727802309e-06	0.214863919630025	0.993238036579891	0.00294666
protein_coding	NCF2	ENSG00000116701.14	-4.60520864983595e-08	0.771986366902512	0.993238036579891	0.00294666
protein_coding	ARPC5	ENSG00000162704.15	-2.12160134806019e-06	0.679087783323825	0.993238036579891	0.00294666
protein_coding	RGL1	ENSG00000143344.15	3.63471547376175e-06	0.166319186258177	0.993238036579891	0.00294666
protein_coding	COLGALT2	ENSG00000198756.11	3.55053946422908e-08	0.957332548679048	0.993238036579891	0.00294666
protein_coding	TSEN15	ENSG00000198860.12	4.53640920872946e-07	0.873168603555105	0.993238036579891	0.00294666
protein_coding	C1orf21	ENSG00000116667.13	-3.06015495450838e-06	0.250975325378067	0.993238036579891	0.00294666
protein_coding	EDEM3	ENSG00000116406.18	0.551165405498016	0.00255635517131507	0.993238036579891	0.00294666
protein_coding	FAM129A	ENSG00000135842.16	-2.68638213441192e-06	0.471647947994187	0.993238036579891	0.00294666
protein_coding	RNF2	ENSG00000121481.10	-4.36706645004839e-06	0.0529477838300351	0.993238036579891	0.00294666
protein_coding	TRMT1L	ENSG00000121486.11	-5.08048561653662e-06	0.138971431898637	0.993238036579891	0.00294666
protein_coding	SWT1	ENSG00000116668.12	-5.90960229365712e-07	0.691494191654074	0.993238036579891	0.00294666
protein_coding	IVNS1ABP	ENSG00000116679.15	5.36924853242445e-07	0.856546554160936	0.993238036579891	0.00294666
protein_coding	HMCN1	ENSG00000143341.11	-6.82095110997248e-07	0.534949871669239	0.993238036579891	0.00294666
protein_coding	PRG4	ENSG00000116690.12	6.62266907313996e-07	0.370262606184165	0.993238036579891	0.00294666
protein_coding	TPR	ENSG00000047410.13	-1.17793231884466e-06	0.805928049491484	0.993238036579891	0.00294666
protein_coding	ODR4	ENSG00000157181.15	-5.39470429319702e-07	0.846149087088379	0.993238036579891	0.00294666
protein_coding	OCLM	ENSG00000262180.1	3.99168402469053e-08	0.940353111950263	0.993238036579891	0.00294666
protein_coding	PDC	ENSG00000116703.13	-4.94938409405481e-09	0.94034945421926	0.993238036579891	0.00294666
protein_coding	PTGS2	ENSG00000073756.11	1.56298107561073e-07	0.88822928648604	0.993238036579891	0.00294666
protein_coding	PLA2G4A	ENSG00000116711.9	8.40093677986403e-07	0.666862951869093	0.993238036579891	0.00294666
protein_coding	BRINP3	ENSG00000162670.10	5.86889266407449e-08	0.940350332420499	0.993238036579891	0.00294666
protein_coding	RGS18	ENSG00000150681.9	-6.82951635453618e-09	0.910716361983464	0.993238036579891	0.00294666
protein_coding	RGS1	ENSG00000090104.11	-3.08494050010744e-08	0.568224780255295	0.993238036579891	0.00294666
protein_coding	RGS13	ENSG00000127074.14	-1.22496437950253e-08	0.94037250492862	0.993238036579891	0.00294666
protein_coding	AL136454.1	ENSG00000231767.4	8.85680597502546e-07	0.155833989999376	0.993238036579891	0.00294666
protein_coding	RGS2	ENSG00000116741.7	-2.3877222698988e-09	0.991174360410343	0.998060703812916	0.000843043
protein_coding	UCHL5	ENSG00000116750.13	1.29918449983453e-06	0.533980756263413	0.993238036579891	0.00294666
protein_coding	TROVE2	ENSG00000116747.12	6.65027694115084e-07	0.855145472754923	0.993238036579891	0.00294666
protein_coding	GLRX2	ENSG00000023572.9	3.05323993364235e-06	0.182914083565518	0.993238036579891	0.00294666
protein_coding	CDC73	ENSG00000134371.12	3.00924100217888e-06	0.36221762105871	0.993238036579891	0.00294666
protein_coding	B3GALT2	ENSG00000162630.5	5.89642485997362e-08	0.875608707194461	0.993238036579891	0.00294666
protein_coding	KCNT2	ENSG00000162687.17	4.26819645064425e-07	0.242508108425024	0.993238036579891	0.00294666
protein_coding	CFH	ENSG00000000971.15	-3.80780656601107e-06	0.247127844029774	0.993238036579891	0.00294666
protein_coding	CFHR3	ENSG00000116785.13	-8.5563762365285e-08	0.956649097288628	0.993238036579891	0.00294666
protein_coding	CFHR1	ENSG00000244414.6	-4.05582329783956e-08	0.8637955023922	0.993238036579891	0.00294666
protein_coding	CFHR4	ENSG00000134365.13	-8.5563762365285e-08	0.956649097288628	0.993238036579891	0.00294666
protein_coding	F13B	ENSG00000143278.4	2.06354923163402e-07	0.940351421248797	0.993238036579891	0.00294666
protein_coding	ASPM	ENSG00000066279.17	-2.99208617161994e-07	0.753842431680092	0.993238036579891	0.00294666
protein_coding	ZBTB41	ENSG00000177888.7	-2.34429359685964e-06	0.377270303848943	0.993238036579891	0.00294666
protein_coding	CRB1	ENSG00000134376.15	5.9940639142897e-08	0.716408399836315	0.993238036579891	0.00294666
protein_coding	DENND1B	ENSG00000213047.12	1.183446498899e-06	0.423070626961202	0.993238036579891	0.00294666
protein_coding	C1orf53	ENSG00000203724.10	1.27723386951943e-06	0.139709256426707	0.993238036579891	0.00294666
protein_coding	LHX9	ENSG00000143355.15	1.61305410840506e-07	0.66174691696631	0.993238036579891	0.00294666
protein_coding	NEK7	ENSG00000151414.14	-1.83735402203858e-06	0.553483363539423	0.993238036579891	0.00294666
protein_coding	PTPRC	ENSG00000081237.19	-3.43688695946248e-08	0.829743981774986	0.993238036579891	0.00294666
protein_coding	NR5A2	ENSG00000116833.13	-3.16219409834816e-07	0.849995755565216	0.993238036579891	0.00294666
protein_coding	ZNF281	ENSG00000162702.7	-1.87675735363277e-06	0.546360277383594	0.993238036579891	0.00294666
protein_coding	KIF14	ENSG00000118193.11	1.49480842696269e-07	0.904439440134334	0.993238036579891	0.00294666
protein_coding	DDX59	ENSG00000118197.13	2.38401830075931e-07	0.893805186965878	0.993238036579891	0.00294666
protein_coding	CAMSAP2	ENSG00000118200.14	-1.90920919045255e-06	0.671238708326366	0.993238036579891	0.00294666
protein_coding	INAVA	ENSG00000163362.10	-5.48967332075918e-09	0.987074901727889	0.997317901158629	0.00116639
protein_coding	ASCL5	ENSG00000232237.3	-4.5111605348018e-09	0.940348244958729	0.993238036579891	0.00294666
protein_coding	TMEM9	ENSG00000116857.16	2.89336983371093e-06	0.533054043637244	0.993238036579891	0.00294666
protein_coding	IGFN1	ENSG00000163395.16	-6.52731977987916e-09	0.94035323175365	0.993238036579891	0.00294666
protein_coding	PKP1	ENSG00000081277.12	1.48851124540306e-08	0.960365656328743	0.993238036579891	0.00294666
protein_coding	TNNT2	ENSG00000118194.18	1.21287165726038e-07	0.556226643539761	0.993238036579891	0.00294666
protein_coding	TNNI1	ENSG00000159173.18	-6.17881942975502e-09	0.940347744510666	0.993238036579891	0.00294666
protein_coding	PHLDA3	ENSG00000174307.6	-3.98071587849727e-06	0.303256956818088	0.993238036579891	0.00294666
protein_coding	CSRP1	ENSG00000159176.13	4.46686397926383e-06	0.215520630172851	0.993238036579891	0.00294666
protein_coding	NAV1	ENSG00000134369.15	9.18914255957525e-07	0.7648248411005	0.993238036579891	0.00294666
protein_coding	IPO9	ENSG00000198700.9	-4.00117279299526e-06	0.399459012000036	0.993238036579891	0.00294666
protein_coding	SHISA4	ENSG00000198892.6	2.03366188908013e-06	0.620617202225797	0.993238036579891	0.00294666
protein_coding	LMOD1	ENSG00000163431.12	-1.1193877490207e-06	0.342956217075121	0.993238036579891	0.00294666
protein_coding	TIMM17A	ENSG00000134375.10	3.12022654514617e-06	0.307756945901451	0.993238036579891	0.00294666
protein_coding	RNPEP	ENSG00000176393.10	-7.68316478674511e-07	0.869176065408692	0.993238036579891	0.00294666
protein_coding	ELF3	ENSG00000163435.15	-1.39263234741928e-08	0.807958589963282	0.993238036579891	0.00294666
protein_coding	GPR37L1	ENSG00000170075.8	-1.09043122991767e-08	0.940356947088912	0.993238036579891	0.00294666
protein_coding	ARL8A	ENSG00000143862.7	-4.85333328621721e-06	0.31485867793818	0.993238036579891	0.00294666
protein_coding	PTPN7	ENSG00000143851.15	1.723602976073e-07	0.563857935598232	0.993238036579891	0.00294666
protein_coding	LGR6	ENSG00000133067.17	-1.22291353217784e-08	0.940357734037342	0.993238036579891	0.00294666
protein_coding	UBE2T	ENSG00000077152.10	-8.04597121178852e-07	0.542380892282316	0.993238036579891	0.00294666
protein_coding	PPP1R12B	ENSG00000077157.21	-2.00015652163801e-06	0.19967002645631	0.993238036579891	0.00294666
protein_coding	SYT2	ENSG00000143858.11	3.17434286763363e-07	0.586125424492062	0.993238036579891	0.00294666
protein_coding	KDM5B	ENSG00000117139.17	-5.7213221353942e-06	0.161006750307551	0.993238036579891	0.00294666
protein_coding	RABIF	ENSG00000183155.4	-2.43709857725566e-06	0.190857651734577	0.993238036579891	0.00294666
protein_coding	KLHL12	ENSG00000117153.15	-3.29918822702864e-06	0.352818659483667	0.993238036579891	0.00294666
protein_coding	ADIPOR1	ENSG00000159346.12	-5.78144427475281e-07	0.828992591853085	0.993238036579891	0.00294666
protein_coding	CYB5R1	ENSG00000159348.12	6.97449935099982e-07	0.810993164636691	0.993238036579891	0.00294666
protein_coding	TMEM183A	ENSG00000163444.11	-1.20646287611557e-06	0.722925332880971	0.993238036579891	0.00294666
protein_coding	PPFIA4	ENSG00000143847.15	-7.47778339006008e-09	0.994777604112236	0.998579385182282	0.000617404
protein_coding	ADORA1	ENSG00000163485.16	-4.18657463936658e-07	0.654258477041805	0.993238036579891	0.00294666
protein_coding	MYBPH	ENSG00000133055.8	-5.63255566095355e-08	0.870414754174299	0.993238036579891	0.00294666
protein_coding	CHI3L1	ENSG00000133048.12	-6.54995302740779e-08	0.871414476698745	0.993238036579891	0.00294666
protein_coding	BTG2	ENSG00000159388.5	-1.60911853207026e-06	0.364315070138624	0.993238036579891	0.00294666
protein_coding	FMOD	ENSG00000122176.11	-4.2219503453276e-06	0.0778793245529786	0.993238036579891	0.00294666
protein_coding	PRELP	ENSG00000188783.5	-8.56135867720546e-07	0.615577600995365	0.993238036579891	0.00294666
protein_coding	ATP2B4	ENSG00000058668.14	-3.26072486396704e-06	0.618141532790663	0.993238036579891	0.00294666
protein_coding	LAX1	ENSG00000122188.12	-3.26526791536707e-08	0.871612855670178	0.993238036579891	0.00294666
protein_coding	ZC3H11A	ENSG00000058673.16	1.17020317762307e-07	0.634912773045387	0.993238036579891	0.00294666
protein_coding	SNRPE	ENSG00000182004.12	2.01854071497148e-06	0.641535949933242	0.993238036579891	0.00294666
protein_coding	SOX13	ENSG00000143842.14	-1.24466961237458e-06	0.397560798584283	0.993238036579891	0.00294666
protein_coding	ETNK2	ENSG00000143845.14	-1.65325018377976e-06	0.184701476649375	0.993238036579891	0.00294666
protein_coding	REN	ENSG00000143839.14	9.53009948190132e-08	0.920075175205209	0.993238036579891	0.00294666
protein_coding	GOLT1A	ENSG00000174567.7	-2.70398779217598e-08	0.86556600247897	0.993238036579891	0.00294666
protein_coding	PLEKHA6	ENSG00000143850.14	2.19677334914222e-07	0.76050291034904	0.993238036579891	0.00294666
protein_coding	PPP1R15B	ENSG00000158615.8	-1.87601426148586e-07	0.945442323576862	0.993238036579891	0.00294666
protein_coding	PIK3C2B	ENSG00000133056.13	1.50957061273559e-07	0.871624510813231	0.993238036579891	0.00294666
protein_coding	MDM4	ENSG00000198625.12	-5.6902645756555e-06	0.0583878532949823	0.993238036579891	0.00294666
protein_coding	LRRN2	ENSG00000170382.11	-1.18338967245094e-08	0.944802801130888	0.993238036579891	0.00294666
protein_coding	NFASC	ENSG00000163531.15	-2.58793601229857e-06	0.401499646672322	0.993238036579891	0.00294666
protein_coding	CNTN2	ENSG00000184144.11	-2.27769316483886e-08	0.949628838320954	0.993238036579891	0.00294666
protein_coding	TMEM81	ENSG00000174529.7	-3.99552959191383e-07	0.688561417941555	0.993238036579891	0.00294666
protein_coding	RBBP5	ENSG00000117222.13	-1.08008400552595e-06	0.705935491812425	0.993238036579891	0.00294666
protein_coding	DSTYK	ENSG00000133059.16	1.86190823358229e-07	0.966560032913483	0.993270294894948	0.00293255
protein_coding	TMCC2	ENSG00000133069.16	-1.33729345564479e-06	0.124163158031542	0.993238036579891	0.00294666
protein_coding	NUAK2	ENSG00000163545.8	9.36762681063305e-07	0.113356761702142	0.993238036579891	0.00294666
protein_coding	CDK18	ENSG00000117266.15	-9.1706055803841e-08	0.92163796693893	0.993238036579891	0.00294666
protein_coding	MFSD4A	ENSG00000174514.12	-1.3156779423743e-08	0.831314783795778	0.993238036579891	0.00294666
protein_coding	ELK4	ENSG00000158711.13	1.70476653782823e-06	0.552489547513127	0.993238036579891	0.00294666
protein_coding	SLC45A3	ENSG00000158715.5	4.04538060716228e-07	0.532662187505289	0.993238036579891	0.00294666
protein_coding	NUCKS1	ENSG00000069275.12	1.13135090595806e-06	0.876279350074675	0.993238036579891	0.00294666
protein_coding	RAB29	ENSG00000117280.12	2.36972540174919e-06	0.491451158610837	0.993238036579891	0.00294666
protein_coding	SLC41A1	ENSG00000133065.10	4.56354882334938e-06	0.169602795794534	0.993238036579891	0.00294666
protein_coding	PM20D1	ENSG00000162877.12	-1.00206484619119e-07	0.818534815740896	0.993238036579891	0.00294666
protein_coding	SLC26A9	ENSG00000174502.18	-1.43959273743545e-07	0.940352234265039	0.993238036579891	0.00294666
protein_coding	RAB7B	ENSG00000276600.4	-1.7295997723428e-06	0.385486168154863	0.993238036579891	0.00294666
protein_coding	FAM72A	ENSG00000196550.10	1.24315604871565e-07	0.632205140614813	0.993238036579891	0.00294666
protein_coding	SRGAP2	ENSG00000266028.7	3.02364857504038e-06	0.25340377855882	0.993238036579891	0.00294666
protein_coding	IKBKE	ENSG00000263528.7	-4.59623663805138e-06	0.00405075416674726	0.993238036579891	0.00294666
protein_coding	RASSF5	ENSG00000266094.7	1.17702467937998e-06	0.45714726460388	0.993238036579891	0.00294666
protein_coding	EIF2D	ENSG00000143486.15	-2.15839882092335e-06	0.554645039045968	0.993238036579891	0.00294666
protein_coding	DYRK3	ENSG00000143479.16	-5.0098009582666e-07	0.612333170258171	0.993238036579891	0.00294666
protein_coding	MAPKAPK2	ENSG00000162889.10	-7.12778347944351e-07	0.90166149715173	0.993238036579891	0.00294666
protein_coding	IL19	ENSG00000142224.15	-4.24697364768095e-08	0.869317172202612	0.993238036579891	0.00294666
protein_coding	IL20	ENSG00000162891.10	1.38665666440583e-09	0.940361470617031	0.993238036579891	0.00294666
protein_coding	IL24	ENSG00000162892.15	-4.37512672339864e-07	0.406011109385416	0.993238036579891	0.00294666
protein_coding	FCMR	ENSG00000162894.11	-8.97057814123826e-07	0.236849589124752	0.993238036579891	0.00294666
protein_coding	PIGR	ENSG00000162896.5	-8.06873478669347e-09	0.940353488452197	0.993238036579891	0.00294666
protein_coding	C1orf116	ENSG00000182795.12	-9.99130954222308e-09	0.940355180686487	0.993238036579891	0.00294666
protein_coding	PFKFB2	ENSG00000123836.14	4.14401744396543e-08	0.975555622811685	0.994887506081788	0.00222602
protein_coding	YOD1	ENSG00000180667.10	-4.88946854646403e-07	0.655515129972152	0.993238036579891	0.00294666
protein_coding	CD55	ENSG00000196352.15	5.36093509443375e-06	0.183993714630563	0.993238036579891	0.00294666
protein_coding	CR1	ENSG00000203710.11	-2.66637281944084e-09	0.940346940258225	0.993238036579891	0.00294666
protein_coding	CR1L	ENSG00000197721.16	-7.29057410226386e-08	0.940355244282967	0.993238036579891	0.00294666
protein_coding	CD46	ENSG00000117335.19	-1.54022082820055e-06	0.690020380655751	0.993238036579891	0.00294666
protein_coding	CD34	ENSG00000174059.16	1.67797282562421e-07	0.643634346737136	0.993238036579891	0.00294666
protein_coding	PLXNA2	ENSG00000076356.6	1.71610512103074e-06	0.109717953223091	0.993238036579891	0.00294666
protein_coding	LAMB3	ENSG00000196878.14	-1.62278225715385e-06	0.387283526074623	0.993238036579891	0.00294666
protein_coding	G0S2	ENSG00000123689.5	3.24459852741347e-07	0.802525212531618	0.993238036579891	0.00294666
protein_coding	HSD11B1	ENSG00000117594.9	1.03882133799603e-06	0.211815197395699	0.993238036579891	0.00294666
protein_coding	C1orf74	ENSG00000162757.4	2.52859627137202e-07	0.761206164820755	0.993238036579891	0.00294666
protein_coding	IRF6	ENSG00000117595.11	-5.93568188230817e-07	0.222509758975846	0.993238036579891	0.00294666
protein_coding	UTP25	ENSG00000117597.17	1.90920832362711e-07	0.945400837420413	0.993238036579891	0.00294666
protein_coding	SYT14	ENSG00000143469.18	-2.56919619387926e-06	0.0756550250773487	0.993238036579891	0.00294666
protein_coding	SERTAD4	ENSG00000082497.11	2.71532899781047e-06	0.0665319871216769	0.993238036579891	0.00294666
protein_coding	HHAT	ENSG00000054392.12	-1.99492544193758e-06	0.0947127702506609	0.993238036579891	0.00294666
protein_coding	KCNH1	ENSG00000143473.12	1.70498790581377e-08	0.799656221607376	0.993238036579891	0.00294666
protein_coding	RCOR3	ENSG00000117625.13	-6.87044175009542e-07	0.785374914674996	0.993238036579891	0.00294666
protein_coding	TRAF5	ENSG00000082512.14	7.56133872460629e-07	0.665985891767421	0.993238036579891	0.00294666
protein_coding	SLC30A1	ENSG00000170385.9	-1.88079835187006e-06	0.483930750077408	0.993238036579891	0.00294666
protein_coding	NEK2	ENSG00000117650.12	4.04442878045792e-08	0.981788495774325	0.996572875183529	0.00149094
protein_coding	LPGAT1	ENSG00000123684.12	-2.96969078641222e-06	0.342090891620099	0.993238036579891	0.00294666
protein_coding	INTS7	ENSG00000143493.12	-1.7455630317198e-07	0.883515491061685	0.993238036579891	0.00294666
protein_coding	DTL	ENSG00000143476.17	1.16957816652791e-06	0.227872071060927	0.993238036579891	0.00294666
protein_coding	PPP2R5A	ENSG00000066027.11	-1.23061659140289e-06	0.641659077954356	0.993238036579891	0.00294666
protein_coding	TMEM206	ENSG00000065600.12	2.50029912899464e-07	0.883681684575066	0.993238036579891	0.00294666
protein_coding	NENF	ENSG00000117691.9	-1.2249934610909e-05	0.00975595170392396	0.993238036579891	0.00294666
protein_coding	ATF3	ENSG00000162772.16	-1.56740526947442e-06	0.231537947860502	0.993238036579891	0.00294666
protein_coding	BATF3	ENSG00000123685.8	-5.17522006915673e-08	0.941643242067122	0.993238036579891	0.00294666
protein_coding	NSL1	ENSG00000117697.14	2.52117740831693e-07	0.922001440398993	0.993238036579891	0.00294666
protein_coding	TATDN3	ENSG00000203705.10	1.55496855824064e-06	0.326621683347499	0.993238036579891	0.00294666
protein_coding	SPATA45	ENSG00000185523.6	-6.46345787352605e-09	0.940347705052816	0.993238036579891	0.00294666
protein_coding	FLVCR1	ENSG00000162769.12	-2.28081571558572e-07	0.715597667738287	0.993238036579891	0.00294666
protein_coding	VASH2	ENSG00000143494.15	1.84013116940241e-06	0.061310054419956	0.993238036579891	0.00294666
protein_coding	ANGEL2	ENSG00000174606.13	-3.63767003936063e-06	0.137989388256853	0.993238036579891	0.00294666
protein_coding	RPS6KC1	ENSG00000136643.11	-7.38908684427308e-07	0.801865516960942	0.993238036579891	0.00294666
protein_coding	PROX1	ENSG00000117707.15	2.56263742577143e-07	0.608276791984977	0.993238036579891	0.00294666
protein_coding	SMYD2	ENSG00000143499.13	1.86883362930059e-06	0.264220800400225	0.993238036579891	0.00294666
protein_coding	PTPN14	ENSG00000152104.11	1.77359120153396e-06	0.607076784171756	0.993238036579891	0.00294666
protein_coding	CENPF	ENSG00000117724.12	3.06020361465362e-07	0.828189100643191	0.993238036579891	0.00294666
protein_coding	KCNK2	ENSG00000082482.13	7.57967076916499e-08	0.972583731012048	0.994452747953936	0.00241585
protein_coding	KCTD3	ENSG00000136636.12	-8.90796441493103e-07	0.775084906759537	0.993238036579891	0.00294666
protein_coding	USH2A	ENSG00000042781.12	4.51521580111595e-08	0.88838282711482	0.993238036579891	0.00294666
protein_coding	ESRRG	ENSG00000196482.16	3.35995136565112e-08	0.909753101893293	0.993238036579891	0.00294666
protein_coding	GPATCH2	ENSG00000092978.10	-2.25599460282592e-07	0.934004155366469	0.993238036579891	0.00294666
protein_coding	SPATA17	ENSG00000162814.10	2.21962486763078e-07	0.652107033952333	0.993238036579891	0.00294666
protein_coding	RRP15	ENSG00000067533.5	5.10933029545872e-06	0.0428711485755657	0.993238036579891	0.00294666
protein_coding	TGFB2	ENSG00000092969.11	-4.75434369754294e-07	0.793943796208047	0.993238036579891	0.00294666
protein_coding	LYPLAL1	ENSG00000143353.11	6.91101458524253e-07	0.698914229605068	0.993238036579891	0.00294666
protein_coding	SLC30A10	ENSG00000196660.10	1.10066040686307e-07	0.67801422068655	0.993238036579891	0.00294666
protein_coding	EPRS	ENSG00000136628.17	-1.54713979962528e-06	0.726034077930884	0.993238036579891	0.00294666
protein_coding	BPNT1	ENSG00000162813.17	-4.6750334976858e-07	0.835279805895783	0.993238036579891	0.00294666
protein_coding	IARS2	ENSG00000067704.9	-3.79640140988913e-06	0.354035958900377	0.993238036579891	0.00294666
protein_coding	RAB3GAP2	ENSG00000118873.15	1.94920379504413e-06	0.643168176966777	0.993238036579891	0.00294666
protein_coding	MARK1	ENSG00000116141.15	8.85402913432865e-07	0.275477775875475	0.993238036579891	0.00294666
protein_coding	C1orf115	ENSG00000162817.6	-4.37206266091772e-08	0.871280557650998	0.993238036579891	0.00294666
protein_coding	MARC2	ENSG00000117791.15	-4.38176184203752e-07	0.6101181610999	0.993238036579891	0.00294666
protein_coding	MARC1	ENSG00000186205.12	1.11647854489102e-07	0.855071335932272	0.993238036579891	0.00294666
protein_coding	HLX	ENSG00000136630.12	-1.14928526955226e-06	0.530760877032566	0.993238036579891	0.00294666
protein_coding	DUSP10	ENSG00000143507.17	-1.71448983583897e-07	0.924513538400509	0.993238036579891	0.00294666
protein_coding	HHIPL2	ENSG00000143512.12	-8.08859672878292e-08	0.757590842497816	0.993238036579891	0.00294666
protein_coding	TAF1A	ENSG00000143498.17	9.23123173740083e-07	0.221867255888843	0.993238036579891	0.00294666
protein_coding	MIA3	ENSG00000154305.16	3.42055549843358e-06	0.378403949547108	0.993238036579891	0.00294666
protein_coding	AIDA	ENSG00000186063.12	-2.61912881160899e-06	0.0973508172536446	0.993238036579891	0.00294666
protein_coding	BROX	ENSG00000162819.11	-1.1385971713294e-07	0.971661603125442	0.994269333257819	0.00249596
protein_coding	FAM177B	ENSG00000197520.10	-9.61252199425402e-09	0.782452549778316	0.993238036579891	0.00294666
protein_coding	DISP1	ENSG00000154309.8	-2.47228619301162e-06	0.0963282803232906	0.993238036579891	0.00294666
protein_coding	TLR5	ENSG00000187554.12	2.45739949527755e-08	0.888924565630249	0.993238036579891	0.00294666
protein_coding	SUSD4	ENSG00000143502.14	-1.2132813921737e-08	0.940358333073494	0.993238036579891	0.00294666
protein_coding	CAPN2	ENSG00000162909.17	6.26404406670899e-06	0.352945889903581	0.993238036579891	0.00294666
protein_coding	TP53BP2	ENSG00000143514.16	-3.39158733848704e-07	0.889478156985594	0.993238036579891	0.00294666
protein_coding	FBXO28	ENSG00000143756.11	-3.32039166501967e-07	0.859948796036694	0.993238036579891	0.00294666
protein_coding	DEGS1	ENSG00000143753.12	1.05646466960626e-05	0.0109272376431739	0.993238036579891	0.00294666
protein_coding	NVL	ENSG00000143748.17	-2.0193855271595e-06	0.34124857808501	0.993238036579891	0.00294666
protein_coding	CNIH4	ENSG00000143771.11	-5.4589440405919e-07	0.908166831470372	0.993238036579891	0.00294666
protein_coding	WDR26	ENSG00000162923.15	-6.84614028322894e-06	0.219133472077778	0.993238036579891	0.00294666
protein_coding	CNIH3	ENSG00000143786.7	-3.389562564351e-06	0.218064785143231	0.993238036579891	0.00294666
protein_coding	DNAH14	ENSG00000185842.15	5.80793951270921e-08	0.946778633619251	0.993238036579891	0.00294666
protein_coding	LBR	ENSG00000143815.14	1.51705981606663e-07	0.952075619603753	0.993238036579891	0.00294666
protein_coding	ENAH	ENSG00000154380.17	1.08136056220892e-07	0.993047896765527	0.998453152313755	0.000672308
protein_coding	SRP9	ENSG00000143742.12	3.68623367633328e-06	0.242370243436993	0.993238036579891	0.00294666
protein_coding	EPHX1	ENSG00000143819.12	3.72306195984758e-06	0.232787039208068	0.993238036579891	0.00294666
protein_coding	TMEM63A	ENSG00000196187.11	5.28620204922637e-06	0.0309763430503501	0.993238036579891	0.00294666
protein_coding	LEFTY1	ENSG00000243709.1	1.56706073558136e-07	0.940369152393494	0.993238036579891	0.00294666
protein_coding	PYCR2	ENSG00000143811.18	-1.28733806620428e-07	0.96935314909757	0.993887452977303	0.00266279
protein_coding	SDE2	ENSG00000143751.9	2.59621225579587e-06	0.217660036652277	0.993238036579891	0.00294666
protein_coding	H3F3A	ENSG00000163041.9	-7.15992720854837e-07	0.561674301573341	0.993238036579891	0.00294666
protein_coding	ACBD3	ENSG00000182827.8	-6.91985572129851e-06	0.121888146851304	0.993238036579891	0.00294666
protein_coding	MIXL1	ENSG00000185155.11	9.51408048860994e-08	0.703492773551672	0.993238036579891	0.00294666
protein_coding	LIN9	ENSG00000183814.15	-1.31224357701378e-06	0.141792549928127	0.993238036579891	0.00294666
protein_coding	PARP1	ENSG00000143799.12	-1.19526194598484e-06	0.720775344534626	0.993238036579891	0.00294666
protein_coding	STUM	ENSG00000203685.9	-9.69279168088078e-09	0.940356858667011	0.993238036579891	0.00294666
protein_coding	ITPKB	ENSG00000143772.9	-1.71700833888747e-06	0.186116820831692	0.993238036579891	0.00294666
protein_coding	PSEN2	ENSG00000143801.16	3.80670903131645e-06	0.0684989733108036	0.993238036579891	0.00294666
protein_coding	COQ8A	ENSG00000163050.16	-2.4453016849457e-06	0.321976989772018	0.993238036579891	0.00294666
protein_coding	CDC42BPA	ENSG00000143776.18	-2.65142568657771e-06	0.561517086827012	0.993238036579891	0.00294666
protein_coding	ZNF678	ENSG00000181450.17	2.36335755328477e-06	0.0518980420074627	0.993238036579891	0.00294666
protein_coding	SNAP47	ENSG00000143740.14	-3.96270685454811e-07	0.863212229329623	0.993238036579891	0.00294666
protein_coding	JMJD4	ENSG00000081692.12	6.57003446395258e-07	0.721784763742286	0.993238036579891	0.00294666
protein_coding	PRSS38	ENSG00000185888.5	-6.17881942975502e-09	0.940347744510666	0.993238036579891	0.00294666
protein_coding	WNT9A	ENSG00000143816.7	5.17119281077247e-08	0.987412956482211	0.997317901158629	0.00116639
protein_coding	ARF1	ENSG00000143761.15	6.29118317251079e-06	0.52978834997355	0.993238036579891	0.00294666
protein_coding	C1orf35	ENSG00000143793.12	3.30639658231757e-06	0.294306361547059	0.993238036579891	0.00294666
protein_coding	MRPL55	ENSG00000162910.18	-1.28645246545362e-06	0.696973390687223	0.993238036579891	0.00294666
protein_coding	GUK1	ENSG00000143774.16	-4.35245181040477e-06	0.40779264913927	0.993238036579891	0.00294666
protein_coding	GJC2	ENSG00000198835.3	-7.13838566448849e-07	0.49900131147242	0.993238036579891	0.00294666
protein_coding	IBA57	ENSG00000181873.12	1.49801216809775e-06	0.204246344684377	0.993238036579891	0.00294666
protein_coding	OBSCN	ENSG00000154358.20	4.92351330673315e-07	0.726861806295713	0.993238036579891	0.00294666
protein_coding	TRIM11	ENSG00000154370.15	-4.26116762370409e-06	0.295999072658493	0.993238036579891	0.00294666
protein_coding	TRIM17	ENSG00000162931.11	-3.40675673508448e-09	0.940350918522332	0.993238036579891	0.00294666
protein_coding	HIST3H2A	ENSG00000181218.5	-1.63083530060239e-06	0.186506744674382	0.993238036579891	0.00294666
protein_coding	HIST3H2BB	ENSG00000196890.4	-1.76613498321706e-08	0.923334674382007	0.993238036579891	0.00294666
protein_coding	RNF187	ENSG00000168159.11	-4.05390524147916e-09	0.9974535103373	0.999377951497231	0.000270236
protein_coding	RHOU	ENSG00000116574.5	7.66866145564898e-07	0.618199095304357	0.993238036579891	0.00294666
protein_coding	RAB4A	ENSG00000168118.11	9.93347855329046e-07	0.709500657779946	0.993238036579891	0.00294666
protein_coding	CCSAP	ENSG00000154429.10	7.8500989960447e-07	0.591510441182785	0.993238036579891	0.00294666
protein_coding	NUP133	ENSG00000069248.11	1.19923042683581e-06	0.606716989816896	0.993238036579891	0.00294666
protein_coding	ABCB10	ENSG00000135776.4	8.58035344920106e-07	0.555133850399595	0.993238036579891	0.00294666
protein_coding	TAF5L	ENSG00000135801.9	2.77174458887506e-06	0.135146012536889	0.993238036579891	0.00294666
protein_coding	URB2	ENSG00000135763.9	1.66923070732766e-07	0.879153594002828	0.993238036579891	0.00294666
protein_coding	GALNT2	ENSG00000143641.9	-1.1228762704979e-05	0.0358068581340507	0.993238036579891	0.00294666
protein_coding	PGBD5	ENSG00000177614.10	1.03606644892766e-06	0.219035641973788	0.993238036579891	0.00294666
protein_coding	COG2	ENSG00000135775.13	-3.32925144772632e-06	0.184594225473687	0.993238036579891	0.00294666
protein_coding	AGT	ENSG00000135744.7	-6.20714256134279e-08	0.808310131429805	0.993238036579891	0.00294666
protein_coding	CAPN9	ENSG00000135773.12	-3.17040423327916e-09	0.94034960411665	0.993238036579891	0.00294666
protein_coding	C1orf198	ENSG00000119280.16	1.8208885344408e-06	0.614994053156836	0.993238036579891	0.00294666
protein_coding	TTC13	ENSG00000143643.12	-6.85767472420387e-07	0.572364508381912	0.993238036579891	0.00294666
protein_coding	ARV1	ENSG00000173409.13	-1.46211432417328e-06	0.344374655595103	0.993238036579891	0.00294666
protein_coding	FAM89A	ENSG00000182118.7	-9.11994038765366e-07	0.596932756615024	0.993238036579891	0.00294666
protein_coding	TRIM67	ENSG00000119283.15	-1.24625810233941e-08	0.940377814228926	0.993238036579891	0.00294666
protein_coding	C1orf131	ENSG00000143633.12	3.63702054118676e-06	0.158849966157298	0.993238036579891	0.00294666
protein_coding	GNPAT	ENSG00000116906.12	1.95069408006031e-06	0.422905646988726	0.993238036579891	0.00294666
protein_coding	EXOC8	ENSG00000116903.7	-1.51416567862324e-06	0.307757316470715	0.993238036579891	0.00294666
protein_coding	SPRTN	ENSG00000010072.15	-5.12973908659567e-07	0.7968997176033	0.993238036579891	0.00294666
protein_coding	EGLN1	ENSG00000135766.8	3.02432173075729e-06	0.228998098634838	0.993238036579891	0.00294666
protein_coding	TSNAX	ENSG00000116918.13	-6.77176242825852e-07	0.82384491367122	0.993238036579891	0.00294666
protein_coding	DISC1	ENSG00000162946.22	-7.7185113515347e-07	0.481421477740269	0.993238036579891	0.00294666
protein_coding	SIPA1L2	ENSG00000116991.10	1.35671784639213e-06	0.640159946338998	0.993238036579891	0.00294666
protein_coding	MAP10	ENSG00000212916.4	-3.90829492516273e-07	0.69385752709056	0.993238036579891	0.00294666
protein_coding	NTPCR	ENSG00000135778.11	-1.57839996267515e-06	0.608919047148459	0.993238036579891	0.00294666
protein_coding	PCNX2	ENSG00000135749.18	-5.42463727600536e-06	0.0550434988226406	0.993238036579891	0.00294666
protein_coding	MAP3K21	ENSG00000143674.10	-6.39601899948586e-08	0.803117587345152	0.993238036579891	0.00294666
protein_coding	KCNK1	ENSG00000135750.14	1.53452844874281e-06	0.387132700962965	0.993238036579891	0.00294666
protein_coding	COA6	ENSG00000168275.14	5.42088224916647e-06	0.0144401404833126	0.993238036579891	0.00294666
protein_coding	TARBP1	ENSG00000059588.9	2.96973789548475e-06	0.0289403435220589	0.993238036579891	0.00294666
protein_coding	IRF2BP2	ENSG00000168264.10	-2.1968714109482e-06	0.570402219355685	0.993238036579891	0.00294666
protein_coding	TOMM20	ENSG00000173726.10	5.98964650374038e-06	0.197199359986681	0.993238036579891	0.00294666
protein_coding	RBM34	ENSG00000188739.14	-7.58693231510721e-07	0.0464328193904646	0.993238036579891	0.00294666
protein_coding	ARID4B	ENSG00000054267.21	-8.98039669491284e-07	0.829347204817468	0.993238036579891	0.00294666
protein_coding	GGPS1	ENSG00000152904.11	6.40740250331561e-08	0.98343384984995	0.996734136914418	0.00142067
protein_coding	TBCE	ENSG00000285053.1	-3.24069584503944e-08	0.904928577943555	0.993238036579891	0.00294666
protein_coding	TBCE	ENSG00000284770.1	7.88169598629253e-07	0.199375541083838	0.993238036579891	0.00294666
protein_coding	B3GALNT2	ENSG00000162885.12	6.43695207940036e-07	0.626105392286774	0.993238036579891	0.00294666
protein_coding	GNG4	ENSG00000168243.10	-1.75242497257901e-08	0.940376162132539	0.993238036579891	0.00294666
protein_coding	LYST	ENSG00000143669.13	4.7425266250759e-06	0.253790946082754	0.993238036579891	0.00294666
protein_coding	NID1	ENSG00000116962.14	-5.17390369933922e-06	0.254043511627637	0.993238036579891	0.00294666
protein_coding	GPR137B	ENSG00000077585.13	2.14637025490883e-06	0.357379013802373	0.993238036579891	0.00294666
protein_coding	ERO1B	ENSG00000086619.13	3.70908209677333e-06	0.0658351153271437	0.993238036579891	0.00294666
protein_coding	EDARADD	ENSG00000186197.14	-3.79790623684882e-07	0.589417199820551	0.993238036579891	0.00294666
protein_coding	LGALS8	ENSG00000116977.18	7.40362772455952e-06	0.130759112025974	0.993238036579891	0.00294666
protein_coding	HEATR1	ENSG00000119285.10	-7.4654502216193e-07	0.791740815098594	0.993238036579891	0.00294666
protein_coding	ACTN2	ENSG00000077522.12	-4.00233106689716e-09	0.940350889355194	0.993238036579891	0.00294666
protein_coding	MTR	ENSG00000116984.12	-3.53824827647062e-06	0.377817565187475	0.993238036579891	0.00294666
protein_coding	MT1HL1	ENSG00000244020.2	6.2301805145551e-08	0.940353809732653	0.993238036579891	0.00294666
protein_coding	RYR2	ENSG00000198626.15	1.23311823672386e-07	0.854450874013678	0.993238036579891	0.00294666
protein_coding	MTRNR2L11	ENSG00000270188.1	8.54423592994242e-08	0.940069022996509	0.993238036579891	0.00294666
protein_coding	CHRM3	ENSG00000133019.11	2.4164043601718e-07	0.244521611977554	0.993238036579891	0.00294666
protein_coding	FMN2	ENSG00000155816.19	1.5706726065061e-07	0.934464357819106	0.993238036579891	0.00294666
protein_coding	GREM2	ENSG00000180875.4	9.61068821548949e-07	0.676021554840593	0.993238036579891	0.00294666
protein_coding	RGS7	ENSG00000182901.16	3.20539483759616e-07	0.70407864649007	0.993238036579891	0.00294666
protein_coding	FH	ENSG00000091483.6	5.55308570192118e-06	0.0269592176299514	0.993238036579891	0.00294666
protein_coding	KMO	ENSG00000117009.11	-3.66486459935596e-08	0.822364685712189	0.993238036579891	0.00294666
protein_coding	OPN3	ENSG00000054277.13	1.03180476309324e-07	0.968268087871789	0.993688685116835	0.00274966
protein_coding	CHML	ENSG00000203668.2	7.29439010602029e-07	0.663747211230888	0.993238036579891	0.00294666
protein_coding	WDR64	ENSG00000162843.17	3.67035968602707e-08	0.515717850086023	0.993238036579891	0.00294666
protein_coding	EXO1	ENSG00000174371.16	-3.97746003262415e-07	0.497734126607986	0.993238036579891	0.00294666
protein_coding	BECN2	ENSG00000196289.7	-6.26190485069449e-09	0.940350467892884	0.993238036579891	0.00294666
protein_coding	PLD5	ENSG00000180287.16	-2.25805618392775e-08	0.981798123407225	0.996572875183529	0.00149094
protein_coding	CEP170	ENSG00000143702.15	3.26368355778882e-06	0.444976726532273	0.993238036579891	0.00294666
protein_coding	SDCCAG8	ENSG00000054282.15	-4.0519097706552e-07	0.92200414023676	0.993238036579891	0.00294666
protein_coding	AKT3	ENSG00000117020.16	-2.3320283170006e-06	0.387369019731676	0.993238036579891	0.00294666
protein_coding	ZBTB18	ENSG00000179456.10	1.528257206823e-06	0.126427439440221	0.993238036579891	0.00294666
protein_coding	C1orf100	ENSG00000173728.10	-9.78291754762246e-09	0.940351701954962	0.993238036579891	0.00294666
protein_coding	ADSS	ENSG00000035687.9	-1.94614121226752e-06	0.633770045424459	0.993238036579891	0.00294666
protein_coding	CATSPERE	ENSG00000179397.17	-1.26238812961728e-07	0.770115490653445	0.993238036579891	0.00294666
protein_coding	DESI2	ENSG00000121644.18	5.58732361918399e-06	0.194091026522022	0.993238036579891	0.00294666
protein_coding	AL451007.3	ENSG00000284188.2	-1.01616948564761e-08	0.940353014597704	0.993238036579891	0.00294666
protein_coding	COX20	ENSG00000203667.9	2.37463075899124e-06	0.505901747150931	0.993238036579891	0.00294666
protein_coding	HNRNPU	ENSG00000153187.19	-3.53324184487289e-06	0.674964834785841	0.993238036579891	0.00294666
protein_coding	EFCAB2	ENSG00000203666.12	2.88044101822883e-06	0.148504652942211	0.993238036579891	0.00294666
protein_coding	KIF26B	ENSG00000162849.15	-1.35929453548602e-06	0.163428233464175	0.993238036579891	0.00294666
protein_coding	SMYD3	ENSG00000185420.18	-3.16580224264005e-06	0.267750482252212	0.993238036579891	0.00294666
protein_coding	TFB2M	ENSG00000162851.7	-2.14257375656832e-07	0.885586336103403	0.993238036579891	0.00294666
protein_coding	CNST	ENSG00000162852.13	1.46937327648978e-06	0.460425892295511	0.993238036579891	0.00294666
protein_coding	SCCPDH	ENSG00000143653.9	4.10693084768774e-06	0.158744734995358	0.993238036579891	0.00294666
protein_coding	AHCTF1	ENSG00000153207.15	5.42061957798553e-07	0.874487571192759	0.993238036579891	0.00294666
protein_coding	ZNF695	ENSG00000197472.14	4.11121235339208e-08	0.996746903756242	0.999150918420902	0.000368908
protein_coding	ZNF670-ZNF695	ENSG00000135747.11	1.1272105607046e-07	0.580523805687896	0.993238036579891	0.00294666
protein_coding	ZNF670	ENSG00000277462.1	-2.46123271872731e-07	0.761294274835484	0.993238036579891	0.00294666
protein_coding	ZNF669	ENSG00000188295.14	-4.2005863667678e-07	0.503385642029071	0.993238036579891	0.00294666
protein_coding	ZNF124	ENSG00000196418.12	6.13783834492486e-07	0.532503006102258	0.993238036579891	0.00294666
protein_coding	ZNF496	ENSG00000162714.12	-9.55784393794928e-07	0.560188004625473	0.993238036579891	0.00294666
protein_coding	NLRP3	ENSG00000162711.17	-3.01433618222972e-08	0.8117912233776	0.993238036579891	0.00294666
protein_coding	OR2C3	ENSG00000196242.9	-1.15656840788246e-08	0.865564782000101	0.993238036579891	0.00294666
protein_coding	OR6F1	ENSG00000169214.4	1.11885721554216e-07	0.839644505890754	0.993238036579891	0.00294666
protein_coding	TRIM58	ENSG00000162722.8	-2.46998847684851e-08	0.857328688720601	0.993238036579891	0.00294666
protein_coding	OR2L13	ENSG00000196071.5	8.44122592348943e-10	0.940350135021523	0.993238036579891	0.00294666
protein_coding	OR2T33	ENSG00000177212.4	-2.81464505423724e-08	0.901063605962926	0.993238036579891	0.00294666
protein_coding	OR2T12	ENSG00000177201.2	1.00744510327265e-07	0.840253704839576	0.993238036579891	0.00294666
protein_coding	OR2T2	ENSG00000196240.4	1.0717992132676e-07	0.73354059414208	0.993238036579891	0.00294666
protein_coding	OR2G6	ENSG00000188558.6	7.17109313161892e-08	0.831445395371091	0.993238036579891	0.00294666
protein_coding	OR14I1	ENSG00000189181.4	-5.66185206764909e-09	0.940351480812075	0.993238036579891	0.00294666
protein_coding	LYPD8	ENSG00000259823.5	-2.70398779217598e-08	0.86556600247897	0.993238036579891	0.00294666
protein_coding	SH3BP5L	ENSG00000175137.10	8.69535836828901e-06	0.0536681514496484	0.993238036579891	0.00294666
protein_coding	ZNF672	ENSG00000171161.12	-5.32558188931317e-07	0.578899720619463	0.993238036579891	0.00294666
protein_coding	ZNF692	ENSG00000171163.15	-1.81252629941089e-06	0.0169156352349559	0.993238036579891	0.00294666
protein_coding	PGBD2	ENSG00000185220.11	-9.84194930840557e-07	0.272921120128908	0.993238036579891	0.00294666
protein_coding	FAM110C	ENSG00000184731.5	-3.10598603355216e-07	0.940348418213839	0.993238036579891	0.00294666
protein_coding	SH3YL1	ENSG00000035115.21	-3.02604975597827e-06	0.0858040631784587	0.993238036579891	0.00294666
protein_coding	ACP1	ENSG00000143727.15	4.569130765786e-06	0.173037930712222	0.993238036579891	0.00294666
protein_coding	ALKAL2	ENSG00000189292.15	6.36044101562581e-08	0.817152199987476	0.993238036579891	0.00294666
protein_coding	TMEM18	ENSG00000151353.14	-3.99597526560333e-06	0.329497023564857	0.993238036579891	0.00294666
protein_coding	SNTG2	ENSG00000172554.11	8.85814387010659e-08	0.690581680269309	0.993238036579891	0.00294666
protein_coding	PXDN	ENSG00000130508.10	-1.34451723763682e-06	0.814730015889622	0.993238036579891	0.00294666
protein_coding	MYT1L	ENSG00000186487.19	4.38967606932125e-08	0.867237861592104	0.993238036579891	0.00294666
protein_coding	EIPR1	ENSG00000032389.12	2.71549782150873e-06	0.112752868103473	0.993238036579891	0.00294666
protein_coding	TRAPPC12	ENSG00000171853.15	4.31251287580454e-07	0.909292669001869	0.993238036579891	0.00294666
protein_coding	ADI1	ENSG00000182551.13	3.55769623733448e-06	0.443338925803626	0.993238036579891	0.00294666
protein_coding	RNASEH1	ENSG00000171865.9	4.6395241153577e-06	0.220643969466519	0.993238036579891	0.00294666
protein_coding	RPS7	ENSG00000171863.14	-2.01355667883606e-06	0.655418905238141	0.993238036579891	0.00294666
protein_coding	COLEC11	ENSG00000118004.17	-3.33160637190262e-08	0.862535092780803	0.993238036579891	0.00294666
protein_coding	ALLC	ENSG00000151360.9	-5.03625985310314e-09	0.940347186366344	0.993238036579891	0.00294666
protein_coding	SOX11	ENSG00000176887.6	-1.29921124389492e-08	0.884679986679896	0.993238036579891	0.00294666
protein_coding	CMPK2	ENSG00000134326.11	2.27013743866375e-06	0.0131737492130167	0.993238036579891	0.00294666
protein_coding	RSAD2	ENSG00000134321.11	1.97808463857267e-07	0.759023056774342	0.993238036579891	0.00294666
protein_coding	RNF144A	ENSG00000151692.14	4.95529945832048e-07	0.843833419161974	0.993238036579891	0.00294666
protein_coding	ID2	ENSG00000115738.9	-9.69839226243659e-07	0.731551971046573	0.993238036579891	0.00294666
protein_coding	KIDINS220	ENSG00000134313.15	-1.16357705783937e-05	0.072252446718465	0.993238036579891	0.00294666
protein_coding	MBOAT2	ENSG00000143797.11	3.14612114637079e-06	0.189407846191752	0.993238036579891	0.00294666
protein_coding	ASAP2	ENSG00000151693.10	7.39977760867235e-07	0.815888807491694	0.993238036579891	0.00294666
protein_coding	ITGB1BP1	ENSG00000119185.12	-3.26580662074705e-06	0.384596225527921	0.993238036579891	0.00294666
protein_coding	CPSF3	ENSG00000119203.13	-1.26359688363334e-06	0.631093747153628	0.993238036579891	0.00294666
protein_coding	IAH1	ENSG00000134330.18	4.30909474270451e-06	0.2425516785519	0.993238036579891	0.00294666
protein_coding	ADAM17	ENSG00000151694.13	-6.86837992341178e-06	0.114658530343554	0.993238036579891	0.00294666
protein_coding	YWHAQ	ENSG00000134308.13	-5.16807399711042e-06	0.30673599978244	0.993238036579891	0.00294666
protein_coding	TAF1B	ENSG00000115750.16	3.33225427945494e-06	0.181237314325951	0.993238036579891	0.00294666
protein_coding	GRHL1	ENSG00000134317.17	-3.44926794443159e-07	0.269968850379424	0.993238036579891	0.00294666
protein_coding	KLF11	ENSG00000172059.10	1.19865768332665e-06	0.570785295504872	0.993238036579891	0.00294666
protein_coding	CYS1	ENSG00000205795.4	7.9270718594855e-08	0.91766938769253	0.993238036579891	0.00294666
protein_coding	RRM2	ENSG00000171848.14	1.80117541398542e-06	0.114438920225907	0.993238036579891	0.00294666
protein_coding	AC007240.1	ENSG00000284681.2	3.55358869271593e-08	0.982689872658755	0.996691986694731	0.00143903
protein_coding	HPCAL1	ENSG00000115756.12	-7.18472823860438e-07	0.853010373600914	0.993238036579891	0.00294666
protein_coding	ODC1	ENSG00000115758.12	4.4470055864151e-06	0.0114783144824104	0.993238036579891	0.00294666
protein_coding	NOL10	ENSG00000115761.15	4.00685104926346e-06	0.160888004455003	0.993238036579891	0.00294666
protein_coding	ATP6V1C2	ENSG00000143882.11	-5.27239447538819e-09	0.940349966774698	0.993238036579891	0.00294666
protein_coding	PDIA6	ENSG00000143870.12	-4.50019875958123e-06	0.617283928415899	0.993238036579891	0.00294666
protein_coding	KCNF1	ENSG00000162975.4	3.64333712672596e-07	0.380468295499754	0.993238036579891	0.00294666
protein_coding	C2orf50	ENSG00000150873.11	3.04036821224592e-07	0.707674826852352	0.993238036579891	0.00294666
protein_coding	PQLC3	ENSG00000162976.12	-1.71274958743026e-06	0.538876087196666	0.993238036579891	0.00294666
protein_coding	ROCK2	ENSG00000134318.13	4.16843276359259e-06	0.412654295972234	0.993238036579891	0.00294666
protein_coding	E2F6	ENSG00000169016.16	1.50247901914128e-07	0.923419255809843	0.993238036579891	0.00294666
protein_coding	GREB1	ENSG00000196208.13	1.5824833066461e-07	0.673777878983404	0.993238036579891	0.00294666
protein_coding	LPIN1	ENSG00000134324.11	-1.89380884944073e-07	0.939437903206285	0.993238036579891	0.00294666
protein_coding	TRIB2	ENSG00000071575.11	1.14999584298785e-06	0.726835784879265	0.993238036579891	0.00294666
protein_coding	FAM84A	ENSG00000162981.13	3.08665447012992e-07	0.752067921391835	0.993238036579891	0.00294666
protein_coding	NBAS	ENSG00000151779.12	-5.17066539500546e-07	0.887069331248813	0.993238036579891	0.00294666
protein_coding	DDX1	ENSG00000079785.14	-1.47936743117545e-06	0.770250246071303	0.993238036579891	0.00294666
protein_coding	FAM49A	ENSG00000197872.11	1.25784436260267e-07	0.906656561427326	0.993238036579891	0.00294666
protein_coding	RAD51AP2	ENSG00000214842.5	8.37825808649995e-08	0.830027189410238	0.993238036579891	0.00294666
protein_coding	VSNL1	ENSG00000163032.11	1.54185717322412e-07	0.872551939708342	0.993238036579891	0.00294666
protein_coding	SMC6	ENSG00000163029.15	-4.11199836031496e-07	0.85017564438353	0.993238036579891	0.00294666
protein_coding	GEN1	ENSG00000178295.14	1.09535734017083e-06	0.308881552362744	0.993238036579891	0.00294666
protein_coding	KCNS3	ENSG00000170745.11	9.70677966215437e-08	0.929823711529503	0.993238036579891	0.00294666
protein_coding	RDH14	ENSG00000240857.1	-4.5994807458462e-07	0.860557041143087	0.993238036579891	0.00294666
protein_coding	NT5C1B	ENSG00000185013.16	1.17194474010587e-07	0.641983797660947	0.993238036579891	0.00294666
protein_coding	OSR1	ENSG00000143867.6	2.24699593684365e-06	0.0927168259513337	0.993238036579891	0.00294666
protein_coding	TTC32	ENSG00000183891.5	5.9474879857817e-08	0.953778857078639	0.993238036579891	0.00294666
protein_coding	WDR35	ENSG00000118965.14	6.66272393469497e-07	0.462851911545886	0.993238036579891	0.00294666
protein_coding	MATN3	ENSG00000132031.12	-3.68828671503406e-07	0.402316746023885	0.993238036579891	0.00294666
protein_coding	LAPTM4A	ENSG00000068697.6	-5.64671604488318e-06	0.4545788273836	0.993238036579891	0.00294666
protein_coding	SDC1	ENSG00000115884.10	1.62850249244362e-07	0.959845721256989	0.993238036579891	0.00294666
protein_coding	PUM2	ENSG00000055917.15	-4.55885865440003e-06	0.22055377139573	0.993238036579891	0.00294666
protein_coding	RHOB	ENSG00000143878.9	-4.20221334946051e-06	0.0567653669498131	0.993238036579891	0.00294666
protein_coding	HS1BP3	ENSG00000118960.12	2.56459428069304e-06	0.244008645292736	0.993238036579891	0.00294666
protein_coding	GDF7	ENSG00000143869.6	-1.80545314111821e-07	0.791213866465291	0.993238036579891	0.00294666
protein_coding	LDAH	ENSG00000118961.14	4.3277873585808e-07	0.832142116853418	0.993238036579891	0.00294666
protein_coding	APOB	ENSG00000084674.14	1.17918010393918e-07	0.533917739300608	0.993238036579891	0.00294666
protein_coding	KLHL29	ENSG00000119771.14	-2.04468381453413e-07	0.830575233714482	0.993238036579891	0.00294666
protein_coding	ATAD2B	ENSG00000119778.14	-1.6409205404313e-06	0.397026980580479	0.993238036579891	0.00294666
protein_coding	UBXN2A	ENSG00000173960.13	4.05728287980187e-06	0.181873426220075	0.993238036579891	0.00294666
protein_coding	MFSD2B	ENSG00000205639.10	1.18109848364761e-09	0.965390474920116	0.993238036579891	0.00294666
protein_coding	WDCP	ENSG00000163026.11	5.05515846598631e-07	0.530387785873352	0.993238036579891	0.00294666
protein_coding	FKBP1B	ENSG00000119782.13	2.39911669083646e-07	0.834027579312606	0.993238036579891	0.00294666
protein_coding	SF3B6	ENSG00000115128.6	8.24487496995706e-06	0.0708841068096885	0.993238036579891	0.00294666
protein_coding	FAM228B	ENSG00000219626.8	-1.67324773694896e-06	0.260939817401999	0.993238036579891	0.00294666
protein_coding	TP53I3	ENSG00000115129.13	1.917115890826e-06	0.36285817901593	0.993238036579891	0.00294666
protein_coding	PFN4	ENSG00000176732.6	-6.09370758352054e-09	0.780024749582258	0.993238036579891	0.00294666
protein_coding	AC008073.3	ENSG00000276087.2	1.14386995369684e-07	0.625217186487922	0.993238036579891	0.00294666
protein_coding	FAM228A	ENSG00000186453.12	-3.273690480069e-08	0.964936007675092	0.993238036579891	0.00294666
protein_coding	ITSN2	ENSG00000198399.14	1.44370568521531e-06	0.58742665427267	0.993238036579891	0.00294666
protein_coding	NCOA1	ENSG00000084676.15	1.53061555379353e-06	0.589247947471477	0.993238036579891	0.00294666
protein_coding	PTRHD1	ENSG00000184924.5	-2.52281887254121e-07	0.926941142093111	0.993238036579891	0.00294666
protein_coding	CENPO	ENSG00000138092.10	1.31709191213526e-06	0.457380229811087	0.993238036579891	0.00294666
protein_coding	ADCY3	ENSG00000138031.14	-2.01493780200522e-06	0.473944242007429	0.993238036579891	0.00294666
protein_coding	DNAJC27	ENSG00000115137.11	-2.29489758769689e-06	0.16510647851511	0.993238036579891	0.00294666
protein_coding	EFR3B	ENSG00000084710.13	-1.3139657443135e-06	0.138519827751548	0.993238036579891	0.00294666
protein_coding	POMC	ENSG00000115138.10	-1.31151629807036e-07	0.905338145038878	0.993238036579891	0.00294666
protein_coding	DNMT3A	ENSG00000119772.16	-1.98622972235157e-06	0.43302247841907	0.993238036579891	0.00294666
protein_coding	DTNB	ENSG00000138101.18	-2.85276625094174e-06	0.0543174136012042	0.993238036579891	0.00294666
protein_coding	ASXL2	ENSG00000143970.16	2.03707324263102e-06	0.650081327464057	0.993238036579891	0.00294666
protein_coding	KIF3C	ENSG00000084731.14	-2.57200027440437e-06	0.315930160595358	0.993238036579891	0.00294666
protein_coding	RAB10	ENSG00000084733.10	9.36487627183532e-06	0.0890272150878921	0.993238036579891	0.00294666
protein_coding	GAREM2	ENSG00000157833.12	-1.13385456197874e-06	0.32016269506773	0.993238036579891	0.00294666
protein_coding	HADHA	ENSG00000084754.11	-2.33041188663487e-06	0.663702253061668	0.993238036579891	0.00294666
protein_coding	HADHB	ENSG00000138029.13	1.14152319721294e-06	0.784446733183942	0.993238036579891	0.00294666
protein_coding	ADGRF3	ENSG00000173567.14	-3.54447139162297e-08	0.940359484444772	0.993238036579891	0.00294666
protein_coding	SELENOI	ENSG00000138018.17	2.38389488597553e-06	0.273885126506616	0.993238036579891	0.00294666
protein_coding	DRC1	ENSG00000157856.11	-1.17529204752857e-07	0.940352633140928	0.993238036579891	0.00294666
protein_coding	OTOF	ENSG00000115155.17	-6.95210663838529e-09	0.940353341676588	0.993238036579891	0.00294666
protein_coding	KCNK3	ENSG00000171303.6	-5.50662272655184e-08	0.92183835942239	0.993238036579891	0.00294666
protein_coding	SLC35F6	ENSG00000213699.8	9.93701939800095e-06	0.0873806300590858	0.993238036579891	0.00294666
protein_coding	CENPA	ENSG00000115163.14	1.56746552575855e-08	0.999332798994145	0.999721905956338	0.000120792
protein_coding	DPYSL5	ENSG00000157851.16	1.21615692818942e-07	0.608842098429482	0.993238036579891	0.00294666
protein_coding	MAPRE3	ENSG00000084764.11	-1.67015797735261e-06	0.411506558871609	0.993238036579891	0.00294666
protein_coding	TMEM214	ENSG00000119777.19	-3.13106739815548e-06	0.221960818735906	0.993238036579891	0.00294666
protein_coding	AGBL5	ENSG00000084693.15	1.06739726848462e-06	0.520689672681765	0.993238036579891	0.00294666
protein_coding	OST4	ENSG00000228474.5	-1.64498719429299e-06	0.772187465012614	0.993238036579891	0.00294666
protein_coding	EMILIN1	ENSG00000138080.13	-1.39896728533475e-06	0.660458442519856	0.993238036579891	0.00294666
protein_coding	KHK	ENSG00000138030.12	-3.09718187058538e-08	0.839340273903356	0.993238036579891	0.00294666
protein_coding	CGREF1	ENSG00000138028.15	-3.34379592392013e-07	0.6189567048697	0.993238036579891	0.00294666
protein_coding	ABHD1	ENSG00000143994.13	8.88017298035283e-09	0.911270917947651	0.993238036579891	0.00294666
protein_coding	PREB	ENSG00000138073.13	-1.50646001512515e-06	0.479780499167369	0.993238036579891	0.00294666
protein_coding	TCF23	ENSG00000163792.6	-6.55686772167408e-09	0.940358887731313	0.993238036579891	0.00294666
protein_coding	SLC5A6	ENSG00000138074.14	1.43392615148186e-06	0.54517764743547	0.993238036579891	0.00294666
protein_coding	ATRAID	ENSG00000138085.16	-6.19396853715504e-06	0.190630143779772	0.993238036579891	0.00294666
protein_coding	CAD	ENSG00000084774.13	-4.65523275264797e-07	0.848176974150673	0.993238036579891	0.00294666
protein_coding	SLC30A3	ENSG00000115194.10	-6.27978570621686e-07	0.0382656522672546	0.993238036579891	0.00294666
protein_coding	DNAJC5G	ENSG00000163793.12	1.55931379289403e-07	0.490329864004504	0.993238036579891	0.00294666
protein_coding	TRIM54	ENSG00000138100.13	-2.70398779217598e-08	0.86556600247897	0.993238036579891	0.00294666
protein_coding	UCN	ENSG00000163794.6	7.69695356122876e-08	0.9224196782533	0.993238036579891	0.00294666
protein_coding	MPV17	ENSG00000115204.14	-7.51208953764464e-06	0.0444231621681875	0.993238036579891	0.00294666
protein_coding	GTF3C2	ENSG00000115207.13	-3.279613445239e-06	0.194131336795667	0.993238036579891	0.00294666
protein_coding	EIF2B4	ENSG00000115211.15	1.52998094562723e-06	0.641140689403331	0.993238036579891	0.00294666
protein_coding	SNX17	ENSG00000115234.10	1.211924888265e-06	0.790081370977224	0.993238036579891	0.00294666
protein_coding	ZNF513	ENSG00000163795.13	-3.76333751668425e-07	0.841093990837353	0.993238036579891	0.00294666
protein_coding	PPM1G	ENSG00000115241.10	7.1455196971996e-06	0.179569353627382	0.993238036579891	0.00294666
protein_coding	NRBP1	ENSG00000115216.13	1.99544556947811e-06	0.685677217994079	0.993238036579891	0.00294666
protein_coding	KRTCAP3	ENSG00000157992.12	-5.02185433631402e-08	0.803757161596202	0.993238036579891	0.00294666
protein_coding	IFT172	ENSG00000138002.14	-9.99177235935129e-07	0.508526676680918	0.993238036579891	0.00294666
protein_coding	FNDC4	ENSG00000115226.9	-6.23690857147517e-06	0.0494860000132026	0.993238036579891	0.00294666
protein_coding	GCKR	ENSG00000084734.8	1.64444704949243e-07	0.697610237479101	0.993238036579891	0.00294666
protein_coding	C2orf16	ENSG00000221843.4	1.07268127575961e-07	0.915602840327856	0.993238036579891	0.00294666
protein_coding	ZNF512	ENSG00000243943.9	1.22675570859101e-06	0.468407264747554	0.993238036579891	0.00294666
protein_coding	CCDC121	ENSG00000176714.9	2.75176517091412e-07	0.49515670699846	0.993238036579891	0.00294666
protein_coding	GPN1	ENSG00000198522.13	3.7623087160694e-08	0.992278933102319	0.998391436823949	0.000699153
protein_coding	SUPT7L	ENSG00000119760.15	2.05604537597202e-06	0.336032455768205	0.993238036579891	0.00294666
protein_coding	SLC4A1AP	ENSG00000163798.13	-7.74803456530279e-07	0.834381623073372	0.993238036579891	0.00294666
protein_coding	MRPL33	ENSG00000243147.7	1.55365395776842e-06	0.698559087600259	0.993238036579891	0.00294666
protein_coding	RBKS	ENSG00000171174.14	-7.91113438499536e-08	0.905894749635574	0.993238036579891	0.00294666
protein_coding	BABAM2	ENSG00000158019.20	4.49615227607314e-06	0.124655003146414	0.993238036579891	0.00294666
protein_coding	FOSL2	ENSG00000075426.11	-9.33087006694528e-06	0.0249832900643199	0.993238036579891	0.00294666
protein_coding	PLB1	ENSG00000163803.12	1.75272931463609e-07	0.642225575682536	0.993238036579891	0.00294666
protein_coding	PPP1CB	ENSG00000213639.9	-2.18019904399348e-07	0.970126209990128	0.993887452977303	0.00266279
protein_coding	SPDYA	ENSG00000163806.15	-2.11620833317969e-08	0.940367723916348	0.993238036579891	0.00294666
protein_coding	TRMT61B	ENSG00000171103.10	-6.87776004959564e-07	0.579384185340238	0.993238036579891	0.00294666
protein_coding	WDR43	ENSG00000163811.11	-5.94479005652185e-07	0.858959681148201	0.993238036579891	0.00294666
protein_coding	TOGARAM2	ENSG00000189350.12	3.530043669534e-08	0.990771759081491	0.997915060319779	0.000906423
protein_coding	PCARE	ENSG00000179270.6	-5.59181528125265e-09	0.940347705052816	0.993238036579891	0.00294666
protein_coding	CLIP4	ENSG00000115295.19	-4.78754339291948e-06	0.181430922487148	0.993238036579891	0.00294666
protein_coding	ALK	ENSG00000171094.17	-2.4488425840691e-08	0.955761713081452	0.993238036579891	0.00294666
protein_coding	YPEL5	ENSG00000119801.12	-3.09847080366217e-06	0.553526054600981	0.993238036579891	0.00294666
protein_coding	LBH	ENSG00000213626.12	-1.28537807458646e-06	0.492770299866233	0.993238036579891	0.00294666
protein_coding	LCLAT1	ENSG00000172954.13	-1.2226211213908e-06	0.398604547806478	0.993238036579891	0.00294666
protein_coding	CAPN13	ENSG00000162949.16	-4.97027435583125e-09	0.940350696457315	0.993238036579891	0.00294666
protein_coding	GALNT14	ENSG00000158089.14	-1.33348963634059e-06	0.380664016034247	0.993238036579891	0.00294666
protein_coding	CAPN14	ENSG00000214711.9	-1.60610310191262e-08	0.626363415047982	0.993238036579891	0.00294666
protein_coding	EHD3	ENSG00000013016.15	-4.28154359718793e-06	0.210654005271625	0.993238036579891	0.00294666
protein_coding	XDH	ENSG00000158125.9	1.49277255491907e-07	0.797821038057749	0.993238036579891	0.00294666
protein_coding	MEMO1	ENSG00000162959.13	-5.8564375549382e-07	0.667715664732119	0.993238036579891	0.00294666
protein_coding	DPY30	ENSG00000162961.13	-2.47137999779349e-06	0.486824560478171	0.993238036579891	0.00294666
protein_coding	SPAST	ENSG00000021574.12	-5.11699128206476e-06	0.0616305830723771	0.993238036579891	0.00294666
protein_coding	SLC30A6	ENSG00000152683.14	7.42736682616081e-07	0.748746172209301	0.993238036579891	0.00294666
protein_coding	NLRC4	ENSG00000091106.18	1.11885721554216e-07	0.839644505890754	0.993238036579891	0.00294666
protein_coding	YIPF4	ENSG00000119820.10	2.72378501794321e-06	0.523650310888321	0.993238036579891	0.00294666
protein_coding	BIRC6	ENSG00000115760.14	-1.74873497282828e-06	0.624690321763973	0.993238036579891	0.00294666
protein_coding	TTC27	ENSG00000018699.12	-3.14837226040661e-07	0.824924990062028	0.993238036579891	0.00294666
protein_coding	LTBP1	ENSG00000049323.15	-5.06404049415035e-06	0.345368002087779	0.993238036579891	0.00294666
protein_coding	RASGRP3	ENSG00000152689.17	4.60272679415952e-07	0.498720416822175	0.993238036579891	0.00294666
protein_coding	FAM98A	ENSG00000119812.18	-6.4967258765487e-07	0.832325092849822	0.993238036579891	0.00294666
protein_coding	CRIM1	ENSG00000150938.9	-9.11345266443294e-07	0.819682377989967	0.993238036579891	0.00294666
protein_coding	FEZ2	ENSG00000171055.14	-3.7135671632018e-06	0.313365734455959	0.993238036579891	0.00294666
protein_coding	VIT	ENSG00000205221.12	-1.53945089850497e-06	0.288995964004122	0.993238036579891	0.00294666
protein_coding	STRN	ENSG00000115808.11	3.74699724341559e-06	0.146470998306976	0.993238036579891	0.00294666
protein_coding	HEATR5B	ENSG00000008869.11	1.04726331172162e-06	0.495593498613549	0.993238036579891	0.00294666
protein_coding	GPATCH11	ENSG00000152133.14	-3.09847689266666e-07	0.930058230568554	0.993238036579891	0.00294666
protein_coding	EIF2AK2	ENSG00000055332.17	-3.39202371701923e-06	0.474880222623901	0.993238036579891	0.00294666
protein_coding	SULT6B1	ENSG00000138068.10	-4.94938409405481e-09	0.94034945421926	0.993238036579891	0.00294666
protein_coding	CEBPZOS	ENSG00000218739.9	-4.10424843437004e-06	0.181447556647051	0.993238036579891	0.00294666
protein_coding	CEBPZ	ENSG00000115816.14	4.69986138612274e-06	0.203873156156606	0.993238036579891	0.00294666
protein_coding	NDUFAF7	ENSG00000003509.15	4.12889070077909e-06	0.006002074014593	0.993238036579891	0.00294666
protein_coding	PRKD3	ENSG00000115825.9	1.89709246609412e-06	0.625597445116834	0.993238036579891	0.00294666
protein_coding	QPCT	ENSG00000115828.16	2.67723551460182e-07	0.898181506567262	0.993238036579891	0.00294666
protein_coding	CDC42EP3	ENSG00000163171.7	3.53594435474413e-06	0.20631103446286	0.993238036579891	0.00294666
protein_coding	RMDN2	ENSG00000115841.19	-2.12169563029926e-06	0.0850407525855593	0.993238036579891	0.00294666
protein_coding	CYP1B1	ENSG00000138061.11	-1.58378963961904e-06	0.662193417467507	0.993238036579891	0.00294666
protein_coding	ATL2	ENSG00000119787.13	8.56850782829685e-07	0.694590900672375	0.993238036579891	0.00294666
protein_coding	HNRNPLL	ENSG00000143889.15	-4.3243271698467e-06	0.0942075531605756	0.993238036579891	0.00294666
protein_coding	GALM	ENSG00000143891.16	1.31702092613085e-06	0.564704967069028	0.993238036579891	0.00294666
protein_coding	SRSF7	ENSG00000115875.18	0.740312112518812	0.000224899937406346	0.702988336629138	0.153052
protein_coding	GEMIN6	ENSG00000152147.10	3.68916632323181e-06	0.11854566126075	0.993238036579891	0.00294666
protein_coding	DHX57	ENSG00000163214.20	1.98515091492752e-06	0.197921653136856	0.993238036579891	0.00294666
protein_coding	MORN2	ENSG00000188010.13	-3.2305062964143e-06	0.0677537987838084	0.993238036579891	0.00294666
protein_coding	ARHGEF33	ENSG00000214694.11	2.69129167294939e-07	0.536411410150772	0.993238036579891	0.00294666
protein_coding	SOS1	ENSG00000115904.12	-4.5957873826945e-06	0.313820055787133	0.993238036579891	0.00294666
protein_coding	MAP4K3	ENSG00000011566.14	-8.60441742965937e-07	0.715671213539348	0.993238036579891	0.00294666
protein_coding	TMEM178A	ENSG00000152154.10	-1.6223676838334e-07	0.849996513151118	0.993238036579891	0.00294666
protein_coding	THUMPD2	ENSG00000138050.14	8.5281096957139e-07	0.511904732141012	0.993238036579891	0.00294666
protein_coding	SLC8A1	ENSG00000183023.18	-7.79128316442452e-07	0.677881262402963	0.993238036579891	0.00294666
protein_coding	PKDCC	ENSG00000162878.12	-1.68261256735909e-08	0.992568973066169	0.998391436823949	0.000699153
protein_coding	EML4	ENSG00000143924.18	-1.31889712272242e-06	0.627817852841788	0.993238036579891	0.00294666
protein_coding	COX7A2L	ENSG00000115944.14	6.51212626469973e-06	0.221719292999302	0.993238036579891	0.00294666
protein_coding	MTA3	ENSG00000057935.13	-1.26773835816167e-06	0.670795100625628	0.993238036579891	0.00294666
protein_coding	OXER1	ENSG00000162881.6	-2.5729295142949e-07	0.56954281777427	0.993238036579891	0.00294666
protein_coding	HAAO	ENSG00000162882.14	-3.95845936003189e-07	0.644414700051025	0.993238036579891	0.00294666
protein_coding	ZFP36L2	ENSG00000152518.7	1.91502985192132e-06	0.474483233623372	0.993238036579891	0.00294666
protein_coding	THADA	ENSG00000115970.18	1.96107700332084e-06	0.417447753559621	0.993238036579891	0.00294666
protein_coding	PLEKHH2	ENSG00000152527.13	-4.55246492562745e-07	0.737875456731893	0.993238036579891	0.00294666
protein_coding	C1GALT1C1L	ENSG00000223658.7	1.68224649493108e-07	0.577165403375973	0.993238036579891	0.00294666
protein_coding	DYNC2LI1	ENSG00000138036.18	9.15997238122051e-07	0.666205034521354	0.993238036579891	0.00294666
protein_coding	ABCG8	ENSG00000143921.7	-3.88605661314568e-08	0.866725189799651	0.993238036579891	0.00294666
protein_coding	LRPPRC	ENSG00000138095.18	8.75043173308569e-07	0.834757266023187	0.993238036579891	0.00294666
protein_coding	PPM1B	ENSG00000138032.20	6.12560498825827e-07	0.780038608558334	0.993238036579891	0.00294666
protein_coding	PREPL	ENSG00000138078.15	-5.80198419834112e-06	0.210219649933824	0.993238036579891	0.00294666
protein_coding	CAMKMT	ENSG00000143919.14	-1.78527004914084e-07	0.826844499256351	0.993238036579891	0.00294666
protein_coding	SIX3	ENSG00000138083.4	6.96055353785935e-07	0.279007279637059	0.993238036579891	0.00294666
protein_coding	SIX2	ENSG00000170577.7	-1.34886499932389e-06	0.679200880038039	0.993238036579891	0.00294666
protein_coding	SRBD1	ENSG00000068784.12	-5.11209096073275e-07	0.735466305851029	0.993238036579891	0.00294666
protein_coding	PRKCE	ENSG00000171132.13	-1.95214954467851e-06	0.4156086115099	0.993238036579891	0.00294666
protein_coding	EPAS1	ENSG00000116016.13	3.11939857868882e-06	0.360423178440229	0.993238036579891	0.00294666
protein_coding	ATP6V1E2	ENSG00000250565.6	-5.21923785014221e-07	0.722847600222364	0.993238036579891	0.00294666
protein_coding	RHOQ	ENSG00000119729.11	-1.90548249296026e-06	0.680234626631286	0.993238036579891	0.00294666
protein_coding	PIGF	ENSG00000151665.12	1.15153971590105e-06	0.577579621651161	0.993238036579891	0.00294666
protein_coding	CRIPT	ENSG00000119878.5	5.14322080756167e-06	0.101091996491125	0.993238036579891	0.00294666
protein_coding	SOCS5	ENSG00000171150.8	7.38277432932084e-07	0.816432301968621	0.993238036579891	0.00294666
protein_coding	MCFD2	ENSG00000180398.12	-8.01360062039633e-08	0.983771972552117	0.996839140305965	0.00137492
protein_coding	TTC7A	ENSG00000068724.15	-2.76788941773547e-06	0.23734639453966	0.993238036579891	0.00294666
protein_coding	STPG4	ENSG00000239605.10	-4.94742350913053e-09	0.940346977933732	0.993238036579891	0.00294666
protein_coding	CALM2	ENSG00000143933.16	2.17193182004633e-06	0.623826253588314	0.993238036579891	0.00294666
protein_coding	EPCAM	ENSG00000119888.10	-2.3649655370914e-08	0.937648245596311	0.993238036579891	0.00294666
protein_coding	MSH2	ENSG00000095002.14	3.62871098722498e-06	0.0794349739668758	0.993238036579891	0.00294666
protein_coding	KCNK12	ENSG00000184261.4	4.60744616109801e-07	0.0907566993775403	0.993238036579891	0.00294666
protein_coding	MSH6	ENSG00000116062.14	2.11483733881215e-06	0.580015592860231	0.993238036579891	0.00294666
protein_coding	FBXO11	ENSG00000138081.20	-4.21291787440423e-06	0.287849499576899	0.993238036579891	0.00294666
protein_coding	FOXN2	ENSG00000170802.15	1.75218391420414e-07	0.903431814473295	0.993238036579891	0.00294666
protein_coding	PPP1R21	ENSG00000162869.15	1.79337235808206e-06	0.427863206219263	0.993238036579891	0.00294666
protein_coding	STON1	ENSG00000243244.6	-5.15055182121433e-07	0.86176542510915	0.993238036579891	0.00294666
protein_coding	STON1-GTF2A1L	ENSG00000068781.21	1.50956649778375e-07	0.507978569991567	0.993238036579891	0.00294666
protein_coding	GTF2A1L	ENSG00000242441.7	-8.72564352237377e-08	0.94036041337519	0.993238036579891	0.00294666
protein_coding	AC073082.1	ENSG00000279956.1	1.54600272507868e-07	0.527509782686226	0.993238036579891	0.00294666
protein_coding	LHCGR	ENSG00000138039.14	-2.94019141601356e-08	0.953918633447819	0.993238036579891	0.00294666
protein_coding	NRXN1	ENSG00000179915.22	7.56985424577409e-08	0.958101033386957	0.993238036579891	0.00294666
protein_coding	ASB3	ENSG00000115239.21	3.86593209492772e-07	0.763643565854615	0.993238036579891	0.00294666
protein_coding	CHAC2	ENSG00000143942.4	4.84360439942519e-08	0.984042300362589	0.996845890277339	0.00137198
protein_coding	ERLEC1	ENSG00000068912.13	2.67668704139277e-07	0.948090608864416	0.993238036579891	0.00294666
protein_coding	GPR75	ENSG00000119737.5	-4.97027435583125e-09	0.940350696457315	0.993238036579891	0.00294666
protein_coding	PSME4	ENSG00000068878.14	-1.66261567445689e-06	0.66439828574993	0.993238036579891	0.00294666
protein_coding	ACYP2	ENSG00000170634.12	-1.13763955616993e-07	0.949141924341104	0.993238036579891	0.00294666
protein_coding	C2orf73	ENSG00000177994.15	-1.72738528085244e-08	0.940350770383372	0.993238036579891	0.00294666
protein_coding	SPTBN1	ENSG00000115306.15	-7.76586954993347e-08	0.99022950056197	0.997915060319779	0.000906423
protein_coding	EML6	ENSG00000214595.11	-8.27999793196104e-07	0.118716481840291	0.993238036579891	0.00294666
protein_coding	RTN4	ENSG00000115310.17	1.25218851230893e-06	0.877636841920988	0.993238036579891	0.00294666
protein_coding	CLHC1	ENSG00000162994.15	1.51690592417043e-07	0.9034628546721	0.993238036579891	0.00294666
protein_coding	RPS27A	ENSG00000143947.13	-4.93141148883986e-06	0.526413251430578	0.993238036579891	0.00294666
protein_coding	MTIF2	ENSG00000085760.14	-8.69388653819725e-07	0.789716890518751	0.993238036579891	0.00294666
protein_coding	CCDC88A	ENSG00000115355.16	2.04714049077884e-06	0.5896899990771	0.993238036579891	0.00294666
protein_coding	CFAP36	ENSG00000163001.11	3.06381465871081e-06	0.363931693676913	0.993238036579891	0.00294666
protein_coding	PPP4R3B	ENSG00000275052.4	-3.38255443893001e-06	0.363380558509732	0.993238036579891	0.00294666
protein_coding	PNPT1	ENSG00000138035.14	1.40175170369711e-06	0.365530472935326	0.993238036579891	0.00294666
protein_coding	EFEMP1	ENSG00000115380.19	2.09288368714708e-06	0.435733980060771	0.993238036579891	0.00294666
protein_coding	VRK2	ENSG00000028116.17	1.08862473451326e-06	0.637363196167605	0.993238036579891	0.00294666
protein_coding	FANCL	ENSG00000115392.11	-1.78919710910914e-06	0.225128037434059	0.993238036579891	0.00294666
protein_coding	BCL11A	ENSG00000119866.21	-1.14095555250485e-06	0.286693502375031	0.993238036579891	0.00294666
protein_coding	PAPOLG	ENSG00000115421.12	-1.4600424553135e-06	0.392671272601866	0.993238036579891	0.00294666
protein_coding	REL	ENSG00000162924.14	-1.25118280846081e-06	0.236172849226331	0.993238036579891	0.00294666
protein_coding	PUS10	ENSG00000162927.13	-1.18906090387835e-06	0.227880419869841	0.993238036579891	0.00294666
protein_coding	PEX13	ENSG00000162928.8	-2.16246617205964e-06	0.202041045543255	0.993238036579891	0.00294666
protein_coding	KIAA1841	ENSG00000162929.13	-8.34596260589235e-07	0.579038505776745	0.993238036579891	0.00294666
protein_coding	C2orf74	ENSG00000237651.6	6.42297050529103e-08	0.832419559694918	0.993238036579891	0.00294666
protein_coding	USP34	ENSG00000115464.14	-1.60082793170582e-06	0.749575586848409	0.993238036579891	0.00294666
protein_coding	XPO1	ENSG00000082898.16	3.24363384567493e-06	0.405743342202173	0.993238036579891	0.00294666
protein_coding	FAM161A	ENSG00000170264.12	-2.00803373224359e-06	0.200934995083954	0.993238036579891	0.00294666
protein_coding	CCT4	ENSG00000115484.14	1.22306605785857e-05	0.0591000738072237	0.993238036579891	0.00294666
protein_coding	COMMD1	ENSG00000173163.10	-1.57257718326019e-06	0.509501909074784	0.993238036579891	0.00294666
protein_coding	B3GNT2	ENSG00000170340.10	7.04171658371141e-07	0.771580247016659	0.993238036579891	0.00294666
protein_coding	TMEM17	ENSG00000186889.9	1.16595642119626e-06	0.106564426474895	0.993238036579891	0.00294666
protein_coding	EHBP1	ENSG00000115504.14	1.89366280982451e-06	0.584170943078494	0.993238036579891	0.00294666
protein_coding	OTX1	ENSG00000115507.9	-3.63265799776047e-07	0.949634524743054	0.993238036579891	0.00294666
protein_coding	WDPCP	ENSG00000143951.15	4.52857392055922e-08	0.975552736038106	0.994887506081788	0.00222602
protein_coding	MDH1	ENSG00000014641.17	5.49997918017597e-06	0.210064835522973	0.993238036579891	0.00294666
protein_coding	UGP2	ENSG00000169764.15	-5.54868595630939e-06	0.199119653107914	0.993238036579891	0.00294666
protein_coding	VPS54	ENSG00000143952.19	2.86986931497086e-06	0.100451447236285	0.993238036579891	0.00294666
protein_coding	PELI1	ENSG00000197329.11	-2.52886503370995e-06	0.0780325769087719	0.993238036579891	0.00294666
protein_coding	LGALSL	ENSG00000119862.12	-1.67244310781527e-06	0.0779124288236577	0.993238036579891	0.00294666
protein_coding	AFTPH	ENSG00000119844.15	1.76811555205125e-06	0.557335164234105	0.993238036579891	0.00294666
protein_coding	SERTAD2	ENSG00000179833.4	-1.19006049649432e-06	0.764798220921808	0.993238036579891	0.00294666
protein_coding	SLC1A4	ENSG00000115902.10	1.92002402551052e-06	0.383919018962258	0.993238036579891	0.00294666
protein_coding	CEP68	ENSG00000011523.13	-2.6078408484767e-06	0.423127999298843	0.993238036579891	0.00294666
protein_coding	RAB1A	ENSG00000138069.17	3.04375506828538e-06	0.631477077954387	0.993238036579891	0.00294666
protein_coding	ACTR2	ENSG00000138071.13	5.76790384903103e-06	0.421245238159459	0.993238036579891	0.00294666
protein_coding	SPRED2	ENSG00000198369.9	-1.8713851087722e-06	0.282958560721809	0.993238036579891	0.00294666
protein_coding	MEIS1	ENSG00000143995.19	-3.00964041442013e-07	0.485614910597316	0.993238036579891	0.00294666
protein_coding	ETAA1	ENSG00000143971.8	1.53148868057783e-06	0.219118221086964	0.993238036579891	0.00294666
protein_coding	C1D	ENSG00000197223.11	6.37000095353525e-07	0.754169791008243	0.993238036579891	0.00294666
protein_coding	WDR92	ENSG00000243667.6	2.32532347611551e-06	0.214082820334557	0.993238036579891	0.00294666
protein_coding	PNO1	ENSG00000115946.7	3.71009921997054e-06	0.0724309480844477	0.993238036579891	0.00294666
protein_coding	PPP3R1	ENSG00000221823.10	-4.82062204611277e-06	0.311267527014462	0.993238036579891	0.00294666
protein_coding	CNRIP1	ENSG00000119865.8	1.56936975415497e-06	0.708656768815227	0.993238036579891	0.00294666
protein_coding	PLEK	ENSG00000115956.9	-4.18189285244702e-07	0.940374928757402	0.993238036579891	0.00294666
protein_coding	FBXO48	ENSG00000204923.3	-8.05103105262515e-07	0.38961552665439	0.993238036579891	0.00294666
protein_coding	APLF	ENSG00000169621.9	-8.4618310495231e-08	0.962706333253511	0.993238036579891	0.00294666
protein_coding	ARHGAP25	ENSG00000163219.11	1.19162180870705e-07	0.820532468132657	0.993238036579891	0.00294666
protein_coding	GKN1	ENSG00000169605.5	-6.5164179718842e-08	0.940352332796959	0.993238036579891	0.00294666
protein_coding	ANTXR1	ENSG00000169604.19	-6.52643049863315e-07	0.844487581364294	0.993238036579891	0.00294666
protein_coding	GFPT1	ENSG00000198380.12	-2.53900027687626e-06	0.455763170210222	0.993238036579891	0.00294666
protein_coding	NFU1	ENSG00000169599.12	-3.08746341706448e-06	0.496243848268174	0.993238036579891	0.00294666
protein_coding	AAK1	ENSG00000115977.18	1.68265024625025e-06	0.646016518058846	0.993238036579891	0.00294666
protein_coding	ANXA4	ENSG00000196975.15	1.13584626886384e-06	0.656768501222643	0.993238036579891	0.00294666
protein_coding	GMCL1	ENSG00000087338.4	2.92196675279012e-06	0.237518809842221	0.993238036579891	0.00294666
protein_coding	SNRNP27	ENSG00000124380.10	-1.09066742391523e-05	0.0568431273518994	0.993238036579891	0.00294666
protein_coding	MXD1	ENSG00000059728.10	-4.36411760871035e-07	0.766386380247659	0.993238036579891	0.00294666
protein_coding	ASPRV1	ENSG00000244617.2	-2.81224276350942e-07	0.496617579152309	0.993238036579891	0.00294666
protein_coding	PCBP1	ENSG00000169564.6	-4.60722570697571e-06	0.557611108571771	0.993238036579891	0.00294666
protein_coding	C2orf42	ENSG00000115998.7	-1.91333816008059e-06	0.0657985934789313	0.993238036579891	0.00294666
protein_coding	TIA1	ENSG00000116001.15	9.34494752141384e-08	0.974046446775652	0.994766887415157	0.00227868
protein_coding	PCYOX1	ENSG00000116005.11	-3.25001131029088e-06	0.422717328922423	0.993238036579891	0.00294666
protein_coding	SNRPG	ENSG00000143977.13	1.74290516411636e-06	0.584079264160622	0.993238036579891	0.00294666
protein_coding	FAM136A	ENSG00000035141.7	-4.31341068296685e-07	0.885159349196287	0.993238036579891	0.00294666
protein_coding	ADD2	ENSG00000075340.22	-9.8251445545757e-09	0.940354075342258	0.993238036579891	0.00294666
protein_coding	VAX2	ENSG00000116035.3	2.8719565917277e-07	0.24423101765098	0.993238036579891	0.00294666
protein_coding	ATP6V1B1	ENSG00000116039.12	1.21615692818942e-07	0.608842098429482	0.993238036579891	0.00294666
protein_coding	AC007040.2	ENSG00000258881.6	-2.67020247230484e-08	0.698306620243529	0.993238036579891	0.00294666
protein_coding	ANKRD53	ENSG00000144031.11	4.40342325604698e-07	0.473418431184412	0.993238036579891	0.00294666
protein_coding	TEX261	ENSG00000144043.11	-1.50550470893019e-05	0.00866458558897585	0.993238036579891	0.00294666
protein_coding	NAGK	ENSG00000124357.12	2.16325512221572e-06	0.62928521986701	0.993238036579891	0.00294666
protein_coding	MCEE	ENSG00000124370.10	3.98555016852115e-07	0.742775663769233	0.993238036579891	0.00294666
protein_coding	MPHOSPH10	ENSG00000124383.8	1.05943680133759e-08	0.999322931210495	0.999721905956338	0.000120792
protein_coding	PAIP2B	ENSG00000124374.8	-9.77297141572804e-08	0.975301056448255	0.994887506081788	0.00222602
protein_coding	ZNF638	ENSG00000075292.18	-2.93821368602298e-06	0.541207663619646	0.993238036579891	0.00294666
protein_coding	DYSF	ENSG00000135636.13	-1.16441452303824e-07	0.575322367098445	0.993238036579891	0.00294666
protein_coding	CYP26B1	ENSG00000003137.8	-2.02446733725042e-06	0.239454036015073	0.993238036579891	0.00294666
protein_coding	EXOC6B	ENSG00000144036.15	-5.6298500073893e-06	0.0478304929073519	0.993238036579891	0.00294666
protein_coding	SPR	ENSG00000116096.5	-1.16171601573219e-08	0.994955219496155	0.99863003101784	0.000595378
protein_coding	EMX1	ENSG00000135638.13	-6.59514536094323e-09	0.9403530440991	0.993238036579891	0.00294666
protein_coding	SFXN5	ENSG00000144040.12	-3.5165614777687e-07	0.841644269655338	0.993238036579891	0.00294666
protein_coding	RAB11FIP5	ENSG00000135631.16	-5.23622604628983e-06	0.304015591172641	0.993238036579891	0.00294666
protein_coding	SMYD5	ENSG00000135632.11	1.07834659548264e-06	0.386886143750393	0.993238036579891	0.00294666
protein_coding	PRADC1	ENSG00000135617.3	1.34044842907338e-06	0.355579179496331	0.993238036579891	0.00294666
protein_coding	CCT7	ENSG00000135624.15	-2.32055338727585e-06	0.631000835264151	0.993238036579891	0.00294666
[truncated: 14,195 more rows]
