# Supplementary material for: RNA-Seq of Gingival Fibroblasts Grown on Collagen Membranes and Hyaluronic Acid
Source: J Funct Biomater. 2026 Jan 23;17(2):57. doi: 10.3390/jfb17020057 (PMC12942325; doi:10.3390/jfb17020057)
Supplement: Supplementary file 1 [file jfb-17-00057-s001.zip › Tables S1 Membranes versus TCS/Prepared for volcano/Jason_vs_TCS_paired_lfcShrink_apeglm_DESeq2results_GeneSymbols_GeneTypes_forVolcano.txt]

GeneType	GeneSymbol	ENSG	log2FoldChange	pvalue	padj	minus_log10_padj
protein_coding	SAMD11	ENSG00000187634.11	7.59174489016186e-07	0.247223488627721	0.998802925477002	0.000520194
protein_coding	NOC2L	ENSG00000188976.10	1.06407940453494e-06	0.727568235782804	0.998802925477002	0.000520194
protein_coding	KLHL17	ENSG00000187961.13	2.94425944724502e-07	0.921860920950678	0.998802925477002	0.000520194
protein_coding	PLEKHN1	ENSG00000187583.10	-6.0894374172685e-07	0.53033105103725	0.998802925477002	0.000520194
protein_coding	PERM1	ENSG00000187642.9	1.00913175595934e-07	0.992188468670689	0.998802925477002	0.000520194
protein_coding	HES4	ENSG00000188290.10	-1.17300593196225e-07	0.612145548532232	0.998802925477002	0.000520194
protein_coding	ISG15	ENSG00000187608.9	-7.90703908220372e-07	0.691320276024486	0.998802925477002	0.000520194
protein_coding	AGRN	ENSG00000188157.14	-6.4737442133046e-07	0.397898059374839	0.998802925477002	0.000520194
protein_coding	RNF223	ENSG00000237330.2	-1.82746461782091e-07	0.886641983909356	0.998802925477002	0.000520194
protein_coding	C1orf159	ENSG00000131591.17	2.28965552723456e-07	0.829331720867627	0.998802925477002	0.000520194
protein_coding	TTLL10	ENSG00000162571.13	-2.59728685245825e-08	0.99218960245865	0.998802925477002	0.000520194
protein_coding	TNFRSF18	ENSG00000186891.13	1.16939905916901e-07	0.867072363123426	0.998802925477002	0.000520194
protein_coding	TNFRSF4	ENSG00000186827.10	-1.59114756924865e-08	0.992177951951675	0.998802925477002	0.000520194
protein_coding	SDF4	ENSG00000078808.16	2.52301091849728e-06	0.736783976894849	0.998802925477002	0.000520194
protein_coding	B3GALT6	ENSG00000176022.5	-1.87409945437032e-06	0.640560275799387	0.998802925477002	0.000520194
protein_coding	C1QTNF12	ENSG00000184163.3	1.36709513328981e-07	0.707618588780834	0.998802925477002	0.000520194
protein_coding	UBE2J2	ENSG00000160087.20	4.2091870564733e-06	0.315812917873696	0.998802925477002	0.000520194
protein_coding	SCNN1D	ENSG00000162572.20	-2.42004543943562e-06	0.0219751804065793	0.998802925477002	0.000520194
protein_coding	ACAP3	ENSG00000131584.18	-5.82606235700777e-08	0.97934891391586	0.998802925477002	0.000520194
protein_coding	PUSL1	ENSG00000169972.11	3.58263163560857e-06	0.0171780250318335	0.998802925477002	0.000520194
protein_coding	INTS11	ENSG00000127054.20	9.84845461391767e-07	0.777793479257841	0.998802925477002	0.000520194
protein_coding	CPTP	ENSG00000224051.6	2.26659893298638e-06	0.456770142395236	0.998802925477002	0.000520194
protein_coding	TAS1R3	ENSG00000169962.4	6.97860287316208e-08	0.730979222454512	0.998802925477002	0.000520194
protein_coding	DVL1	ENSG00000107404.19	-5.66899106854884e-06	0.241976251133619	0.998802925477002	0.000520194
protein_coding	MXRA8	ENSG00000162576.16	2.18411697827437e-06	0.701901993176281	0.998802925477002	0.000520194
protein_coding	AURKAIP1	ENSG00000175756.13	-6.40185326875675e-06	0.30056033263697	0.998802925477002	0.000520194
protein_coding	CCNL2	ENSG00000221978.11	-4.34759831721491e-06	0.228724022238876	0.998802925477002	0.000520194
protein_coding	MRPL20	ENSG00000242485.5	4.22473773801544e-06	0.332779618141568	0.998802925477002	0.000520194
protein_coding	ANKRD65	ENSG00000235098.8	1.62162845399588e-06	0.305193033371982	0.998802925477002	0.000520194
protein_coding	VWA1	ENSG00000179403.11	1.34164019407862e-06	0.118521716619	0.998802925477002	0.000520194
protein_coding	ATAD3C	ENSG00000215915.9	-1.76380696096583e-07	0.746911695210762	0.998802925477002	0.000520194
protein_coding	ATAD3B	ENSG00000160072.19	7.39027542462461e-07	0.566875350988595	0.998802925477002	0.000520194
protein_coding	ATAD3A	ENSG00000197785.13	1.12349913942049e-06	0.67664452987924	0.998802925477002	0.000520194
protein_coding	TMEM240	ENSG00000205090.8	-6.83694034784909e-07	0.380114835581096	0.998802925477002	0.000520194
protein_coding	SSU72	ENSG00000160075.11	1.31016046839654e-06	0.734942481023966	0.998802925477002	0.000520194
protein_coding	FNDC10	ENSG00000228594.3	2.12412137787186e-06	0.305195489239997	0.998802925477002	0.000520194
protein_coding	MIB2	ENSG00000197530.12	-1.10324202809735e-06	0.54673716002247	0.998802925477002	0.000520194
protein_coding	CDK11B	ENSG00000248333.8	4.21273393860936e-06	0.124727230834432	0.998802925477002	0.000520194
protein_coding	SLC35E2B	ENSG00000189339.11	4.98639359935784e-08	0.981210035114249	0.998802925477002	0.000520194
protein_coding	CDK11A	ENSG00000008128.22	-1.11412777704426e-07	0.794185635652515	0.998802925477002	0.000520194
protein_coding	SLC35E2A	ENSG00000215790.7	-5.08126367588413e-06	0.20977507730118	0.998802925477002	0.000520194
protein_coding	NADK	ENSG00000008130.15	1.16649140523147e-06	0.606613430381789	0.998802925477002	0.000520194
protein_coding	GNB1	ENSG00000078369.17	6.24687091538697e-06	0.449176393668415	0.998802925477002	0.000520194
protein_coding	CALML6	ENSG00000169885.9	-6.40156161614544e-09	0.992192372912857	0.998802925477002	0.000520194
protein_coding	TMEM52	ENSG00000178821.12	-2.34807031782068e-08	0.992176138427279	0.998802925477002	0.000520194
protein_coding	CFAP74	ENSG00000142609.18	1.12623831738798e-07	0.546994548758245	0.998802925477002	0.000520194
protein_coding	PRKCZ	ENSG00000067606.16	-1.01895839298657e-06	0.340212282743092	0.998802925477002	0.000520194
protein_coding	FAAP20	ENSG00000162585.16	2.56895412253875e-06	0.489886179772106	0.998802925477002	0.000520194
protein_coding	SKI	ENSG00000157933.9	6.22964447029463e-06	0.414700768024378	0.998802925477002	0.000520194
protein_coding	MORN1	ENSG00000116151.13	-4.05335878637338e-07	0.565227733706563	0.998802925477002	0.000520194
protein_coding	RER1	ENSG00000157916.19	4.05673639036364e-06	0.389770415183495	0.998802925477002	0.000520194
protein_coding	PEX10	ENSG00000157911.10	-2.50455863473316e-06	0.467980539779833	0.998802925477002	0.000520194
protein_coding	PLCH2	ENSG00000149527.17	-4.58180664785038e-08	0.992173799963898	0.998802925477002	0.000520194
protein_coding	PANK4	ENSG00000157881.13	-2.2558942054921e-07	0.573729298716792	0.998802925477002	0.000520194
protein_coding	TNFRSF14	ENSG00000157873.17	-8.01669886928539e-07	0.74349805359907	0.998802925477002	0.000520194
protein_coding	PRXL2B	ENSG00000157870.15	5.75649822540463e-06	0.0817265913454096	0.998802925477002	0.000520194
protein_coding	MMEL1	ENSG00000142606.15	8.37713359667467e-08	0.899821444379724	0.998802925477002	0.000520194
protein_coding	TTC34	ENSG00000215912.12	-1.10789410162628e-07	0.844897805307686	0.998802925477002	0.000520194
protein_coding	PRDM16	ENSG00000142611.16	-1.0122218489324e-06	0.811222019650848	0.998802925477002	0.000520194
protein_coding	ARHGEF16	ENSG00000130762.14	-6.44861476790977e-09	0.992182443823561	0.998802925477002	0.000520194
protein_coding	MEGF6	ENSG00000162591.15	-4.03667474831416e-07	0.844719364575803	0.998802925477002	0.000520194
protein_coding	TPRG1L	ENSG00000158109.14	-1.25886214572113e-05	0.0379196818626068	0.998802925477002	0.000520194
protein_coding	WRAP73	ENSG00000116213.15	2.25442318348516e-07	0.91940000014914	0.998802925477002	0.000520194
protein_coding	TP73	ENSG00000078900.14	-2.85493533496661e-08	0.89308251421933	0.998802925477002	0.000520194
protein_coding	CCDC27	ENSG00000162592.9	-4.97529429229804e-08	0.571221439112467	0.998802925477002	0.000520194
protein_coding	SMIM1	ENSG00000235169.8	4.01908115750241e-07	0.479081194431394	0.998802925477002	0.000520194
protein_coding	LRRC47	ENSG00000130764.9	4.65614355987703e-06	0.286295359153483	0.998802925477002	0.000520194
protein_coding	CEP104	ENSG00000116198.12	-2.20713819096306e-06	0.389845162385743	0.998802925477002	0.000520194
protein_coding	DFFB	ENSG00000169598.15	3.14810242812491e-06	0.205828039952374	0.998802925477002	0.000520194
protein_coding	C1orf174	ENSG00000198912.10	7.63080165966005e-07	0.784404344840566	0.998802925477002	0.000520194
protein_coding	AJAP1	ENSG00000196581.10	-1.12980974632143e-06	0.141871798842943	0.998802925477002	0.000520194
protein_coding	NPHP4	ENSG00000131697.17	-2.23065939745122e-07	0.870380673371409	0.998802925477002	0.000520194
protein_coding	KCNAB2	ENSG00000069424.14	-9.54706444924148e-07	0.498929476324851	0.998802925477002	0.000520194
protein_coding	CHD5	ENSG00000116254.17	-5.08214445134006e-08	0.848078477944241	0.998802925477002	0.000520194
protein_coding	RPL22	ENSG00000116251.10	-4.20424840966105e-07	0.940669176594969	0.998802925477002	0.000520194
protein_coding	RNF207	ENSG00000158286.12	-1.28418880319293e-07	0.770183541312512	0.998802925477002	0.000520194
protein_coding	ICMT	ENSG00000116237.15	2.98886299669807e-06	0.510951899397024	0.998802925477002	0.000520194
protein_coding	GPR153	ENSG00000158292.6	-1.34982863191268e-06	0.550700221841234	0.998802925477002	0.000520194
protein_coding	ACOT7	ENSG00000097021.19	3.84606496954724e-06	0.201834007101379	0.998802925477002	0.000520194
protein_coding	HES2	ENSG00000069812.11	1.03203701788656e-07	0.788887246321896	0.998802925477002	0.000520194
protein_coding	ESPN	ENSG00000187017.16	-7.52583234271721e-08	0.992186736345865	0.998802925477002	0.000520194
protein_coding	TNFRSF25	ENSG00000215788.10	-8.43801322700253e-08	0.918134359485694	0.998802925477002	0.000520194
protein_coding	PLEKHG5	ENSG00000171680.21	-1.01268292095509e-06	0.631116113444244	0.998802925477002	0.000520194
protein_coding	NOL9	ENSG00000162408.10	-1.93753219700858e-06	0.481013759935556	0.998802925477002	0.000520194
protein_coding	TAS1R1	ENSG00000173662.20	3.07800556141932e-07	0.376511685828318	0.998802925477002	0.000520194
protein_coding	ZBTB48	ENSG00000204859.12	-2.16052529751665e-07	0.754345609123728	0.998802925477002	0.000520194
protein_coding	KLHL21	ENSG00000162413.16	6.30692007614121e-06	0.0843168024083321	0.998802925477002	0.000520194
protein_coding	PHF13	ENSG00000116273.5	9.41730753697369e-07	0.799772270620386	0.998802925477002	0.000520194
protein_coding	THAP3	ENSG00000041988.15	1.74995189538978e-06	0.464412768377546	0.998802925477002	0.000520194
protein_coding	DNAJC11	ENSG00000007923.15	4.85010492116089e-06	0.0932475827040416	0.998802925477002	0.000520194
protein_coding	CAMTA1	ENSG00000171735.18	6.33318296446208e-06	0.20868572871134	0.998802925477002	0.000520194
protein_coding	VAMP3	ENSG00000049245.12	-1.92724808584322e-07	0.963381976687537	0.998802925477002	0.000520194
protein_coding	PER3	ENSG00000049246.14	-1.2843125939267e-06	0.65073592967686	0.998802925477002	0.000520194
protein_coding	UTS2	ENSG00000049247.13	2.68511918639175e-08	0.992190262933668	0.998802925477002	0.000520194
protein_coding	TNFRSF9	ENSG00000049249.8	-1.26202163536736e-07	0.734870779042144	0.998802925477002	0.000520194
protein_coding	PARK7	ENSG00000116288.12	1.36186108879891e-06	0.818274405396786	0.998802925477002	0.000520194
protein_coding	ERRFI1	ENSG00000116285.12	-4.62075004929539e-07	0.861472995065282	0.998802925477002	0.000520194
protein_coding	SLC45A1	ENSG00000162426.14	2.14204231487389e-07	0.768695189540356	0.998802925477002	0.000520194
protein_coding	RERE	ENSG00000142599.17	1.81117929218522e-06	0.619619971989139	0.998802925477002	0.000520194
protein_coding	ENO1	ENSG00000074800.15	1.29360481277154e-06	0.825644181464465	0.998802925477002	0.000520194
protein_coding	SLC2A5	ENSG00000142583.17	-1.06969288889674e-07	0.754796753749027	0.998802925477002	0.000520194
protein_coding	GPR157	ENSG00000180758.11	8.02812752388285e-07	0.578366517406192	0.998802925477002	0.000520194
protein_coding	H6PD	ENSG00000049239.12	2.42456253333368e-06	0.539770659167311	0.998802925477002	0.000520194
protein_coding	SPSB1	ENSG00000171621.13	-3.50973644605011e-06	0.236782827627225	0.998802925477002	0.000520194
protein_coding	SLC25A33	ENSG00000171612.6	-1.86870785633562e-06	0.18062405638453	0.998802925477002	0.000520194
protein_coding	TMEM201	ENSG00000188807.12	2.13006240102915e-06	0.185702063995433	0.998802925477002	0.000520194
protein_coding	PIK3CD	ENSG00000171608.15	2.08587754383504e-06	0.404288791030228	0.998802925477002	0.000520194
protein_coding	CLSTN1	ENSG00000171603.17	-6.63306497687921e-06	0.237750850747304	0.998802925477002	0.000520194
protein_coding	CTNNBIP1	ENSG00000178585.14	3.80934566721068e-06	0.138035595882207	0.998802925477002	0.000520194
protein_coding	LZIC	ENSG00000162441.11	3.78781438754531e-07	0.892955537690009	0.998802925477002	0.000520194
protein_coding	NMNAT1	ENSG00000173614.13	7.32781458740049e-07	0.68272771213199	0.998802925477002	0.000520194
protein_coding	UBE4B	ENSG00000130939.18	4.20238081344811e-06	0.223427617651759	0.998802925477002	0.000520194
protein_coding	KIF1B	ENSG00000054523.17	-1.46913043451448e-06	0.689886077504836	0.998802925477002	0.000520194
protein_coding	PGD	ENSG00000142657.20	4.87639948722889e-06	0.323296911111442	0.998802925477002	0.000520194
protein_coding	CENPS	ENSG00000175279.21	9.37567250042218e-07	0.598813328236549	0.998802925477002	0.000520194
protein_coding	CORT	ENSG00000241563.3	-9.47713519871071e-09	0.992191219499717	0.998802925477002	0.000520194
protein_coding	DFFA	ENSG00000160049.11	1.66059159907442e-06	0.673512553082934	0.998802925477002	0.000520194
protein_coding	PEX14	ENSG00000142655.12	-2.24988721293369e-06	0.382677656363916	0.998802925477002	0.000520194
protein_coding	CASZ1	ENSG00000130940.14	6.8777105066503e-09	0.756430647230111	0.998802925477002	0.000520194
protein_coding	TARDBP	ENSG00000120948.17	-2.41546570755192e-06	0.385464745229075	0.998802925477002	0.000520194
protein_coding	MASP2	ENSG00000009724.16	-1.1572589272983e-07	0.992181960255021	0.998802925477002	0.000520194
protein_coding	SRM	ENSG00000116649.9	-1.39738811038328e-06	0.718764138295045	0.998802925477002	0.000520194
protein_coding	EXOSC10	ENSG00000171824.13	-3.15571836324761e-07	0.921238212622534	0.998802925477002	0.000520194
protein_coding	MTOR	ENSG00000198793.12	-2.19541026964181e-06	0.369133864780332	0.998802925477002	0.000520194
protein_coding	ANGPTL7	ENSG00000171819.4	1.22984321250907e-07	0.585781512178208	0.998802925477002	0.000520194
protein_coding	UBIAD1	ENSG00000120942.13	-2.18994707684381e-06	0.280606415305235	0.998802925477002	0.000520194
protein_coding	DISP3	ENSG00000204624.7	-3.04982236613946e-08	0.77809042037566	0.998802925477002	0.000520194
protein_coding	FBXO2	ENSG00000116661.10	2.2098973733331e-06	0.176314473990966	0.998802925477002	0.000520194
protein_coding	FBXO44	ENSG00000132879.13	3.53642537112924e-07	0.892971036025273	0.998802925477002	0.000520194
protein_coding	FBXO6	ENSG00000116663.10	6.76630884973641e-07	0.427432838450056	0.998802925477002	0.000520194
protein_coding	MAD2L2	ENSG00000116670.14	4.51447222907852e-06	0.296005187610153	0.998802925477002	0.000520194
protein_coding	DRAXIN	ENSG00000162490.6	2.78436495845164e-07	0.513233472082898	0.998802925477002	0.000520194
protein_coding	AGTRAP	ENSG00000177674.15	2.80668819582116e-06	0.226708168058394	0.998802925477002	0.000520194
protein_coding	C1orf167	ENSG00000215910.7	-2.91647695597012e-07	0.337384012491185	0.998802925477002	0.000520194
protein_coding	MTHFR	ENSG00000177000.12	-5.53926635850951e-08	0.983004569560816	0.998802925477002	0.000520194
protein_coding	CLCN6	ENSG00000011021.22	-2.71849538963662e-06	0.106912130176438	0.998802925477002	0.000520194
protein_coding	KIAA2013	ENSG00000116685.15	-1.64079256609032e-06	0.717143547015991	0.998802925477002	0.000520194
protein_coding	PLOD1	ENSG00000083444.16	1.8105789868721e-06	0.749600853954058	0.998802925477002	0.000520194
protein_coding	MFN2	ENSG00000116688.16	2.29986322530583e-06	0.539140709972036	0.998802925477002	0.000520194
protein_coding	MIIP	ENSG00000116691.10	-8.85417415952573e-07	0.53890872157644	0.998802925477002	0.000520194
protein_coding	TNFRSF8	ENSG00000120949.14	-8.99498630343833e-09	0.992188773781668	0.998802925477002	0.000520194
protein_coding	TNFRSF1B	ENSG00000028137.18	5.90152901960139e-07	0.717690616513033	0.998802925477002	0.000520194
protein_coding	VPS13D	ENSG00000048707.15	2.08654949369046e-06	0.550815798387896	0.998802925477002	0.000520194
protein_coding	DHRS3	ENSG00000162496.8	1.43242332063883e-06	0.374698329758965	0.998802925477002	0.000520194
protein_coding	AADACL3	ENSG00000188984.11	8.37713359667467e-08	0.899821444379724	0.998802925477002	0.000520194
protein_coding	C1orf158	ENSG00000157330.9	1.08263390452769e-07	0.992185274508988	0.998802925477002	0.000520194
protein_coding	PRAMEF17	ENSG00000204479.4	-1.70589108462716e-08	0.992192372912858	0.998802925477002	0.000520194
protein_coding	PDPN	ENSG00000162493.16	-5.28379664628812e-07	0.807744075363132	0.998802925477002	0.000520194
protein_coding	PRDM2	ENSG00000116731.22	-3.30213288580715e-06	0.325110075668065	0.998802925477002	0.000520194
protein_coding	KAZN	ENSG00000189337.16	3.5330069950138e-06	0.191961319918641	0.998802925477002	0.000520194
protein_coding	TMEM51	ENSG00000171729.13	4.20972932440221e-06	0.188551714317911	0.998802925477002	0.000520194
protein_coding	FHAD1	ENSG00000142621.19	2.57235925604809e-07	0.433405071161293	0.998802925477002	0.000520194
protein_coding	EFHD2	ENSG00000142634.12	6.05171186581398e-06	0.0450317550741452	0.998802925477002	0.000520194
protein_coding	CTRC	ENSG00000162438.11	1.03530738397295e-10	0.992188061682852	0.998802925477002	0.000520194
protein_coding	CELA2A	ENSG00000142615.7	3.8395023870934e-09	0.992170423078848	0.998802925477002	0.000520194
protein_coding	CASP9	ENSG00000132906.17	-1.21524991161671e-06	0.574129737479275	0.998802925477002	0.000520194
protein_coding	DNAJC16	ENSG00000116138.12	6.68992318232785e-07	0.82140329496682	0.998802925477002	0.000520194
protein_coding	AGMAT	ENSG00000116771.5	-2.27135400665859e-08	0.953124986910861	0.998802925477002	0.000520194
protein_coding	DDI2	ENSG00000197312.11	-1.47940703332954e-06	0.566983650521187	0.998802925477002	0.000520194
protein_coding	PLEKHM2	ENSG00000116786.12	2.15875419478245e-06	0.547883748826396	0.998802925477002	0.000520194
protein_coding	SLC25A34	ENSG00000162461.7	-2.50690888235895e-07	0.467398787831031	0.998802925477002	0.000520194
protein_coding	FBLIM1	ENSG00000162458.12	-5.60452044380097e-07	0.895355407771658	0.998802925477002	0.000520194
protein_coding	UQCRHL	ENSG00000233954.6	2.59570875814824e-07	0.677092429006955	0.998802925477002	0.000520194
protein_coding	SPEN	ENSG00000065526.10	4.35824248960272e-06	0.244946945392991	0.998802925477002	0.000520194
protein_coding	ZBTB17	ENSG00000116809.11	2.65821676986694e-06	0.257288913601242	0.998802925477002	0.000520194
protein_coding	SRARP	ENSG00000183888.4	-9.40512940831058e-08	0.756003725878693	0.998802925477002	0.000520194
protein_coding	HSPB7	ENSG00000173641.17	5.50801347673207e-07	0.566703569314409	0.998802925477002	0.000520194
protein_coding	CLCNKA	ENSG00000186510.11	-2.02668864413204e-08	0.880344622081887	0.998802925477002	0.000520194
protein_coding	CLCNKB	ENSG00000184908.17	-5.90317895494933e-09	0.992193151122941	0.998802925477002	0.000520194
protein_coding	FAM131C	ENSG00000185519.8	3.22561106090132e-07	0.59586692990089	0.998802925477002	0.000520194
protein_coding	EPHA2	ENSG00000142627.12	1.11770759154817e-06	0.496901753385839	0.998802925477002	0.000520194
protein_coding	ARHGEF19	ENSG00000142632.16	6.97829046386777e-08	0.980810161619876	0.998802925477002	0.000520194
protein_coding	CPLANE2	ENSG00000132881.11	-1.67655016441002e-06	0.124138659467663	0.998802925477002	0.000520194
protein_coding	FBXO42	ENSG00000037637.10	-8.76838762014739e-07	0.671854648586895	0.998802925477002	0.000520194
protein_coding	SZRD1	ENSG00000055070.16	2.4207512927611e-06	0.634447621307778	0.998802925477002	0.000520194
protein_coding	SPATA21	ENSG00000187144.11	-4.89588414381268e-09	0.99218672075645	0.998802925477002	0.000520194
protein_coding	NECAP2	ENSG00000157191.19	-1.05730748827724e-06	0.784761931513897	0.998802925477002	0.000520194
protein_coding	NBPF1	ENSG00000219481.10	-1.5501294657451e-06	0.361869670269579	0.998802925477002	0.000520194
protein_coding	CROCC	ENSG00000058453.16	7.01702555056431e-07	0.79673473049896	0.998802925477002	0.000520194
protein_coding	MFAP2	ENSG00000117122.13	3.37188866917793e-06	0.0699444688764585	0.998802925477002	0.000520194
protein_coding	ATP13A2	ENSG00000159363.17	6.57554192758973e-07	0.617903968286431	0.998802925477002	0.000520194
protein_coding	SDHB	ENSG00000117118.9	4.5436060641694e-06	0.171632251823442	0.998802925477002	0.000520194
protein_coding	PADI3	ENSG00000142619.4	-1.05096521288576e-08	0.992192372912858	0.998802925477002	0.000520194
protein_coding	RCC2	ENSG00000179051.13	-2.31088571020533e-06	0.66470144807529	0.998802925477002	0.000520194
protein_coding	ARHGEF10L	ENSG00000074964.16	-1.8983913068609e-06	0.48221628934531	0.998802925477002	0.000520194
protein_coding	ACTL8	ENSG00000117148.7	6.935129062787e-08	0.857513584956092	0.998802925477002	0.000520194
protein_coding	KLHDC7A	ENSG00000179023.8	1.24449326951961e-07	0.825881286859548	0.998802925477002	0.000520194
protein_coding	PAX7	ENSG00000009709.11	9.81809264932773e-08	0.782585920155414	0.998802925477002	0.000520194
protein_coding	ALDH4A1	ENSG00000159423.16	7.39043602267643e-07	0.708783578907671	0.998802925477002	0.000520194
protein_coding	IFFO2	ENSG00000169991.10	2.93365998351698e-06	0.0234262956407626	0.998802925477002	0.000520194
protein_coding	UBR4	ENSG00000127481.14	4.71040313116924e-06	0.1983093906766	0.998802925477002	0.000520194
protein_coding	EMC1	ENSG00000127463.14	4.17601054639508e-06	0.270315180552909	0.998802925477002	0.000520194
protein_coding	MRTO4	ENSG00000053372.4	4.66953524166029e-06	0.144417476529201	0.998802925477002	0.000520194
protein_coding	AKR7A3	ENSG00000162482.4	6.14821506444738e-07	0.232198949054981	0.998802925477002	0.000520194
protein_coding	AKR7A2	ENSG00000053371.12	-3.76880070695917e-06	0.278125244289756	0.998802925477002	0.000520194
protein_coding	PQLC2	ENSG00000040487.12	8.93861883252888e-07	0.63921567838933	0.998802925477002	0.000520194
protein_coding	CAPZB	ENSG00000077549.17	7.04541023103947e-06	0.426927753018887	0.998802925477002	0.000520194
protein_coding	MINOS1	ENSG00000173436.14	5.81526840708509e-07	0.882426609236261	0.998802925477002	0.000520194
protein_coding	NBL1	ENSG00000158747.14	-5.57403461097661e-07	0.880547079081721	0.998802925477002	0.000520194
protein_coding	TMCO4	ENSG00000162542.13	1.25149733521501e-06	0.530186169693782	0.998802925477002	0.000520194
protein_coding	OTUD3	ENSG00000169914.5	1.72946625627619e-06	0.177442900007047	0.998802925477002	0.000520194
protein_coding	PLA2G2A	ENSG00000188257.11	1.94916189697445e-07	0.655607224271174	0.998802925477002	0.000520194
protein_coding	PLA2G5	ENSG00000127472.10	7.89636899679264e-08	0.992167572680872	0.998802925477002	0.000520194
protein_coding	PLA2G2C	ENSG00000187980.6	2.96568711502162e-08	0.847143088570987	0.998802925477002	0.000520194
protein_coding	CAMK2N1	ENSG00000162545.5	3.94703646693026e-06	0.390448777184044	0.998802925477002	0.000520194
protein_coding	MUL1	ENSG00000090432.6	-7.98461088449021e-07	0.729509837925416	0.998802925477002	0.000520194
protein_coding	FAM43B	ENSG00000183114.7	-2.53698806735942e-08	0.992154377705253	0.998802925477002	0.000520194
protein_coding	CDA	ENSG00000158825.5	3.0898593360977e-08	0.938230741659363	0.998802925477002	0.000520194
protein_coding	PINK1	ENSG00000158828.7	-1.32374196343143e-06	0.800041364602264	0.998802925477002	0.000520194
protein_coding	DDOST	ENSG00000244038.9	-8.52969621370195e-06	0.074496381085845	0.998802925477002	0.000520194
protein_coding	KIF17	ENSG00000117245.12	-3.28686002018517e-08	0.81371951590964	0.998802925477002	0.000520194
protein_coding	SH2D5	ENSG00000189410.11	-1.07199719203687e-07	0.697194130755967	0.998802925477002	0.000520194
protein_coding	HP1BP3	ENSG00000127483.17	2.57071491584041e-06	0.685220587965502	0.998802925477002	0.000520194
protein_coding	EIF4G3	ENSG00000075151.20	2.07198453384725e-06	0.621085128487534	0.998802925477002	0.000520194
protein_coding	ECE1	ENSG00000117298.15	-2.62639556064362e-06	0.557489152745407	0.998802925477002	0.000520194
protein_coding	NBPF3	ENSG00000142794.18	-1.19822190151282e-06	0.267921669706322	0.998802925477002	0.000520194
protein_coding	ALPL	ENSG00000162551.13	-1.47193631645828e-06	0.244154382765332	0.998802925477002	0.000520194
protein_coding	RAP1GAP	ENSG00000076864.19	-3.77505471584652e-08	0.889254014132751	0.998802925477002	0.000520194
protein_coding	USP48	ENSG00000090686.15	8.76043063864501e-07	0.874049154169936	0.998802925477002	0.000520194
protein_coding	LDLRAD2	ENSG00000187942.11	1.03542715529892e-07	0.803086621166377	0.998802925477002	0.000520194
protein_coding	HSPG2	ENSG00000142798.19	9.38600105123216e-07	0.848112155884943	0.998802925477002	0.000520194
protein_coding	AL031281.2	ENSG00000285721.1	1.64780762290858e-07	0.687669247137922	0.998802925477002	0.000520194
protein_coding	CDC42	ENSG00000070831.15	-3.47891610534188e-08	0.986925919014584	0.998802925477002	0.000520194
protein_coding	WNT4	ENSG00000162552.14	7.06673519032983e-09	0.992179555682859	0.998802925477002	0.000520194
protein_coding	ZBTB40	ENSG00000184677.17	2.74911629613824e-06	0.243589880417297	0.998802925477002	0.000520194
protein_coding	EPHA8	ENSG00000070886.11	-2.45800926172928e-08	0.83436155160694	0.998802925477002	0.000520194
protein_coding	EPHB2	ENSG00000133216.16	-3.73390632921e-06	0.291540745254202	0.998802925477002	0.000520194
protein_coding	TEX46	ENSG00000227868.5	-6.11418108894507e-09	0.992192184412105	0.998802925477002	0.000520194
protein_coding	KDM1A	ENSG00000004487.16	1.11079071465627e-07	0.972318579812127	0.998802925477002	0.000520194
protein_coding	LUZP1	ENSG00000169641.13	-2.06251105082479e-06	0.681859783422738	0.998802925477002	0.000520194
protein_coding	HNRNPR	ENSG00000125944.19	-7.22694274134821e-07	0.883870350237706	0.998802925477002	0.000520194
protein_coding	ZNF436	ENSG00000125945.14	1.16243650904958e-06	0.555337260863688	0.998802925477002	0.000520194
protein_coding	TCEA3	ENSG00000204219.10	-7.99240954342828e-07	0.674550008721705	0.998802925477002	0.000520194
protein_coding	ASAP3	ENSG00000088280.18	8.80342719690039e-07	0.722262172381448	0.998802925477002	0.000520194
protein_coding	E2F2	ENSG00000007968.6	6.10683337902937e-07	0.223740132968863	0.998802925477002	0.000520194
protein_coding	ID3	ENSG00000117318.8	-4.21417365657109e-07	0.805297463876059	0.998802925477002	0.000520194
protein_coding	RPL11	ENSG00000142676.14	4.93306888441414e-06	0.553890939667305	0.998802925477002	0.000520194
protein_coding	ELOA	ENSG00000011007.12	2.15504287259784e-06	0.591189422893325	0.998802925477002	0.000520194
protein_coding	PITHD1	ENSG00000057757.9	3.84612949223643e-06	0.310961315584255	0.998802925477002	0.000520194
protein_coding	LYPLA2	ENSG00000011009.10	4.33596785080001e-06	0.245815574105458	0.998802925477002	0.000520194
protein_coding	GALE	ENSG00000117308.14	8.6662297095643e-07	0.663600209794175	0.998802925477002	0.000520194
protein_coding	HMGCL	ENSG00000117305.14	-6.02991618797974e-07	0.800061340395554	0.998802925477002	0.000520194
protein_coding	FUCA1	ENSG00000179163.11	-5.48384753135061e-07	0.807264693068071	0.998802925477002	0.000520194
protein_coding	PNRC2	ENSG00000189266.12	-5.21526885600626e-06	0.0737410308758042	0.998802925477002	0.000520194
protein_coding	SRSF10	ENSG00000188529.14	2.94392454571685e-06	0.432707823358747	0.998802925477002	0.000520194
protein_coding	MYOM3	ENSG00000142661.18	1.34793599719461e-07	0.483385645894456	0.998802925477002	0.000520194
protein_coding	IL22RA1	ENSG00000142677.3	6.93238957601414e-08	0.861314199594433	0.998802925477002	0.000520194
protein_coding	IFNLR1	ENSG00000185436.11	-9.00810046221193e-09	0.992182445716243	0.998802925477002	0.000520194
protein_coding	GRHL3	ENSG00000158055.15	1.21580585104032e-07	0.749031691011011	0.998802925477002	0.000520194
protein_coding	STPG1	ENSG00000001460.17	3.09985618824447e-07	0.819190420208749	0.998802925477002	0.000520194
protein_coding	NIPAL3	ENSG00000001461.16	-5.66189808182798e-07	0.828674223470338	0.998802925477002	0.000520194
protein_coding	RCAN3	ENSG00000117602.11	1.05681756568025e-06	0.520878492626239	0.998802925477002	0.000520194
protein_coding	SRRM1	ENSG00000133226.16	1.08167860240228e-05	0.0811866287703411	0.998802925477002	0.000520194
protein_coding	CLIC4	ENSG00000169504.14	-4.05495216976074e-06	0.45268562798314	0.998802925477002	0.000520194
protein_coding	RUNX3	ENSG00000020633.18	4.67728741601011e-07	0.872704301239091	0.998802925477002	0.000520194
protein_coding	SYF2	ENSG00000117614.9	-2.81598516334663e-06	0.600087707630441	0.998802925477002	0.000520194
protein_coding	RSRP1	ENSG00000117616.17	1.25743892425387e-06	0.722088429574882	0.998802925477002	0.000520194
protein_coding	TMEM50A	ENSG00000183726.10	3.26512896316916e-06	0.521015984209438	0.998802925477002	0.000520194
protein_coding	RHCE	ENSG00000188672.18	5.00804770354636e-08	0.613463912786765	0.998802925477002	0.000520194
protein_coding	MACO1	ENSG00000204178.10	6.45056324201644e-08	0.986604538849002	0.998802925477002	0.000520194
protein_coding	LDLRAP1	ENSG00000157978.11	-2.88058748463207e-06	0.47393671210468	0.998802925477002	0.000520194
protein_coding	MAN1C1	ENSG00000117643.14	9.23502269764066e-07	0.608874068253894	0.998802925477002	0.000520194
protein_coding	SELENON	ENSG00000162430.16	-1.63824695873327e-06	0.666936051531379	0.998802925477002	0.000520194
protein_coding	MTFR1L	ENSG00000117640.17	1.08566366825535e-06	0.644395808255471	0.998802925477002	0.000520194
protein_coding	AUNIP	ENSG00000127423.10	7.40118501829784e-08	0.791450713515169	0.998802925477002	0.000520194
protein_coding	PAQR7	ENSG00000182749.5	-4.31519514551081e-07	0.740837347286926	0.998802925477002	0.000520194
protein_coding	STMN1	ENSG00000117632.22	2.07423435945926e-06	0.520596160074712	0.998802925477002	0.000520194
protein_coding	PAFAH2	ENSG00000158006.13	-3.00698532762967e-06	0.125873425056937	0.998802925477002	0.000520194
protein_coding	EXTL1	ENSG00000158008.9	-1.55883382761937e-07	0.656938603132424	0.998802925477002	0.000520194
protein_coding	SLC30A2	ENSG00000158014.14	-1.05096521288576e-08	0.992192372912858	0.998802925477002	0.000520194
protein_coding	PDIK1L	ENSG00000175087.9	2.88176791317179e-07	0.655408906954404	0.998802925477002	0.000520194
protein_coding	FAM110D	ENSG00000197245.5	-6.32454304124247e-09	0.992192372912857	0.998802925477002	0.000520194
protein_coding	AL391650.1	ENSG00000236782.7	-2.95116385618702e-08	0.799386855645733	0.998802925477002	0.000520194
protein_coding	ZNF593	ENSG00000142684.8	-5.6082955126473e-06	0.0979758577937931	0.998802925477002	0.000520194
protein_coding	CNKSR1	ENSG00000142675.17	-8.97782493704408e-09	0.992183354131166	0.998802925477002	0.000520194
protein_coding	CEP85	ENSG00000130695.15	8.87962375925095e-07	0.429393262760368	0.998802925477002	0.000520194
protein_coding	SH3BGRL3	ENSG00000142669.14	-4.97306340635197e-06	0.314695409164224	0.998802925477002	0.000520194
protein_coding	UBXN11	ENSG00000158062.20	-2.88108032940614e-07	0.571758625337984	0.998802925477002	0.000520194
protein_coding	CD52	ENSG00000169442.8	-7.4268772109075e-09	0.99218920901506	0.998802925477002	0.000520194
protein_coding	ZNF683	ENSG00000176083.17	-6.40156161614544e-09	0.992192372912857	0.998802925477002	0.000520194
protein_coding	DHDDS	ENSG00000117682.16	-1.39576358797921e-06	0.620728665856625	0.998802925477002	0.000520194
protein_coding	HMGN2	ENSG00000198830.10	-1.53966019575517e-06	0.141096543403457	0.998802925477002	0.000520194
protein_coding	RPS6KA1	ENSG00000117676.13	-4.88266492520923e-07	0.413464083822592	0.998802925477002	0.000520194
protein_coding	ARID1A	ENSG00000117713.19	5.38609319128514e-07	0.890960707841999	0.998802925477002	0.000520194
protein_coding	PIGV	ENSG00000060642.10	2.57149443075536e-06	0.181596821907128	0.998802925477002	0.000520194
protein_coding	ZDHHC18	ENSG00000204160.11	-1.48535778830095e-06	0.479278598129919	0.998802925477002	0.000520194
protein_coding	SFN	ENSG00000175793.11	1.14991475007766e-07	0.669084875317483	0.998802925477002	0.000520194
protein_coding	GPN2	ENSG00000142751.14	4.60123683786127e-06	0.0310748231273796	0.998802925477002	0.000520194
protein_coding	GPATCH3	ENSG00000198746.12	-2.34296045729575e-06	0.103428304304671	0.998802925477002	0.000520194
protein_coding	NUDC	ENSG00000090273.13	3.74652188892654e-06	0.312695244217459	0.998802925477002	0.000520194
protein_coding	TRNP1	ENSG00000253368.3	3.82279717043304e-07	0.825718736262082	0.998802925477002	0.000520194
protein_coding	TENT5B	ENSG00000158246.7	6.74164048923395e-08	0.782283766531081	0.998802925477002	0.000520194
protein_coding	SLC9A1	ENSG00000090020.10	-3.22031530143944e-06	0.273041226245716	0.998802925477002	0.000520194
protein_coding	WDTC1	ENSG00000142784.15	-2.65528516099324e-07	0.896649673642127	0.998802925477002	0.000520194
protein_coding	TMEM222	ENSG00000186501.14	2.13393106190593e-06	0.417754703207352	0.998802925477002	0.000520194
protein_coding	SYTL1	ENSG00000142765.17	3.57719540582592e-08	0.992179879832399	0.998802925477002	0.000520194
protein_coding	MAP3K6	ENSG00000142733.15	-7.70180124746011e-07	0.674320596972086	0.998802925477002	0.000520194
protein_coding	GPR3	ENSG00000181773.6	7.80524788066085e-08	0.776329734631111	0.998802925477002	0.000520194
protein_coding	WASF2	ENSG00000158195.10	5.54164498700695e-06	0.420713540364945	0.998802925477002	0.000520194
protein_coding	AHDC1	ENSG00000126705.14	-3.50490063773939e-06	0.303915642696076	0.998802925477002	0.000520194
protein_coding	FGR	ENSG00000000938.12	-3.0204449490003e-08	0.769979641465118	0.998802925477002	0.000520194
protein_coding	IFI6	ENSG00000126709.14	-4.94262662283856e-06	0.210379527881855	0.998802925477002	0.000520194
protein_coding	FAM76A	ENSG00000009780.15	1.96838550284524e-06	0.36717358306652	0.998802925477002	0.000520194
protein_coding	STX12	ENSG00000117758.13	4.34180401317035e-06	0.255599636990811	0.998802925477002	0.000520194
protein_coding	PPP1R8	ENSG00000117751.17	-4.06662175550834e-06	0.218806777311392	0.998802925477002	0.000520194
protein_coding	THEMIS2	ENSG00000130775.15	5.75605675625095e-07	0.629381248354074	0.998802925477002	0.000520194
protein_coding	RPA2	ENSG00000117748.9	2.02503663885052e-06	0.545361527920082	0.998802925477002	0.000520194
protein_coding	SMPDL3B	ENSG00000130768.14	-6.11226851732519e-09	0.992188008699161	0.998802925477002	0.000520194
protein_coding	XKR8	ENSG00000158156.7	-2.18590699805893e-06	0.287072404413625	0.998802925477002	0.000520194
protein_coding	EYA3	ENSG00000158161.15	-2.53013889839309e-06	0.38486825624285	0.998802925477002	0.000520194
protein_coding	PTAFR	ENSG00000169403.11	-2.60632234922019e-08	0.989904655403291	0.998802925477002	0.000520194
protein_coding	DNAJC8	ENSG00000126698.10	-7.33999795502859e-06	0.252716267771803	0.998802925477002	0.000520194
protein_coding	ATP5IF1	ENSG00000130770.17	1.42257922809388e-06	0.738909452251754	0.998802925477002	0.000520194
protein_coding	SESN2	ENSG00000130766.4	-1.04653708351329e-06	0.767288818378046	0.998802925477002	0.000520194
protein_coding	MED18	ENSG00000130772.13	2.14810653410348e-06	0.194309285948419	0.998802925477002	0.000520194
protein_coding	PHACTR4	ENSG00000204138.12	-6.90165957085893e-06	0.0817827007631117	0.998802925477002	0.000520194
protein_coding	RCC1	ENSG00000180198.16	9.40867401635404e-07	0.75052865240236	0.998802925477002	0.000520194
protein_coding	TRNAU1AP	ENSG00000180098.9	4.23546133938416e-07	0.861900793074813	0.998802925477002	0.000520194
protein_coding	TAF12	ENSG00000120656.11	8.66718528798189e-07	0.761627306129863	0.998802925477002	0.000520194
protein_coding	RAB42	ENSG00000188060.7	-9.19136917832181e-07	0.403362686567658	0.998802925477002	0.000520194
protein_coding	GMEB1	ENSG00000162419.12	4.08279202888255e-07	0.887497048807097	0.998802925477002	0.000520194
protein_coding	YTHDF2	ENSG00000198492.15	-5.55714702054124e-07	0.906215424280292	0.998802925477002	0.000520194
protein_coding	EPB41	ENSG00000159023.21	-6.19405173233009e-07	0.834106022006491	0.998802925477002	0.000520194
protein_coding	TMEM200B	ENSG00000253304.1	2.87030613946373e-07	0.946130407706287	0.998802925477002	0.000520194
protein_coding	SRSF4	ENSG00000116350.16	3.4932145904168e-06	0.386012818686431	0.998802925477002	0.000520194
protein_coding	MECR	ENSG00000116353.15	-3.40224458935057e-06	0.111016065783794	0.998802925477002	0.000520194
protein_coding	PTPRU	ENSG00000060656.19	-1.34392008091211e-06	0.62406135218024	0.998802925477002	0.000520194
protein_coding	MATN1	ENSG00000162510.5	1.14341966446879e-07	0.657111430440959	0.998802925477002	0.000520194
protein_coding	LAPTM5	ENSG00000162511.7	-2.54425026253783e-07	0.552506951689018	0.998802925477002	0.000520194
protein_coding	SDC3	ENSG00000162512.15	-9.98625592943153e-07	0.760429276810503	0.998802925477002	0.000520194
protein_coding	PUM1	ENSG00000134644.15	1.14640505579335e-05	0.0330744254957798	0.998802925477002	0.000520194
protein_coding	NKAIN1	ENSG00000084628.9	1.59414041327046e-07	0.582607309561633	0.998802925477002	0.000520194
protein_coding	SNRNP40	ENSG00000060688.12	3.34321468856719e-06	0.0467050809261306	0.998802925477002	0.000520194
protein_coding	ZCCHC17	ENSG00000121766.15	-9.16907649539085e-06	0.0201240131211915	0.998802925477002	0.000520194
protein_coding	FABP3	ENSG00000121769.7	5.41951057644765e-07	0.516386836373034	0.998802925477002	0.000520194
protein_coding	SERINC2	ENSG00000168528.11	-4.25538615070318e-06	0.383959494909336	0.998802925477002	0.000520194
protein_coding	TINAGL1	ENSG00000142910.15	-2.09972155111509e-08	0.992167718950424	0.998802925477002	0.000520194
protein_coding	HCRTR1	ENSG00000121764.11	8.40758790601496e-09	0.992192333346251	0.998802925477002	0.000520194
protein_coding	PEF1	ENSG00000162517.12	-3.75897015397288e-06	0.297608617607343	0.998802925477002	0.000520194
protein_coding	COL16A1	ENSG00000084636.17	3.90693052476819e-06	0.30297739358124	0.998802925477002	0.000520194
protein_coding	ADGRB2	ENSG00000121753.12	1.46086237031157e-06	0.163628113235492	0.998802925477002	0.000520194
protein_coding	SPOCD1	ENSG00000134668.12	1.40439503792495e-06	0.669665354274833	0.998802925477002	0.000520194
protein_coding	PTP4A2	ENSG00000184007.20	2.02218017049463e-07	0.97432016249738	0.998802925477002	0.000520194
protein_coding	KHDRBS1	ENSG00000121774.17	1.20037257134678e-05	0.0672229028501651	0.998802925477002	0.000520194
protein_coding	TMEM39B	ENSG00000121775.17	-2.16207295543158e-06	0.349836683099819	0.998802925477002	0.000520194
protein_coding	KPNA6	ENSG00000025800.13	-1.75783961693961e-06	0.716114109416618	0.998802925477002	0.000520194
protein_coding	TXLNA	ENSG00000084652.15	-4.56304465293091e-06	0.432439203068545	0.998802925477002	0.000520194
protein_coding	CCDC28B	ENSG00000160050.14	-1.5563804347559e-06	0.5218279571557	0.998802925477002	0.000520194
protein_coding	IQCC	ENSG00000160051.11	3.41282829952488e-07	0.315760072094	0.998802925477002	0.000520194
protein_coding	DCDC2B	ENSG00000222046.2	-9.55975600251258e-08	0.992185683800772	0.998802925477002	0.000520194
protein_coding	TMEM234	ENSG00000160055.19	-1.00504246327483e-06	0.442499008840283	0.998802925477002	0.000520194
protein_coding	EIF3I	ENSG00000084623.11	1.05770194107271e-05	0.0103490517097845	0.998802925477002	0.000520194
protein_coding	FAM167B	ENSG00000183615.5	8.38245913029776e-07	0.405133427893966	0.998802925477002	0.000520194
protein_coding	LCK	ENSG00000182866.16	5.46185005195868e-08	0.896402431210179	0.998802925477002	0.000520194
protein_coding	HDAC1	ENSG00000116478.11	2.06343204934231e-06	0.538770526967707	0.998802925477002	0.000520194
protein_coding	MARCKSL1	ENSG00000175130.6	-1.07310542678178e-06	0.636636010003737	0.998802925477002	0.000520194
protein_coding	TSSK3	ENSG00000162526.6	9.14968727567605e-08	0.644805329653454	0.998802925477002	0.000520194
protein_coding	FAM229A	ENSG00000225828.1	-5.22134876195683e-07	0.377073769342437	0.998802925477002	0.000520194
protein_coding	BSDC1	ENSG00000160058.18	-2.69791022527315e-06	0.48849551529551	0.998802925477002	0.000520194
protein_coding	ZBTB8B	ENSG00000273274.1	-1.41042238569806e-08	0.99218025946608	0.998802925477002	0.000520194
protein_coding	ZBTB8A	ENSG00000160062.14	-3.4610241367751e-06	0.163892405861388	0.998802925477002	0.000520194
protein_coding	ZBTB8OS	ENSG00000176261.15	3.14267440987329e-06	0.243957866326162	0.998802925477002	0.000520194
protein_coding	RBBP4	ENSG00000162521.18	-3.29731504318196e-07	0.938296460285889	0.998802925477002	0.000520194
protein_coding	SYNC	ENSG00000162520.14	1.5291432862527e-06	0.42814957656203	0.998802925477002	0.000520194
protein_coding	KIAA1522	ENSG00000162522.10	2.6453951815065e-07	0.897401272263295	0.998802925477002	0.000520194
protein_coding	YARS	ENSG00000134684.10	-5.73088391129674e-06	0.14670937077974	0.998802925477002	0.000520194
protein_coding	S100PBP	ENSG00000116497.17	-3.57931136144142e-06	0.237660691395865	0.998802925477002	0.000520194
protein_coding	FNDC5	ENSG00000160097.17	-6.13431295838633e-07	0.139103921821787	0.998802925477002	0.000520194
protein_coding	HPCA	ENSG00000121905.9	-7.51193535917296e-08	0.991707364984441	0.998802925477002	0.000520194
protein_coding	TMEM54	ENSG00000121900.18	-2.20726368519598e-07	0.867285925420311	0.998802925477002	0.000520194
protein_coding	RNF19B	ENSG00000116514.16	3.8044079984544e-07	0.57202175915294	0.998802925477002	0.000520194
protein_coding	AK2	ENSG00000004455.16	-7.62640768271474e-07	0.814554254711827	0.998802925477002	0.000520194
protein_coding	AZIN2	ENSG00000142920.16	-6.01858009895212e-07	0.653046164885036	0.998802925477002	0.000520194
protein_coding	TRIM62	ENSG00000116525.13	2.48881973075617e-06	0.218734146578283	0.998802925477002	0.000520194
protein_coding	ZNF362	ENSG00000160094.14	-1.47621284799388e-06	0.615606598734878	0.998802925477002	0.000520194
protein_coding	PHC2	ENSG00000134686.18	1.89587292581861e-06	0.501708320167752	0.998802925477002	0.000520194
protein_coding	ZSCAN20	ENSG00000121903.14	5.73653343975923e-07	0.131684495799263	0.998802925477002	0.000520194
protein_coding	CSMD2	ENSG00000121904.17	-4.37976227098743e-07	0.519341925785445	0.998802925477002	0.000520194
protein_coding	C1orf94	ENSG00000142698.14	-5.68426349549721e-08	0.99217977383262	0.998802925477002	0.000520194
protein_coding	SMIM12	ENSG00000163866.8	-3.27885549137717e-06	0.223485442261562	0.998802925477002	0.000520194
protein_coding	DLGAP3	ENSG00000116544.11	-4.32530674788174e-08	0.826169363014881	0.998802925477002	0.000520194
protein_coding	AC114490.3	ENSG00000284773.1	-5.4823750426138e-07	0.220728012841815	0.998802925477002	0.000520194
protein_coding	ZMYM6	ENSG00000163867.16	-1.08448496756634e-06	0.603240358107092	0.998802925477002	0.000520194
protein_coding	ZMYM1	ENSG00000197056.10	1.0554872773896e-06	0.469902782525689	0.998802925477002	0.000520194
protein_coding	SFPQ	ENSG00000116560.10	1.09574531260935e-06	0.748202636821924	0.998802925477002	0.000520194
protein_coding	ZMYM4	ENSG00000146463.11	-6.7659753605712e-06	0.0955626390253409	0.998802925477002	0.000520194
protein_coding	KIAA0319L	ENSG00000142687.17	-2.31285154854179e-06	0.480065716452143	0.998802925477002	0.000520194
protein_coding	NCDN	ENSG00000020129.15	1.36698727291745e-06	0.691317782146305	0.998802925477002	0.000520194
protein_coding	TFAP2E	ENSG00000116819.7	-1.92519660660891e-08	0.992167166398069	0.998802925477002	0.000520194
protein_coding	PSMB2	ENSG00000126067.11	-6.43782722582225e-06	0.224327272344475	0.998802925477002	0.000520194
protein_coding	C1orf216	ENSG00000142686.7	-1.03825021427205e-06	0.739876991958106	0.998802925477002	0.000520194
protein_coding	CLSPN	ENSG00000092853.13	1.23725616716375e-06	0.389316453769453	0.998802925477002	0.000520194
protein_coding	AGO4	ENSG00000134698.10	2.475277469224e-06	0.194143140941109	0.998802925477002	0.000520194
protein_coding	AGO1	ENSG00000092847.11	-3.29079105551963e-06	0.30469211128445	0.998802925477002	0.000520194
protein_coding	AGO3	ENSG00000126070.19	-1.9113309780571e-06	0.475044412055444	0.998802925477002	0.000520194
protein_coding	ADPRHL2	ENSG00000116863.10	-4.78647375921941e-06	0.103735343501219	0.998802925477002	0.000520194
protein_coding	COL8A2	ENSG00000171812.12	-4.25495357756656e-07	0.740226972876658	0.998802925477002	0.000520194
protein_coding	TRAPPC3	ENSG00000054116.11	1.70900208706901e-06	0.763238645915644	0.998802925477002	0.000520194
protein_coding	MAP7D1	ENSG00000116871.15	3.08126523490665e-06	0.566019586723696	0.998802925477002	0.000520194
protein_coding	THRAP3	ENSG00000054118.14	3.19007575872655e-06	0.621846441987282	0.998802925477002	0.000520194
protein_coding	SH3D21	ENSG00000214193.10	-6.64416643475831e-07	0.137665901865815	0.998802925477002	0.000520194
protein_coding	EVA1B	ENSG00000142694.6	5.38447690873032e-06	0.183266270842185	0.998802925477002	0.000520194
protein_coding	STK40	ENSG00000196182.10	1.94321014726076e-06	0.490432591817995	0.998802925477002	0.000520194
protein_coding	LSM10	ENSG00000181817.5	-2.27519247728251e-06	0.471012481964804	0.998802925477002	0.000520194
protein_coding	OSCP1	ENSG00000116885.18	-1.1306632080183e-06	0.495955374386064	0.998802925477002	0.000520194
protein_coding	MRPS15	ENSG00000116898.11	2.81546119802526e-06	0.361440145121027	0.998802925477002	0.000520194
protein_coding	CSF3R	ENSG00000119535.17	-1.63120466634768e-08	0.992176637942902	0.998802925477002	0.000520194
protein_coding	ZC3H12A	ENSG00000163874.10	1.91604460746087e-07	0.898060315044835	0.998802925477002	0.000520194
protein_coding	MEAF6	ENSG00000163875.15	3.47270448711263e-06	0.41702808000425	0.998802925477002	0.000520194
protein_coding	SNIP1	ENSG00000163877.10	-9.33860024091818e-07	0.603315843475744	0.998802925477002	0.000520194
protein_coding	DNALI1	ENSG00000163879.10	8.74117951141968e-09	0.998695339258999	0.999367194637179	0.000274911
protein_coding	GNL2	ENSG00000134697.12	3.44944433834401e-06	0.383880935853265	0.998802925477002	0.000520194
protein_coding	RSPO1	ENSG00000169218.13	6.37132170620457e-08	0.957725714492496	0.998802925477002	0.000520194
protein_coding	C1orf109	ENSG00000116922.14	6.05408310503221e-07	0.693886228653261	0.998802925477002	0.000520194
protein_coding	CDCA8	ENSG00000134690.10	1.75171841138381e-06	0.130625898457358	0.998802925477002	0.000520194
protein_coding	EPHA10	ENSG00000183317.16	1.05013956785513e-07	0.897960750038112	0.998802925477002	0.000520194
protein_coding	MANEAL	ENSG00000185090.14	3.7929255367567e-07	0.703361128993472	0.998802925477002	0.000520194
protein_coding	YRDC	ENSG00000196449.3	-2.62828000520469e-06	0.0930611950558503	0.998802925477002	0.000520194
protein_coding	C1orf122	ENSG00000197982.13	2.99793921884259e-06	0.480291910718029	0.998802925477002	0.000520194
protein_coding	MTF1	ENSG00000188786.9	-1.11791548153991e-06	0.799907651051816	0.998802925477002	0.000520194
protein_coding	INPP5B	ENSG00000204084.12	-2.00998744033801e-06	0.262681972705793	0.998802925477002	0.000520194
protein_coding	SF3A3	ENSG00000183431.11	3.65001571672978e-06	0.401338385754506	0.998802925477002	0.000520194
protein_coding	FHL3	ENSG00000183386.9	1.6391218405789e-06	0.49076170663352	0.998802925477002	0.000520194
protein_coding	UTP11	ENSG00000183520.11	2.08711452246334e-06	0.581074760603192	0.998802925477002	0.000520194
protein_coding	POU3F1	ENSG00000185668.7	9.29000757142713e-08	0.54093197274464	0.998802925477002	0.000520194
protein_coding	RRAGC	ENSG00000116954.7	-2.33866380338068e-06	0.392197172751276	0.998802925477002	0.000520194
protein_coding	MYCBP	ENSG00000214114.8	8.34060618652742e-07	0.528019316758233	0.998802925477002	0.000520194
protein_coding	RHBDL2	ENSG00000158315.10	1.95241553550759e-07	0.703866007746676	0.998802925477002	0.000520194
protein_coding	AKIRIN1	ENSG00000174574.15	-6.35800473132231e-06	0.0727464388088426	0.998802925477002	0.000520194
protein_coding	NDUFS5	ENSG00000168653.10	5.79243481035386e-07	0.911271764606983	0.998802925477002	0.000520194
protein_coding	MACF1	ENSG00000127603.25	-5.00133231837225e-07	0.928631787014401	0.998802925477002	0.000520194
protein_coding	PABPC4	ENSG00000090621.13	4.27584074649681e-06	0.454119534621964	0.998802925477002	0.000520194
protein_coding	HEYL	ENSG00000163909.7	-8.44596536683589e-09	0.992142990055197	0.998802925477002	0.000520194
protein_coding	HPCAL4	ENSG00000116983.12	-6.41399339254377e-08	0.992188077338119	0.998802925477002	0.000520194
protein_coding	PPIE	ENSG00000084072.16	-1.42216012615216e-06	0.608481454391889	0.998802925477002	0.000520194
protein_coding	BMP8B	ENSG00000116985.11	-6.41399339254377e-08	0.992188077338119	0.998802925477002	0.000520194
protein_coding	OXCT2	ENSG00000198754.5	-4.67389478462648e-08	0.881560633924368	0.998802925477002	0.000520194
protein_coding	TRIT1	ENSG00000043514.16	3.3868469656017e-06	0.0295706140226642	0.998802925477002	0.000520194
protein_coding	MYCL	ENSG00000116990.10	-1.91008465611011e-08	0.995286181761463	0.998802925477002	0.000520194
protein_coding	MFSD2A	ENSG00000168389.17	3.83076927960281e-07	0.248392220191158	0.998802925477002	0.000520194
protein_coding	CAP1	ENSG00000131236.16	4.94637443923577e-06	0.32651443485388	0.998802925477002	0.000520194
protein_coding	PPT1	ENSG00000131238.17	2.82807782989968e-06	0.19562819305697	0.998802925477002	0.000520194
protein_coding	RLF	ENSG00000117000.8	7.30691849838528e-07	0.806581920424185	0.998802925477002	0.000520194
protein_coding	ZMPSTE24	ENSG00000084073.8	-4.10192326108283e-06	0.254333889585502	0.998802925477002	0.000520194
protein_coding	COL9A2	ENSG00000049089.14	-5.93187537160873e-08	0.927884623098844	0.998802925477002	0.000520194
protein_coding	SMAP2	ENSG00000084070.11	-6.63164882514228e-07	0.827271488209855	0.998802925477002	0.000520194
protein_coding	ZFP69B	ENSG00000187801.14	-9.2455877345718e-07	0.00923334856411505	0.998802925477002	0.000520194
protein_coding	ZFP69	ENSG00000187815.9	8.73434755021101e-07	0.107207429633756	0.998802925477002	0.000520194
protein_coding	EXO5	ENSG00000164002.11	8.02640058323602e-07	0.600156285273359	0.998802925477002	0.000520194
protein_coding	ZNF684	ENSG00000117010.16	-2.58199847739506e-07	0.749369365545084	0.998802925477002	0.000520194
protein_coding	RIMS3	ENSG00000117016.9	-2.0271171476952e-07	0.586262572439144	0.998802925477002	0.000520194
protein_coding	NFYC	ENSG00000066136.20	8.23689097001634e-08	0.98165656636902	0.998802925477002	0.000520194
protein_coding	KCNQ4	ENSG00000117013.15	2.64939826396277e-08	0.992192372912858	0.998802925477002	0.000520194
protein_coding	CITED4	ENSG00000179862.6	4.426382973442e-06	0.00376328702106874	0.998802925477002	0.000520194
protein_coding	CTPS1	ENSG00000171793.14	2.51759963676257e-06	0.13615589455701	0.998802925477002	0.000520194
protein_coding	SLFNL1	ENSG00000171790.15	-5.76795655472553e-09	0.992193102035829	0.998802925477002	0.000520194
protein_coding	SCMH1	ENSG00000010803.16	4.58056889394749e-06	0.0717306586503191	0.998802925477002	0.000520194
protein_coding	FOXO6	ENSG00000204060.7	-1.06853701278088e-07	0.698283706276679	0.998802925477002	0.000520194
protein_coding	HIVEP3	ENSG00000127124.15	-3.4928883452156e-09	0.998672001165007	0.999367194637179	0.000274911
protein_coding	FOXJ3	ENSG00000198815.8	-3.39974030738101e-06	0.172717656903117	0.998802925477002	0.000520194
protein_coding	RIMKLA	ENSG00000177181.14	1.78700300376728e-07	0.548414367179659	0.998802925477002	0.000520194
protein_coding	ZMYND12	ENSG00000066185.12	1.73289572471654e-08	0.862380054589821	0.998802925477002	0.000520194
protein_coding	PPCS	ENSG00000127125.8	-3.01526159314862e-06	0.421956273499411	0.998802925477002	0.000520194
protein_coding	CCDC30	ENSG00000186409.15	5.90890567751594e-07	0.442099657229176	0.998802925477002	0.000520194
protein_coding	PPIH	ENSG00000171960.10	-6.55497869281611e-07	0.704658339835505	0.998802925477002	0.000520194
protein_coding	YBX1	ENSG00000065978.18	4.24139481617073e-06	0.530257064161472	0.998802925477002	0.000520194
protein_coding	CLDN19	ENSG00000164007.10	-8.70009581453185e-08	0.753626754083391	0.998802925477002	0.000520194
protein_coding	P3H1	ENSG00000117385.15	-1.53402692386072e-06	0.700039537956551	0.998802925477002	0.000520194
protein_coding	C1orf50	ENSG00000164008.15	-1.6697354260204e-09	0.984649517109334	0.998802925477002	0.000520194
protein_coding	TMEM269	ENSG00000274386.5	-1.72725290063753e-08	0.992180378389596	0.998802925477002	0.000520194
protein_coding	SVBP	ENSG00000177868.11	-9.4270637779108e-07	0.808047378092243	0.998802925477002	0.000520194
protein_coding	ERMAP	ENSG00000164010.14	-9.06594941235267e-07	0.499446197251422	0.998802925477002	0.000520194
protein_coding	ZNF691	ENSG00000164011.17	8.65406033991706e-07	0.420947080152048	0.998802925477002	0.000520194
protein_coding	SLC2A1	ENSG00000117394.21	2.76257559868821e-07	0.906823997109537	0.998802925477002	0.000520194
protein_coding	FAM183A	ENSG00000186973.10	-4.25480218884325e-08	0.712403987391198	0.998802925477002	0.000520194
protein_coding	EBNA1BP2	ENSG00000117395.12	4.83689219663619e-06	0.191376781569944	0.998802925477002	0.000520194
protein_coding	CFAP57	ENSG00000243710.7	1.71656267892269e-07	0.696972923327235	0.998802925477002	0.000520194
protein_coding	C1orf210	ENSG00000253313.5	-7.69795113082786e-09	0.992189261337151	0.998802925477002	0.000520194
protein_coding	TIE1	ENSG00000066056.13	-4.96207203893554e-08	0.986313199435408	0.998802925477002	0.000520194
protein_coding	MPL	ENSG00000117400.17	-6.11418108894507e-09	0.992192184412105	0.998802925477002	0.000520194
protein_coding	CDC20	ENSG00000117399.13	1.55333261671609e-06	0.0883387452323238	0.998802925477002	0.000520194
protein_coding	ELOVL1	ENSG00000066322.14	-1.0648322865179e-06	0.772044663345801	0.998802925477002	0.000520194
protein_coding	MED8	ENSG00000159479.16	-2.34397340191136e-06	0.354518821610769	0.998802925477002	0.000520194
protein_coding	SZT2	ENSG00000198198.16	-1.99928717825696e-06	0.385252583974038	0.998802925477002	0.000520194
protein_coding	HYI	ENSG00000178922.16	-3.17528878895198e-06	0.199436682605995	0.998802925477002	0.000520194
protein_coding	PTPRF	ENSG00000142949.16	4.67016746529824e-06	0.16637692323088	0.998802925477002	0.000520194
protein_coding	KDM4A	ENSG00000066135.12	-2.8568958733593e-06	0.410987964832467	0.998802925477002	0.000520194
protein_coding	ST3GAL3	ENSG00000126091.20	1.97489350944217e-06	0.113907741567402	0.998802925477002	0.000520194
protein_coding	ARTN	ENSG00000117407.16	-8.72413247577221e-08	0.81592616747151	0.998802925477002	0.000520194
protein_coding	IPO13	ENSG00000117408.10	-3.02061575012503e-06	0.163287651139023	0.998802925477002	0.000520194
protein_coding	DPH2	ENSG00000132768.13	1.36035361003521e-06	0.339028678882092	0.998802925477002	0.000520194
protein_coding	ATP6V0B	ENSG00000117410.13	9.03224566623386e-07	0.806205135882044	0.998802925477002	0.000520194
protein_coding	B4GALT2	ENSG00000117411.16	4.95119470621532e-07	0.919829706810504	0.998802925477002	0.000520194
protein_coding	CCDC24	ENSG00000159214.12	-8.12490155690372e-07	0.300236190216473	0.998802925477002	0.000520194
protein_coding	SLC6A9	ENSG00000196517.11	-6.37958916522979e-06	0.0545533894524716	0.998802925477002	0.000520194
protein_coding	KLF17	ENSG00000171872.4	-1.46658547126987e-08	0.992177910534369	0.998802925477002	0.000520194
protein_coding	DMAP1	ENSG00000178028.13	-2.09220152376706e-06	0.413495649490757	0.998802925477002	0.000520194
protein_coding	ERI3	ENSG00000117419.15	-2.4712318783608e-06	0.22068616353053	0.998802925477002	0.000520194
protein_coding	RNF220	ENSG00000187147.17	-7.27948352304407e-08	0.986129033381126	0.998802925477002	0.000520194
protein_coding	TMEM53	ENSG00000126106.13	-4.32477431094347e-06	0.0451257905103916	0.998802925477002	0.000520194
protein_coding	ARMH1	ENSG00000198520.11	-1.10052840363847e-09	0.94917986107727	0.998802925477002	0.000520194
protein_coding	KIF2C	ENSG00000142945.12	2.09951285439959e-06	0.0542318374384418	0.998802925477002	0.000520194
protein_coding	RPS8	ENSG00000142937.11	-5.21053588814597e-06	0.650965005257659	0.998802925477002	0.000520194
protein_coding	BEST4	ENSG00000142959.4	-1.55171208227727e-07	0.483595608302529	0.998802925477002	0.000520194
protein_coding	PLK3	ENSG00000173846.12	7.67513392192751e-07	0.695004240057207	0.998802925477002	0.000520194
protein_coding	TCTEX1D4	ENSG00000188396.3	-7.80103376406525e-08	0.792802496952074	0.998802925477002	0.000520194
protein_coding	BTBD19	ENSG00000222009.8	-1.07069665550713e-06	0.42354268930107	0.998802925477002	0.000520194
protein_coding	PTCH2	ENSG00000117425.13	-1.08409736163836e-07	0.751487044284842	0.998802925477002	0.000520194
protein_coding	EIF2B3	ENSG00000070785.16	3.27219353938292e-06	0.115077312914333	0.998802925477002	0.000520194
protein_coding	HECTD3	ENSG00000126107.14	-6.47480808616742e-07	0.813601410183656	0.998802925477002	0.000520194
protein_coding	UROD	ENSG00000126088.13	2.47773341369247e-07	0.947587900447016	0.998802925477002	0.000520194
protein_coding	ZSWIM5	ENSG00000162415.6	1.39995598793753e-07	0.872357539446269	0.998802925477002	0.000520194
protein_coding	HPDL	ENSG00000186603.5	-6.282813319136e-08	0.843950182176727	0.998802925477002	0.000520194
protein_coding	MUTYH	ENSG00000132781.17	-1.91919207343916e-07	0.852471837859817	0.998802925477002	0.000520194
protein_coding	TOE1	ENSG00000132773.11	-1.15917141259026e-06	0.399576207078658	0.998802925477002	0.000520194
protein_coding	TESK2	ENSG00000070759.16	-1.25408023243329e-07	0.898482157343769	0.998802925477002	0.000520194
protein_coding	CCDC163	ENSG00000280670.2	-1.12888594187719e-06	0.0233138425419875	0.998802925477002	0.000520194
protein_coding	MMACHC	ENSG00000132763.14	1.094083141169e-06	0.334933647728877	0.998802925477002	0.000520194
protein_coding	PRDX1	ENSG00000117450.13	4.47763049461467e-06	0.567960212126829	0.998802925477002	0.000520194
protein_coding	AKR1A1	ENSG00000117448.13	-7.39197967088433e-07	0.820584901842327	0.998802925477002	0.000520194
protein_coding	NASP	ENSG00000132780.16	-1.63370782139761e-06	0.565032969003747	0.998802925477002	0.000520194
protein_coding	CCDC17	ENSG00000159588.14	-7.43111415535744e-08	0.837314174954838	0.998802925477002	0.000520194
protein_coding	GPBP1L1	ENSG00000159592.10	-2.51917000009355e-06	0.445655344508981	0.998802925477002	0.000520194
protein_coding	TMEM69	ENSG00000159596.6	1.15376857225468e-06	0.614737827088113	0.998802925477002	0.000520194
protein_coding	IPP	ENSG00000197429.10	-3.81439039588966e-06	0.0144109971207808	0.998802925477002	0.000520194
protein_coding	MAST2	ENSG00000086015.20	-3.35211428845284e-06	0.22712239830032	0.998802925477002	0.000520194
protein_coding	PIK3R3	ENSG00000117461.14	-3.07735933192826e-06	0.182729911141922	0.998802925477002	0.000520194
protein_coding	TSPAN1	ENSG00000117472.9	1.33183712025686e-08	0.926221800883686	0.998802925477002	0.000520194
protein_coding	POMGNT1	ENSG00000085998.13	-9.89665158894901e-07	0.728954803092923	0.998802925477002	0.000520194
protein_coding	LURAP1	ENSG00000171357.5	-2.51939181199242e-07	0.760144221714552	0.998802925477002	0.000520194
protein_coding	RAD54L	ENSG00000085999.11	-1.13774780816832e-07	0.862940597186466	0.998802925477002	0.000520194
protein_coding	LRRC41	ENSG00000132128.16	3.37153666785041e-06	0.581015755986085	0.998802925477002	0.000520194
protein_coding	UQCRH	ENSG00000173660.11	5.60588524960044e-06	0.373789948767216	0.998802925477002	0.000520194
protein_coding	NSUN4	ENSG00000117481.10	6.44106144446678e-07	0.736424557038858	0.998802925477002	0.000520194
protein_coding	FAAH	ENSG00000117480.15	2.37048411879818e-07	0.628843185579582	0.998802925477002	0.000520194
protein_coding	DMBX1	ENSG00000197587.10	-1.75532310569415e-08	0.992170541116682	0.998802925477002	0.000520194
protein_coding	MKNK1	ENSG00000079277.20	-1.66293605123648e-07	0.94700502527525	0.998802925477002	0.000520194
protein_coding	MOB3C	ENSG00000142961.14	1.12480236771772e-06	0.455027240885969	0.998802925477002	0.000520194
protein_coding	ATPAF1	ENSG00000123472.12	-1.7623957455172e-06	0.557872228091954	0.998802925477002	0.000520194
protein_coding	TEX38	ENSG00000186118.8	-1.75897491413181e-08	0.99217006433684	0.998802925477002	0.000520194
protein_coding	EFCAB14	ENSG00000159658.10	-2.95113963241241e-06	0.507654223373488	0.998802925477002	0.000520194
protein_coding	CYP4X1	ENSG00000186377.7	-8.53450265787382e-09	0.992189373264346	0.998802925477002	0.000520194
protein_coding	CYP4Z1	ENSG00000186160.4	-2.1114635684656e-08	0.992188102056555	0.998802925477002	0.000520194
protein_coding	PDZK1IP1	ENSG00000162366.7	-2.61203792817623e-08	0.686501116967262	0.998802925477002	0.000520194
protein_coding	TAL1	ENSG00000162367.11	-1.1602142476858e-08	0.99218501085782	0.998802925477002	0.000520194
protein_coding	STIL	ENSG00000123473.15	-5.86153209880302e-10	0.996019952762126	0.998802925477002	0.000520194
protein_coding	CMPK1	ENSG00000162368.13	-1.87311584825105e-06	0.710711744056586	0.998802925477002	0.000520194
protein_coding	FOXE3	ENSG00000186790.5	9.72264631733428e-08	0.778636411497885	0.998802925477002	0.000520194
protein_coding	FOXD2	ENSG00000186564.5	-8.08384453954488e-08	0.89263874253621	0.998802925477002	0.000520194
protein_coding	TRABD2B	ENSG00000269113.3	-6.07401700262528e-07	0.049936430306989	0.998802925477002	0.000520194
protein_coding	SPATA6	ENSG00000132122.11	6.25021907164532e-08	0.971968481155948	0.998802925477002	0.000520194
protein_coding	AGBL4	ENSG00000186094.16	-1.04920751905242e-07	0.92648453674594	0.998802925477002	0.000520194
protein_coding	BEND5	ENSG00000162373.12	-1.32198156334732e-07	0.849647346366445	0.998802925477002	0.000520194
protein_coding	ELAVL4	ENSG00000162374.16	2.18222518903189e-07	0.618746564300033	0.998802925477002	0.000520194
protein_coding	DMRTA2	ENSG00000142700.11	1.22745736907127e-07	0.500229019146783	0.998802925477002	0.000520194
protein_coding	FAF1	ENSG00000185104.19	-8.26883884818735e-07	0.825771613536611	0.998802925477002	0.000520194
protein_coding	CDKN2C	ENSG00000123080.10	7.22604482061199e-07	0.742449384320828	0.998802925477002	0.000520194
protein_coding	RNF11	ENSG00000123091.4	-4.53015799502907e-07	0.918893548176552	0.998802925477002	0.000520194
protein_coding	TTC39A	ENSG00000085831.15	4.01272900399318e-08	0.953244041442857	0.998802925477002	0.000520194
protein_coding	EPS15	ENSG00000085832.16	3.25595039829256e-07	0.939332378678799	0.998802925477002	0.000520194
protein_coding	OSBPL9	ENSG00000117859.18	-5.31556681891687e-06	0.142036679699713	0.998802925477002	0.000520194
protein_coding	NRDC	ENSG00000078618.21	3.72574790260364e-06	0.314646085858443	0.998802925477002	0.000520194
protein_coding	RAB3B	ENSG00000169213.6	4.54423976337023e-06	0.0678437689381996	0.998802925477002	0.000520194
protein_coding	TXNDC12	ENSG00000117862.12	2.97077542698269e-07	0.418239045623689	0.998802925477002	0.000520194
protein_coding	KTI12	ENSG00000198841.3	7.00704841856144e-07	0.730455536546912	0.998802925477002	0.000520194
protein_coding	BTF3L4	ENSG00000134717.17	-1.33487290323646e-06	0.748166394005631	0.998802925477002	0.000520194
protein_coding	ZFYVE9	ENSG00000157077.14	2.55451000089251e-06	0.371355330593303	0.998802925477002	0.000520194
protein_coding	CC2D1B	ENSG00000154222.14	2.20838931287023e-06	0.357672779796815	0.998802925477002	0.000520194
protein_coding	ORC1	ENSG00000085840.12	6.35418618766484e-07	0.185250606519144	0.998802925477002	0.000520194
protein_coding	PRPF38A	ENSG00000134748.12	3.87830686234082e-06	0.202336151423855	0.998802925477002	0.000520194
protein_coding	TUT4	ENSG00000134744.13	-1.57612176686914e-07	0.959453271295319	0.998802925477002	0.000520194
protein_coding	GPX7	ENSG00000116157.5	-2.19240151394319e-06	0.404068360488086	0.998802925477002	0.000520194
protein_coding	SHISAL2A	ENSG00000182183.14	6.80112985262137e-08	0.729838354485508	0.998802925477002	0.000520194
protein_coding	COA7	ENSG00000162377.5	-2.24497327037571e-06	0.296918897073598	0.998802925477002	0.000520194
protein_coding	ZYG11B	ENSG00000162378.12	-6.36152899564378e-06	0.160143691968998	0.998802925477002	0.000520194
protein_coding	ZYG11A	ENSG00000203995.9	-5.40547900355336e-08	0.680685290381142	0.998802925477002	0.000520194
protein_coding	ECHDC2	ENSG00000121310.16	1.55906721357149e-06	0.512382133180407	0.998802925477002	0.000520194
protein_coding	SCP2	ENSG00000116171.17	1.51738540392198e-06	0.716601723855616	0.998802925477002	0.000520194
protein_coding	PODN	ENSG00000174348.13	1.44801128365061e-06	0.80987426295219	0.998802925477002	0.000520194
protein_coding	SLC1A7	ENSG00000162383.12	-3.58637879343984e-08	0.882488356547212	0.998802925477002	0.000520194
protein_coding	CPT2	ENSG00000157184.6	8.6409334976305e-07	0.614407354898847	0.998802925477002	0.000520194
protein_coding	C1orf123	ENSG00000162384.13	2.248052860797e-06	0.431518056362745	0.998802925477002	0.000520194
protein_coding	MAGOH	ENSG00000162385.10	2.64982477028167e-06	0.338425571362373	0.998802925477002	0.000520194
protein_coding	LRP8	ENSG00000157193.16	1.13917021084001e-06	0.428411764939097	0.998802925477002	0.000520194
protein_coding	GLIS1	ENSG00000174332.5	8.85244549585197e-07	0.621497269640129	0.998802925477002	0.000520194
protein_coding	NDC1	ENSG00000058804.11	-7.26755494362096e-06	0.00434135350644371	0.998802925477002	0.000520194
protein_coding	YIPF1	ENSG00000058799.14	-3.95009384514214e-06	0.0821941357603428	0.998802925477002	0.000520194
protein_coding	HSPB11	ENSG00000081870.11	2.89398846682337e-06	0.199166431894638	0.998802925477002	0.000520194
protein_coding	LRRC42	ENSG00000116212.14	-5.19330336464896e-06	0.205634322282314	0.998802925477002	0.000520194
protein_coding	LDLRAD1	ENSG00000203985.10	-4.68410952538521e-09	0.992192244711013	0.998802925477002	0.000520194
protein_coding	TMEM59	ENSG00000116209.11	-1.94429139128187e-06	0.74590927044425	0.998802925477002	0.000520194
protein_coding	TCEANC2	ENSG00000116205.13	-1.04090036381102e-06	0.607941488427414	0.998802925477002	0.000520194
protein_coding	CYB5RL	ENSG00000215883.10	-5.25909967522695e-07	0.6268829528153	0.998802925477002	0.000520194
protein_coding	MRPL37	ENSG00000116221.15	2.17133077519102e-06	0.552787061702697	0.998802925477002	0.000520194
protein_coding	SSBP3	ENSG00000157216.15	-1.17730575582698e-06	0.672210115396951	0.998802925477002	0.000520194
protein_coding	ACOT11	ENSG00000162390.17	5.5388768010725e-07	0.44640204566518	0.998802925477002	0.000520194
protein_coding	FAM151A	ENSG00000162391.11	-6.85904487587251e-09	0.992184534635396	0.998802925477002	0.000520194
protein_coding	TTC4	ENSG00000243725.6	-4.69317277363859e-07	0.103100456898834	0.998802925477002	0.000520194
protein_coding	PARS2	ENSG00000162396.5	7.90667918276706e-07	0.458195344455321	0.998802925477002	0.000520194
protein_coding	TTC22	ENSG00000006555.10	-1.70589108462716e-08	0.992192372912858	0.998802925477002	0.000520194
protein_coding	LEXM	ENSG00000162398.11	-2.43795320169503e-08	0.889421260903916	0.998802925477002	0.000520194
protein_coding	DHCR24	ENSG00000116133.12	-2.32516908104616e-06	0.349163400601232	0.998802925477002	0.000520194
protein_coding	TMEM61	ENSG00000143001.4	-3.36680645154881e-08	0.886433027007839	0.998802925477002	0.000520194
protein_coding	PCSK9	ENSG00000169174.10	-4.6135690449834e-08	0.999434831616983	0.99986401352751	5.90622e-05
protein_coding	USP24	ENSG00000162402.13	5.60837771740268e-06	0.0538313289745043	0.998802925477002	0.000520194
protein_coding	AC119674.2	ENSG00000284686.1	-5.7734569341569e-08	0.792110984597046	0.998802925477002	0.000520194
protein_coding	PLPP3	ENSG00000162407.8	1.23237267200151e-06	0.617807166047321	0.998802925477002	0.000520194
protein_coding	PRKAA2	ENSG00000162409.10	-6.25766239028402e-07	0.711580315060693	0.998802925477002	0.000520194
protein_coding	FYB2	ENSG00000187889.12	1.14855313192504e-07	0.897022267026749	0.998802925477002	0.000520194
protein_coding	DAB1	ENSG00000173406.15	-1.36376718982561e-07	0.639198186225747	0.998802925477002	0.000520194
protein_coding	OMA1	ENSG00000162600.11	-6.05850872042657e-07	0.661599519246941	0.998802925477002	0.000520194
protein_coding	TACSTD2	ENSG00000184292.6	-3.62435225184681e-07	0.641627891358641	0.998802925477002	0.000520194
protein_coding	MYSM1	ENSG00000162601.9	-3.30150248793415e-06	0.174489627798542	0.998802925477002	0.000520194
protein_coding	JUN	ENSG00000177606.6	8.19129652752166e-06	0.0130077759346347	0.998802925477002	0.000520194
protein_coding	FGGY	ENSG00000172456.17	1.60716929513645e-07	0.916895095554576	0.998802925477002	0.000520194
protein_coding	HOOK1	ENSG00000134709.10	1.92822338504537e-07	0.768462026471298	0.998802925477002	0.000520194
protein_coding	CYP2J2	ENSG00000134716.10	-6.79185302798426e-08	0.85161074095612	0.998802925477002	0.000520194
protein_coding	C1orf87	ENSG00000162598.13	6.44741115999201e-08	0.825818017605215	0.998802925477002	0.000520194
protein_coding	NFIA	ENSG00000162599.15	-2.37700936737055e-06	0.430714229545331	0.998802925477002	0.000520194
protein_coding	TM2D1	ENSG00000162604.12	-4.09294283946218e-07	0.927163427454638	0.998802925477002	0.000520194
protein_coding	PATJ	ENSG00000132849.20	3.91945966851612e-07	0.76011172915445	0.998802925477002	0.000520194
protein_coding	L1TD1	ENSG00000240563.1	2.38418131378075e-07	0.286874392115228	0.998802925477002	0.000520194
protein_coding	KANK4	ENSG00000132854.18	-6.2653942244396e-07	0.165342201465053	0.998802925477002	0.000520194
protein_coding	USP1	ENSG00000162607.12	3.98158803074602e-06	0.229050752692435	0.998802925477002	0.000520194
protein_coding	DOCK7	ENSG00000116641.17	5.87483292259855e-06	0.115667705627195	0.998802925477002	0.000520194
protein_coding	ANGPTL3	ENSG00000132855.4	-1.70589108462716e-08	0.992192372912858	0.998802925477002	0.000520194
protein_coding	ATG4C	ENSG00000125703.14	1.76721454868181e-07	0.938439963444953	0.998802925477002	0.000520194
protein_coding	FOXD3	ENSG00000187140.5	4.92455221182783e-08	0.828674262822128	0.998802925477002	0.000520194
protein_coding	ALG6	ENSG00000088035.16	4.63557833085094e-07	0.666114235784063	0.998802925477002	0.000520194
protein_coding	ITGB3BP	ENSG00000142856.16	-3.03177443247906e-07	0.913173582767162	0.998802925477002	0.000520194
protein_coding	EFCAB7	ENSG00000203965.12	-4.7249134421496e-07	0.592867284138565	0.998802925477002	0.000520194
protein_coding	PGM1	ENSG00000079739.16	-1.68508718896661e-06	0.509566146271388	0.998802925477002	0.000520194
protein_coding	ROR1	ENSG00000185483.11	2.74325178305933e-06	0.130769006829799	0.998802925477002	0.000520194
protein_coding	UBE2U	ENSG00000177414.13	4.86798169420209e-08	0.992188883867904	0.998802925477002	0.000520194
protein_coding	CACHD1	ENSG00000158966.14	6.33014620240319e-07	0.599418700939177	0.998802925477002	0.000520194
protein_coding	RAVER2	ENSG00000162437.14	-2.9273958843585e-06	0.0504983705483891	0.998802925477002	0.000520194
protein_coding	JAK1	ENSG00000162434.11	1.39844464845167e-06	0.788319598509531	0.998802925477002	0.000520194
protein_coding	AK4	ENSG00000162433.14	-9.81586615571315e-08	0.954705617790678	0.998802925477002	0.000520194
protein_coding	DNAJC6	ENSG00000116675.15	-4.57478728256681e-07	0.687895452681492	0.998802925477002	0.000520194
protein_coding	LEPROT	ENSG00000213625.8	2.01966525345938e-06	0.747853207022557	0.998802925477002	0.000520194
protein_coding	LEPR	ENSG00000116678.19	-4.63261620426029e-06	0.311827132693921	0.998802925477002	0.000520194
protein_coding	PDE4B	ENSG00000184588.17	2.98197468021226e-06	0.112723881353915	0.998802925477002	0.000520194
protein_coding	SGIP1	ENSG00000118473.21	-7.98404506491914e-07	0.748649013430577	0.998802925477002	0.000520194
protein_coding	TCTEX1D1	ENSG00000152760.9	-9.54046358399394e-08	0.875401251646705	0.998802925477002	0.000520194
protein_coding	INSL5	ENSG00000172410.4	-7.77693089348251e-09	0.992188775699145	0.998802925477002	0.000520194
protein_coding	WDR78	ENSG00000152763.16	1.91422532481785e-06	0.0716876083985417	0.998802925477002	0.000520194
protein_coding	MIER1	ENSG00000198160.14	-5.13453644266194e-07	0.892218116290591	0.998802925477002	0.000520194
protein_coding	SLC35D1	ENSG00000116704.7	-1.32606957894758e-06	0.653768453642357	0.998802925477002	0.000520194
protein_coding	IL23R	ENSG00000162594.15	8.21087731941328e-08	0.992186528214301	0.998802925477002	0.000520194
protein_coding	IL12RB2	ENSG00000081985.11	-1.45784363529525e-08	0.511588062060465	0.998802925477002	0.000520194
protein_coding	SERBP1	ENSG00000142864.14	4.78820204680305e-06	0.389873386287389	0.998802925477002	0.000520194
protein_coding	GADD45A	ENSG00000116717.12	2.77986146563756e-07	0.935104877188933	0.998802925477002	0.000520194
protein_coding	GNG12	ENSG00000172380.5	1.08467394402948e-05	0.141392629946033	0.998802925477002	0.000520194
protein_coding	DIRAS3	ENSG00000162595.6	-1.96109246254243e-06	0.230787291033726	0.998802925477002	0.000520194
protein_coding	WLS	ENSG00000116729.13	9.77044175608797e-07	0.845288472099711	0.998802925477002	0.000520194
protein_coding	DEPDC1	ENSG00000024526.16	1.46599850520718e-06	0.0281371381840713	0.998802925477002	0.000520194
protein_coding	LRRC7	ENSG00000033122.18	2.26217354372925e-08	0.809220737186834	0.998802925477002	0.000520194
protein_coding	LRRC40	ENSG00000066557.5	1.52593641860357e-06	0.355267018426585	0.998802925477002	0.000520194
protein_coding	SRSF11	ENSG00000116754.13	4.17179208638802e-06	0.423112634239827	0.998802925477002	0.000520194
protein_coding	ANKRD13C	ENSG00000118454.12	-2.67462376646873e-06	0.239478130894888	0.998802925477002	0.000520194
protein_coding	HHLA3	ENSG00000197568.13	1.41288569431399e-06	0.507296122339416	0.998802925477002	0.000520194
protein_coding	CTH	ENSG00000116761.11	-2.24651450791691e-07	0.801776477528101	0.998802925477002	0.000520194
protein_coding	PTGER3	ENSG00000050628.20	-6.81239166193754e-07	0.579088147639842	0.998802925477002	0.000520194
protein_coding	ZRANB2	ENSG00000132485.13	9.11433499280937e-06	0.105510872065376	0.998802925477002	0.000520194
protein_coding	NEGR1	ENSG00000172260.14	-1.91649748359988e-06	0.239648718437926	0.998802925477002	0.000520194
protein_coding	LRRIQ3	ENSG00000162620.15	-1.13696149952603e-07	0.802781445626906	0.998802925477002	0.000520194
protein_coding	FPGT	ENSG00000254685.6	-8.01201585933095e-07	0.460176403940033	0.998802925477002	0.000520194
protein_coding	FPGT-TNNI3K	ENSG00000259030.7	-4.72169847916237e-08	0.834263648168402	0.998802925477002	0.000520194
protein_coding	ERICH3	ENSG00000178965.13	3.8614237648697e-08	0.827637371543787	0.998802925477002	0.000520194
protein_coding	CRYZ	ENSG00000116791.13	-2.01446536096609e-07	0.941799546070913	0.998802925477002	0.000520194
protein_coding	TYW3	ENSG00000162623.15	5.2478033390613e-07	0.908991709522626	0.998802925477002	0.000520194
protein_coding	LHX8	ENSG00000162624.14	9.05186146387579e-07	0.697581926292862	0.998802925477002	0.000520194
protein_coding	SLC44A5	ENSG00000137968.16	-1.3551513107608e-07	0.568250266836723	0.998802925477002	0.000520194
protein_coding	ACADM	ENSG00000117054.13	2.73070188750773e-06	0.365823396228873	0.998802925477002	0.000520194
protein_coding	RABGGTB	ENSG00000137955.15	1.90884852121134e-06	0.388721008062785	0.998802925477002	0.000520194
protein_coding	MSH4	ENSG00000057468.6	-6.35835973115988e-09	0.992190212816716	0.998802925477002	0.000520194
protein_coding	ST6GALNAC3	ENSG00000184005.10	-9.1564127340292e-07	0.536131783788284	0.998802925477002	0.000520194
protein_coding	ST6GALNAC5	ENSG00000117069.14	-2.56523879559655e-07	0.81224386046888	0.998802925477002	0.000520194
protein_coding	PIGK	ENSG00000142892.14	-1.97488806654971e-06	0.561026885005486	0.998802925477002	0.000520194
protein_coding	AK5	ENSG00000154027.18	-1.91340714136066e-06	0.561127611880895	0.998802925477002	0.000520194
protein_coding	AC118549.1	ENSG00000036549.12	-1.00735610600995e-05	0.0201734390032531	0.998802925477002	0.000520194
protein_coding	USP33	ENSG00000077254.14	-2.20730288420367e-06	0.624428017544029	0.998802925477002	0.000520194
protein_coding	MIGA1	ENSG00000180488.15	-2.67021476981828e-06	0.318593731189972	0.998802925477002	0.000520194
protein_coding	NEXN	ENSG00000162614.18	5.64647715251212e-06	0.0965230342917333	0.998802925477002	0.000520194
protein_coding	FUBP1	ENSG00000162613.16	3.76682149876969e-07	0.899794251095881	0.998802925477002	0.000520194
protein_coding	DNAJB4	ENSG00000162616.8	-3.55751015422055e-06	0.114524463337994	0.998802925477002	0.000520194
protein_coding	GIPC2	ENSG00000137960.5	-2.34960797010619e-07	0.992181267192104	0.998802925477002	0.000520194
protein_coding	PTGFR	ENSG00000122420.9	-2.43673175013106e-06	0.409636938030278	0.998802925477002	0.000520194
protein_coding	IFI44L	ENSG00000137959.15	-8.43258989881874e-07	0.383172537080631	0.998802925477002	0.000520194
protein_coding	IFI44	ENSG00000137965.10	-1.69777742712031e-06	0.168000679956664	0.998802925477002	0.000520194
protein_coding	ADGRL4	ENSG00000162618.13	3.42261232908155e-06	0.0403106054620912	0.998802925477002	0.000520194
protein_coding	ADGRL2	ENSG00000117114.19	-5.47950198588716e-06	0.050473751632917	0.998802925477002	0.000520194
protein_coding	TTLL7	ENSG00000137941.16	-4.98361151252371e-07	0.856396297252134	0.998802925477002	0.000520194
protein_coding	PRKACB	ENSG00000142875.19	1.00495538481697e-06	0.724089814838331	0.998802925477002	0.000520194
protein_coding	SAMD13	ENSG00000203943.8	-1.41350015538364e-07	0.827676295458564	0.998802925477002	0.000520194
protein_coding	DNASE2B	ENSG00000137976.7	-1.51749927631998e-07	0.992192372912857	0.998802925477002	0.000520194
protein_coding	RPF1	ENSG00000117133.10	-2.85109218665891e-06	0.347923306697822	0.998802925477002	0.000520194
protein_coding	GNG5	ENSG00000174021.10	3.84554634637788e-06	0.0706564335286698	0.998802925477002	0.000520194
protein_coding	SPATA1	ENSG00000122432.17	-3.57778431760821e-07	0.528567246652778	0.998802925477002	0.000520194
protein_coding	CTBS	ENSG00000117151.12	4.51967379017117e-07	0.802166898621993	0.998802925477002	0.000520194
protein_coding	SSX2IP	ENSG00000117155.16	2.8707461767894e-07	0.918911588922663	0.998802925477002	0.000520194
protein_coding	LPAR3	ENSG00000171517.5	7.14242499028063e-08	0.870529756995845	0.998802925477002	0.000520194
protein_coding	MCOLN2	ENSG00000153898.12	7.13815388059637e-08	0.991660305688416	0.998802925477002	0.000520194
protein_coding	WDR63	ENSG00000162643.12	-1.56425343991771e-06	0.0761697344339471	0.998802925477002	0.000520194
protein_coding	MCOLN3	ENSG00000055732.12	1.11049719518111e-06	0.264189049691078	0.998802925477002	0.000520194
protein_coding	SYDE2	ENSG00000097096.8	1.06944976817057e-06	0.165277063561048	0.998802925477002	0.000520194
protein_coding	C1orf52	ENSG00000162642.13	-3.42325454177414e-06	0.211298999263278	0.998802925477002	0.000520194
protein_coding	BCL10	ENSG00000142867.13	3.27378867310395e-06	0.275828575581756	0.998802925477002	0.000520194
protein_coding	DDAH1	ENSG00000153904.19	3.29727185349555e-06	0.213769043905267	0.998802925477002	0.000520194
protein_coding	CYR61	ENSG00000142871.16	3.21970006151884e-06	0.0963568820845513	0.998802925477002	0.000520194
protein_coding	ZNHIT6	ENSG00000117174.10	-8.7819210985649e-07	0.757980875892665	0.998802925477002	0.000520194
protein_coding	COL24A1	ENSG00000171502.14	-9.75931856995132e-07	0.0649571382433024	0.998802925477002	0.000520194
protein_coding	ODF2L	ENSG00000122417.15	-1.38335526515927e-06	0.673530087153962	0.998802925477002	0.000520194
protein_coding	CLCA2	ENSG00000137975.7	-4.93739212756393e-07	0.68698986517562	0.998802925477002	0.000520194
protein_coding	CLCA1	ENSG00000016490.15	-1.05096521288576e-08	0.992192372912858	0.998802925477002	0.000520194
protein_coding	SH3GLB1	ENSG00000097033.14	-2.78094316906074e-06	0.612127345468006	0.998802925477002	0.000520194
protein_coding	SELENOF	ENSG00000183291.16	3.10472025743123e-06	0.50040467804529	0.998802925477002	0.000520194
protein_coding	HS2ST1	ENSG00000153936.16	-2.8749277488374e-06	0.406772101874109	0.998802925477002	0.000520194
protein_coding	LMO4	ENSG00000143013.12	4.17607994827212e-07	0.92223265618972	0.998802925477002	0.000520194
protein_coding	PKN2	ENSG00000065243.19	-4.44749977642132e-06	0.0914635513108499	0.998802925477002	0.000520194
protein_coding	GTF2B	ENSG00000137947.11	-6.63708765602413e-06	0.00161144499162798	0.998802925477002	0.000520194
protein_coding	KYAT3	ENSG00000137944.17	6.11621905800415e-07	0.850843571207929	0.998802925477002	0.000520194
protein_coding	RBMXL1	ENSG00000213516.9	1.23718628853727e-06	0.648622608649361	0.998802925477002	0.000520194
protein_coding	GBP3	ENSG00000117226.11	-4.51224472937852e-06	0.0864138826351152	0.998802925477002	0.000520194
protein_coding	GBP1	ENSG00000117228.9	5.91202520019353e-07	0.710959739688852	0.998802925477002	0.000520194
protein_coding	GBP2	ENSG00000162645.12	-1.39755399522506e-06	0.622830409026618	0.998802925477002	0.000520194
protein_coding	GBP4	ENSG00000162654.8	-1.15250508296769e-06	0.037221910853506	0.998802925477002	0.000520194
protein_coding	GBP5	ENSG00000154451.14	-5.74793956916791e-07	0.534662357945993	0.998802925477002	0.000520194
protein_coding	GBP6	ENSG00000183347.14	-1.81405714849814e-07	0.894759881274688	0.998802925477002	0.000520194
protein_coding	LRRC8B	ENSG00000197147.13	1.64993443691977e-06	0.269629440859224	0.998802925477002	0.000520194
protein_coding	LRRC8C	ENSG00000171488.14	7.08770549055978e-07	0.804147577997239	0.998802925477002	0.000520194
protein_coding	LRRC8D	ENSG00000171492.14	-6.50791630436564e-07	0.647052128570405	0.998802925477002	0.000520194
protein_coding	ZNF326	ENSG00000162664.16	-2.17523217575567e-06	0.499633157136846	0.998802925477002	0.000520194
protein_coding	ZNF644	ENSG00000122482.20	-2.8886907703491e-06	0.245210276159625	0.998802925477002	0.000520194
protein_coding	HFM1	ENSG00000162669.15	9.70322992879023e-08	0.891704840606865	0.998802925477002	0.000520194
protein_coding	CDC7	ENSG00000097046.12	6.76749607414607e-07	0.410104458880868	0.998802925477002	0.000520194
protein_coding	TGFBR3	ENSG00000069702.10	-2.07026460585219e-06	0.477746494561657	0.998802925477002	0.000520194
protein_coding	BRDT	ENSG00000137948.18	-2.50478002198942e-08	0.992171015053886	0.998802925477002	0.000520194
protein_coding	EPHX4	ENSG00000172031.6	-3.7601008583879e-07	0.579667544099806	0.998802925477002	0.000520194
protein_coding	BTBD8	ENSG00000189195.12	-5.60352126853065e-07	0.632414174499314	0.998802925477002	0.000520194
protein_coding	GLMN	ENSG00000174842.16	1.42565285463997e-06	0.304245634540061	0.998802925477002	0.000520194
protein_coding	RPAP2	ENSG00000122484.8	-4.09452603747487e-06	0.144172004077062	0.998802925477002	0.000520194
protein_coding	GFI1	ENSG00000162676.11	-2.64589198602906e-08	0.756599348935914	0.998802925477002	0.000520194
protein_coding	EVI5	ENSG00000067208.14	-5.28892597243881e-06	0.208796368598461	0.998802925477002	0.000520194
protein_coding	RPL5	ENSG00000122406.13	-9.98050439160262e-06	0.259129942800948	0.998802925477002	0.000520194
protein_coding	FAM69A	ENSG00000154511.11	-1.05971888635255e-06	0.632347102617741	0.998802925477002	0.000520194
protein_coding	MTF2	ENSG00000143033.17	1.49722567826191e-06	0.456468224114123	0.998802925477002	0.000520194
protein_coding	TMED5	ENSG00000117500.12	-4.55114050354867e-07	0.925932993003821	0.998802925477002	0.000520194
protein_coding	CCDC18	ENSG00000122483.17	1.72527811531437e-06	0.434037457147435	0.998802925477002	0.000520194
protein_coding	DR1	ENSG00000117505.12	-1.83169888938593e-06	0.596746821679333	0.998802925477002	0.000520194
protein_coding	FNBP1L	ENSG00000137942.16	4.49554597467624e-06	0.0174339957331079	0.998802925477002	0.000520194
protein_coding	BCAR3	ENSG00000137936.17	1.07021251345551e-06	0.495647959255578	0.998802925477002	0.000520194
protein_coding	DNTTIP2	ENSG00000067334.13	-4.12472722910443e-07	0.919042334192218	0.998802925477002	0.000520194
protein_coding	GCLM	ENSG00000023909.9	-1.06105509134444e-06	0.755206657484837	0.998802925477002	0.000520194
protein_coding	ABCA4	ENSG00000198691.12	5.90172152409158e-08	0.895929058631877	0.998802925477002	0.000520194
protein_coding	ARHGAP29	ENSG00000137962.12	1.12188763749843e-07	0.966785645531229	0.998802925477002	0.000520194
protein_coding	ABCD3	ENSG00000117528.12	-9.78962855415871e-06	0.00282010427798703	0.998802925477002	0.000520194
protein_coding	F3	ENSG00000117525.13	8.12891935516078e-07	0.527476109658993	0.998802925477002	0.000520194
protein_coding	SLC44A3	ENSG00000143036.16	8.2234419918042e-08	0.849099398223796	0.998802925477002	0.000520194
protein_coding	CNN3	ENSG00000117519.15	-3.99987249490881e-06	0.369850234807721	0.998802925477002	0.000520194
protein_coding	ALG14	ENSG00000172339.9	9.91699484266155e-08	0.943003307241103	0.998802925477002	0.000520194
protein_coding	TMEM56	ENSG00000152078.9	1.36125359129734e-06	0.141422744412822	0.998802925477002	0.000520194
protein_coding	TMEM56-RWDD3	ENSG00000271092.5	-1.86408808482375e-07	0.856033322385815	0.998802925477002	0.000520194
protein_coding	RWDD3	ENSG00000122481.16	6.48239661507407e-07	0.915242166008243	0.998802925477002	0.000520194
protein_coding	PTBP2	ENSG00000117569.18	1.12154683685149e-06	0.351733353628	0.998802925477002	0.000520194
protein_coding	DPYD	ENSG00000188641.13	-1.53330867595554e-06	0.38524552283572	0.998802925477002	0.000520194
protein_coding	SNX7	ENSG00000162627.16	2.79342104883049e-07	0.937279559113974	0.998802925477002	0.000520194
protein_coding	PLPPR5	ENSG00000117598.11	-4.40612114399169e-09	0.992190323233438	0.998802925477002	0.000520194
protein_coding	PLPPR4	ENSG00000117600.12	3.34469563029565e-07	0.700782944027546	0.998802925477002	0.000520194
protein_coding	PALMD	ENSG00000099260.10	-5.08060035146145e-07	0.562860851387428	0.998802925477002	0.000520194
protein_coding	FRRS1	ENSG00000156869.13	-9.26075921141053e-07	0.058135573124237	0.998802925477002	0.000520194
protein_coding	AGL	ENSG00000162688.16	-3.53527236855583e-06	0.170029425967433	0.998802925477002	0.000520194
protein_coding	SLC35A3	ENSG00000117620.14	4.9597652408019e-07	0.817378225758816	0.998802925477002	0.000520194
protein_coding	AC118553.2	ENSG00000283761.1	1.09397213631831e-07	0.671423024997118	0.998802925477002	0.000520194
protein_coding	MFSD14A	ENSG00000156875.13	-5.69331927113945e-08	0.583070191776046	0.998802925477002	0.000520194
protein_coding	SASS6	ENSG00000156876.9	1.01501663448157e-06	0.509959048266315	0.998802925477002	0.000520194
protein_coding	TRMT13	ENSG00000122435.9	5.17108283582691e-07	0.742802289003867	0.998802925477002	0.000520194
protein_coding	LRRC39	ENSG00000122477.12	4.65693917713631e-08	0.819273886435689	0.998802925477002	0.000520194
protein_coding	DBT	ENSG00000137992.14	-3.4716779843235e-06	0.182543614628915	0.998802925477002	0.000520194
protein_coding	RTCA	ENSG00000137996.12	-1.78303179714157e-06	0.521519769702632	0.998802925477002	0.000520194
protein_coding	CDC14A	ENSG00000079335.19	2.47199806525153e-07	0.54715397175368	0.998802925477002	0.000520194
protein_coding	VCAM1	ENSG00000162692.11	-1.88498821894702e-06	0.0475461303521706	0.998802925477002	0.000520194
protein_coding	EXTL2	ENSG00000162694.13	-1.0159020624933e-06	0.739958160390574	0.998802925477002	0.000520194
protein_coding	SLC30A7	ENSG00000162695.11	-2.38640223670291e-07	0.949669479155506	0.998802925477002	0.000520194
protein_coding	DPH5	ENSG00000117543.20	-1.50163979583755e-06	0.630171130060421	0.998802925477002	0.000520194
protein_coding	S1PR1	ENSG00000170989.9	-1.05043242472637e-06	0.502794614480127	0.998802925477002	0.000520194
protein_coding	OLFM3	ENSG00000118733.16	3.72576860797826e-08	0.992187352021586	0.998802925477002	0.000520194
protein_coding	COL11A1	ENSG00000060718.21	-2.87575376893589e-06	0.225098150833149	0.998802925477002	0.000520194
protein_coding	RNPC3	ENSG00000185946.15	6.57021140283197e-07	0.679435262921035	0.998802925477002	0.000520194
protein_coding	AMY2B	ENSG00000240038.6	-3.53285020590132e-07	0.348167291662333	0.998802925477002	0.000520194
protein_coding	PRMT6	ENSG00000198890.8	-1.71090996686839e-06	0.369571644032981	0.998802925477002	0.000520194
protein_coding	NTNG1	ENSG00000162631.18	2.23442106706722e-06	0.38259977635145	0.998802925477002	0.000520194
protein_coding	VAV3	ENSG00000134215.15	-1.02028424624905e-06	0.131577066538751	0.998802925477002	0.000520194
protein_coding	SLC25A24	ENSG00000085491.16	-1.1629275976684e-06	0.793222850468631	0.998802925477002	0.000520194
protein_coding	FAM102B	ENSG00000162636.15	-4.52295652102437e-07	0.562101153058795	0.998802925477002	0.000520194
protein_coding	HENMT1	ENSG00000162639.15	-7.90143851166252e-07	0.37003190708456	0.998802925477002	0.000520194
protein_coding	PRPF38B	ENSG00000134186.11	4.5896365147452e-06	0.276798731893938	0.998802925477002	0.000520194
protein_coding	STXBP3	ENSG00000116266.10	-1.20343144027981e-06	0.564432634913697	0.998802925477002	0.000520194
protein_coding	AKNAD1	ENSG00000162641.18	1.00806994574845e-07	0.862597668493217	0.998802925477002	0.000520194
protein_coding	GPSM2	ENSG00000121957.13	2.79910481430999e-06	0.0841255430117122	0.998802925477002	0.000520194
protein_coding	CLCC1	ENSG00000121940.15	-2.03068099759578e-06	0.435067416772592	0.998802925477002	0.000520194
protein_coding	WDR47	ENSG00000085433.15	-4.52445608270018e-07	0.814239276177861	0.998802925477002	0.000520194
protein_coding	TAF13	ENSG00000197780.9	-2.28730453598481e-06	0.607488278869101	0.998802925477002	0.000520194
protein_coding	TMEM167B	ENSG00000215717.5	9.23373309867353e-07	0.807653738624176	0.998802925477002	0.000520194
protein_coding	KIAA1324	ENSG00000116299.16	-7.04950795995457e-09	0.937308325632258	0.998802925477002	0.000520194
protein_coding	SARS	ENSG00000031698.12	-8.79083691492411e-06	0.0792019865015378	0.998802925477002	0.000520194
protein_coding	CELSR2	ENSG00000143126.7	-1.25130445040594e-06	0.0392360339465924	0.998802925477002	0.000520194
protein_coding	PSRC1	ENSG00000134222.16	3.56470582708383e-07	0.767930242547391	0.998802925477002	0.000520194
protein_coding	SORT1	ENSG00000134243.11	3.0734760016837e-06	0.174363247564152	0.998802925477002	0.000520194
protein_coding	PSMA5	ENSG00000143106.12	-2.36285310006481e-07	0.952426091400522	0.998802925477002	0.000520194
protein_coding	SYPL2	ENSG00000143028.8	-2.31189603727802e-07	0.73286029205877	0.998802925477002	0.000520194
protein_coding	ATXN7L2	ENSG00000162650.16	5.68771962243917e-07	0.489725339041526	0.998802925477002	0.000520194
protein_coding	CYB561D1	ENSG00000174151.14	-1.85655636933172e-07	0.936363589370143	0.998802925477002	0.000520194
protein_coding	AMIGO1	ENSG00000181754.6	3.6076360420709e-07	0.558593607767077	0.998802925477002	0.000520194
protein_coding	GNAI3	ENSG00000065135.10	-7.72180823002076e-06	0.197099598755023	0.998802925477002	0.000520194
protein_coding	GNAT2	ENSG00000134183.11	7.52752163866294e-08	0.684228676831593	0.998802925477002	0.000520194
protein_coding	AMPD2	ENSG00000116337.15	1.78855322372577e-06	0.690095204023503	0.998802925477002	0.000520194
protein_coding	GSTM4	ENSG00000168765.16	-6.15322078152963e-06	0.0322476550105979	0.998802925477002	0.000520194
protein_coding	GSTM2	ENSG00000213366.12	1.18758364460984e-07	0.693346954269519	0.998802925477002	0.000520194
protein_coding	GSTM1	ENSG00000134184.12	-1.9112584459549e-07	0.638768318820632	0.998802925477002	0.000520194
protein_coding	GSTM5	ENSG00000134201.11	1.0096298760964e-06	0.747943348857337	0.998802925477002	0.000520194
protein_coding	GSTM3	ENSG00000134202.10	-2.15175756962169e-06	0.616885848127339	0.998802925477002	0.000520194
protein_coding	CSF1	ENSG00000184371.13	2.26357207101056e-06	0.427168947431802	0.998802925477002	0.000520194
protein_coding	AHCYL1	ENSG00000168710.17	-3.79320052815489e-06	0.555935373708711	0.998802925477002	0.000520194
protein_coding	STRIP1	ENSG00000143093.14	-2.05265962587274e-06	0.567250632332381	0.998802925477002	0.000520194
protein_coding	ALX3	ENSG00000156150.7	-3.38325848629059e-08	0.753611612372337	0.998802925477002	0.000520194
protein_coding	SLC6A17	ENSG00000197106.6	3.26732279051129e-07	0.44454920253237	0.998802925477002	0.000520194
protein_coding	KCNC4	ENSG00000116396.14	-8.09962841432787e-08	0.954004602928767	0.998802925477002	0.000520194
protein_coding	RBM15	ENSG00000162775.14	-3.32505126278181e-06	0.166060676953015	0.998802925477002	0.000520194
protein_coding	SLC16A4	ENSG00000168679.17	-3.12507089257277e-07	0.903968384391771	0.998802925477002	0.000520194
protein_coding	LAMTOR5	ENSG00000134248.13	6.60592983923851e-06	0.113568257541569	0.998802925477002	0.000520194
protein_coding	KCNA2	ENSG00000177301.14	2.51366606926543e-08	0.980387444379473	0.998802925477002	0.000520194
protein_coding	KCNA3	ENSG00000177272.8	1.15115296805808e-07	0.640055611513633	0.998802925477002	0.000520194
protein_coding	LRIF1	ENSG00000121931.15	1.55901178444321e-06	0.437440757342114	0.998802925477002	0.000520194
protein_coding	DRAM2	ENSG00000156171.14	-4.97355903379974e-06	0.0502972906651746	0.998802925477002	0.000520194
protein_coding	CEPT1	ENSG00000134255.13	-4.68300422225708e-06	0.100556931534131	0.998802925477002	0.000520194
protein_coding	DENND2D	ENSG00000162777.16	-3.11207969543103e-07	0.585750208542787	0.998802925477002	0.000520194
protein_coding	CHI3L2	ENSG00000064886.13	-7.78184357017477e-07	0.367851983855721	0.998802925477002	0.000520194
protein_coding	PIFO	ENSG00000173947.13	-1.3177881772334e-06	0.00589323755173117	0.998802925477002	0.000520194
protein_coding	OVGP1	ENSG00000085465.12	3.29137910157238e-07	0.288298767139209	0.998802925477002	0.000520194
protein_coding	WDR77	ENSG00000116455.13	4.3932879807976e-07	0.763163041403238	0.998802925477002	0.000520194
protein_coding	ATP5PB	ENSG00000116459.10	-5.03346516712916e-06	0.236936872205526	0.998802925477002	0.000520194
protein_coding	C1orf162	ENSG00000143110.11	-4.90709266340538e-08	0.890701048005181	0.998802925477002	0.000520194
protein_coding	TMIGD3	ENSG00000121933.18	1.43037131458854e-07	0.997375017160326	0.998802925477002	0.000520194
protein_coding	ADORA3	ENSG00000282608.1	-7.42849048750873e-09	0.992184720610059	0.998802925477002	0.000520194
protein_coding	RAP1A	ENSG00000116473.14	-2.64562658872843e-06	0.520300967513562	0.998802925477002	0.000520194
protein_coding	AL049557.1	ENSG00000284755.1	1.30368401427245e-07	0.522802858135535	0.998802925477002	0.000520194
protein_coding	DDX20	ENSG00000064703.11	-9.4155650899192e-07	0.600539262083043	0.998802925477002	0.000520194
protein_coding	KCND3	ENSG00000171385.9	4.79420003831268e-07	0.514477686342006	0.998802925477002	0.000520194
protein_coding	CTTNBP2NL	ENSG00000143079.14	-1.03388736294913e-06	0.778537975758525	0.998802925477002	0.000520194
protein_coding	WNT2B	ENSG00000134245.17	1.86987673668631e-07	0.917137909052529	0.998802925477002	0.000520194
protein_coding	ST7L	ENSG00000007341.18	1.71647665873264e-06	0.35745327836223	0.998802925477002	0.000520194
protein_coding	CAPZA1	ENSG00000116489.12	-1.43357927765486e-05	0.0313251841563095	0.998802925477002	0.000520194
protein_coding	MOV10	ENSG00000155363.18	-2.23228941383465e-06	0.239164699470957	0.998802925477002	0.000520194
protein_coding	RHOC	ENSG00000155366.16	2.41592903681249e-06	0.671166749651306	0.998802925477002	0.000520194
protein_coding	PPM1J	ENSG00000155367.15	-6.07625327453124e-08	0.979819365859144	0.998802925477002	0.000520194
protein_coding	FAM19A3	ENSG00000184599.13	-8.21081475952879e-09	0.992188746175574	0.998802925477002	0.000520194
protein_coding	SLC16A1	ENSG00000155380.11	-1.70105979082648e-06	0.587696442231836	0.998802925477002	0.000520194
protein_coding	LRIG2	ENSG00000198799.11	-8.04947113682144e-08	0.95832916816638	0.998802925477002	0.000520194
protein_coding	MAGI3	ENSG00000081026.18	1.41276840231641e-06	0.444709053496547	0.998802925477002	0.000520194
protein_coding	PHTF1	ENSG00000116793.15	-8.17444687738601e-07	0.662414801388568	0.998802925477002	0.000520194
protein_coding	RSBN1	ENSG00000081019.13	-2.1024550812502e-06	0.485890465621775	0.998802925477002	0.000520194
protein_coding	PTPN22	ENSG00000134242.15	-1.09025887551036e-07	0.772626327532192	0.998802925477002	0.000520194
protein_coding	BCL2L15	ENSG00000188761.12	-4.90360838488411e-08	0.763398317072071	0.998802925477002	0.000520194
protein_coding	AP4B1	ENSG00000134262.12	-1.04989380382174e-06	0.317332557511601	0.998802925477002	0.000520194
protein_coding	DCLRE1B	ENSG00000118655.5	2.61976636839154e-07	0.855589648091882	0.998802925477002	0.000520194
protein_coding	HIPK1	ENSG00000163349.21	-6.05008806413361e-06	0.0700369615067865	0.998802925477002	0.000520194
protein_coding	OLFML3	ENSG00000116774.11	-3.3054935668375e-06	0.543718778656953	0.998802925477002	0.000520194
protein_coding	SYT6	ENSG00000134207.16	-1.31708384142142e-07	0.713594416357902	0.998802925477002	0.000520194
protein_coding	TRIM33	ENSG00000197323.11	2.61228837154545e-07	0.948479906100022	0.998802925477002	0.000520194
protein_coding	BCAS2	ENSG00000116752.5	3.5258037526589e-06	0.177585369570057	0.998802925477002	0.000520194
protein_coding	DENND2C	ENSG00000175984.14	8.75046392194242e-07	0.465193921646686	0.998802925477002	0.000520194
protein_coding	NRAS	ENSG00000213281.4	4.60186782124845e-07	0.88424159481699	0.998802925477002	0.000520194
protein_coding	CSDE1	ENSG00000009307.15	2.10036574472846e-06	0.8279647847651	0.998802925477002	0.000520194
protein_coding	SIKE1	ENSG00000052723.11	-6.78174919624698e-07	0.795966819886188	0.998802925477002	0.000520194
protein_coding	SYCP1	ENSG00000198765.11	-1.24231563482924e-08	0.992184813322924	0.998802925477002	0.000520194
protein_coding	TSPAN2	ENSG00000134198.9	-2.54140916220527e-07	0.633589202746005	0.998802925477002	0.000520194
protein_coding	NGF	ENSG00000134259.3	-3.09095918662075e-08	0.972525199334121	0.998802925477002	0.000520194
protein_coding	VANGL1	ENSG00000173218.14	-3.43296893462499e-06	0.350935667366503	0.998802925477002	0.000520194
protein_coding	CASQ2	ENSG00000118729.11	-2.15466452508598e-08	0.787111611958741	0.998802925477002	0.000520194
protein_coding	NHLH2	ENSG00000177551.5	-1.58090359648164e-07	0.763335374212912	0.998802925477002	0.000520194
protein_coding	SLC22A15	ENSG00000163393.12	-8.673645333134e-07	0.486345418596301	0.998802925477002	0.000520194
protein_coding	MAB21L3	ENSG00000173212.4	-1.96029347574005e-07	0.399324040897432	0.998802925477002	0.000520194
protein_coding	ATP1A1	ENSG00000163399.15	-6.8850250345691e-06	0.259707066782151	0.998802925477002	0.000520194
protein_coding	CD58	ENSG00000116815.15	-5.79502070747651e-07	0.748627599165185	0.998802925477002	0.000520194
protein_coding	IGSF3	ENSG00000143061.17	-6.05495230902536e-07	0.316910267112146	0.998802925477002	0.000520194
protein_coding	PTGFRN	ENSG00000134247.9	2.86440504310471e-06	0.350689835959676	0.998802925477002	0.000520194
protein_coding	CD101	ENSG00000134256.12	1.08187371075427e-07	0.791974405068676	0.998802925477002	0.000520194
protein_coding	TTF2	ENSG00000116830.11	-2.41420436294258e-06	0.134133602919454	0.998802925477002	0.000520194
protein_coding	TRIM45	ENSG00000134253.9	-1.6689733691438e-07	0.920155460675213	0.998802925477002	0.000520194
protein_coding	VTCN1	ENSG00000134258.16	-4.62542092974433e-08	0.99218295080955	0.998802925477002	0.000520194
protein_coding	MAN1A2	ENSG00000198162.12	-1.21921636047792e-06	0.825201700861595	0.998802925477002	0.000520194
protein_coding	TENT5C	ENSG00000183508.4	2.93963394844944e-07	0.601375079314829	0.998802925477002	0.000520194
protein_coding	GDAP2	ENSG00000196505.10	-2.35199520697675e-07	0.907374501317108	0.998802925477002	0.000520194
protein_coding	WDR3	ENSG00000065183.15	1.50272835238798e-06	0.538953069364139	0.998802925477002	0.000520194
protein_coding	SPAG17	ENSG00000155761.13	-1.57277751054886e-08	0.992183078019707	0.998802925477002	0.000520194
protein_coding	TBX15	ENSG00000092607.14	-6.93916450272251e-08	0.749929908346089	0.998802925477002	0.000520194
protein_coding	WARS2	ENSG00000116874.11	1.1696308846522e-06	0.375715817937404	0.998802925477002	0.000520194
protein_coding	HAO2	ENSG00000116882.14	-2.9016796811352e-07	0.358813620342526	0.998802925477002	0.000520194
protein_coding	HSD3B2	ENSG00000203859.9	1.06689524009121e-08	0.992189150587369	0.998802925477002	0.000520194
protein_coding	HSD3B1	ENSG00000203857.9	-1.05096521288576e-08	0.992192372912858	0.998802925477002	0.000520194
protein_coding	ZNF697	ENSG00000143067.4	2.91525644816981e-06	0.194941169585995	0.998802925477002	0.000520194
protein_coding	PHGDH	ENSG00000092621.12	-3.21857430396284e-06	0.284352015566753	0.998802925477002	0.000520194
protein_coding	HMGCS2	ENSG00000134240.11	-2.92524270037928e-08	0.880343668459815	0.998802925477002	0.000520194
protein_coding	NOTCH2	ENSG00000134250.19	2.97112575433323e-06	0.479890047477588	0.998802925477002	0.000520194
protein_coding	SEC22B	ENSG00000265808.3	-3.05161849837102e-06	0.324250116102652	0.998802925477002	0.000520194
protein_coding	NBPF26	ENSG00000273136.6	-2.91510758955417e-07	0.516327029046775	0.998802925477002	0.000520194
protein_coding	FAM72B	ENSG00000188610.12	-1.52929374632353e-07	0.992192372912857	0.998802925477002	0.000520194
protein_coding	SRGAP2C	ENSG00000171943.11	-8.14737094050434e-07	0.68890591350656	0.998802925477002	0.000520194
protein_coding	FAM72C	ENSG00000263513.5	2.90791853820348e-07	0.897968511242463	0.998802925477002	0.000520194
protein_coding	NBPF15	ENSG00000266338.6	-3.24893133227974e-07	0.722635146813584	0.998802925477002	0.000520194
protein_coding	SRGAP2B	ENSG00000196369.11	6.68938923172701e-07	0.296834699480273	0.998802925477002	0.000520194
protein_coding	FAM72D	ENSG00000215784.5	-4.92189052813682e-08	0.70339806957056	0.998802925477002	0.000520194
protein_coding	NBPF20	ENSG00000162825.16	-1.38611348639951e-06	0.17960080379883	0.998802925477002	0.000520194
protein_coding	GPR89A	ENSG00000117262.18	6.43099342790464e-07	0.576125108321357	0.998802925477002	0.000520194
protein_coding	PDZK1	ENSG00000174827.13	-2.29410544171253e-08	0.99216997614271	0.998802925477002	0.000520194
protein_coding	CD160	ENSG00000117281.15	-8.86762756723761e-08	0.783452012122717	0.998802925477002	0.000520194
protein_coding	RNF115	ENSG00000265491.4	-1.40548104706731e-06	0.778051409223743	0.998802925477002	0.000520194
protein_coding	POLR3C	ENSG00000186141.8	1.45800924127796e-06	0.349944262413204	0.998802925477002	0.000520194
protein_coding	NUDT17	ENSG00000186364.11	1.0415678131822e-06	0.276700125356385	0.998802925477002	0.000520194
protein_coding	PIAS3	ENSG00000131788.15	6.16232295157554e-08	0.985150519307206	0.998802925477002	0.000520194
protein_coding	ANKRD35	ENSG00000198483.12	7.11203412557807e-07	0.693419715211318	0.998802925477002	0.000520194
protein_coding	ITGA10	ENSG00000143127.12	1.43105163872551e-06	0.142195571001384	0.998802925477002	0.000520194
protein_coding	PEX11B	ENSG00000131779.10	-2.8656247411694e-06	0.250402732779725	0.998802925477002	0.000520194
protein_coding	RBM8A	ENSG00000265241.6	-9.86974152312047e-07	0.857686838770069	0.998802925477002	0.000520194
protein_coding	LIX1L	ENSG00000271601.3	-2.60188691429335e-06	0.583972602089064	0.998802925477002	0.000520194
protein_coding	ANKRD34A	ENSG00000272031.2	1.64286703714453e-06	0.216221403068555	0.998802925477002	0.000520194
protein_coding	POLR3GL	ENSG00000121851.12	-5.13311873095212e-06	0.0149334792240697	0.998802925477002	0.000520194
protein_coding	TXNIP	ENSG00000265972.5	-1.24471665576447e-06	0.436357746118354	0.998802925477002	0.000520194
protein_coding	NBPF10	ENSG00000271425.7	2.90653749893419e-07	0.792914644651073	0.998802925477002	0.000520194
protein_coding	NOTCH2NLA	ENSG00000264343.5	4.05223487877336e-08	0.739238769784486	0.998802925477002	0.000520194
protein_coding	NBPF12	ENSG00000268043.7	-1.98046521792408e-09	0.993768677846228	0.998802925477002	0.000520194
protein_coding	PRKAB2	ENSG00000131791.7	1.04825029691995e-06	0.704995752292016	0.998802925477002	0.000520194
protein_coding	FMO5	ENSG00000131781.12	3.8886285324667e-07	0.503996800500832	0.998802925477002	0.000520194
protein_coding	CHD1L	ENSG00000131778.18	4.58341933255779e-06	0.0918452992711823	0.998802925477002	0.000520194
protein_coding	BCL9	ENSG00000116128.10	1.48764691491913e-06	0.604646729784647	0.998802925477002	0.000520194
protein_coding	ACP6	ENSG00000162836.11	-1.25044476572776e-06	0.338307900514152	0.998802925477002	0.000520194
protein_coding	GJA8	ENSG00000121634.5	-6.67662792655091e-07	0.861148101647261	0.998802925477002	0.000520194
protein_coding	GPR89B	ENSG00000188092.14	-7.36534117522608e-07	0.408188490337705	0.998802925477002	0.000520194
protein_coding	NBPF11	ENSG00000263956.6	-1.01841884637873e-06	0.606856457098961	0.998802925477002	0.000520194
protein_coding	NBPF14	ENSG00000270629.5	-2.72066272822166e-07	0.73434631408324	0.998802925477002	0.000520194
protein_coding	PDE4DIP	ENSG00000178104.19	1.04827290798759e-06	0.789724615163091	0.998802925477002	0.000520194
protein_coding	NBPF9	ENSG00000269713.7	1.41436770017644e-07	0.938940622899687	0.998802925477002	0.000520194
protein_coding	NBPF19	ENSG00000271383.6	7.60705981773373e-07	0.632094753004358	0.998802925477002	0.000520194
protein_coding	HIST2H2BF	ENSG00000203814.6	-1.85928378139108e-08	0.987098430248119	0.998802925477002	0.000520194
protein_coding	HIST2H4A	ENSG00000270882.2	7.5241602862777e-08	0.65988413241198	0.998802925477002	0.000520194
protein_coding	HIST2H2AA4	ENSG00000272196.2	-2.24440854797068e-09	0.992193102035829	0.998802925477002	0.000520194
protein_coding	HIST2H2BE	ENSG00000184678.10	1.0813976239754e-06	0.565322934681968	0.998802925477002	0.000520194
protein_coding	HIST2H2AC	ENSG00000184260.5	1.41103244041353e-06	0.0592746788215772	0.998802925477002	0.000520194
protein_coding	HIST2H2AB	ENSG00000184270.4	1.13627412022122e-07	0.667226154015529	0.998802925477002	0.000520194
protein_coding	BOLA1	ENSG00000178096.8	-2.99390600848894e-07	0.807882182217668	0.998802925477002	0.000520194
protein_coding	SV2A	ENSG00000159164.9	9.10989961860923e-07	0.737348596818522	0.998802925477002	0.000520194
protein_coding	SF3B4	ENSG00000143368.9	-4.38006204446228e-06	0.332021078016105	0.998802925477002	0.000520194
protein_coding	MTMR11	ENSG00000014914.20	1.41677755142326e-06	0.456493004066768	0.998802925477002	0.000520194
protein_coding	OTUD7B	ENSG00000264522.5	-1.94780596563054e-06	0.586119170698641	0.998802925477002	0.000520194
protein_coding	VPS45	ENSG00000136631.14	-1.8339031527197e-06	0.353120422339426	0.998802925477002	0.000520194
protein_coding	PLEKHO1	ENSG00000023902.13	4.99268768414703e-06	0.27062830577951	0.998802925477002	0.000520194
protein_coding	ANP32E	ENSG00000143401.14	1.13738846361936e-06	0.668776871803728	0.998802925477002	0.000520194
protein_coding	APH1A	ENSG00000117362.12	5.98532737106503e-07	0.907025415924377	0.998802925477002	0.000520194
protein_coding	C1orf54	ENSG00000118292.8	-1.90266775106129e-06	0.395622823681848	0.998802925477002	0.000520194
protein_coding	CIART	ENSG00000159208.15	-1.99161802218844e-06	0.138590083714028	0.998802925477002	0.000520194
protein_coding	MRPS21	ENSG00000266472.5	4.62321162638212e-06	0.386658604794	0.998802925477002	0.000520194
protein_coding	PRPF3	ENSG00000117360.12	2.18293771582926e-06	0.39050874371568	0.998802925477002	0.000520194
protein_coding	RPRD2	ENSG00000163125.15	7.58870066402492e-06	0.0565571561959426	0.998802925477002	0.000520194
protein_coding	TARS2	ENSG00000143374.16	1.30448579048219e-07	0.954369902614399	0.998802925477002	0.000520194
protein_coding	ECM1	ENSG00000143369.14	-1.2289345906127e-06	0.791745196322352	0.998802925477002	0.000520194
protein_coding	ADAMTSL4	ENSG00000143382.14	1.20858637406176e-06	0.618809306666068	0.998802925477002	0.000520194
protein_coding	MCL1	ENSG00000143384.12	2.64795681188596e-06	0.637767529523564	0.998802925477002	0.000520194
protein_coding	ENSA	ENSG00000143420.18	6.19559383685506e-07	0.881989988577713	0.998802925477002	0.000520194
protein_coding	GOLPH3L	ENSG00000143457.10	-5.28510487456355e-06	0.0295746196709695	0.998802925477002	0.000520194
protein_coding	HORMAD1	ENSG00000143452.15	-4.90820000949783e-07	0.448246070701536	0.998802925477002	0.000520194
protein_coding	CTSS	ENSG00000163131.10	1.21385871118829e-07	0.936592591323367	0.998802925477002	0.000520194
protein_coding	CTSK	ENSG00000143387.12	-1.91737133810504e-06	0.736359137770743	0.998802925477002	0.000520194
protein_coding	ARNT	ENSG00000143437.20	-2.63378062029248e-06	0.491079495985882	0.998802925477002	0.000520194
protein_coding	SETDB1	ENSG00000143379.12	-1.14865414832932e-06	0.642255208052372	0.998802925477002	0.000520194
protein_coding	CERS2	ENSG00000143418.19	6.35377686736363e-06	0.172868013238777	0.998802925477002	0.000520194
protein_coding	ANXA9	ENSG00000143412.9	-4.38917379421644e-09	0.992192704844615	0.998802925477002	0.000520194
protein_coding	MINDY1	ENSG00000143409.15	1.09753977019434e-06	0.569487591096083	0.998802925477002	0.000520194
protein_coding	PRUNE1	ENSG00000143363.16	-5.81674729595108e-07	0.754699848309029	0.998802925477002	0.000520194
protein_coding	BNIPL	ENSG00000163141.19	-9.40122750763423e-08	0.739725070243157	0.998802925477002	0.000520194
protein_coding	C1orf56	ENSG00000143443.9	1.0479725817714e-06	0.309628216428694	0.998802925477002	0.000520194
protein_coding	CDC42SE1	ENSG00000197622.12	6.7020108865998e-06	0.094286860101294	0.998802925477002	0.000520194
protein_coding	MLLT11	ENSG00000213190.3	1.01906124766697e-06	0.602232919786528	0.998802925477002	0.000520194
protein_coding	GABPB2	ENSG00000143458.11	6.0187212123559e-07	0.804372398612707	0.998802925477002	0.000520194
protein_coding	SEMA6C	ENSG00000143434.15	2.66270288049954e-06	0.0988568503517175	0.998802925477002	0.000520194
protein_coding	SCNM1	ENSG00000163156.11	-7.55391047734777e-06	0.00950560170990385	0.998802925477002	0.000520194
protein_coding	LYSMD1	ENSG00000163155.11	1.1544627741502e-06	0.23718636871304	0.998802925477002	0.000520194
protein_coding	VPS72	ENSG00000163159.12	-2.15590828104519e-06	0.514229033817897	0.998802925477002	0.000520194
protein_coding	PIP5K1A	ENSG00000143398.19	9.48094913770983e-07	0.80927723480381	0.998802925477002	0.000520194
protein_coding	PSMD4	ENSG00000159352.15	-1.24422348649267e-06	0.830131762560306	0.998802925477002	0.000520194
protein_coding	ZNF687	ENSG00000143373.17	-8.06264758645872e-07	0.701043634214036	0.998802925477002	0.000520194
protein_coding	PI4KB	ENSG00000143393.16	-3.10089641882976e-06	0.336258578648014	0.998802925477002	0.000520194
protein_coding	RFX5	ENSG00000143390.17	1.19183756025851e-06	0.486789119166212	0.998802925477002	0.000520194
protein_coding	SELENBP1	ENSG00000143416.20	3.29752433692261e-07	0.901881280187884	0.998802925477002	0.000520194
protein_coding	PSMB4	ENSG00000159377.10	-1.52170641943556e-06	0.780362624278812	0.998802925477002	0.000520194
protein_coding	POGZ	ENSG00000143442.21	-1.46254079475322e-06	0.687479384722575	0.998802925477002	0.000520194
protein_coding	CGN	ENSG00000143375.14	1.77031625886336e-08	0.992185337810514	0.998802925477002	0.000520194
protein_coding	TUFT1	ENSG00000143367.15	-6.69381413773104e-07	0.583587695344848	0.998802925477002	0.000520194
protein_coding	SNX27	ENSG00000143376.13	-7.27468526420308e-08	0.983212321060457	0.998802925477002	0.000520194
protein_coding	CELF3	ENSG00000159409.14	1.26881518479111e-07	0.897952992034245	0.998802925477002	0.000520194
protein_coding	RIIAD1	ENSG00000178796.12	1.77961499271746e-07	0.719688921945426	0.998802925477002	0.000520194
protein_coding	MRPL9	ENSG00000143436.10	2.6747622092784e-06	0.514302484023246	0.998802925477002	0.000520194
protein_coding	OAZ3	ENSG00000143450.16	1.98771127329751e-07	0.749736527259794	0.998802925477002	0.000520194
protein_coding	TDRKH	ENSG00000182134.15	1.88782003408338e-07	0.769887663011078	0.998802925477002	0.000520194
protein_coding	RORC	ENSG00000143365.17	-2.43795320169503e-08	0.889421260903916	0.998802925477002	0.000520194
protein_coding	THEM4	ENSG00000159445.12	4.92586911126093e-07	0.732910055861821	0.998802925477002	0.000520194
protein_coding	S100A10	ENSG00000197747.8	-1.25706549911185e-06	0.769025006453306	0.998802925477002	0.000520194
protein_coding	S100A11	ENSG00000163191.5	2.84926385430518e-06	0.569084099427413	0.998802925477002	0.000520194
protein_coding	TCHHL1	ENSG00000182898.3	-1.55415225824366e-08	0.742182402016757	0.998802925477002	0.000520194
protein_coding	TCHH	ENSG00000159450.12	-3.96918116216928e-08	0.789137580831468	0.998802925477002	0.000520194
protein_coding	RPTN	ENSG00000215853.3	-9.66680388201953e-09	0.992186324921125	0.998802925477002	0.000520194
protein_coding	HRNR	ENSG00000197915.5	-1.07632498583609e-08	0.992189142640435	0.998802925477002	0.000520194
protein_coding	FLG	ENSG00000143631.10	3.70261326246847e-08	0.878641041199635	0.998802925477002	0.000520194
protein_coding	FLG2	ENSG00000143520.6	-6.00317633117246e-08	0.992179673648071	0.998802925477002	0.000520194
protein_coding	LCE5A	ENSG00000186207.4	2.05749625048748e-07	0.83284771831625	0.998802925477002	0.000520194
protein_coding	LCE2C	ENSG00000187180.3	3.43574678286907e-08	0.992185493617961	0.998802925477002	0.000520194
protein_coding	LCE2A	ENSG00000187173.3	-8.83909915969497e-09	0.992179521020273	0.998802925477002	0.000520194
protein_coding	C1orf68	ENSG00000198854.5	-1.3089686454189e-08	0.992181912002977	0.998802925477002	0.000520194
protein_coding	KPRP	ENSG00000203786.6	8.93798412032574e-08	0.861074899367716	0.998802925477002	0.000520194
protein_coding	LCE1C	ENSG00000197084.5	-5.9907928159166e-09	0.992192372912857	0.998802925477002	0.000520194
protein_coding	LCE6A	ENSG00000235942.2	-9.62426554562188e-09	0.992180836847141	0.998802925477002	0.000520194
protein_coding	PRR9	ENSG00000203783.4	-5.9754451156068e-08	0.992188873892634	0.998802925477002	0.000520194
protein_coding	LOR	ENSG00000203782.5	-1.0883473782641e-08	0.992179392763866	0.998802925477002	0.000520194
protein_coding	S100A9	ENSG00000163220.10	-6.32454304124247e-09	0.992192372912857	0.998802925477002	0.000520194
protein_coding	S100A7	ENSG00000143556.8	-7.44831785946231e-09	0.992184502072938	0.998802925477002	0.000520194
protein_coding	S100A6	ENSG00000197956.9	-6.50111256914608e-07	0.883931211838374	0.998802925477002	0.000520194
protein_coding	S100A5	ENSG00000196420.7	1.16826018993886e-07	0.716959842266677	0.998802925477002	0.000520194
protein_coding	S100A4	ENSG00000196154.11	-7.93945626352149e-07	0.714565689134419	0.998802925477002	0.000520194
protein_coding	S100A3	ENSG00000188015.9	-9.29553055571035e-07	0.410437540795558	0.998802925477002	0.000520194
protein_coding	S100A2	ENSG00000196754.10	-3.14804625871639e-06	0.0897514834066495	0.998802925477002	0.000520194
protein_coding	S100A16	ENSG00000188643.10	1.15527588516526e-06	0.78820246399876	0.998802925477002	0.000520194
protein_coding	S100A14	ENSG00000189334.8	-7.74827821006278e-08	0.741022906718449	0.998802925477002	0.000520194
protein_coding	S100A13	ENSG00000189171.14	-6.82140553021373e-07	0.89315678853262	0.998802925477002	0.000520194
protein_coding	S100A1	ENSG00000160678.11	5.7372578319855e-08	0.99741851480508	0.998802925477002	0.000520194
protein_coding	CHTOP	ENSG00000160679.12	-8.53916930121013e-08	0.982416961684827	0.998802925477002	0.000520194
protein_coding	SNAPIN	ENSG00000143553.10	3.23015425449802e-06	0.324014299107698	0.998802925477002	0.000520194
protein_coding	ILF2	ENSG00000143621.16	2.08448917490847e-06	0.480648997924664	0.998802925477002	0.000520194
protein_coding	NPR1	ENSG00000169418.9	1.55147007862856e-07	0.332556646846874	0.998802925477002	0.000520194
protein_coding	INTS3	ENSG00000143624.13	-1.49470950086577e-07	0.907006835693303	0.998802925477002	0.000520194
protein_coding	SLC27A3	ENSG00000143554.13	-2.98830351471064e-06	0.197226210951281	0.998802925477002	0.000520194
protein_coding	GATAD2B	ENSG00000143614.9	8.72052469639018e-07	0.85264967663322	0.998802925477002	0.000520194
protein_coding	DENND4B	ENSG00000198837.9	-8.21192361644076e-07	0.781663274321134	0.998802925477002	0.000520194
protein_coding	CRTC2	ENSG00000160741.16	8.11466459441939e-07	0.656471808969642	0.998802925477002	0.000520194
protein_coding	CREB3L4	ENSG00000143578.15	-6.17734121994402e-07	0.673296500005827	0.998802925477002	0.000520194
protein_coding	JTB	ENSG00000143543.14	8.42154045545565e-07	0.891972828842695	0.998802925477002	0.000520194
protein_coding	RAB13	ENSG00000143545.8	-2.93940723563087e-06	0.57137692458589	0.998802925477002	0.000520194
protein_coding	RPS27	ENSG00000177954.12	2.7401484784736e-06	0.670154560442745	0.998802925477002	0.000520194
protein_coding	NUP210L	ENSG00000143552.9	-2.80264901956359e-10	0.976446498418096	0.998802925477002	0.000520194
protein_coding	TPM3	ENSG00000143549.19	4.90253378785355e-06	0.378950367650962	0.998802925477002	0.000520194
protein_coding	C1orf43	ENSG00000143612.20	2.65186432764647e-06	0.623070845270794	0.998802925477002	0.000520194
protein_coding	UBAP2L	ENSG00000143569.18	6.36359018282678e-06	0.124234930419915	0.998802925477002	0.000520194
protein_coding	HAX1	ENSG00000143575.14	4.65746712057948e-07	0.924608492727623	0.998802925477002	0.000520194
protein_coding	AQP10	ENSG00000143595.12	-1.22622065658934e-08	0.869371444871961	0.998802925477002	0.000520194
protein_coding	ATP8B2	ENSG00000143515.16	-6.13961472289288e-06	0.286076437508597	0.998802925477002	0.000520194
protein_coding	IL6R	ENSG00000160712.12	-1.36408599035922e-06	0.531542346031591	0.998802925477002	0.000520194
protein_coding	SHE	ENSG00000169291.9	-5.41386303382417e-08	0.566280407549858	0.998802925477002	0.000520194
protein_coding	TDRD10	ENSG00000163239.12	-2.31380728562105e-08	0.892262657830006	0.998802925477002	0.000520194
protein_coding	UBE2Q1	ENSG00000160714.9	-6.54045359245617e-06	0.20478399029316	0.998802925477002	0.000520194
protein_coding	CHRNB2	ENSG00000160716.5	-3.27915478164936e-09	0.992189484521717	0.998802925477002	0.000520194
protein_coding	ADAR	ENSG00000160710.16	3.67615436122937e-06	0.372840098135945	0.998802925477002	0.000520194
protein_coding	KCNN3	ENSG00000143603.18	-7.01802259179396e-08	0.799274725446262	0.998802925477002	0.000520194
protein_coding	PMVK	ENSG00000163344.5	-1.49144819327332e-06	0.704678641403932	0.998802925477002	0.000520194
protein_coding	PBXIP1	ENSG00000163346.16	-1.02499638115634e-06	0.773750284229002	0.998802925477002	0.000520194
protein_coding	PYGO2	ENSG00000163348.3	-1.95430629966411e-06	0.484360137231436	0.998802925477002	0.000520194
protein_coding	SHC1	ENSG00000160691.18	-8.93231718752626e-06	0.160056294027126	0.998802925477002	0.000520194
protein_coding	CKS1B	ENSG00000173207.12	6.07812172306712e-07	0.847980922041137	0.998802925477002	0.000520194
protein_coding	FLAD1	ENSG00000160688.18	-1.71861873522565e-06	0.503155663674447	0.998802925477002	0.000520194
protein_coding	ZBTB7B	ENSG00000160685.13	-3.66157151222967e-07	0.772539706126044	0.998802925477002	0.000520194
protein_coding	DCST2	ENSG00000163354.14	-1.00442253699335e-08	0.992185290509033	0.998802925477002	0.000520194
protein_coding	ADAM15	ENSG00000143537.13	1.20520618638347e-06	0.753979313482355	0.998802925477002	0.000520194
protein_coding	EFNA4	ENSG00000243364.7	-6.96348904881411e-07	0.731082761740799	0.998802925477002	0.000520194
protein_coding	EFNA3	ENSG00000143590.13	-7.3009398334375e-07	0.385587846476706	0.998802925477002	0.000520194
protein_coding	EFNA1	ENSG00000169242.11	-1.6707440564286e-07	0.784521976184854	0.998802925477002	0.000520194
protein_coding	SLC50A1	ENSG00000169241.18	2.58286721584835e-06	0.298592451841081	0.998802925477002	0.000520194
protein_coding	DPM3	ENSG00000179085.7	-1.19578822020628e-07	0.979533110877561	0.998802925477002	0.000520194
protein_coding	KRTCAP2	ENSG00000163463.11	3.43873538565558e-07	0.56129667994815	0.998802925477002	0.000520194
protein_coding	TRIM46	ENSG00000163462.17	6.56274754058789e-07	0.446608234564949	0.998802925477002	0.000520194
protein_coding	MUC1	ENSG00000185499.16	-2.46834998712013e-06	0.141080095904789	0.998802925477002	0.000520194
protein_coding	THBS3	ENSG00000169231.13	-1.20989458018249e-06	0.59245743477399	0.998802925477002	0.000520194
protein_coding	MTX1	ENSG00000173171.14	-6.76889831751186e-08	0.801097258224863	0.998802925477002	0.000520194
protein_coding	GBA	ENSG00000177628.15	-1.44846548928419e-07	0.899341905752106	0.998802925477002	0.000520194
protein_coding	FAM189B	ENSG00000160767.20	-3.3076132376504e-06	0.443673062439567	0.998802925477002	0.000520194
protein_coding	SCAMP3	ENSG00000116521.10	-6.35864982550061e-07	0.887955007137506	0.998802925477002	0.000520194
protein_coding	CLK2	ENSG00000176444.18	-4.24761355737084e-06	0.0772633218071083	0.998802925477002	0.000520194
protein_coding	HCN3	ENSG00000143630.9	-1.37751892699924e-07	0.831342608735087	0.998802925477002	0.000520194
protein_coding	FDPS	ENSG00000160752.14	-1.53953339084022e-06	0.486188369394586	0.998802925477002	0.000520194
protein_coding	RUSC1	ENSG00000160753.15	1.08132936334957e-06	0.745504740118093	0.998802925477002	0.000520194
protein_coding	ASH1L	ENSG00000116539.12	-1.23103444950526e-06	0.79122943382203	0.998802925477002	0.000520194
protein_coding	MSTO1	ENSG00000125459.15	1.57529721862933e-06	0.135131635698896	0.998802925477002	0.000520194
protein_coding	YY1AP1	ENSG00000163374.19	-6.89305337326683e-07	0.788981414073567	0.998802925477002	0.000520194
protein_coding	DAP3	ENSG00000132676.15	9.41900683671903e-06	0.0636293604413689	0.998802925477002	0.000520194
protein_coding	GON4L	ENSG00000116580.18	3.56188200846292e-06	0.28658722579997	0.998802925477002	0.000520194
protein_coding	SYT11	ENSG00000132718.8	3.81306795061613e-08	0.993333771665373	0.998802925477002	0.000520194
protein_coding	RIT1	ENSG00000143622.10	-1.4393133356634e-06	0.564185703210653	0.998802925477002	0.000520194
protein_coding	KHDC4	ENSG00000132680.10	1.07562465226591e-06	0.67003397140074	0.998802925477002	0.000520194
protein_coding	ARHGEF2	ENSG00000116584.17	-3.24000536830138e-06	0.336093584095678	0.998802925477002	0.000520194
protein_coding	SSR2	ENSG00000163479.13	-1.7482318379801e-06	0.74201828454192	0.998802925477002	0.000520194
protein_coding	UBQLN4	ENSG00000160803.7	2.56401264488691e-06	0.00214343782235813	0.998802925477002	0.000520194
protein_coding	LAMTOR2	ENSG00000116586.11	1.54212382494473e-07	0.960901846791601	0.998802925477002	0.000520194
protein_coding	MEX3A	ENSG00000254726.2	1.52947458788246e-06	0.481049715925702	0.998802925477002	0.000520194
protein_coding	LMNA	ENSG00000160789.19	2.90083084043409e-06	0.551820210508074	0.998802925477002	0.000520194
protein_coding	SEMA4A	ENSG00000196189.12	-4.46424880475534e-07	0.0773942965552619	0.998802925477002	0.000520194
protein_coding	SLC25A44	ENSG00000160785.13	2.57160477673169e-06	0.35198453334374	0.998802925477002	0.000520194
protein_coding	PMF1	ENSG00000160783.19	-2.55737225938087e-06	0.320193560475229	0.998802925477002	0.000520194
protein_coding	PAQR6	ENSG00000160781.16	3.90634343794364e-07	0.327199797870245	0.998802925477002	0.000520194
protein_coding	SMG5	ENSG00000198952.8	8.34134747962863e-07	0.679564561526142	0.998802925477002	0.000520194
protein_coding	TMEM79	ENSG00000163472.18	1.0829117431758e-07	0.894475018101968	0.998802925477002	0.000520194
protein_coding	GLMP	ENSG00000198715.12	3.17738124805965e-06	0.434400744891614	0.998802925477002	0.000520194
protein_coding	CCT3	ENSG00000163468.14	-3.63101912711258e-06	0.514500355321668	0.998802925477002	0.000520194
protein_coding	TSACC	ENSG00000163467.11	-1.11030126106654e-07	0.643898288442139	0.998802925477002	0.000520194
protein_coding	RHBG	ENSG00000132677.12	-3.18839075712213e-09	0.992188465842926	0.998802925477002	0.000520194
protein_coding	C1orf61	ENSG00000125462.16	-4.99518922244124e-08	0.992166595591627	0.998802925477002	0.000520194
protein_coding	MEF2D	ENSG00000116604.17	-8.70282719381631e-07	0.836310406214862	0.998802925477002	0.000520194
protein_coding	IQGAP3	ENSG00000183856.10	-4.39906099293844e-07	0.657776672434908	0.998802925477002	0.000520194
protein_coding	NAXE	ENSG00000163382.11	-1.36701277735602e-06	0.715551322528377	0.998802925477002	0.000520194
protein_coding	GPATCH4	ENSG00000160818.16	3.20619138744754e-06	0.321205758174702	0.998802925477002	0.000520194
protein_coding	NES	ENSG00000132688.10	-1.73515765297507e-07	0.951912137109638	0.998802925477002	0.000520194
protein_coding	CRABP2	ENSG00000143320.8	-1.28043259634327e-06	0.511749182745393	0.998802925477002	0.000520194
protein_coding	ISG20L2	ENSG00000143319.16	-2.05816240988761e-07	0.945664538984881	0.998802925477002	0.000520194
protein_coding	RRNAD1	ENSG00000143303.11	1.00270615963067e-06	0.657241227662914	0.998802925477002	0.000520194
protein_coding	MRPL24	ENSG00000143314.12	9.30070159036955e-06	0.0286526388377751	0.998802925477002	0.000520194
protein_coding	HDGF	ENSG00000143321.18	7.71371823538836e-08	0.993553636920087	0.998802925477002	0.000520194
protein_coding	PRCC	ENSG00000143294.14	3.69635434348317e-06	0.13537273789988	0.998802925477002	0.000520194
protein_coding	SH2D2A	ENSG00000027869.11	-3.1831928440361e-07	0.474589559090234	0.998802925477002	0.000520194
protein_coding	NTRK1	ENSG00000198400.11	-3.16209972441793e-07	0.35688912457021	0.998802925477002	0.000520194
protein_coding	INSRR	ENSG00000027644.4	9.42607794403655e-08	0.733021365011878	0.998802925477002	0.000520194
protein_coding	PEAR1	ENSG00000187800.13	-7.55022397983711e-07	0.472126507452405	0.998802925477002	0.000520194
protein_coding	ARHGEF11	ENSG00000132694.18	-4.08662966314307e-07	0.868992541201924	0.998802925477002	0.000520194
protein_coding	ETV3L	ENSG00000253831.1	-1.16775516645001e-08	0.992176015901139	0.998802925477002	0.000520194
protein_coding	ETV3	ENSG00000117036.11	5.52781800805452e-07	0.743381672286763	0.998802925477002	0.000520194
protein_coding	FCRL4	ENSG00000163518.10	-2.5910497206183e-08	0.992188640350274	0.998802925477002	0.000520194
protein_coding	FCRL3	ENSG00000160856.20	-1.51749927631998e-07	0.992192372912857	0.998802925477002	0.000520194
protein_coding	FCRL2	ENSG00000132704.15	-7.6015889547956e-09	0.992188236422664	0.998802925477002	0.000520194
protein_coding	KIRREL1	ENSG00000183853.17	3.60775512677452e-06	0.172891907395335	0.998802925477002	0.000520194
protein_coding	CD1D	ENSG00000158473.6	3.91803653904799e-08	0.992185389053443	0.998802925477002	0.000520194
protein_coding	OR10K2	ENSG00000180708.5	7.3744872308068e-08	0.902859262526021	0.998802925477002	0.000520194
protein_coding	OR10K1	ENSG00000173285.4	-5.03602437760182e-09	0.99218875107834	0.998802925477002	0.000520194
protein_coding	OR6Y1	ENSG00000197532.2	1.43610227805745e-07	0.772165577991659	0.998802925477002	0.000520194
protein_coding	OR6P1	ENSG00000186440.2	-1.05096521288576e-08	0.992192372912858	0.998802925477002	0.000520194
protein_coding	PYHIN1	ENSG00000163564.14	-7.888312695577e-09	0.992178525356617	0.998802925477002	0.000520194
protein_coding	IFI16	ENSG00000163565.18	1.5137382113952e-06	0.851791642600535	0.998802925477002	0.000520194
protein_coding	AIM2	ENSG00000163568.14	6.28216355454919e-07	0.308451955912741	0.998802925477002	0.000520194
protein_coding	CADM3	ENSG00000162706.12	-8.65014414511125e-09	0.992188423758002	0.998802925477002	0.000520194
protein_coding	OR10J1	ENSG00000196184.9	-1.43578381149874e-08	0.992189428265054	0.998802925477002	0.000520194
protein_coding	CRP	ENSG00000132693.12	-4.30959534053521e-08	0.650138960787647	0.998802925477002	0.000520194
protein_coding	DUSP23	ENSG00000158716.8	2.74770306846082e-06	0.191545068809835	0.998802925477002	0.000520194
protein_coding	FCRL6	ENSG00000181036.13	-1.04384438728806e-08	0.992192099697668	0.998802925477002	0.000520194
protein_coding	SLAMF8	ENSG00000158714.10	-2.54230188774096e-08	0.992188272498603	0.998802925477002	0.000520194
protein_coding	SNHG28	ENSG00000256029.6	-1.25907289358877e-08	0.992183261956366	0.998802925477002	0.000520194
protein_coding	VSIG8	ENSG00000243284.1	2.64488102462244e-07	0.384498860971104	0.998802925477002	0.000520194
protein_coding	CFAP45	ENSG00000213085.9	2.07808297808798e-07	0.496287278075237	0.998802925477002	0.000520194
protein_coding	TAGLN2	ENSG00000158710.14	9.26579951393509e-06	0.0829491483932322	0.998802925477002	0.000520194
protein_coding	SLAMF9	ENSG00000162723.9	-9.40911914924702e-09	0.99218735854738	0.998802925477002	0.000520194
protein_coding	PIGM	ENSG00000143315.7	-8.9934691155522e-07	0.669851502946198	0.998802925477002	0.000520194
protein_coding	IGSF8	ENSG00000162729.13	3.70239611667059e-06	0.183292530821251	0.998802925477002	0.000520194
protein_coding	ATP1A2	ENSG00000018625.14	2.62240222450978e-08	0.99216435409327	0.998802925477002	0.000520194
protein_coding	ATP1A4	ENSG00000132681.16	1.84640730750524e-07	0.609547513316139	0.998802925477002	0.000520194
protein_coding	CASQ1	ENSG00000143318.12	-1.50249400161993e-08	0.992183098059728	0.998802925477002	0.000520194
protein_coding	PEA15	ENSG00000162734.12	-1.88017018223646e-06	0.722684330175089	0.998802925477002	0.000520194
protein_coding	DCAF8	ENSG00000132716.18	1.30982038886885e-07	0.978230001602746	0.998802925477002	0.000520194
protein_coding	AL139011.2	ENSG00000258465.7	-8.15654152492672e-08	0.597348640672775	0.998802925477002	0.000520194
protein_coding	PEX19	ENSG00000162735.18	3.80567463377688e-07	0.913343664556062	0.998802925477002	0.000520194
protein_coding	COPA	ENSG00000122218.15	-3.54840723891306e-06	0.566772950044668	0.998802925477002	0.000520194
protein_coding	NCSTN	ENSG00000162736.16	5.57901702089708e-06	0.400337799573992	0.998802925477002	0.000520194
protein_coding	NHLH1	ENSG00000171786.5	2.31365729704945e-07	0.270599388944578	0.998802925477002	0.000520194
protein_coding	VANGL2	ENSG00000162738.5	-1.65266813425062e-08	0.992181232479335	0.998802925477002	0.000520194
protein_coding	CD84	ENSG00000066294.14	-3.6135393679106e-08	0.848148777238105	0.998802925477002	0.000520194
protein_coding	CD48	ENSG00000117091.9	-4.37018982749775e-08	0.691048312577777	0.998802925477002	0.000520194
protein_coding	LY9	ENSG00000122224.17	-7.98733510096279e-08	0.992184448749176	0.998802925477002	0.000520194
protein_coding	F11R	ENSG00000158769.17	1.99010654491089e-08	0.865183389529039	0.998802925477002	0.000520194
protein_coding	TSTD1	ENSG00000215845.10	-8.79664551992697e-08	0.613646385592749	0.998802925477002	0.000520194
protein_coding	USF1	ENSG00000158773.14	5.36155613460072e-07	0.302314243263364	0.998802925477002	0.000520194
protein_coding	ARHGAP30	ENSG00000186517.13	7.2286949905574e-08	0.99216700757471	0.998802925477002	0.000520194
protein_coding	NECTIN4	ENSG00000143217.8	3.11018734811653e-08	0.999477024990158	0.999866188109158	5.81177e-05
protein_coding	KLHDC9	ENSG00000162755.13	4.46758401809446e-07	0.411554031121087	0.998802925477002	0.000520194
protein_coding	PFDN2	ENSG00000143256.4	7.61698283150036e-06	0.0665233764557167	0.998802925477002	0.000520194
protein_coding	NIT1	ENSG00000158793.13	1.47370617910871e-06	0.350546615916798	0.998802925477002	0.000520194
protein_coding	DEDD	ENSG00000158796.16	-5.49046258106462e-06	0.0701379298404741	0.998802925477002	0.000520194
protein_coding	UFC1	ENSG00000143222.11	-3.6969845433192e-06	0.46321392698004	0.998802925477002	0.000520194
protein_coding	USP21	ENSG00000143258.15	4.46695366651008e-07	0.650633138033959	0.998802925477002	0.000520194
protein_coding	PPOX	ENSG00000143224.17	9.93929305109235e-09	0.999764773037018	0.999873000941885	5.51585e-05
protein_coding	B4GALT3	ENSG00000158850.14	1.61322991523686e-06	0.580351465302395	0.998802925477002	0.000520194
protein_coding	ADAMTS4	ENSG00000158859.9	-1.1738751867848e-06	0.310461783434334	0.998802925477002	0.000520194
protein_coding	NDUFS2	ENSG00000158864.12	-1.66226886200514e-06	0.748964893388194	0.998802925477002	0.000520194
protein_coding	FCER1G	ENSG00000158869.10	-5.52996697638444e-08	0.749802904102097	0.998802925477002	0.000520194
protein_coding	TOMM40L	ENSG00000158882.14	1.6731945629609e-06	0.199009058105256	0.998802925477002	0.000520194
protein_coding	NR1I3	ENSG00000143257.11	8.68397539219138e-08	0.897286675243585	0.998802925477002	0.000520194
protein_coding	MPZ	ENSG00000158887.15	1.44909444629518e-07	0.706266293172126	0.998802925477002	0.000520194
protein_coding	SDHC	ENSG00000143252.14	-5.00505247535709e-07	0.90623666114578	0.998802925477002	0.000520194
protein_coding	CFAP126	ENSG00000188931.3	-2.02668864413204e-08	0.880344622081887	0.998802925477002	0.000520194
protein_coding	FCGR2A	ENSG00000143226.13	5.56884403094269e-07	0.241489624375479	0.998802925477002	0.000520194
protein_coding	HSPA6	ENSG00000173110.7	2.73757779374653e-07	0.627868133606941	0.998802925477002	0.000520194
protein_coding	FCRLA	ENSG00000132185.16	8.95684893670339e-07	0.321601062927402	0.998802925477002	0.000520194
protein_coding	FCRLB	ENSG00000162746.14	2.6238660599768e-07	0.751943762823267	0.998802925477002	0.000520194
protein_coding	DUSP12	ENSG00000081721.11	1.63309779518515e-06	0.455860423703904	0.998802925477002	0.000520194
protein_coding	ATF6	ENSG00000118217.5	3.02219502465457e-06	0.429294375388633	0.998802925477002	0.000520194
protein_coding	OLFML2B	ENSG00000162745.10	1.42050604937396e-06	0.478964235083418	0.998802925477002	0.000520194
protein_coding	NOS1AP	ENSG00000198929.12	-1.18596136300863e-08	0.982253032393238	0.998802925477002	0.000520194
protein_coding	C1orf226	ENSG00000239887.4	-8.08498186066553e-08	0.696919710143778	0.998802925477002	0.000520194
protein_coding	UHMK1	ENSG00000152332.15	2.01066841717245e-07	0.959989688629878	0.998802925477002	0.000520194
protein_coding	UAP1	ENSG00000117143.13	3.22925286517944e-06	0.239137599889794	0.998802925477002	0.000520194
protein_coding	DDR2	ENSG00000162733.17	-3.02084531582296e-06	0.604534191162615	0.998802925477002	0.000520194
protein_coding	HSD17B7	ENSG00000132196.14	-8.06561822862044e-07	0.277259285927497	0.998802925477002	0.000520194
protein_coding	CCDC190	ENSG00000185860.13	-3.93179056341524e-08	0.893282935743382	0.998802925477002	0.000520194
protein_coding	RGS4	ENSG00000117152.13	-7.96680001914237e-07	0.55848201313239	0.998802925477002	0.000520194
protein_coding	RGS5	ENSG00000143248.12	9.11382898200172e-07	0.2906937129453	0.998802925477002	0.000520194
protein_coding	NUF2	ENSG00000143228.12	1.80592927875699e-06	0.0156863039887235	0.998802925477002	0.000520194
protein_coding	PBX1	ENSG00000185630.18	-4.53777370531928e-06	0.177975589638375	0.998802925477002	0.000520194
protein_coding	MGST3	ENSG00000143198.12	2.56710437817309e-06	0.614259211212436	0.998802925477002	0.000520194
protein_coding	ALDH9A1	ENSG00000143149.12	-2.80530109648815e-06	0.333502772305033	0.998802925477002	0.000520194
protein_coding	TMCO1	ENSG00000143183.16	3.81106158346762e-06	0.44002978618437	0.998802925477002	0.000520194
protein_coding	UCK2	ENSG00000143179.15	4.5044911215136e-06	0.0719234711815003	0.998802925477002	0.000520194
protein_coding	FAM78B	ENSG00000188859.6	-3.79873548381677e-08	0.842061068776091	0.998802925477002	0.000520194
protein_coding	POGK	ENSG00000143157.11	-1.9436797282286e-07	0.936696862546036	0.998802925477002	0.000520194
protein_coding	TADA1	ENSG00000152382.5	-7.56383843629908e-07	0.472534928365168	0.998802925477002	0.000520194
protein_coding	ILDR2	ENSG00000143195.12	-5.7964924154109e-09	0.992191409943729	0.998802925477002	0.000520194
protein_coding	MAEL	ENSG00000143194.12	-1.77369880184933e-07	0.30898184355564	0.998802925477002	0.000520194
protein_coding	DUSP27	ENSG00000198842.9	-2.43795320169503e-08	0.889421260903916	0.998802925477002	0.000520194
protein_coding	POU2F1	ENSG00000143190.22	3.26890491131541e-06	0.263388894774441	0.998802925477002	0.000520194
protein_coding	CD247	ENSG00000198821.10	-3.84510825846561e-08	0.992189475998955	0.998802925477002	0.000520194
protein_coding	CREG1	ENSG00000143162.8	-1.09027025942731e-06	0.702835256536934	0.998802925477002	0.000520194
protein_coding	RCSD1	ENSG00000198771.10	3.48017958978675e-07	0.905407775988199	0.998802925477002	0.000520194
protein_coding	MPZL1	ENSG00000197965.11	2.16226660391919e-06	0.672670180158305	0.998802925477002	0.000520194
protein_coding	MPC2	ENSG00000143158.10	-4.38418964293627e-07	0.912563646249062	0.998802925477002	0.000520194
protein_coding	DCAF6	ENSG00000143164.15	-4.66228809273814e-06	0.25413348200673	0.998802925477002	0.000520194
protein_coding	GPR161	ENSG00000143147.14	2.66799647040508e-06	0.273458481796113	0.998802925477002	0.000520194
protein_coding	TIPRL	ENSG00000143155.12	1.12500587278812e-06	0.804357130947295	0.998802925477002	0.000520194
protein_coding	SFT2D2	ENSG00000213064.9	-2.74774250438326e-06	0.485967846478786	0.998802925477002	0.000520194
protein_coding	TBX19	ENSG00000143178.12	-2.77301471493611e-06	0.0144698305127971	0.998802925477002	0.000520194
protein_coding	XCL1	ENSG00000143184.4	-1.58711657909637e-08	0.992182451243591	0.998802925477002	0.000520194
protein_coding	DPT	ENSG00000143196.4	-6.02802665242137e-07	0.71314227339679	0.998802925477002	0.000520194
protein_coding	ATP1B1	ENSG00000143153.12	8.14488762245158e-07	0.463591058807219	0.998802925477002	0.000520194
protein_coding	NME7	ENSG00000143156.13	2.69805022521998e-06	0.143366983949745	0.998802925477002	0.000520194
protein_coding	BLZF1	ENSG00000117475.13	-2.64572620460186e-06	0.202941236988709	0.998802925477002	0.000520194
protein_coding	CCDC181	ENSG00000117477.12	-1.94616228833672e-07	0.587176972448724	0.998802925477002	0.000520194
protein_coding	SLC19A2	ENSG00000117479.13	3.50354917452586e-07	0.721681126411436	0.998802925477002	0.000520194
protein_coding	SELP	ENSG00000174175.16	-6.54212454047461e-08	0.992190339872719	0.998802925477002	0.000520194
protein_coding	C1orf112	ENSG00000000460.16	-2.6086083396849e-07	0.745294811177929	0.998802925477002	0.000520194
protein_coding	SELL	ENSG00000188404.8	-1.25059780943755e-08	0.992185985012723	0.998802925477002	0.000520194
protein_coding	METTL18	ENSG00000171806.11	1.49245776117881e-06	0.0265484636945895	0.998802925477002	0.000520194
protein_coding	SCYL3	ENSG00000000457.13	1.5077693738605e-06	0.450465072617893	0.998802925477002	0.000520194
protein_coding	KIFAP3	ENSG00000075945.12	-2.16720683459358e-06	0.535546288758705	0.998802925477002	0.000520194
protein_coding	GORAB	ENSG00000120370.12	-4.35041077185397e-07	0.835860060255224	0.998802925477002	0.000520194
protein_coding	PRRX1	ENSG00000116132.11	-5.87649547413575e-07	0.894161638831071	0.998802925477002	0.000520194
protein_coding	MROH9	ENSG00000117501.14	-5.48056346718671e-08	0.992184164927213	0.998802925477002	0.000520194
protein_coding	FMO3	ENSG00000007933.12	-5.71271479664628e-08	0.585624446767892	0.998802925477002	0.000520194
protein_coding	FMO2	ENSG00000094963.13	-4.00663228437213e-08	0.649450478705454	0.998802925477002	0.000520194
protein_coding	FMO1	ENSG00000010932.16	-7.97717476610768e-08	0.779933788852994	0.998802925477002	0.000520194
protein_coding	FMO4	ENSG00000076258.9	-1.98837833197055e-07	0.761418665973394	0.998802925477002	0.000520194
protein_coding	PRRC2C	ENSG00000117523.16	5.620759259557e-06	0.28259275319942	0.998802925477002	0.000520194
protein_coding	MYOCOS	ENSG00000283683.1	8.87396324639196e-08	0.752281905481281	0.998802925477002	0.000520194
protein_coding	MYOC	ENSG00000034971.16	-1.16166592846508e-08	0.992180183267648	0.998802925477002	0.000520194
protein_coding	VAMP4	ENSG00000117533.14	-4.43384111491091e-06	0.131188513827797	0.998802925477002	0.000520194
protein_coding	METTL13	ENSG00000010165.19	4.17229857695434e-06	0.0830814351810091	0.998802925477002	0.000520194
protein_coding	DNM3	ENSG00000197959.13	-9.92870742260364e-07	0.241647695682932	0.998802925477002	0.000520194
protein_coding	PIGC	ENSG00000135845.9	2.22557704868368e-06	0.313580715840823	0.998802925477002	0.000520194
protein_coding	SUCO	ENSG00000094975.13	-3.28424868171256e-07	0.923764101475237	0.998802925477002	0.000520194
protein_coding	TNFSF4	ENSG00000117586.10	-2.27355748850806e-07	0.671853327231777	0.998802925477002	0.000520194
protein_coding	PRDX6	ENSG00000117592.8	7.34403961122856e-07	0.87944510003169	0.998802925477002	0.000520194
protein_coding	ANKRD45	ENSG00000183831.6	-3.05691080643896e-08	0.992166319840261	0.998802925477002	0.000520194
protein_coding	KLHL20	ENSG00000076321.10	-2.59357889693438e-06	0.484178597256386	0.998802925477002	0.000520194
protein_coding	CENPL	ENSG00000120334.15	-2.11014270913495e-07	0.801117199861182	0.998802925477002	0.000520194
protein_coding	DARS2	ENSG00000117593.10	1.59325291287659e-06	0.257182474990702	0.998802925477002	0.000520194
protein_coding	ZBTB37	ENSG00000185278.15	8.51941458815197e-07	0.640666237538289	0.998802925477002	0.000520194
protein_coding	SERPINC1	ENSG00000117601.13	-2.4154004664171e-08	0.844219742159747	0.998802925477002	0.000520194
protein_coding	RC3H1	ENSG00000135870.11	3.85243071453298e-07	0.902394880037929	0.998802925477002	0.000520194
protein_coding	RABGAP1L	ENSG00000152061.23	-3.75223236596439e-06	0.021104247528642	0.998802925477002	0.000520194
protein_coding	CACYBP	ENSG00000116161.17	1.56190632546324e-06	0.642955765843002	0.998802925477002	0.000520194
protein_coding	MRPS14	ENSG00000120333.4	-2.01902796030807e-06	0.485231865825716	0.998802925477002	0.000520194
protein_coding	TNN	ENSG00000120332.15	1.13004382695434e-07	0.692583889082528	0.998802925477002	0.000520194
protein_coding	KIAA0040	ENSG00000235750.9	-1.454869074706e-07	0.693334034084844	0.998802925477002	0.000520194
protein_coding	TNR	ENSG00000116147.16	-3.83841240937578e-08	0.833298072213716	0.998802925477002	0.000520194
protein_coding	COP1	ENSG00000143207.20	-2.34000455057509e-06	0.427956706680963	0.998802925477002	0.000520194
protein_coding	PAPPA2	ENSG00000116183.10	-1.30125988377384e-07	0.83339780120578	0.998802925477002	0.000520194
protein_coding	ASTN1	ENSG00000152092.15	-1.18618974369431e-07	0.802880533326539	0.998802925477002	0.000520194
protein_coding	BRINP2	ENSG00000198797.6	1.99290590060212e-09	0.837187731034255	0.998802925477002	0.000520194
protein_coding	SEC16B	ENSG00000120341.18	-5.51312918466348e-09	0.992185386541085	0.998802925477002	0.000520194
protein_coding	RASAL2	ENSG00000075391.16	1.649408592334e-06	0.609711343328006	0.998802925477002	0.000520194
protein_coding	TEX35	ENSG00000240021.9	-2.63127431236175e-08	0.821816325403099	0.998802925477002	0.000520194
protein_coding	RALGPS2	ENSG00000116191.17	1.57309163628316e-06	0.523843798376473	0.998802925477002	0.000520194
protein_coding	ANGPTL1	ENSG00000116194.12	-8.03429090578682e-07	0.134728503486604	0.998802925477002	0.000520194
protein_coding	FAM20B	ENSG00000116199.11	-2.66242788321038e-06	0.457165108107062	0.998802925477002	0.000520194
protein_coding	TOR3A	ENSG00000186283.13	-5.99414625343323e-07	0.695513562214815	0.998802925477002	0.000520194
protein_coding	ABL2	ENSG00000143322.19	2.23298395113333e-07	0.945435880212865	0.998802925477002	0.000520194
protein_coding	SOAT1	ENSG00000057252.12	7.4169766456946e-06	0.0354734527406327	0.998802925477002	0.000520194
protein_coding	AXDND1	ENSG00000162779.21	-1.17696519880696e-07	0.852597819085829	0.998802925477002	0.000520194
protein_coding	FAM163A	ENSG00000143340.6	-1.52929374632353e-07	0.992192372912857	0.998802925477002	0.000520194
protein_coding	TOR1AIP2	ENSG00000169905.12	4.99793118680783e-06	0.327094808036918	0.998802925477002	0.000520194
protein_coding	TOR1AIP1	ENSG00000143337.18	1.21595042383782e-06	0.747396857477947	0.998802925477002	0.000520194
protein_coding	CEP350	ENSG00000135837.15	-3.79596846487442e-07	0.933420294871309	0.998802925477002	0.000520194
protein_coding	QSOX1	ENSG00000116260.16	-8.26594016476342e-06	0.274060733891057	0.998802925477002	0.000520194
protein_coding	LHX4	ENSG00000121454.5	-2.54602892082226e-07	0.98911800315577	0.998802925477002	0.000520194
protein_coding	ACBD6	ENSG00000230124.7	4.25572771699857e-07	0.888936847278898	0.998802925477002	0.000520194
protein_coding	XPR1	ENSG00000143324.13	-2.42792526114261e-06	0.328863584154614	0.998802925477002	0.000520194
protein_coding	KIAA1614	ENSG00000135835.11	-2.21855038064039e-06	0.343313923818786	0.998802925477002	0.000520194
protein_coding	STX6	ENSG00000135823.13	9.59794365144478e-07	0.746519684881372	0.998802925477002	0.000520194
protein_coding	MR1	ENSG00000153029.14	-2.89565078620593e-06	0.192680067070058	0.998802925477002	0.000520194
protein_coding	IER5	ENSG00000162783.10	5.13593607647526e-06	0.231311219659426	0.998802925477002	0.000520194
protein_coding	CACNA1E	ENSG00000198216.11	8.43345656340057e-08	0.77581425979956	0.998802925477002	0.000520194
protein_coding	GLUL	ENSG00000135821.18	2.44903663307077e-06	0.562749446530553	0.998802925477002	0.000520194
protein_coding	TEDDM1	ENSG00000203730.2	-6.40156161614544e-09	0.992192372912857	0.998802925477002	0.000520194
protein_coding	RGSL1	ENSG00000121446.19	2.00582842043987e-07	0.505549693034475	0.998802925477002	0.000520194
protein_coding	RNASEL	ENSG00000135828.11	3.50849355456153e-06	0.110406386079192	0.998802925477002	0.000520194
protein_coding	RGS16	ENSG00000143333.6	7.95212494135644e-07	0.296634725783715	0.998802925477002	0.000520194
protein_coding	RGS8	ENSG00000135824.12	-7.72771128402726e-09	0.992185367445445	0.998802925477002	0.000520194
protein_coding	NPL	ENSG00000135838.13	1.00584414986247e-06	0.31202513566824	0.998802925477002	0.000520194
protein_coding	DHX9	ENSG00000135829.16	4.93582420611241e-06	0.333316736091073	0.998802925477002	0.000520194
protein_coding	LAMC1	ENSG00000135862.5	-3.43682753137726e-06	0.657926436166184	0.998802925477002	0.000520194
protein_coding	LAMC2	ENSG00000058085.14	-1.12282735984999e-06	0.0844210731104883	0.998802925477002	0.000520194
protein_coding	NMNAT2	ENSG00000157064.10	4.15912699604122e-07	0.318829646414339	0.998802925477002	0.000520194
protein_coding	SMG7	ENSG00000116698.21	3.66003765621851e-06	0.213050065674423	0.998802925477002	0.000520194
protein_coding	NCF2	ENSG00000116701.14	-4.91896411946747e-08	0.716428992404081	0.998802925477002	0.000520194
protein_coding	ARPC5	ENSG00000162704.15	1.56498159588168e-06	0.765051367716739	0.998802925477002	0.000520194
protein_coding	RGL1	ENSG00000143344.15	7.3654492218319e-08	0.978478917900507	0.998802925477002	0.000520194
protein_coding	COLGALT2	ENSG00000198756.11	6.57413621797762e-07	0.416072126274931	0.998802925477002	0.000520194
protein_coding	TSEN15	ENSG00000198860.12	1.24460223944425e-07	0.967098109036842	0.998802925477002	0.000520194
protein_coding	C1orf21	ENSG00000116667.13	-4.93547278456881e-07	0.851016615789993	0.998802925477002	0.000520194
protein_coding	EDEM3	ENSG00000116406.18	5.64187422147617e-06	0.140815129665694	0.998802925477002	0.000520194
protein_coding	FAM129A	ENSG00000135842.16	-3.37575259001051e-06	0.389836562981759	0.998802925477002	0.000520194
protein_coding	RNF2	ENSG00000121481.10	1.54922917544821e-06	0.530088948781091	0.998802925477002	0.000520194
protein_coding	TRMT1L	ENSG00000121486.11	-1.51603837483073e-06	0.670891952696811	0.998802925477002	0.000520194
protein_coding	SWT1	ENSG00000116668.12	1.28310916894297e-06	0.41216784161776	0.998802925477002	0.000520194
protein_coding	IVNS1ABP	ENSG00000116679.15	-1.26563933925178e-06	0.664730018752446	0.998802925477002	0.000520194
protein_coding	HMCN1	ENSG00000143341.11	-1.76109108568475e-06	0.069552715314743	0.998802925477002	0.000520194
protein_coding	PRG4	ENSG00000116690.12	-6.57194541616722e-07	0.428493525891611	0.998802925477002	0.000520194
protein_coding	TPR	ENSG00000047410.13	4.88394661101186e-07	0.92177732951876	0.998802925477002	0.000520194
protein_coding	ODR4	ENSG00000157181.15	-6.47704737339308e-06	0.0201260476851581	0.998802925477002	0.000520194
protein_coding	OCLM	ENSG00000262180.1	-1.65467581974803e-07	0.99218695111507	0.998802925477002	0.000520194
protein_coding	PDC	ENSG00000116703.13	1.50804166832018e-07	0.992190618925832	0.998802925477002	0.000520194
protein_coding	PTGS2	ENSG00000073756.11	1.06981655055672e-06	0.35115892338828	0.998802925477002	0.000520194
protein_coding	PLA2G4A	ENSG00000116711.9	1.08276555911556e-06	0.579544332838297	0.998802925477002	0.000520194
protein_coding	BRINP3	ENSG00000162670.10	-7.26584690672866e-09	0.992189738304147	0.998802925477002	0.000520194
protein_coding	RGS18	ENSG00000150681.9	2.40351410820503e-08	0.954511226534803	0.998802925477002	0.000520194
protein_coding	RGS1	ENSG00000090104.11	-3.4023034794261e-08	0.511594129394877	0.998802925477002	0.000520194
protein_coding	RGS13	ENSG00000127074.14	2.33677373383813e-07	0.63378230336477	0.998802925477002	0.000520194
protein_coding	AL136454.1	ENSG00000231767.4	-1.29481178599126e-07	0.840580496716731	0.998802925477002	0.000520194
protein_coding	RGS2	ENSG00000116741.7	-1.0330452441392e-06	0.548938786786105	0.998802925477002	0.000520194
protein_coding	UCHL5	ENSG00000116750.13	2.83250192677393e-06	0.177041378580604	0.998802925477002	0.000520194
protein_coding	TROVE2	ENSG00000116747.12	-8.79145721249309e-07	0.807603064632965	0.998802925477002	0.000520194
protein_coding	GLRX2	ENSG00000023572.9	1.6205115270274e-06	0.478173566541501	0.998802925477002	0.000520194
protein_coding	CDC73	ENSG00000134371.12	2.82213494709106e-06	0.397058172646762	0.998802925477002	0.000520194
protein_coding	B3GALT2	ENSG00000162630.5	5.3952462867789e-08	0.88401885967901	0.998802925477002	0.000520194
protein_coding	KCNT2	ENSG00000162687.17	1.12964886707791e-07	0.820884095116759	0.998802925477002	0.000520194
protein_coding	CFH	ENSG00000000971.15	-3.43118464747675e-06	0.307058280323454	0.998802925477002	0.000520194
protein_coding	CFHR3	ENSG00000116785.13	-2.43795320169503e-08	0.889421260903916	0.998802925477002	0.000520194
protein_coding	CFHR1	ENSG00000244414.6	-4.08384331111458e-08	0.797650789923423	0.998802925477002	0.000520194
protein_coding	CFHR4	ENSG00000134365.13	-2.43795320169503e-08	0.889421260903916	0.998802925477002	0.000520194
protein_coding	F13B	ENSG00000143278.4	1.04709022392323e-07	0.749655853027994	0.998802925477002	0.000520194
protein_coding	ASPM	ENSG00000066279.17	8.225926863553e-07	0.382682741401427	0.998802925477002	0.000520194
protein_coding	ZBTB41	ENSG00000177888.7	-1.87570104501426e-06	0.493402076499343	0.998802925477002	0.000520194
protein_coding	CRB1	ENSG00000134376.15	-1.68571329808346e-08	0.968639936560942	0.998802925477002	0.000520194
protein_coding	DENND1B	ENSG00000213047.12	2.88565635699597e-08	0.990666071671855	0.998802925477002	0.000520194
protein_coding	C1orf53	ENSG00000203724.10	1.58168811545881e-06	0.0720094050236796	0.998802925477002	0.000520194
protein_coding	LHX9	ENSG00000143355.15	1.62524355420444e-07	0.68542124432712	0.998802925477002	0.000520194
protein_coding	NEK7	ENSG00000151414.14	1.27796534191425e-07	0.969682994035942	0.998802925477002	0.000520194
protein_coding	PTPRC	ENSG00000081237.19	-3.89018541367452e-08	0.764179803206091	0.998802925477002	0.000520194
protein_coding	NR5A2	ENSG00000116833.13	-1.26167152550036e-06	0.427026761528111	0.998802925477002	0.000520194
protein_coding	ZNF281	ENSG00000162702.7	6.0448819802314e-06	0.0546924132400927	0.998802925477002	0.000520194
protein_coding	KIF14	ENSG00000118193.11	9.59838262134782e-07	0.405175158574835	0.998802925477002	0.000520194
protein_coding	DDX59	ENSG00000118197.13	7.8971772781304e-07	0.659375805953552	0.998802925477002	0.000520194
protein_coding	CAMSAP2	ENSG00000118200.14	-4.38599406766758e-06	0.334511347030797	0.998802925477002	0.000520194
protein_coding	INAVA	ENSG00000163362.10	-7.01537807518069e-08	0.706253836044613	0.998802925477002	0.000520194
protein_coding	ASCL5	ENSG00000232237.3	-7.30429045471317e-09	0.992191831518817	0.998802925477002	0.000520194
protein_coding	TMEM9	ENSG00000116857.16	-2.61507517981871e-06	0.575668422305504	0.998802925477002	0.000520194
protein_coding	IGFN1	ENSG00000163395.16	-1.01438888884901e-08	0.99218683098226	0.998802925477002	0.000520194
protein_coding	PKP1	ENSG00000081277.12	9.0077333597147e-08	0.88276125634022	0.998802925477002	0.000520194
protein_coding	TNNT2	ENSG00000118194.18	-1.37637870468153e-08	0.992176278627538	0.998802925477002	0.000520194
protein_coding	TNNI1	ENSG00000159173.18	8.40758790601496e-09	0.992192333346251	0.998802925477002	0.000520194
protein_coding	PHLDA3	ENSG00000174307.6	-6.37114599137278e-07	0.865297182353531	0.998802925477002	0.000520194
protein_coding	CSRP1	ENSG00000159176.13	4.21010540766325e-06	0.250071815900217	0.998802925477002	0.000520194
protein_coding	NAV1	ENSG00000134369.15	-1.19913198453734e-06	0.692175245733034	0.998802925477002	0.000520194
protein_coding	IPO9	ENSG00000198700.9	6.98282117032523e-07	0.887550218493492	0.998802925477002	0.000520194
protein_coding	SHISA4	ENSG00000198892.6	2.28683740072381e-06	0.61135335261942	0.998802925477002	0.000520194
protein_coding	LMOD1	ENSG00000163431.12	-4.63011557550226e-07	0.700403874574517	0.998802925477002	0.000520194
protein_coding	TIMM17A	ENSG00000134375.10	3.71538460542233e-06	0.235365076193426	0.998802925477002	0.000520194
protein_coding	RNPEP	ENSG00000176393.10	-2.16247047001848e-06	0.649501384443021	0.998802925477002	0.000520194
protein_coding	ELF3	ENSG00000163435.15	-5.47981410888715e-08	0.646829284677494	0.998802925477002	0.000520194
protein_coding	GPR37L1	ENSG00000170075.8	-1.59289512879792e-08	0.992183105410104	0.998802925477002	0.000520194
protein_coding	ARL8A	ENSG00000143862.7	-1.03087906884929e-06	0.831820687171516	0.998802925477002	0.000520194
protein_coding	PTPN7	ENSG00000143851.15	-1.6493939017658e-07	0.389854224101643	0.998802925477002	0.000520194
protein_coding	LGR6	ENSG00000133067.17	-1.64687366736414e-08	0.992182316293585	0.998802925477002	0.000520194
protein_coding	UBE2T	ENSG00000077152.10	1.51270956890603e-06	0.254709542607283	0.998802925477002	0.000520194
protein_coding	PPP1R12B	ENSG00000077157.21	-1.59237765480922e-06	0.332586302434781	0.998802925477002	0.000520194
protein_coding	SYT2	ENSG00000143858.11	-1.35207133377525e-08	0.992179457757682	0.998802925477002	0.000520194
protein_coding	KDM5B	ENSG00000117139.17	1.16561898802103e-06	0.769670382934913	0.998802925477002	0.000520194
protein_coding	RABIF	ENSG00000183155.4	7.0099572695736e-07	0.724533589929442	0.998802925477002	0.000520194
protein_coding	KLHL12	ENSG00000117153.15	-8.25462849937107e-06	0.0202519793545219	0.998802925477002	0.000520194
protein_coding	ADIPOR1	ENSG00000159346.12	1.10846423990479e-07	0.969696466037766	0.998802925477002	0.000520194
protein_coding	CYB5R1	ENSG00000159348.12	1.19401286511672e-06	0.683471801393652	0.998802925477002	0.000520194
protein_coding	TMEM183A	ENSG00000163444.11	-2.97391743786542e-06	0.39546341143257	0.998802925477002	0.000520194
protein_coding	PPFIA4	ENSG00000143847.15	-4.82617219511008e-08	0.828354093543059	0.998802925477002	0.000520194
protein_coding	ADORA1	ENSG00000163485.16	5.201884909886e-07	0.574990961246244	0.998802925477002	0.000520194
protein_coding	MYBPH	ENSG00000133055.8	2.75538875748923e-09	0.990750562853252	0.998802925477002	0.000520194
protein_coding	CHI3L1	ENSG00000133048.12	6.95356163963691e-08	0.70314987737713	0.998802925477002	0.000520194
protein_coding	BTG2	ENSG00000159388.5	-7.43872444676101e-07	0.678291890137994	0.998802925477002	0.000520194
protein_coding	FMOD	ENSG00000122176.11	-5.62423941631543e-06	0.0170749668936364	0.998802925477002	0.000520194
protein_coding	PRELP	ENSG00000188783.5	2.79438489117063e-08	0.986439146712907	0.998802925477002	0.000520194
protein_coding	ATP2B4	ENSG00000058668.14	-4.45776103339635e-06	0.499272454183284	0.998802925477002	0.000520194
protein_coding	LAX1	ENSG00000122188.12	-3.27690701363901e-08	0.805318324366575	0.998802925477002	0.000520194
protein_coding	ZC3H11A	ENSG00000058673.16	-8.2974589304975e-08	0.992187389659428	0.998802925477002	0.000520194
protein_coding	SNRPE	ENSG00000182004.12	3.96781416571123e-06	0.376042795839159	0.998802925477002	0.000520194
protein_coding	SOX13	ENSG00000143842.14	-2.05943331421649e-06	0.163057702060314	0.998802925477002	0.000520194
protein_coding	ETNK2	ENSG00000143845.14	3.57800409138818e-07	0.781328760821116	0.998802925477002	0.000520194
protein_coding	REN	ENSG00000143839.14	-1.97184625554476e-08	0.853067391540787	0.998802925477002	0.000520194
protein_coding	GOLT1A	ENSG00000174567.7	-2.95116385618702e-08	0.799386855645733	0.998802925477002	0.000520194
protein_coding	PLEKHA6	ENSG00000143850.14	-5.26035627990062e-07	0.518406984204788	0.998802925477002	0.000520194
protein_coding	PPP1R15B	ENSG00000158615.8	-3.87527748981085e-06	0.140465852373251	0.998802925477002	0.000520194
protein_coding	PIK3C2B	ENSG00000133056.13	-3.39818383198747e-08	0.954745750011875	0.998802925477002	0.000520194
protein_coding	MDM4	ENSG00000198625.12	-3.42794030851118e-06	0.263773598792826	0.998802925477002	0.000520194
protein_coding	LRRN2	ENSG00000170382.11	-9.47030712349503e-08	0.98769948882561	0.998802925477002	0.000520194
protein_coding	NFASC	ENSG00000163531.15	-7.43871247055707e-07	0.813798135960817	0.998802925477002	0.000520194
protein_coding	CNTN2	ENSG00000184144.11	-2.45562595815053e-08	0.882507477585255	0.998802925477002	0.000520194
protein_coding	TMEM81	ENSG00000174529.7	-2.41736284929744e-07	0.815697500953606	0.998802925477002	0.000520194
protein_coding	RBBP5	ENSG00000117222.13	-2.24552424357072e-06	0.438743728637303	0.998802925477002	0.000520194
protein_coding	DSTYK	ENSG00000133059.16	-3.37464422714154e-06	0.428435231031177	0.998802925477002	0.000520194
protein_coding	TMCC2	ENSG00000133069.16	-3.50733209226154e-07	0.715858682568832	0.998802925477002	0.000520194
protein_coding	NUAK2	ENSG00000163545.8	1.10955484823146e-06	0.0405213674774043	0.998802925477002	0.000520194
protein_coding	CDK18	ENSG00000117266.15	-3.1474046248631e-08	0.854605245544288	0.998802925477002	0.000520194
protein_coding	MFSD4A	ENSG00000174514.12	-3.5961224900621e-08	0.765657379505496	0.998802925477002	0.000520194
protein_coding	ELK4	ENSG00000158711.13	-3.58936978101981e-07	0.898703153142207	0.998802925477002	0.000520194
protein_coding	SLC45A3	ENSG00000158715.5	9.51137159170634e-08	0.862836070963334	0.998802925477002	0.000520194
protein_coding	NUCKS1	ENSG00000069275.12	-3.5946530062046e-06	0.614348595975929	0.998802925477002	0.000520194
protein_coding	RAB29	ENSG00000117280.12	-7.83762557692036e-07	0.821592156284707	0.998802925477002	0.000520194
protein_coding	SLC41A1	ENSG00000133065.10	2.09062864794983e-06	0.535541262677391	0.998802925477002	0.000520194
protein_coding	PM20D1	ENSG00000162877.12	5.6293659192421e-08	0.931955506273045	0.998802925477002	0.000520194
protein_coding	SLC26A9	ENSG00000174502.18	-1.39874962806488e-08	0.992187831219092	0.998802925477002	0.000520194
protein_coding	RAB7B	ENSG00000276600.4	-2.77222825321025e-06	0.156013325688397	0.998802925477002	0.000520194
protein_coding	FAM72A	ENSG00000196550.10	9.17500279261183e-08	0.66664112904145	0.998802925477002	0.000520194
protein_coding	SRGAP2	ENSG00000266028.7	-1.98196494652968e-07	0.939513985482129	0.998802925477002	0.000520194
protein_coding	IKBKE	ENSG00000263528.7	3.05246485154475e-06	0.108409672270028	0.998802925477002	0.000520194
protein_coding	RASSF5	ENSG00000266094.7	1.16745543199831e-07	0.943787139499724	0.998802925477002	0.000520194
protein_coding	EIF2D	ENSG00000143486.15	4.27429590930906e-07	0.912327654815315	0.998802925477002	0.000520194
protein_coding	DYRK3	ENSG00000143479.16	1.18189968791364e-06	0.271731582545126	0.998802925477002	0.000520194
protein_coding	MAPKAPK2	ENSG00000162889.10	4.13568083293733e-06	0.47945516532926	0.998802925477002	0.000520194
protein_coding	IL19	ENSG00000142224.15	-4.48066284501638e-08	0.793979198879468	0.998802925477002	0.000520194
protein_coding	IL20	ENSG00000162891.10	-1.73307101826507e-08	0.992178569420489	0.998802925477002	0.000520194
protein_coding	IL24	ENSG00000162892.15	-4.82741376149612e-07	0.290066042155201	0.998802925477002	0.000520194
protein_coding	FCMR	ENSG00000162894.11	-6.94912336842718e-07	0.457361813178131	0.998802925477002	0.000520194
protein_coding	PIGR	ENSG00000162896.5	-1.29833002560675e-08	0.99218657357604	0.998802925477002	0.000520194
protein_coding	C1orf116	ENSG00000182795.12	1.0271084597307e-07	0.897960427232864	0.998802925477002	0.000520194
protein_coding	PFKFB2	ENSG00000123836.14	-8.97750552226542e-07	0.443059999329408	0.998802925477002	0.000520194
protein_coding	YOD1	ENSG00000180667.10	-2.51535196762465e-06	0.00853762216310345	0.998802925477002	0.000520194
protein_coding	CD55	ENSG00000196352.15	-5.39971330007075e-06	0.177915091603171	0.998802925477002	0.000520194
protein_coding	CR1	ENSG00000203710.11	8.37713359667467e-08	0.899821444379724	0.998802925477002	0.000520194
protein_coding	CR1L	ENSG00000197721.16	-1.20262028915366e-08	0.992184812907535	0.998802925477002	0.000520194
protein_coding	CD46	ENSG00000117335.19	-1.00992650032453e-06	0.796879432781483	0.998802925477002	0.000520194
protein_coding	CD34	ENSG00000174059.16	-1.19183998947753e-07	0.790708109549981	0.998802925477002	0.000520194
protein_coding	PLXNA2	ENSG00000076356.6	7.74389317007718e-08	0.950334752267907	0.998802925477002	0.000520194
protein_coding	LAMB3	ENSG00000196878.14	-3.2107294932267e-06	0.0881594353125102	0.998802925477002	0.000520194
protein_coding	G0S2	ENSG00000123689.5	-7.8041848869533e-07	0.54715541450421	0.998802925477002	0.000520194
protein_coding	HSD11B1	ENSG00000117594.9	-1.38702086173306e-06	0.0217901660421138	0.998802925477002	0.000520194
protein_coding	C1orf74	ENSG00000162757.4	-4.90479937690983e-07	0.515794444166672	0.998802925477002	0.000520194
protein_coding	IRF6	ENSG00000117595.11	-2.42183323311991e-07	0.692415199940852	0.998802925477002	0.000520194
protein_coding	UTP25	ENSG00000117597.17	1.24637321061832e-06	0.66123450822439	0.998802925477002	0.000520194
protein_coding	SYT14	ENSG00000143469.18	-1.90084202679402e-06	0.193373476399809	0.998802925477002	0.000520194
protein_coding	SERTAD4	ENSG00000082497.11	2.46928669521349e-06	0.107749500427152	0.998802925477002	0.000520194
protein_coding	HHAT	ENSG00000054392.12	-1.63203606754465e-06	0.175470418201624	0.998802925477002	0.000520194
protein_coding	KCNH1	ENSG00000143473.12	1.30495743081488e-08	0.906311603156162	0.998802925477002	0.000520194
protein_coding	RCOR3	ENSG00000117625.13	-1.46259208768241e-07	0.951436574423757	0.998802925477002	0.000520194
protein_coding	TRAF5	ENSG00000082512.14	7.06471758550914e-07	0.696894833182106	0.998802925477002	0.000520194
protein_coding	SLC30A1	ENSG00000170385.9	-8.24286833703249e-07	0.760483035955419	0.998802925477002	0.000520194
protein_coding	NEK2	ENSG00000117650.12	4.19609335992352e-07	0.608714757410889	0.998802925477002	0.000520194
protein_coding	LPGAT1	ENSG00000123684.12	-2.03075577486297e-06	0.522929748544822	0.998802925477002	0.000520194
protein_coding	INTS7	ENSG00000143493.12	1.1216202606851e-06	0.370648076560115	0.998802925477002	0.000520194
protein_coding	DTL	ENSG00000143476.17	1.61939703155789e-06	0.0499496048316715	0.998802925477002	0.000520194
protein_coding	PPP2R5A	ENSG00000066027.11	-3.91462649451111e-06	0.141533262351342	0.998802925477002	0.000520194
protein_coding	TMEM206	ENSG00000065600.12	1.50556596132087e-06	0.398208951399537	0.998802925477002	0.000520194
protein_coding	NENF	ENSG00000117691.9	-7.59814286577712e-06	0.11910250989287	0.998802925477002	0.000520194
protein_coding	ATF3	ENSG00000162772.16	-1.18597634120572e-06	0.350877928010594	0.998802925477002	0.000520194
protein_coding	BATF3	ENSG00000123685.8	-1.68832934100165e-07	0.745735908541438	0.998802925477002	0.000520194
protein_coding	NSL1	ENSG00000117697.14	8.11280658128868e-07	0.756250907763074	0.998802925477002	0.000520194
protein_coding	TATDN3	ENSG00000203705.10	-1.61829791385192e-07	0.915525703205596	0.998802925477002	0.000520194
protein_coding	SPATA45	ENSG00000185523.6	-1.52929374632353e-07	0.992192372912857	0.998802925477002	0.000520194
protein_coding	FLVCR1	ENSG00000162769.12	-1.31242714003182e-06	0.00245130905756694	0.998802925477002	0.000520194
protein_coding	VASH2	ENSG00000143494.15	1.8573602750579e-07	0.868024698153561	0.998802925477002	0.000520194
protein_coding	ANGEL2	ENSG00000174606.13	-1.64557583688227e-06	0.516282354295684	0.998802925477002	0.000520194
protein_coding	RPS6KC1	ENSG00000136643.11	-5.14068421112938e-06	0.0868911578372552	0.998802925477002	0.000520194
protein_coding	PROX1	ENSG00000117707.15	-5.2625382992471e-07	0.150208130288533	0.998802925477002	0.000520194
protein_coding	SMYD2	ENSG00000143499.13	9.64422551452726e-07	0.570191548855493	0.998802925477002	0.000520194
protein_coding	PTPN14	ENSG00000152104.11	-1.14093749558757e-06	0.73776882745096	0.998802925477002	0.000520194
protein_coding	CENPF	ENSG00000117724.12	1.74600408658134e-06	0.164168717103323	0.998802925477002	0.000520194
protein_coding	KCNK2	ENSG00000082482.13	1.51102600635415e-06	0.463609820689645	0.998802925477002	0.000520194
protein_coding	KCTD3	ENSG00000136636.12	-1.22046010023104e-06	0.69985612577602	0.998802925477002	0.000520194
protein_coding	USH2A	ENSG00000042781.12	1.80394140099235e-07	0.583076634559457	0.998802925477002	0.000520194
protein_coding	ESRRG	ENSG00000196482.16	-1.06825635582037e-07	0.873878981430381	0.998802925477002	0.000520194
protein_coding	GPATCH2	ENSG00000092978.10	-5.04474818284342e-07	0.856695750815762	0.998802925477002	0.000520194
protein_coding	SPATA17	ENSG00000162814.10	-3.07596954014497e-07	0.448006936767203	0.998802925477002	0.000520194
protein_coding	RRP15	ENSG00000067533.5	3.137186217753e-06	0.216285095787578	0.998802925477002	0.000520194
protein_coding	TGFB2	ENSG00000092969.11	-3.90851233764185e-07	0.814315644605353	0.998802925477002	0.000520194
protein_coding	LYPLAL1	ENSG00000143353.11	5.0433174466907e-07	0.77831224234739	0.998802925477002	0.000520194
protein_coding	SLC30A10	ENSG00000196660.10	-1.46348169118081e-08	0.992184402745043	0.998802925477002	0.000520194
protein_coding	EPRS	ENSG00000136628.17	-1.61182739951195e-06	0.716438280238877	0.998802925477002	0.000520194
protein_coding	BPNT1	ENSG00000162813.17	1.68145311828825e-06	0.480053267488213	0.998802925477002	0.000520194
protein_coding	IARS2	ENSG00000067704.9	-1.8809731743345e-06	0.653266735982646	0.998802925477002	0.000520194
protein_coding	RAB3GAP2	ENSG00000118873.15	-1.38571300721818e-06	0.74476441406496	0.998802925477002	0.000520194
protein_coding	MARK1	ENSG00000116141.15	8.71907602454496e-07	0.305833124849472	0.998802925477002	0.000520194
protein_coding	C1orf115	ENSG00000162817.6	2.14952172250134e-07	0.472039855894315	0.998802925477002	0.000520194
protein_coding	MARC2	ENSG00000117791.15	4.39311368123539e-07	0.602251332663131	0.998802925477002	0.000520194
protein_coding	MARC1	ENSG00000186205.12	2.85636392150976e-07	0.654449145072772	0.998802925477002	0.000520194
protein_coding	HLX	ENSG00000136630.12	1.72450436072606e-06	0.359524756837733	0.998802925477002	0.000520194
protein_coding	DUSP10	ENSG00000143507.17	1.43288453109246e-06	0.43669964986182	0.998802925477002	0.000520194
protein_coding	HHIPL2	ENSG00000143512.12	-2.39965628802982e-07	0.413880300315078	0.998802925477002	0.000520194
protein_coding	TAF1A	ENSG00000143498.17	1.27544976206748e-06	0.0880734726962515	0.998802925477002	0.000520194
protein_coding	MIA3	ENSG00000154305.16	5.59628734306585e-06	0.154245073709252	0.998802925477002	0.000520194
protein_coding	AIDA	ENSG00000186063.12	-1.54493156404394e-06	0.354331101819178	0.998802925477002	0.000520194
protein_coding	BROX	ENSG00000162819.11	-1.1323386108359e-06	0.740358908199138	0.998802925477002	0.000520194
protein_coding	FAM177B	ENSG00000197520.10	-5.8227151846684e-08	0.597798327757633	0.998802925477002	0.000520194
protein_coding	DISP1	ENSG00000154309.8	7.05246099616443e-08	0.96969090239543	0.998802925477002	0.000520194
protein_coding	TLR5	ENSG00000187554.12	5.74250057670401e-08	0.966839403271104	0.998802925477002	0.000520194
protein_coding	SUSD4	ENSG00000143502.14	-1.30151811226938e-08	0.992181715607105	0.998802925477002	0.000520194
protein_coding	CAPN2	ENSG00000162909.17	8.93946860525543e-06	0.189419598301382	0.998802925477002	0.000520194
protein_coding	TP53BP2	ENSG00000143514.16	1.29581016488122e-06	0.577778683742676	0.998802925477002	0.000520194
protein_coding	FBXO28	ENSG00000143756.11	3.55449008899003e-07	0.863690328232193	0.998802925477002	0.000520194
protein_coding	DEGS1	ENSG00000143753.12	1.69826043280185e-06	0.686238706529134	0.998802925477002	0.000520194
protein_coding	NVL	ENSG00000143748.17	1.35129532980099e-06	0.546348545165027	0.998802925477002	0.000520194
protein_coding	CNIH4	ENSG00000143771.11	1.1444679619621e-06	0.816466853976171	0.998802925477002	0.000520194
protein_coding	WDR26	ENSG00000162923.15	1.26238394432111e-06	0.827386006401017	0.998802925477002	0.000520194
protein_coding	CNIH3	ENSG00000143786.7	2.10993376864434e-06	0.459134131915855	0.998802925477002	0.000520194
protein_coding	DNAH14	ENSG00000185842.15	-5.82533317287157e-07	0.598639000969494	0.998802925477002	0.000520194
protein_coding	LBR	ENSG00000143815.14	5.34719892798905e-07	0.833272894494614	0.998802925477002	0.000520194
protein_coding	ENAH	ENSG00000154380.17	1.12218488368615e-06	0.839699940352797	0.998802925477002	0.000520194
protein_coding	SRP9	ENSG00000143742.12	-1.42417543852817e-06	0.651662812564663	0.998802925477002	0.000520194
protein_coding	EPHX1	ENSG00000143819.12	1.81832133448703e-06	0.562944405176616	0.998802925477002	0.000520194
protein_coding	TMEM63A	ENSG00000196187.11	1.99881865318159e-06	0.424918333591309	0.998802925477002	0.000520194
protein_coding	LEFTY1	ENSG00000243709.1	9.27776335295546e-08	0.658186774216483	0.998802925477002	0.000520194
protein_coding	PYCR2	ENSG00000143811.18	2.64531620356516e-06	0.464597243950306	0.998802925477002	0.000520194
protein_coding	SDE2	ENSG00000143751.9	6.16460120421337e-08	0.977661374843889	0.998802925477002	0.000520194
protein_coding	H3F3A	ENSG00000163041.9	2.76423021020026e-07	0.831685804366685	0.998802925477002	0.000520194
protein_coding	ACBD3	ENSG00000182827.8	-3.59616942776728e-06	0.425479368440992	0.998802925477002	0.000520194
protein_coding	MIXL1	ENSG00000185155.11	-7.18342704047066e-08	0.641164627866362	0.998802925477002	0.000520194
protein_coding	LIN9	ENSG00000183814.15	-7.40645056445864e-07	0.439874537467254	0.998802925477002	0.000520194
protein_coding	PARP1	ENSG00000143799.12	3.27802780133526e-06	0.338258352188476	0.998802925477002	0.000520194
protein_coding	STUM	ENSG00000203685.9	3.56123194761125e-08	0.992183194075638	0.998802925477002	0.000520194
protein_coding	ITPKB	ENSG00000143772.9	-7.14340616780416e-07	0.586216582957869	0.998802925477002	0.000520194
protein_coding	PSEN2	ENSG00000143801.16	1.23389293816566e-06	0.564584304617295	0.998802925477002	0.000520194
protein_coding	COQ8A	ENSG00000163050.16	-2.22366638962134e-06	0.386572486997906	0.998802925477002	0.000520194
protein_coding	CDC42BPA	ENSG00000143776.18	4.78104798664132e-06	0.308338159068115	0.998802925477002	0.000520194
protein_coding	ZNF678	ENSG00000181450.17	-2.1528119635783e-07	0.864827579314671	0.998802925477002	0.000520194
protein_coding	SNAP47	ENSG00000143740.14	1.25434648460033e-06	0.593311700491056	0.998802925477002	0.000520194
protein_coding	JMJD4	ENSG00000081692.12	2.44054613547101e-06	0.182596793931076	0.998802925477002	0.000520194
protein_coding	PRSS38	ENSG00000185888.5	8.40758790601496e-09	0.992192333346251	0.998802925477002	0.000520194
protein_coding	WNT9A	ENSG00000143816.7	-6.22945985252432e-06	0.00856072693116766	0.998802925477002	0.000520194
protein_coding	ARF1	ENSG00000143761.15	-1.03061099326405e-05	0.308338682409475	0.998802925477002	0.000520194
protein_coding	C1orf35	ENSG00000143793.12	7.14110080654635e-06	0.0250062355451461	0.998802925477002	0.000520194
protein_coding	MRPL55	ENSG00000162910.18	-1.59627307399714e-06	0.637526526052315	0.998802925477002	0.000520194
protein_coding	GUK1	ENSG00000143774.16	-2.30809831838963e-06	0.664300284858615	0.998802925477002	0.000520194
protein_coding	GJC2	ENSG00000198835.3	-5.92011952621666e-09	0.9812475582684	0.998802925477002	0.000520194
protein_coding	IBA57	ENSG00000181873.12	3.85017904499398e-07	0.743813791007676	0.998802925477002	0.000520194
protein_coding	OBSCN	ENSG00000154358.20	-1.58157513869745e-06	0.222568220285589	0.998802925477002	0.000520194
protein_coding	TRIM11	ENSG00000154370.15	-1.99449202999723e-06	0.629870104551776	0.998802925477002	0.000520194
protein_coding	TRIM17	ENSG00000162931.11	1.06689524009121e-08	0.992189150587369	0.998802925477002	0.000520194
protein_coding	HIST3H2A	ENSG00000181218.5	-9.67846087450086e-07	0.458453058041855	0.998802925477002	0.000520194
protein_coding	HIST3H2BB	ENSG00000196890.4	-3.22104432819822e-08	0.856274637253122	0.998802925477002	0.000520194
protein_coding	RNF187	ENSG00000168159.11	-4.57862533193482e-06	0.389177808337776	0.998802925477002	0.000520194
protein_coding	RHOU	ENSG00000116574.5	-3.4103875043669e-07	0.823156243003267	0.998802925477002	0.000520194
protein_coding	RAB4A	ENSG00000168118.11	3.49531495235574e-06	0.195307708389729	0.998802925477002	0.000520194
protein_coding	CCSAP	ENSG00000154429.10	4.06533941320047e-07	0.782157090741371	0.998802925477002	0.000520194
protein_coding	NUP133	ENSG00000069248.11	9.29563469007313e-07	0.691868192293798	0.998802925477002	0.000520194
protein_coding	ABCB10	ENSG00000135776.4	4.76195400307858e-07	0.756427139938327	0.998802925477002	0.000520194
protein_coding	TAF5L	ENSG00000135801.9	2.59893476461722e-06	0.168348339344218	0.998802925477002	0.000520194
protein_coding	URB2	ENSG00000135763.9	-8.14880930413966e-08	0.931244042805743	0.998802925477002	0.000520194
protein_coding	GALNT2	ENSG00000143641.9	-9.61514970744352e-06	0.0779868789211882	0.998802925477002	0.000520194
protein_coding	PGBD5	ENSG00000177614.10	-4.86878367791223e-07	0.550171693246187	0.998802925477002	0.000520194
protein_coding	COG2	ENSG00000135775.13	-5.94928356356477e-06	0.0189727493129705	0.998802925477002	0.000520194
protein_coding	AGT	ENSG00000135744.7	9.9766210243054e-07	0.0388272812666594	0.998802925477002	0.000520194
protein_coding	CAPN9	ENSG00000135773.12	-1.3742274114074e-07	0.992190468615108	0.998802925477002	0.000520194
protein_coding	C1orf198	ENSG00000119280.16	-2.22025115192021e-06	0.539130204749385	0.998802925477002	0.000520194
protein_coding	TTC13	ENSG00000143643.12	-1.6106096214997e-06	0.201447747832722	0.998802925477002	0.000520194
protein_coding	ARV1	ENSG00000173409.13	1.12391138737065e-06	0.503051231516299	0.998802925477002	0.000520194
protein_coding	FAM89A	ENSG00000182118.7	1.31872521678943e-07	0.939785800264154	0.998802925477002	0.000520194
protein_coding	TRIM67	ENSG00000119283.15	8.53709700447338e-08	0.720099643373405	0.998802925477002	0.000520194
protein_coding	C1orf131	ENSG00000143633.12	3.26212105776033e-06	0.216936489208894	0.998802925477002	0.000520194
protein_coding	GNPAT	ENSG00000116906.12	1.75742316382662e-06	0.479094484049385	0.998802925477002	0.000520194
protein_coding	EXOC8	ENSG00000116903.7	-6.68361093352208e-07	0.668663527233426	0.998802925477002	0.000520194
protein_coding	SPRTN	ENSG00000010072.15	3.47699484179855e-08	0.990252123807594	0.998802925477002	0.000520194
protein_coding	EGLN1	ENSG00000135766.8	2.65979484323228e-06	0.293838947521077	0.998802925477002	0.000520194
protein_coding	TSNAX	ENSG00000116918.13	-2.70417248575532e-06	0.380112499902357	0.998802925477002	0.000520194
protein_coding	DISC1	ENSG00000162946.22	1.26829848641864e-06	0.295035028111399	0.998802925477002	0.000520194
protein_coding	SIPA1L2	ENSG00000116991.10	-1.42458149444168e-06	0.620652324063546	0.998802925477002	0.000520194
protein_coding	MAP10	ENSG00000212916.4	-2.5822095146418e-08	0.966612567201827	0.998802925477002	0.000520194
protein_coding	NTPCR	ENSG00000135778.11	-2.95210687946805e-07	0.917719992971699	0.998802925477002	0.000520194
protein_coding	PCNX2	ENSG00000135749.18	-5.41798942369278e-06	0.0585490574264048	0.998802925477002	0.000520194
protein_coding	MAP3K21	ENSG00000143674.10	-8.55455166483866e-08	0.55538229924351	0.998802925477002	0.000520194
protein_coding	KCNK1	ENSG00000135750.14	-5.32990734875448e-07	0.762184930443135	0.998802925477002	0.000520194
protein_coding	COA6	ENSG00000168275.14	1.38128573136623e-06	0.531745566801188	0.998802925477002	0.000520194
protein_coding	TARBP1	ENSG00000059588.9	1.96816031341432e-06	0.154090864334512	0.998802925477002	0.000520194
protein_coding	IRF2BP2	ENSG00000168264.10	-7.43894401746236e-07	0.847025961973776	0.998802925477002	0.000520194
protein_coding	TOMM20	ENSG00000173726.10	9.78906258506192e-06	0.0383287176312157	0.998802925477002	0.000520194
protein_coding	RBM34	ENSG00000188739.14	3.14065591163117e-08	0.982448919779736	0.998802925477002	0.000520194
protein_coding	ARID4B	ENSG00000054267.21	5.46005515555265e-06	0.196552507982319	0.998802925477002	0.000520194
protein_coding	GGPS1	ENSG00000152904.11	-1.70707021138332e-06	0.529944187627543	0.998802925477002	0.000520194
protein_coding	TBCE	ENSG00000285053.1	4.69011549573557e-07	0.193761807913523	0.998802925477002	0.000520194
protein_coding	TBCE	ENSG00000284770.1	6.90639154819849e-07	0.27832728986871	0.998802925477002	0.000520194
protein_coding	B3GALNT2	ENSG00000162885.12	1.19801903054686e-06	0.383668470919353	0.998802925477002	0.000520194
protein_coding	GNG4	ENSG00000168243.10	5.16662079458921e-08	0.531245831309121	0.998802925477002	0.000520194
protein_coding	LYST	ENSG00000143669.13	1.79726458382558e-06	0.668237901705768	0.998802925477002	0.000520194
protein_coding	NID1	ENSG00000116962.14	1.17154905027327e-06	0.802251834634523	0.998802925477002	0.000520194
protein_coding	GPR137B	ENSG00000077585.13	4.63429232612707e-06	0.0580049076178325	0.998802925477002	0.000520194
protein_coding	ERO1B	ENSG00000086619.13	3.46281032385057e-06	0.090736607794656	0.998802925477002	0.000520194
protein_coding	EDARADD	ENSG00000186197.14	-6.7981448347247e-07	0.325448635357557	0.998802925477002	0.000520194
protein_coding	LGALS8	ENSG00000116977.18	7.87803958549019e-06	0.117129990321553	0.998802925477002	0.000520194
protein_coding	HEATR1	ENSG00000119285.10	2.24992448657601e-06	0.443976106368399	0.998802925477002	0.000520194
protein_coding	ACTN2	ENSG00000077522.12	-1.32653404213844e-08	0.992189179834878	0.998802925477002	0.000520194
protein_coding	MTR	ENSG00000116984.12	3.40999203495939e-06	0.411321674365398	0.998802925477002	0.000520194
protein_coding	MT1HL1	ENSG00000244020.2	-8.56089742273531e-09	0.992186251410003	0.998802925477002	0.000520194
protein_coding	RYR2	ENSG00000198626.15	6.49180425196133e-08	0.897066654020732	0.998802925477002	0.000520194
protein_coding	MTRNR2L11	ENSG00000270188.1	-4.64280533884742e-08	0.872984043808651	0.998802925477002	0.000520194
protein_coding	CHRM3	ENSG00000133019.11	7.92845977607077e-08	0.722261075682782	0.998802925477002	0.000520194
protein_coding	FMN2	ENSG00000155816.19	2.05315432737429e-06	0.267420890152313	0.998802925477002	0.000520194
protein_coding	GREM2	ENSG00000180875.4	9.51130331658516e-07	0.679526669673465	0.998802925477002	0.000520194
protein_coding	RGS7	ENSG00000182901.16	8.53192640439103e-07	0.278607415127288	0.998802925477002	0.000520194
protein_coding	FH	ENSG00000091483.6	5.30624223828828e-06	0.0353226312685801	0.998802925477002	0.000520194
protein_coding	KMO	ENSG00000117009.11	-2.95602900038279e-08	0.756940536404616	0.998802925477002	0.000520194
protein_coding	OPN3	ENSG00000054277.13	1.41951226514275e-06	0.587877137084406	0.998802925477002	0.000520194
protein_coding	CHML	ENSG00000203668.2	-7.58775381243821e-08	0.962880925018956	0.998802925477002	0.000520194
protein_coding	WDR64	ENSG00000162843.17	-2.75858352396548e-08	0.992166829338609	0.998802925477002	0.000520194
protein_coding	EXO1	ENSG00000174371.16	8.12262168290937e-07	0.28326498224339	0.998802925477002	0.000520194
protein_coding	BECN2	ENSG00000196289.7	-2.59728685245825e-08	0.99218960245865	0.998802925477002	0.000520194
protein_coding	PLD5	ENSG00000180287.16	-1.67065452196969e-07	0.657373667182652	0.998802925477002	0.000520194
protein_coding	CEP170	ENSG00000143702.15	-2.08282092135085e-06	0.628685488875591	0.998802925477002	0.000520194
protein_coding	SDCCAG8	ENSG00000054282.15	-1.98620772484538e-06	0.641680901259055	0.998802925477002	0.000520194
protein_coding	AKT3	ENSG00000117020.16	3.87551462509743e-07	0.889119971346041	0.998802925477002	0.000520194
protein_coding	ZBTB18	ENSG00000179456.10	1.53293929612758e-06	0.144912606943934	0.998802925477002	0.000520194
protein_coding	C1orf100	ENSG00000173728.10	-1.06277963802052e-08	0.992188364996207	0.998802925477002	0.000520194
protein_coding	ADSS	ENSG00000035687.9	-5.49216580486407e-06	0.183195218352693	0.998802925477002	0.000520194
protein_coding	CATSPERE	ENSG00000179397.17	-4.95550089979853e-07	0.148043473941507	0.998802925477002	0.000520194
protein_coding	DESI2	ENSG00000121644.18	-1.55021193184328e-06	0.72079857286161	0.998802925477002	0.000520194
protein_coding	AL451007.3	ENSG00000284188.2	7.79223179561337e-08	0.897958272860143	0.998802925477002	0.000520194
protein_coding	COX20	ENSG00000203667.9	1.75233921349549e-06	0.643615050514938	0.998802925477002	0.000520194
protein_coding	HNRNPU	ENSG00000153187.19	2.50288379339718e-06	0.756249665591791	0.998802925477002	0.000520194
protein_coding	EFCAB2	ENSG00000203666.12	-2.99443931628047e-06	0.115519012311024	0.998802925477002	0.000520194
protein_coding	KIF26B	ENSG00000162849.15	-1.14759791098653e-06	0.266848984388985	0.998802925477002	0.000520194
protein_coding	SMYD3	ENSG00000185420.18	-1.04942211981276e-06	0.714445809546018	0.998802925477002	0.000520194
protein_coding	TFB2M	ENSG00000162851.7	-2.10599290769466e-07	0.891109662669879	0.998802925477002	0.000520194
protein_coding	CNST	ENSG00000162852.13	1.44886746232137e-06	0.495294073418144	0.998802925477002	0.000520194
protein_coding	SCCPDH	ENSG00000143653.9	5.47829184327342e-06	0.0628348425534056	0.998802925477002	0.000520194
protein_coding	AHCTF1	ENSG00000153207.15	2.28865984120156e-06	0.510052195431497	0.998802925477002	0.000520194
protein_coding	ZNF695	ENSG00000197472.14	-4.43551939199708e-08	0.824865490404499	0.998802925477002	0.000520194
protein_coding	ZNF670-ZNF695	ENSG00000135747.11	-1.37705800179909e-08	0.992176794687949	0.998802925477002	0.000520194
protein_coding	ZNF670	ENSG00000277462.1	-1.21198995449892e-06	0.116530874386457	0.998802925477002	0.000520194
protein_coding	ZNF669	ENSG00000188295.14	-8.30659753442979e-08	0.905701904238495	0.998802925477002	0.000520194
protein_coding	ZNF124	ENSG00000196418.12	5.75366038961081e-07	0.578596214297642	0.998802925477002	0.000520194
protein_coding	ZNF496	ENSG00000162714.12	1.82487284344757e-07	0.897642993330217	0.998802925477002	0.000520194
protein_coding	NLRP3	ENSG00000162711.17	-8.24660170612891e-08	0.613293707961781	0.998802925477002	0.000520194
protein_coding	OR2C3	ENSG00000196242.9	-4.42019137185959e-08	0.688737693858865	0.998802925477002	0.000520194
protein_coding	OR6F1	ENSG00000169214.4	-7.51652124289685e-09	0.992193271494982	0.998802925477002	0.000520194
protein_coding	TRIM58	ENSG00000162722.8	-2.64766519741438e-08	0.791253848105193	0.998802925477002	0.000520194
protein_coding	OR2L13	ENSG00000196071.5	-1.23808704760992e-07	0.992189936247069	0.998802925477002	0.000520194
protein_coding	OR2T33	ENSG00000177212.4	-2.45800926172928e-08	0.83436155160694	0.998802925477002	0.000520194
protein_coding	OR2T12	ENSG00000177201.2	-3.20222536607737e-08	0.774495629845612	0.998802925477002	0.000520194
protein_coding	OR2T2	ENSG00000196240.4	-7.40366099399626e-09	0.992189947404025	0.998802925477002	0.000520194
protein_coding	OR2G6	ENSG00000188558.6	-1.86393726107809e-08	0.992178090169722	0.998802925477002	0.000520194
protein_coding	OR14I1	ENSG00000189181.4	1.23340732344355e-07	0.698543577578186	0.998802925477002	0.000520194
protein_coding	LYPD8	ENSG00000259823.5	-2.95116385618702e-08	0.799386855645733	0.998802925477002	0.000520194
protein_coding	SH3BP5L	ENSG00000175137.10	8.34410649614376e-06	0.0685388181114497	0.998802925477002	0.000520194
protein_coding	ZNF672	ENSG00000171161.12	6.66338133446374e-07	0.495395528916252	0.998802925477002	0.000520194
protein_coding	ZNF692	ENSG00000171163.15	-1.18236943476793e-06	0.160950221434861	0.998802925477002	0.000520194
protein_coding	PGBD2	ENSG00000185220.11	-1.69244976431701e-06	0.0597954364609179	0.998802925477002	0.000520194
protein_coding	FAM110C	ENSG00000184731.5	-8.80828121445974e-08	0.992191657786277	0.998802925477002	0.000520194
protein_coding	SH3YL1	ENSG00000035115.21	-1.26532507545135e-06	0.480268648583016	0.998802925477002	0.000520194
protein_coding	ACP1	ENSG00000143727.15	-1.99939150101304e-06	0.552402333775735	0.998802925477002	0.000520194
protein_coding	ALKAL2	ENSG00000189292.15	-5.11612644965152e-07	0.787995284514696	0.998802925477002	0.000520194
protein_coding	TMEM18	ENSG00000151353.14	-6.63287621853234e-06	0.110876519227359	0.998802925477002	0.000520194
protein_coding	SNTG2	ENSG00000172554.11	7.04700812205349e-08	0.809029222893927	0.998802925477002	0.000520194
protein_coding	PXDN	ENSG00000130508.10	-6.55842019260703e-07	0.90890760341256	0.998802925477002	0.000520194
protein_coding	MYT1L	ENSG00000186487.19	5.82106441565783e-08	0.7617077643478	0.998802925477002	0.000520194
protein_coding	EIPR1	ENSG00000032389.12	1.07895791956088e-06	0.535470005008213	0.998802925477002	0.000520194
protein_coding	TRAPPC12	ENSG00000171853.15	3.1229366072668e-07	0.936226754863796	0.998802925477002	0.000520194
protein_coding	ADI1	ENSG00000182551.13	-2.02156776513461e-07	0.964286054717309	0.998802925477002	0.000520194
protein_coding	RNASEH1	ENSG00000171865.9	1.26180989397247e-06	0.743429206750742	0.998802925477002	0.000520194
protein_coding	RPS7	ENSG00000171863.14	-1.96535737191755e-06	0.665361105911985	0.998802925477002	0.000520194
protein_coding	COLEC11	ENSG00000118004.17	3.65030745164555e-08	0.959591203122338	0.998802925477002	0.000520194
protein_coding	ALLC	ENSG00000151360.9	8.56564946216992e-08	0.992192893028691	0.998802925477002	0.000520194
protein_coding	SOX11	ENSG00000176887.6	6.24774293846605e-08	0.809380228972127	0.998802925477002	0.000520194
protein_coding	CMPK2	ENSG00000134326.11	7.83188270987156e-07	0.406195359182486	0.998802925477002	0.000520194
protein_coding	RSAD2	ENSG00000134321.11	-3.62146746927673e-07	0.597351944863821	0.998802925477002	0.000520194
protein_coding	RNF144A	ENSG00000151692.14	-1.12856208096827e-06	0.657655277780909	0.998802925477002	0.000520194
protein_coding	ID2	ENSG00000115738.9	1.13949303456207e-06	0.687073759192782	0.998802925477002	0.000520194
protein_coding	KIDINS220	ENSG00000134313.15	-5.7378847747436e-06	0.387899999021792	0.998802925477002	0.000520194
protein_coding	MBOAT2	ENSG00000143797.11	4.70558118289652e-07	0.846615016089795	0.998802925477002	0.000520194
protein_coding	ASAP2	ENSG00000151693.10	1.03802762136302e-06	0.750815596760438	0.998802925477002	0.000520194
protein_coding	ITGB1BP1	ENSG00000119185.12	-3.08238216740026e-06	0.433811647075713	0.998802925477002	0.000520194
protein_coding	CPSF3	ENSG00000119203.13	-1.4495761935627e-06	0.585114849686023	0.998802925477002	0.000520194
protein_coding	IAH1	ENSG00000134330.18	5.48533220224166e-07	0.884501270250283	0.998802925477002	0.000520194
protein_coding	ADAM17	ENSG00000151694.13	-5.78362665999357e-06	0.19507216871043	0.998802925477002	0.000520194
protein_coding	YWHAQ	ENSG00000134308.13	-7.73707895718533e-06	0.129287612879934	0.998802925477002	0.000520194
protein_coding	TAF1B	ENSG00000115750.16	8.87856011441396e-07	0.72384052027806	0.998802925477002	0.000520194
protein_coding	GRHL1	ENSG00000134317.17	-1.70243260581535e-07	0.684047443237392	0.998802925477002	0.000520194
protein_coding	KLF11	ENSG00000172059.10	1.17174036040168e-06	0.596894469975249	0.998802925477002	0.000520194
protein_coding	CYS1	ENSG00000205795.4	4.18097005732826e-07	0.576220216171459	0.998802925477002	0.000520194
protein_coding	RRM2	ENSG00000171848.14	1.43757294395804	0.00321448479914261	0.998802925477002	0.000520194
protein_coding	AC007240.1	ENSG00000284681.2	4.2041757131573e-09	0.684183612625919	0.998802925477002	0.000520194
protein_coding	HPCAL1	ENSG00000115756.12	-1.80223153905157e-06	0.645194689542751	0.998802925477002	0.000520194
protein_coding	ODC1	ENSG00000115758.12	6.42923387635466e-07	0.728926098593443	0.998802925477002	0.000520194
protein_coding	NOL10	ENSG00000115761.15	7.58059314334345e-07	0.794830370584723	0.998802925477002	0.000520194
protein_coding	ATP6V1C2	ENSG00000143882.11	-5.15687140730985e-09	0.992190104957821	0.998802925477002	0.000520194
protein_coding	PDIA6	ENSG00000143870.12	-2.30277488697249e-06	0.799283204221	0.998802925477002	0.000520194
protein_coding	KCNF1	ENSG00000162975.4	-5.76299717797441e-08	0.980035985763279	0.998802925477002	0.000520194
protein_coding	C2orf50	ENSG00000150873.11	-1.56927479980294e-08	0.992174663480212	0.998802925477002	0.000520194
protein_coding	PQLC3	ENSG00000162976.12	1.83792440710693e-06	0.525919328754981	0.998802925477002	0.000520194
protein_coding	ROCK2	ENSG00000134318.13	-3.27230016056133e-06	0.510824641720456	0.998802925477002	0.000520194
protein_coding	E2F6	ENSG00000169016.16	-1.83510156701245e-08	0.986710164202163	0.998802925477002	0.000520194
protein_coding	GREB1	ENSG00000196208.13	4.66985036566347e-08	0.764615419733867	0.998802925477002	0.000520194
protein_coding	LPIN1	ENSG00000134324.11	1.76872905545639e-06	0.511764651780756	0.998802925477002	0.000520194
protein_coding	TRIB2	ENSG00000071575.11	-1.56561249277443e-06	0.632308655447418	0.998802925477002	0.000520194
protein_coding	FAM84A	ENSG00000162981.13	-5.63549532680756e-07	0.54670268834177	0.998802925477002	0.000520194
protein_coding	NBAS	ENSG00000151779.12	2.17592141094867e-06	0.565194369535684	0.998802925477002	0.000520194
protein_coding	DDX1	ENSG00000079785.14	1.57567335777734e-06	0.760691527180651	0.998802925477002	0.000520194
protein_coding	FAM49A	ENSG00000197872.11	-1.22618649801843e-06	0.166308307324015	0.998802925477002	0.000520194
protein_coding	RAD51AP2	ENSG00000214842.5	-1.43578381149874e-08	0.992189428265054	0.998802925477002	0.000520194
protein_coding	VSNL1	ENSG00000163032.11	-2.59284554704793e-07	0.500732866272713	0.998802925477002	0.000520194
protein_coding	SMC6	ENSG00000163029.15	-1.35480880236999e-06	0.563437081411018	0.998802925477002	0.000520194
protein_coding	GEN1	ENSG00000178295.14	2.97476405314249e-07	0.782589772681889	0.998802925477002	0.000520194
protein_coding	KCNS3	ENSG00000170745.11	2.68164374798335e-06	0.0287311914762579	0.998802925477002	0.000520194
protein_coding	RDH14	ENSG00000240857.1	-5.98482108073678e-07	0.823120983154368	0.998802925477002	0.000520194
protein_coding	NT5C1B	ENSG00000185013.16	-6.29108594772652e-09	0.992187575256437	0.998802925477002	0.000520194
protein_coding	OSR1	ENSG00000143867.6	2.78447561346301e-06	0.0323370172128764	0.998802925477002	0.000520194
protein_coding	TTC32	ENSG00000183891.5	-1.50827624621139e-06	0.0710897150339951	0.998802925477002	0.000520194
protein_coding	WDR35	ENSG00000118965.14	1.46967976714904e-06	0.109873648342922	0.998802925477002	0.000520194
protein_coding	MATN3	ENSG00000132031.12	3.48876514591773e-07	0.356676740472661	0.998802925477002	0.000520194
protein_coding	LAPTM4A	ENSG00000068697.6	-1.01978812873363e-05	0.177188081448817	0.998802925477002	0.000520194
protein_coding	SDC1	ENSG00000115884.10	-1.32298058073932e-06	0.66086301639758	0.998802925477002	0.000520194
protein_coding	PUM2	ENSG00000055917.15	-2.93509067127013e-06	0.442272220302813	0.998802925477002	0.000520194
protein_coding	RHOB	ENSG00000143878.9	-3.57203672286726e-06	0.112594597725402	0.998802925477002	0.000520194
protein_coding	HS1BP3	ENSG00000118960.12	2.50545487932336e-06	0.261656571141014	0.998802925477002	0.000520194
protein_coding	GDF7	ENSG00000143869.6	-2.08426836217693e-07	0.656205644149953	0.998802925477002	0.000520194
protein_coding	LDAH	ENSG00000118961.14	-2.48873304791136e-07	0.898356958731385	0.998802925477002	0.000520194
protein_coding	APOB	ENSG00000084674.14	9.04077798744884e-08	0.723495560067449	0.998802925477002	0.000520194
protein_coding	KLHL29	ENSG00000119771.14	9.68306881281815e-07	0.340033946999078	0.998802925477002	0.000520194
protein_coding	ATAD2B	ENSG00000119778.14	-3.76934348937754e-06	0.0506966859196618	0.998802925477002	0.000520194
protein_coding	UBXN2A	ENSG00000173960.13	2.76350837060352e-06	0.372479505826344	0.998802925477002	0.000520194
protein_coding	MFSD2B	ENSG00000205639.10	-2.22067099343855e-07	0.458641761464011	0.998802925477002	0.000520194
protein_coding	WDCP	ENSG00000163026.11	-9.68200784357223e-07	0.176629543484121	0.998802925477002	0.000520194
protein_coding	FKBP1B	ENSG00000119782.13	-1.56474661649873e-07	0.881648569055193	0.998802925477002	0.000520194
protein_coding	SF3B6	ENSG00000115128.6	1.26244179673383e-06	0.785283402408821	0.998802925477002	0.000520194
protein_coding	FAM228B	ENSG00000219626.8	-6.49054615270513e-07	0.676422869940668	0.998802925477002	0.000520194
protein_coding	TP53I3	ENSG00000115129.13	2.90728306968036e-07	0.894311048435001	0.998802925477002	0.000520194
protein_coding	PFN4	ENSG00000176732.6	1.02170081328388e-07	0.677521281045346	0.998802925477002	0.000520194
protein_coding	AC008073.3	ENSG00000276087.2	1.31582026520296e-07	0.992184190576086	0.998802925477002	0.000520194
protein_coding	FAM228A	ENSG00000186453.12	-1.61854917337035e-08	0.964629069097224	0.998802925477002	0.000520194
protein_coding	ITSN2	ENSG00000198399.14	-4.33148381722438e-07	0.868427600552128	0.998802925477002	0.000520194
protein_coding	NCOA1	ENSG00000084676.15	6.54992402744577e-07	0.821141116508186	0.998802925477002	0.000520194
protein_coding	PTRHD1	ENSG00000184924.5	-2.85155426829661e-06	0.310106519257367	0.998802925477002	0.000520194
protein_coding	CENPO	ENSG00000138092.10	2.36020866906872e-06	0.178315539564227	0.998802925477002	0.000520194
protein_coding	ADCY3	ENSG00000138031.14	-1.19132931230777e-06	0.675662049085115	0.998802925477002	0.000520194
protein_coding	DNAJC27	ENSG00000115137.11	-8.9744472049282e-07	0.601615281617531	0.998802925477002	0.000520194
protein_coding	EFR3B	ENSG00000084710.13	-1.34099267248273e-06	0.136137418141476	0.998802925477002	0.000520194
protein_coding	POMC	ENSG00000115138.10	2.36594181671352e-07	0.399753470529492	0.998802925477002	0.000520194
protein_coding	DNMT3A	ENSG00000119772.16	-6.98385577401923e-07	0.786247263552278	0.998802925477002	0.000520194
protein_coding	DTNB	ENSG00000138101.18	-6.44489790582366e-07	0.689663217472443	0.998802925477002	0.000520194
protein_coding	ASXL2	ENSG00000143970.16	-4.80838818713039e-06	0.290000585527517	0.998802925477002	0.000520194
protein_coding	KIF3C	ENSG00000084731.14	-4.08311640531288e-06	0.120438591845539	0.998802925477002	0.000520194
protein_coding	RAB10	ENSG00000084733.10	-4.08130508214192e-06	0.46057095067794	0.998802925477002	0.000520194
protein_coding	GAREM2	ENSG00000157833.12	2.28881829658701e-07	0.847286831349546	0.998802925477002	0.000520194
protein_coding	HADHA	ENSG00000084754.11	-4.55439541053559e-06	0.401188457181267	0.998802925477002	0.000520194
protein_coding	HADHB	ENSG00000138029.13	-2.14978386066285e-07	0.957932305016009	0.998802925477002	0.000520194
protein_coding	ADGRF3	ENSG00000173567.14	-1.22581610464705e-08	0.992180561063835	0.998802925477002	0.000520194
protein_coding	SELENOI	ENSG00000138018.17	2.1462344127888e-06	0.329083674534926	0.998802925477002	0.000520194
protein_coding	DRC1	ENSG00000157856.11	-7.97181819957831e-09	0.992187431243682	0.998802925477002	0.000520194
protein_coding	OTOF	ENSG00000115155.17	-4.89588414381268e-09	0.99218672075645	0.998802925477002	0.000520194
protein_coding	KCNK3	ENSG00000171303.6	1.07217186620186e-07	0.858306975151371	0.998802925477002	0.000520194
protein_coding	SLC35F6	ENSG00000213699.8	1.01421351010044e-05	0.0887829590024039	0.998802925477002	0.000520194
protein_coding	CENPA	ENSG00000115163.14	5.06863168667636e-07	0.531507138379986	0.998802925477002	0.000520194
protein_coding	DPYSL5	ENSG00000157851.16	1.54116951527736e-09	0.992186687336538	0.998802925477002	0.000520194
protein_coding	MAPRE3	ENSG00000084764.11	-9.36430749019289e-07	0.647636721303499	0.998802925477002	0.000520194
protein_coding	TMEM214	ENSG00000119777.19	-1.3620825708627e-06	0.602891145547469	0.998802925477002	0.000520194
protein_coding	AGBL5	ENSG00000084693.15	1.99398430995776e-06	0.240667236371194	0.998802925477002	0.000520194
protein_coding	OST4	ENSG00000228474.5	1.38041594498129e-06	0.812108445944631	0.998802925477002	0.000520194
protein_coding	EMILIN1	ENSG00000138080.13	1.52304506314104e-06	0.641351228538719	0.998802925477002	0.000520194
protein_coding	KHK	ENSG00000138030.12	7.18409964437613e-08	0.884761956420796	0.998802925477002	0.000520194
protein_coding	CGREF1	ENSG00000138028.15	8.219469417281e-08	0.912644299787087	0.998802925477002	0.000520194
protein_coding	ABHD1	ENSG00000143994.13	-2.40317122933237e-07	0.223850828648591	0.998802925477002	0.000520194
protein_coding	PREB	ENSG00000138073.13	-1.09364796883706e-06	0.614042891764747	0.998802925477002	0.000520194
protein_coding	TCF23	ENSG00000163792.6	1.34946954742025e-07	0.576719639113577	0.998802925477002	0.000520194
protein_coding	SLC5A6	ENSG00000138074.14	-2.36545287564387e-06	0.30522124479982	0.998802925477002	0.000520194
protein_coding	ATRAID	ENSG00000138085.16	-1.41468044599754e-07	0.974401966288595	0.998802925477002	0.000520194
protein_coding	CAD	ENSG00000084774.13	3.24466989289485e-06	0.204637829715561	0.998802925477002	0.000520194
protein_coding	SLC30A3	ENSG00000115194.10	-5.02749070107011e-07	0.192632888288059	0.998802925477002	0.000520194
protein_coding	DNAJC5G	ENSG00000163793.12	9.58327939359589e-08	0.51595463572669	0.998802925477002	0.000520194
protein_coding	TRIM54	ENSG00000138100.13	-2.95116385618702e-08	0.799386855645733	0.998802925477002	0.000520194
protein_coding	UCN	ENSG00000163794.6	1.42410324042733e-07	0.854985774392371	0.998802925477002	0.000520194
protein_coding	MPV17	ENSG00000115204.14	-2.08400051083699e-06	0.590573888489622	0.998802925477002	0.000520194
protein_coding	GTF3C2	ENSG00000115207.13	6.85304809871246e-07	0.796737237386911	0.998802925477002	0.000520194
protein_coding	EIF2B4	ENSG00000115211.15	7.77700107079778e-07	0.815298901725993	0.998802925477002	0.000520194
protein_coding	SNX17	ENSG00000115234.10	-5.70223928704804e-08	0.988232755078832	0.998802925477002	0.000520194
protein_coding	ZNF513	ENSG00000163795.13	1.7699160901737e-06	0.340362700511135	0.998802925477002	0.000520194
protein_coding	PPM1G	ENSG00000115241.10	1.53291320240673e-05	0.00463251457189003	0.998802925477002	0.000520194
protein_coding	NRBP1	ENSG00000115216.13	1.01358325825496e-06	0.840706170143532	0.998802925477002	0.000520194
protein_coding	KRTCAP3	ENSG00000157992.12	-6.52163131203351e-08	0.738717019634848	0.998802925477002	0.000520194
protein_coding	IFT172	ENSG00000138002.14	-4.76145268254783e-07	0.758174850688292	0.998802925477002	0.000520194
protein_coding	FNDC4	ENSG00000115226.9	-3.12293550514981e-06	0.334780835430058	0.998802925477002	0.000520194
protein_coding	GCKR	ENSG00000084734.8	1.54793767683226e-07	0.631110336324309	0.998802925477002	0.000520194
protein_coding	C2orf16	ENSG00000221843.4	2.85124401797687e-08	0.90506504003869	0.998802925477002	0.000520194
protein_coding	ZNF512	ENSG00000243943.9	8.32809502478712e-07	0.633202664587449	0.998802925477002	0.000520194
protein_coding	CCDC121	ENSG00000176714.9	-8.28843957173173e-08	0.828069673049758	0.998802925477002	0.000520194
protein_coding	GPN1	ENSG00000198522.13	-2.95570856188898e-06	0.363500351317375	0.998802925477002	0.000520194
protein_coding	SUPT7L	ENSG00000119760.15	-1.75957686252436e-06	0.396971558516872	0.998802925477002	0.000520194
protein_coding	SLC4A1AP	ENSG00000163798.13	-4.96047817831671e-06	0.190218814451289	0.998802925477002	0.000520194
protein_coding	MRPL33	ENSG00000243147.7	7.50545719281914e-06	0.0631830985407711	0.998802925477002	0.000520194
protein_coding	RBKS	ENSG00000171174.14	3.63513870628233e-07	0.645375514464018	0.998802925477002	0.000520194
protein_coding	BABAM2	ENSG00000158019.20	3.97172554133923e-06	0.178259345435615	0.998802925477002	0.000520194
protein_coding	FOSL2	ENSG00000075426.11	-4.38802682946474e-06	0.300827931242522	0.998802925477002	0.000520194
protein_coding	PLB1	ENSG00000163803.12	2.65179526263013e-07	0.338258860961138	0.998802925477002	0.000520194
protein_coding	PPP1CB	ENSG00000213639.9	-8.57717867285941e-06	0.166609004721529	0.998802925477002	0.000520194
protein_coding	SPDYA	ENSG00000163806.15	-1.29296981547224e-08	0.992172298898233	0.998802925477002	0.000520194
protein_coding	TRMT61B	ENSG00000171103.10	2.90039364142779e-07	0.829237355071684	0.998802925477002	0.000520194
protein_coding	WDR43	ENSG00000163811.11	-8.89404202779323e-07	0.793258842149119	0.998802925477002	0.000520194
protein_coding	TOGARAM2	ENSG00000189350.12	-4.52505115676768e-08	0.705042388586617	0.998802925477002	0.000520194
protein_coding	PCARE	ENSG00000179270.6	1.26881518479111e-07	0.897952992034245	0.998802925477002	0.000520194
protein_coding	CLIP4	ENSG00000115295.19	-1.02635556806483e-05	0.00384830819165448	0.998802925477002	0.000520194
protein_coding	ALK	ENSG00000171094.17	-3.45754013803098e-08	0.888547494965283	0.998802925477002	0.000520194
protein_coding	YPEL5	ENSG00000119801.12	7.21991687868989e-07	0.894263205002789	0.998802925477002	0.000520194
protein_coding	LBH	ENSG00000213626.12	1.34157691154627e-06	0.492885685915095	0.998802925477002	0.000520194
protein_coding	LCLAT1	ENSG00000172954.13	5.84862012510612e-07	0.708819748020032	0.998802925477002	0.000520194
protein_coding	CAPN13	ENSG00000162949.16	-8.53450265787382e-09	0.992189373264346	0.998802925477002	0.000520194
protein_coding	GALNT14	ENSG00000158089.14	1.78862801955166e-06	0.234497867155848	0.998802925477002	0.000520194
protein_coding	CAPN14	ENSG00000214711.9	-4.06708779025793e-08	0.563638612835879	0.998802925477002	0.000520194
protein_coding	EHD3	ENSG00000013016.15	-2.9710838406504e-07	0.93154034983961	0.998802925477002	0.000520194
protein_coding	XDH	ENSG00000158125.9	-4.80628946533374e-07	0.32421190281163	0.998802925477002	0.000520194
protein_coding	MEMO1	ENSG00000162959.13	-3.74157940682205e-07	0.77955435455098	0.998802925477002	0.000520194
protein_coding	DPY30	ENSG00000162961.13	-4.69721775764181e-06	0.199529488285169	0.998802925477002	0.000520194
protein_coding	SPAST	ENSG00000021574.12	-4.10237246117028e-06	0.149267826686087	0.998802925477002	0.000520194
protein_coding	SLC30A6	ENSG00000152683.14	-6.7690195611172e-07	0.76956806946996	0.998802925477002	0.000520194
protein_coding	NLRC4	ENSG00000091106.18	-7.51652124289685e-09	0.992193271494982	0.998802925477002	0.000520194
protein_coding	YIPF4	ENSG00000119820.10	2.03210823301417e-06	0.639067011792873	0.998802925477002	0.000520194
protein_coding	BIRC6	ENSG00000115760.14	-1.76507128126812e-06	0.625834881083234	0.998802925477002	0.000520194
protein_coding	TTC27	ENSG00000018699.12	1.08012274390177e-06	0.481089297707401	0.998802925477002	0.000520194
protein_coding	LTBP1	ENSG00000049323.15	3.61886834680469e-07	0.897533392743001	0.998802925477002	0.000520194
protein_coding	RASGRP3	ENSG00000152689.17	-7.80671606987682e-07	0.219908752246296	0.998802925477002	0.000520194
protein_coding	FAM98A	ENSG00000119812.18	1.46570166885047e-06	0.645444771545499	0.998802925477002	0.000520194
protein_coding	CRIM1	ENSG00000150938.9	2.24763867721496e-07	0.957310892322011	0.998802925477002	0.000520194
protein_coding	FEZ2	ENSG00000171055.14	1.76739155363207e-06	0.640568110828278	0.998802925477002	0.000520194
protein_coding	VIT	ENSG00000205221.12	-2.09278849229384e-06	0.166844980709464	0.998802925477002	0.000520194
protein_coding	STRN	ENSG00000115808.11	5.87632200763854e-07	0.822935148128809	0.998802925477002	0.000520194
protein_coding	HEATR5B	ENSG00000008869.11	-1.20249193384388e-06	0.421184286700944	0.998802925477002	0.000520194
protein_coding	GPATCH11	ENSG00000152133.14	1.53369409085621e-06	0.683988115638682	0.998802925477002	0.000520194
protein_coding	EIF2AK2	ENSG00000055332.17	-5.31042787246188e-06	0.266526178300499	0.998802925477002	0.000520194
protein_coding	SULT6B1	ENSG00000138068.10	1.50804166832018e-07	0.992190618925832	0.998802925477002	0.000520194
protein_coding	CEBPZOS	ENSG00000218739.9	-2.43527794170279e-06	0.436840711932099	0.998802925477002	0.000520194
protein_coding	CEBPZ	ENSG00000115816.14	5.12735859521505e-06	0.168359105738723	0.998802925477002	0.000520194
protein_coding	NDUFAF7	ENSG00000003509.15	2.83676949394094e-06	0.0734633630166094	0.998802925477002	0.000520194
protein_coding	PRKD3	ENSG00000115825.9	-1.12305261168512e-06	0.762906976458168	0.998802925477002	0.000520194
protein_coding	QPCT	ENSG00000115828.16	-1.0168226034593e-06	0.615864391111865	0.998802925477002	0.000520194
protein_coding	CDC42EP3	ENSG00000163171.7	4.83367909817537e-06	0.0847057799154698	0.998802925477002	0.000520194
protein_coding	RMDN2	ENSG00000115841.19	-7.22172580291862e-07	0.577060138406521	0.998802925477002	0.000520194
protein_coding	CYP1B1	ENSG00000138061.11	-5.69708383257837e-06	0.116505212871057	0.998802925477002	0.000520194
protein_coding	ATL2	ENSG00000119787.13	1.73791613110743e-06	0.434078476332935	0.998802925477002	0.000520194
protein_coding	HNRNPLL	ENSG00000143889.15	-2.23572469396433e-06	0.402875402342022	0.998802925477002	0.000520194
protein_coding	GALM	ENSG00000143891.16	7.69384253300305e-07	0.732706117866063	0.998802925477002	0.000520194
protein_coding	SRSF7	ENSG00000115875.18	0.495817086860242	0.00235621081779389	0.998802925477002	0.000520194
protein_coding	GEMIN6	ENSG00000152147.10	2.92047465902675e-06	0.228408862069206	0.998802925477002	0.000520194
protein_coding	DHX57	ENSG00000163214.20	1.34935271070641e-06	0.390864110549118	0.998802925477002	0.000520194
protein_coding	MORN2	ENSG00000188010.13	-7.41360226094097e-09	0.992941701979988	0.998802925477002	0.000520194
protein_coding	ARHGEF33	ENSG00000214694.11	4.80931306725508e-07	0.233364686298002	0.998802925477002	0.000520194
protein_coding	SOS1	ENSG00000115904.12	4.61569751323739e-06	0.328917491122937	0.998802925477002	0.000520194
protein_coding	MAP4K3	ENSG00000011566.14	-4.55693284160202e-06	0.0474904906942618	0.998802925477002	0.000520194
protein_coding	TMEM178A	ENSG00000152154.10	-2.57448083221099e-07	0.623495194252023	0.998802925477002	0.000520194
protein_coding	THUMPD2	ENSG00000138050.14	-6.74666082932989e-07	0.599468165726443	0.998802925477002	0.000520194
protein_coding	SLC8A1	ENSG00000183023.18	-1.67973841379063e-06	0.373294800771372	0.998802925477002	0.000520194
protein_coding	PKDCC	ENSG00000162878.12	1.3656725967173e-06	0.379135105361531	0.998802925477002	0.000520194
protein_coding	EML4	ENSG00000143924.18	-2.70560402215322e-06	0.32286799017184	0.998802925477002	0.000520194
protein_coding	COX7A2L	ENSG00000115944.14	3.93781464846942e-06	0.466738634010393	0.998802925477002	0.000520194
protein_coding	MTA3	ENSG00000057935.13	1.68596729567514e-06	0.58688551762151	0.998802925477002	0.000520194
protein_coding	OXER1	ENSG00000162881.6	5.05091579287387e-07	0.192742049019431	0.998802925477002	0.000520194
protein_coding	HAAO	ENSG00000162882.14	5.31607940494215e-07	0.533639695680596	0.998802925477002	0.000520194
protein_coding	ZFP36L2	ENSG00000152518.7	2.56558162433743e-06	0.337392302800255	0.998802925477002	0.000520194
protein_coding	THADA	ENSG00000115970.18	-5.21770072495188e-07	0.829366022279517	0.998802925477002	0.000520194
protein_coding	PLEKHH2	ENSG00000152527.13	-1.12779789581412e-06	0.411286762757264	0.998802925477002	0.000520194
protein_coding	C1GALT1C1L	ENSG00000223658.7	-6.59471489708981e-08	0.558166941073318	0.998802925477002	0.000520194
protein_coding	DYNC2LI1	ENSG00000138036.18	-7.04749358116943e-07	0.741361561420054	0.998802925477002	0.000520194
protein_coding	ABCG8	ENSG00000143921.7	4.79391756470394e-07	0.80052363487611	0.998802925477002	0.000520194
protein_coding	LRPPRC	ENSG00000138095.18	-4.61622281490179e-06	0.273649388306293	0.998802925477002	0.000520194
protein_coding	PPM1B	ENSG00000138032.20	5.48887265393712e-07	0.805147475540027	0.998802925477002	0.000520194
protein_coding	PREPL	ENSG00000138078.15	-5.97227992513908e-06	0.20597253410184	0.998802925477002	0.000520194
protein_coding	CAMKMT	ENSG00000143919.14	-1.22737411071558e-06	0.100167300425919	0.998802925477002	0.000520194
protein_coding	SIX3	ENSG00000138083.4	4.13755587186398e-08	0.962263326808659	0.998802925477002	0.000520194
protein_coding	SIX2	ENSG00000170577.7	4.15409328615663e-07	0.902586336465609	0.998802925477002	0.000520194
protein_coding	SRBD1	ENSG00000068784.12	9.33201052856141e-07	0.554485731408762	0.998802925477002	0.000520194
protein_coding	PRKCE	ENSG00000171132.13	-2.76121012783689e-06	0.258885163682758	0.998802925477002	0.000520194
protein_coding	EPAS1	ENSG00000116016.13	5.87108905224603e-06	0.0838115424942864	0.998802925477002	0.000520194
protein_coding	ATP6V1E2	ENSG00000250565.6	1.02373791904594e-06	0.51539587492448	0.998802925477002	0.000520194
protein_coding	RHOQ	ENSG00000119729.11	-8.38733367939017e-06	0.0660974900586145	0.998802925477002	0.000520194
protein_coding	PIGF	ENSG00000151665.12	-2.65359901762158e-06	0.200353911282863	0.998802925477002	0.000520194
protein_coding	CRIPT	ENSG00000119878.5	3.48594544241856e-06	0.274524973842773	0.998802925477002	0.000520194
protein_coding	SOCS5	ENSG00000171150.8	-4.29028399399137e-07	0.890987302027917	0.998802925477002	0.000520194
protein_coding	MCFD2	ENSG00000180398.12	1.3376271218069e-06	0.761088416046153	0.998802925477002	0.000520194
protein_coding	TTC7A	ENSG00000068724.15	1.16830119590482e-06	0.639550042684383	0.998802925477002	0.000520194
protein_coding	STPG4	ENSG00000239605.10	-2.24440854797068e-09	0.992193102035829	0.998802925477002	0.000520194
protein_coding	CALM2	ENSG00000143933.16	6.68041100850881e-06	0.130622785074539	0.998802925477002	0.000520194
protein_coding	EPCAM	ENSG00000119888.10	1.16506603881465e-07	0.516782039182598	0.998802925477002	0.000520194
protein_coding	MSH2	ENSG00000095002.14	2.52896290180301e-07	0.906999343692161	0.998802925477002	0.000520194
protein_coding	KCNK12	ENSG00000184261.4	3.45793763570783e-07	0.281287646931027	0.998802925477002	0.000520194
protein_coding	MSH6	ENSG00000116062.14	1.47499876862896e-06	0.705427614323523	0.998802925477002	0.000520194
protein_coding	FBXO11	ENSG00000138081.20	3.25838865910846e-08	0.995636042180553	0.998802925477002	0.000520194
protein_coding	FOXN2	ENSG00000170802.15	3.73153928198191e-07	0.800273483151944	0.998802925477002	0.000520194
protein_coding	PPP1R21	ENSG00000162869.15	-3.63369967679619e-07	0.869941766328918	0.998802925477002	0.000520194
protein_coding	STON1	ENSG00000243244.6	-1.27347623339423e-06	0.674430222543254	0.998802925477002	0.000520194
protein_coding	STON1-GTF2A1L	ENSG00000068781.21	3.27075801628621e-07	0.137634814400928	0.998802925477002	0.000520194
protein_coding	GTF2A1L	ENSG00000242441.7	-2.2299849596492e-08	0.992179629574933	0.998802925477002	0.000520194
protein_coding	AC073082.1	ENSG00000279956.1	3.40792353548367e-08	0.970094504524963	0.998802925477002	0.000520194
protein_coding	LHCGR	ENSG00000138039.14	-2.67710365136704e-08	0.886732548457831	0.998802925477002	0.000520194
protein_coding	NRXN1	ENSG00000179915.22	-1.176628851908e-07	0.483140881354642	0.998802925477002	0.000520194
protein_coding	ASB3	ENSG00000115239.21	-7.35547122265604e-08	0.951682343283199	0.998802925477002	0.000520194
protein_coding	CHAC2	ENSG00000143942.4	-2.25568476938447e-07	0.437586503994208	0.998802925477002	0.000520194
protein_coding	ERLEC1	ENSG00000068912.13	1.75539393648654e-06	0.663746122504573	0.998802925477002	0.000520194
protein_coding	GPR75	ENSG00000119737.5	-8.53450265787382e-09	0.992189373264346	0.998802925477002	0.000520194
protein_coding	PSME4	ENSG00000068878.14	-8.22690163816855e-07	0.832085533515971	0.998802925477002	0.000520194
protein_coding	ACYP2	ENSG00000170634.12	1.35775175783631e-06	0.508107518887861	0.998802925477002	0.000520194
protein_coding	C2orf73	ENSG00000177994.15	-6.51094434166552e-09	0.992189299134359	0.998802925477002	0.000520194
protein_coding	SPTBN1	ENSG00000115306.15	-1.33100045495269e-05	0.0788492298570514	0.998802925477002	0.000520194
protein_coding	EML6	ENSG00000214595.11	-1.1682002228406e-06	0.00694611481816088	0.998802925477002	0.000520194
protein_coding	RTN4	ENSG00000115310.17	-2.29949741834567e-06	0.775702286684676	0.998802925477002	0.000520194
protein_coding	CLHC1	ENSG00000162994.15	4.63765363267276e-07	0.647269140270034	0.998802925477002	0.000520194
protein_coding	RPS27A	ENSG00000143947.13	-7.00919425049727e-07	0.927530205879498	0.998802925477002	0.000520194
protein_coding	MTIF2	ENSG00000085760.14	-1.08448111661926e-06	0.743448027814217	0.998802925477002	0.000520194
protein_coding	CCDC88A	ENSG00000115355.16	-2.060931494813e-06	0.584459427608278	0.998802925477002	0.000520194
protein_coding	CFAP36	ENSG00000163001.11	2.73456442260465e-07	0.937673542489874	0.998802925477002	0.000520194
protein_coding	PPP4R3B	ENSG00000275052.4	-1.38233315149543e-07	0.969587509472404	0.998802925477002	0.000520194
protein_coding	PNPT1	ENSG00000138035.14	1.51085568807821e-06	0.335281709383902	0.998802925477002	0.000520194
protein_coding	EFEMP1	ENSG00000115380.19	2.32108048859997e-06	0.395284371736301	0.998802925477002	0.000520194
protein_coding	VRK2	ENSG00000028116.17	7.81106400040981e-07	0.739975470754607	0.998802925477002	0.000520194
protein_coding	FANCL	ENSG00000115392.11	-3.42280815410468e-06	0.0158883345505708	0.998802925477002	0.000520194
protein_coding	BCL11A	ENSG00000119866.21	-1.82599763108032e-06	0.0812922978253367	0.998802925477002	0.000520194
protein_coding	PAPOLG	ENSG00000115421.12	3.13085759146342e-07	0.866262000828409	0.998802925477002	0.000520194
protein_coding	REL	ENSG00000162924.14	-1.11609132133891e-06	0.291217646697845	0.998802925477002	0.000520194
protein_coding	PUS10	ENSG00000162927.13	-4.0430066770722e-07	0.694980492824015	0.998802925477002	0.000520194
protein_coding	PEX13	ENSG00000162928.8	1.09989434645883e-06	0.540870673210248	0.998802925477002	0.000520194
protein_coding	KIAA1841	ENSG00000162929.13	3.00769838518321e-07	0.853836425997992	0.998802925477002	0.000520194
protein_coding	C2orf74	ENSG00000237651.6	1.34228641177895e-07	0.545865589198422	0.998802925477002	0.000520194
protein_coding	USP34	ENSG00000115464.14	-3.99859108020677e-06	0.430177445479476	0.998802925477002	0.000520194
protein_coding	XPO1	ENSG00000082898.16	5.07735343981877e-06	0.197214914499767	0.998802925477002	0.000520194
protein_coding	FAM161A	ENSG00000170264.12	-1.90091062455288e-06	0.23457905170758	0.998802925477002	0.000520194
protein_coding	CCT4	ENSG00000115484.14	1.14029179266579e-05	0.0846722207150997	0.998802925477002	0.000520194
protein_coding	COMMD1	ENSG00000173163.10	-2.64782367119941e-06	0.262839928556035	0.998802925477002	0.000520194
protein_coding	B3GNT2	ENSG00000170340.10	-3.63316575207171e-06	0.123310401705004	0.998802925477002	0.000520194
protein_coding	TMEM17	ENSG00000186889.9	-4.10127380970105e-07	0.562718574729163	0.998802925477002	0.000520194
protein_coding	EHBP1	ENSG00000115504.14	1.75365479060316e-07	0.962916679427489	0.998802925477002	0.000520194
protein_coding	OTX1	ENSG00000115507.9	2.35104150442206e-08	0.882513113480184	0.998802925477002	0.000520194
protein_coding	WDPCP	ENSG00000143951.15	-1.97055128572265e-06	0.0262140892422841	0.998802925477002	0.000520194
protein_coding	MDH1	ENSG00000014641.17	6.46877757269735e-07	0.88599436495037	0.998802925477002	0.000520194
protein_coding	UGP2	ENSG00000169764.15	-4.44414234859067e-06	0.312004413958109	0.998802925477002	0.000520194
protein_coding	VPS54	ENSG00000143952.19	1.90842449088123e-06	0.273019295835708	0.998802925477002	0.000520194
protein_coding	PELI1	ENSG00000197329.11	-4.15468753370572e-06	0.00220208277236312	0.998802925477002	0.000520194
protein_coding	LGALSL	ENSG00000119862.12	-1.74136626625553e-06	0.0879916242527877	0.998802925477002	0.000520194
protein_coding	AFTPH	ENSG00000119844.15	-1.0484801732052e-06	0.725432052102504	0.998802925477002	0.000520194
protein_coding	SERTAD2	ENSG00000179833.4	-1.57147591884432e-06	0.697146225873483	0.998802925477002	0.000520194
protein_coding	SLC1A4	ENSG00000115902.10	-2.29640473163273e-06	0.293617647932729	0.998802925477002	0.000520194
protein_coding	CEP68	ENSG00000011523.13	-1.06673683876276e-05	0.0009055285127219	0.998802925477002	0.000520194
protein_coding	RAB1A	ENSG00000138069.17	-5.86928361566491e-06	0.358845507893013	0.998802925477002	0.000520194
protein_coding	ACTR2	ENSG00000138071.13	5.42270105056679e-06	0.456211588124	0.998802925477002	0.000520194
protein_coding	SPRED2	ENSG00000198369.9	-1.68401249590919e-06	0.3354332130207	0.998802925477002	0.000520194
protein_coding	MEIS1	ENSG00000143995.19	-5.41667075687237e-07	0.381641002836124	0.998802925477002	0.000520194
protein_coding	ETAA1	ENSG00000143971.8	1.86390629926412e-06	0.156581659659679	0.998802925477002	0.000520194
protein_coding	C1D	ENSG00000197223.11	-1.72764270162769e-06	0.395801000065358	0.998802925477002	0.000520194
protein_coding	WDR92	ENSG00000243667.6	2.10325126046921e-06	0.277468284013983	0.998802925477002	0.000520194
protein_coding	PNO1	ENSG00000115946.7	1.16127498684301e-06	0.571443790951596	0.998802925477002	0.000520194
protein_coding	PPP3R1	ENSG00000221823.10	2.99233014278182e-06	0.537332538476943	0.998802925477002	0.000520194
protein_coding	CNRIP1	ENSG00000119865.8	-2.96655532046083e-06	0.478939128239241	0.998802925477002	0.000520194
protein_coding	PLEK	ENSG00000115956.9	-4.21085332392048e-08	0.992165074218729	0.998802925477002	0.000520194
protein_coding	FBXO48	ENSG00000204923.3	-7.39551484788369e-07	0.428892492765488	0.998802925477002	0.000520194
protein_coding	APLF	ENSG00000169621.9	-3.12953921490882e-06	0.11512643813711	0.998802925477002	0.000520194
protein_coding	ARHGAP25	ENSG00000163219.11	-9.72515340854124e-08	0.645348460893204	0.998802925477002	0.000520194
protein_coding	GKN1	ENSG00000169605.5	3.13807635943965e-08	0.992187732415427	0.998802925477002	0.000520194
protein_coding	ANTXR1	ENSG00000169604.19	-1.58922377809781e-06	0.638022761120755	0.998802925477002	0.000520194
protein_coding	GFPT1	ENSG00000198380.12	-4.79829235796285e-06	0.162009055727658	0.998802925477002	0.000520194
protein_coding	NFU1	ENSG00000169599.12	-1.00902802433885e-05	0.0244984535796865	0.998802925477002	0.000520194
protein_coding	AAK1	ENSG00000115977.18	1.38803763064837e-06	0.707691129027577	0.998802925477002	0.000520194
protein_coding	ANXA4	ENSG00000196975.15	-1.72000094926684e-06	0.490270383819291	0.998802925477002	0.000520194
protein_coding	GMCL1	ENSG00000087338.4	-1.7782647245971e-06	0.475748185359421	0.998802925477002	0.000520194
protein_coding	SNRNP27	ENSG00000124380.10	-2.33341649141106e-06	0.689869381084522	0.998802925477002	0.000520194
protein_coding	MXD1	ENSG00000059728.10	8.95736160988255e-07	0.56452593511958	0.998802925477002	0.000520194
protein_coding	ASPRV1	ENSG00000244617.2	1.27518110797536e-07	0.801003112342869	0.998802925477002	0.000520194
protein_coding	PCBP1	ENSG00000169564.6	-4.38659327458658e-06	0.581534641068929	0.998802925477002	0.000520194
protein_coding	C2orf42	ENSG00000115998.7	-9.79343743442635e-07	0.368466684964065	0.998802925477002	0.000520194
protein_coding	TIA1	ENSG00000116001.15	1.29161866289292e-06	0.567709905041591	0.998802925477002	0.000520194
protein_coding	PCYOX1	ENSG00000116005.11	-5.3475158579348e-06	0.19662370142665	0.998802925477002	0.000520194
protein_coding	SNRPG	ENSG00000143977.13	5.75329659810991e-06	0.0755865551551504	0.998802925477002	0.000520194
protein_coding	FAM136A	ENSG00000035141.7	-4.19377036351281e-06	0.171091416054254	0.998802925477002	0.000520194
protein_coding	ADD2	ENSG00000075340.22	-1.15754292978148e-08	0.992185985068887	0.998802925477002	0.000520194
protein_coding	VAX2	ENSG00000116035.3	-2.22361876905467e-07	0.721937269340996	0.998802925477002	0.000520194
protein_coding	ATP6V1B1	ENSG00000116039.12	1.54116951527736e-09	0.992186687336538	0.998802925477002	0.000520194
protein_coding	AC007040.2	ENSG00000258881.6	-3.01775103643031e-08	0.636163771531858	0.998802925477002	0.000520194
protein_coding	ANKRD53	ENSG00000144031.11	-2.32044267485926e-07	0.661665238970888	0.998802925477002	0.000520194
protein_coding	TEX261	ENSG00000144043.11	-2.15984458504128e-05	0.00017849148237085	0.68904499158032	0.161752
protein_coding	NAGK	ENSG00000124357.12	7.24852873509158e-06	0.11232524812497	0.998802925477002	0.000520194
protein_coding	MCEE	ENSG00000124370.10	-1.71637407632309e-06	0.12455315825876	0.998802925477002	0.000520194
protein_coding	MPHOSPH10	ENSG00000124383.8	-2.52199883826279e-06	0.349841300828271	0.998802925477002	0.000520194
protein_coding	PAIP2B	ENSG00000124374.8	-1.48768063662602e-07	0.650367963337865	0.998802925477002	0.000520194
protein_coding	ZNF638	ENSG00000075292.18	-5.00581209313204e-06	0.306169340942175	0.998802925477002	0.000520194
protein_coding	DYSF	ENSG00000135636.13	-7.49284081347985e-08	0.670437446246886	0.998802925477002	0.000520194
protein_coding	CYP26B1	ENSG00000003137.8	-2.79818860833966e-08	0.981158936646927	0.998802925477002	0.000520194
protein_coding	EXOC6B	ENSG00000144036.15	-4.11455722304993e-06	0.159734877766722	0.998802925477002	0.000520194
protein_coding	SPR	ENSG00000116096.5	2.29870120584969e-06	0.36347733131243	0.998802925477002	0.000520194
protein_coding	EMX1	ENSG00000135638.13	-1.08719201496921e-08	0.992187019153883	0.998802925477002	0.000520194
protein_coding	SFXN5	ENSG00000144040.12	2.89408717961714e-06	0.080627874944612	0.998802925477002	0.000520194
protein_coding	RAB11FIP5	ENSG00000135631.16	1.6027361975893e-06	0.75798085799645	0.998802925477002	0.000520194
protein_coding	SMYD5	ENSG00000135632.11	-5.63235975580755e-07	0.653565316087554	0.998802925477002	0.000520194
protein_coding	PRADC1	ENSG00000135617.3	-1.04202130049106e-06	0.462384410392843	0.998802925477002	0.000520194
protein_coding	CCT7	ENSG00000135624.15	-2.96562464481154e-06	0.55201598357897	0.998802925477002	0.000520194
[truncated: 14,195 more rows]
