# Supplementary material for: RNA-Seq of Gingival Fibroblasts Grown on Collagen Membranes and Hyaluronic Acid
Source: J Funct Biomater. 2026 Jan 23;17(2):57. doi: 10.3390/jfb17020057 (PMC12942325; doi:10.3390/jfb17020057)
Supplement: Supplementary file 1 [file jfb-17-00057-s001.zip › Tables S1 Membranes versus TCS/Prepared for volcano/Mucoderm HA_vs_TCS_paired_lfcShrink_apeglm_DESeq2results_GeneSymbols_GeneTypes_forVolcano.txt]

GeneType	GeneSymbol	ENSG	log2FoldChange	pvalue	padj	minus_log10_padj
protein_coding	NOC2L	ENSG00000188976.10	0.206505545068468	0.0940198972262518	0.443245988555691	0.353355
protein_coding	KLHL17	ENSG00000187961.13	0.0402594989090447	0.609354299346393	0.879850586447783	0.0555911
protein_coding	ISG15	ENSG00000187608.9	0.206557071332408	0.0408193726375582	0.301640974357251	0.52051
protein_coding	SDF4	ENSG00000078808.16	-0.0361857209001436	0.74465387032641	0.928427784466149	0.0322519
protein_coding	B3GALT6	ENSG00000176022.5	0.0614134270978594	0.566183905334038	0.861801873357778	0.0645926
protein_coding	UBE2J2	ENSG00000160087.20	0.0133370929248007	0.902424023332625	0.976335423989055	0.010401
protein_coding	ACAP3	ENSG00000131584.18	0.0413780093804884	0.644372487793873	0.892492302184213	0.0493955
protein_coding	INTS11	ENSG00000127054.20	0.0656234734557548	0.524977709048174	0.844798155303065	0.073247
protein_coding	CPTP	ENSG00000224051.6	-0.167576128982771	0.136844831134255	0.52469151529507	0.280096
protein_coding	DVL1	ENSG00000107404.19	-0.0200780358289624	0.840991119435998	0.957943903148219	0.0186599
protein_coding	MXRA8	ENSG00000162576.16	-0.42521803723541	0.0035647727412398	0.075541569878319	1.12181
protein_coding	AURKAIP1	ENSG00000175756.13	-0.142178707642065	0.203031330932397	0.608959179911584	0.215412
protein_coding	CCNL2	ENSG00000221978.11	0.0726346381699415	0.494891750642355	0.830090538554006	0.0808745
protein_coding	MRPL20	ENSG00000242485.5	0.0192913205540806	0.863761479611106	0.967161248091814	0.0145011
protein_coding	ATAD3A	ENSG00000197785.13	0.0248318010066708	0.787066706119656	0.939440787880455	0.0271306
protein_coding	SSU72	ENSG00000160075.11	-0.00201209986735965	0.978863817463498	0.993369028325226	0.00288938
protein_coding	FNDC10	ENSG00000228594.3	0.0589935813673761	0.45097909271688	0.810060893402437	0.0914823
protein_coding	MIB2	ENSG00000197530.12	-0.0068098192763944	0.916586944584072	0.978406464478087	0.00948069
protein_coding	CDK11B	ENSG00000248333.8	0.12110994129546	0.23380211857611	0.644667135904525	0.190664
protein_coding	SLC35E2B	ENSG00000189339.11	-0.161849159079369	0.0281999877239716	0.2477123212283	0.606052
protein_coding	SLC35E2A	ENSG00000215790.7	-0.131109380613861	0.247347478204318	0.661193003869605	0.179672
protein_coding	NADK	ENSG00000008130.15	0.0112687418212981	0.8859160648507	0.970839163030959	0.0128527
protein_coding	GNB1	ENSG00000078369.17	0.231095247644253	0.0260245922991633	0.237657001973328	0.624049
protein_coding	FAAP20	ENSG00000162585.16	-0.00312652182973564	0.974592115711776	0.99195485243529	0.00350809
protein_coding	SKI	ENSG00000157933.9	-0.281981146873122	0.0122223161329926	0.161451144178735	0.791959
protein_coding	RER1	ENSG00000157916.19	-0.0215810174330466	0.798637656477817	0.944437303190728	0.0248269
protein_coding	PEX10	ENSG00000157911.10	-0.412894175032167	0.0202262325041174	0.209149311448119	0.679544
protein_coding	TNFRSF14	ENSG00000157873.17	-0.26968897690581	0.038148329866589	0.289624833770836	0.538164
protein_coding	PRXL2B	ENSG00000157870.15	0.11639630025341	0.285805775146901	0.69940436516312	0.155272
protein_coding	MEGF6	ENSG00000162591.15	-0.2285474945012	0.0406437512937597	0.301073363513985	0.521328
protein_coding	TPRG1L	ENSG00000158109.14	-0.089794516749019	0.405613956980329	0.786633577356674	0.104228
protein_coding	WRAP73	ENSG00000116213.15	0.0229514499188374	0.774312617057042	0.936778818068835	0.0283629
protein_coding	LRRC47	ENSG00000130764.9	0.138906140516681	0.231828231197521	0.643121995136513	0.191707
protein_coding	CEP104	ENSG00000116198.12	0.0108414638493838	0.898637947920476	0.975162384730319	0.0109231
protein_coding	DFFB	ENSG00000169598.15	-0.0114473221297618	0.898714262972389	0.975162384730319	0.0109231
protein_coding	C1orf174	ENSG00000198912.10	0.0776962221235846	0.416822493550441	0.791091744424184	0.101773
protein_coding	RPL22	ENSG00000116251.10	-0.0608024946013776	0.569261220730582	0.863067811780349	0.0639551
protein_coding	ICMT	ENSG00000116237.15	0.276132863158994	0.0496467530051642	0.331983152319097	0.478884
protein_coding	GPR153	ENSG00000158292.6	-0.0158190776548769	0.840734184314823	0.957943903148219	0.0186599
protein_coding	ACOT7	ENSG00000097021.19	-0.0226534986878592	0.793684789799759	0.941817912190534	0.0260331
protein_coding	PLEKHG5	ENSG00000171680.21	-0.0120947438198306	0.883955374313259	0.970839163030959	0.0128527
protein_coding	NOL9	ENSG00000162408.10	-0.0620711541978929	0.492364338723409	0.829330561792415	0.0812723
protein_coding	KLHL21	ENSG00000162413.16	0.385696274770642	0.0225568432622895	0.2199494020439	0.657677
protein_coding	PHF13	ENSG00000116273.5	-0.153326324909428	0.183850858897344	0.588232657046071	0.230451
protein_coding	THAP3	ENSG00000041988.15	-0.0267374583889077	0.746547125811115	0.929345945395533	0.0318226
protein_coding	DNAJC11	ENSG00000007923.15	0.307491989538361	0.0394141258331812	0.294831852897798	0.530426
protein_coding	CAMTA1	ENSG00000171735.18	0.421022830237793	0.00685957778279923	0.111373713166195	0.953217
protein_coding	VAMP3	ENSG00000049245.12	0.0379190284437067	0.730208603077493	0.922611986678	0.0349809
protein_coding	PER3	ENSG00000049246.14	-1.52653218170018	1.24574003692815e-05	0.00119866417658529	2.9213
protein_coding	PARK7	ENSG00000116288.12	0.174739125735218	0.132758367079706	0.518427109290716	0.285312
protein_coding	ERRFI1	ENSG00000116285.12	1.31480834493625	7.14942719881469e-05	0.0046023178890398	2.33702
protein_coding	RERE	ENSG00000142599.17	0.0142303035193965	0.915186664865723	0.978197103346967	0.00957363
protein_coding	ENO1	ENSG00000074800.15	0.216862188065604	0.0737170962735806	0.401578055445054	0.39623
protein_coding	H6PD	ENSG00000049239.12	-0.0112018507709795	0.906024939211817	0.977570109694903	0.00985209
protein_coding	SPSB1	ENSG00000171621.13	0.0716426840044236	0.462173154149511	0.816943790177136	0.0878078
protein_coding	PIK3CD	ENSG00000171608.15	0.0101808380435234	0.884099762715974	0.970839163030959	0.0128527
protein_coding	CLSTN1	ENSG00000171603.17	-0.0550061427550486	0.634427392648684	0.889346611650509	0.0509289
protein_coding	CTNNBIP1	ENSG00000178585.14	-0.0950182333472776	0.314836721713414	0.725664358659921	0.139264
protein_coding	LZIC	ENSG00000162441.11	-0.161009632472675	0.13200763202816	0.517001612840363	0.286508
protein_coding	NMNAT1	ENSG00000173614.13	0.0283757384182761	0.671879397044064	0.905692711437999	0.0430191
protein_coding	UBE4B	ENSG00000130939.18	-0.06581486851424	0.512485189602035	0.840395652720259	0.0755162
protein_coding	KIF1B	ENSG00000054523.17	-0.0931784044044673	0.369058989601095	0.765588687840177	0.116004
protein_coding	PGD	ENSG00000142657.20	0.501534981916381	0.00251480131553956	0.0610333141527144	1.21443
protein_coding	DFFA	ENSG00000160049.11	-0.0527941986313177	0.612042022857082	0.88134075355622	0.0548561
protein_coding	PEX14	ENSG00000142655.12	0.125662352119314	0.207397491044241	0.615583426090718	0.210713
protein_coding	TARDBP	ENSG00000120948.17	-0.0366746756921826	0.705510113110834	0.913207015568697	0.0394308
protein_coding	SRM	ENSG00000116649.9	-0.0219992687928838	0.838030957296288	0.957339850771555	0.0189339
protein_coding	EXOSC10	ENSG00000171824.13	-0.011905476554194	0.878925398891811	0.970547778383536	0.0129831
protein_coding	MTOR	ENSG00000198793.12	0.0591137316338353	0.502778968754344	0.833648204858236	0.0790172
protein_coding	UBIAD1	ENSG00000120942.13	-0.0820093070209207	0.299020710088662	0.710908096839294	0.148187
protein_coding	FBXO2	ENSG00000116661.10	2.17100199372535	4.75476479538086e-05	0.00339557070270128	2.46909
protein_coding	FBXO44	ENSG00000132879.13	0.212641837070012	0.0761364969921032	0.406520863904682	0.390917
protein_coding	MAD2L2	ENSG00000116670.14	-0.145697303892747	0.21248073860309	0.619671746212583	0.207838
protein_coding	AGTRAP	ENSG00000177674.15	0.101964761254159	0.255075371623396	0.66866761457111	0.17479
protein_coding	MTHFR	ENSG00000177000.12	-0.12696262485869	0.224265542977424	0.634871414132807	0.197314
protein_coding	CLCN6	ENSG00000011021.22	-0.0441044975463517	0.527107509421128	0.8456968729886	0.0727853
protein_coding	KIAA2013	ENSG00000116685.15	-0.0140768082930657	0.875752753387288	0.969394032297554	0.0134997
protein_coding	PLOD1	ENSG00000083444.16	0.0352643135649278	0.750458703232262	0.9304140792413	0.0313237
protein_coding	MFN2	ENSG00000116688.16	-0.00629334434198211	0.955788035661688	0.988878706220619	0.00485697
protein_coding	TNFRSF1B	ENSG00000028137.18	0.0743199242897087	0.270412983253925	0.683549183302415	0.16523
protein_coding	VPS13D	ENSG00000048707.15	-0.121002078067613	0.291461752754407	0.705633847031144	0.151421
protein_coding	DHRS3	ENSG00000162496.8	0.0689837870947194	0.276109223526801	0.690726440136422	0.160694
protein_coding	PDPN	ENSG00000162493.16	0.0264863895016379	0.720065394758564	0.919493379785666	0.0364514
protein_coding	PRDM2	ENSG00000116731.22	-0.127943983203824	0.243561095685293	0.656470642945508	0.182785
protein_coding	KAZN	ENSG00000189337.16	0.0561854665100144	0.54543897661803	0.853783144889225	0.0686524
protein_coding	TMEM51	ENSG00000171729.13	0.506866488032601	0.0114409413042029	0.154935769572916	0.809848
protein_coding	EFHD2	ENSG00000142634.12	0.0618116143843236	0.525402724361395	0.844798155303065	0.073247
protein_coding	CASP9	ENSG00000132906.17	-0.112374219599623	0.191350400321882	0.596160194049871	0.224637
protein_coding	DNAJC16	ENSG00000116138.12	0.0370317130407695	0.702088196895607	0.911876699037048	0.0400639
protein_coding	DDI2	ENSG00000197312.11	-0.0541382404342604	0.54847202755666	0.85497660366566	0.0680458
protein_coding	PLEKHM2	ENSG00000116786.12	0.0981502911743261	0.358455810291768	0.755566401807999	0.121727
protein_coding	FBLIM1	ENSG00000162458.12	0.0386568129420146	0.731414787059983	0.922854924180199	0.0348666
protein_coding	SPEN	ENSG00000065526.10	0.148457759270901	0.201278777646449	0.605625183168594	0.217796
protein_coding	ZBTB17	ENSG00000116809.11	0.0617836902739305	0.469908806983918	0.820242221646479	0.0860579
protein_coding	HSPB7	ENSG00000173641.17	-0.0579390651746183	0.195443494582717	0.601936989211799	0.220449
protein_coding	EPHA2	ENSG00000142627.12	0.0815559627194196	0.222206294653922	0.632768766178038	0.198755
protein_coding	ARHGEF19	ENSG00000142632.16	-0.107776538840103	0.239905610182307	0.651508372749991	0.18608
protein_coding	FBXO42	ENSG00000037637.10	0.120979800230945	0.172180235702363	0.5765213043253	0.239185
protein_coding	SZRD1	ENSG00000055070.16	0.359121940763134	0.0151646259943712	0.179792277839879	0.745229
protein_coding	NECAP2	ENSG00000157191.19	0.191205268481712	0.126465936430267	0.506364729289718	0.295537
protein_coding	CROCC	ENSG00000058453.16	-0.182099431691658	0.09806735409486	0.453392582952349	0.343526
protein_coding	SDHB	ENSG00000117118.9	0.494189042642207	0.0119420185571766	0.159004824307441	0.79859
protein_coding	RCC2	ENSG00000179051.13	-0.30927315660593	0.0225478084167498	0.2199494020439	0.657677
protein_coding	ARHGEF10L	ENSG00000074964.16	-0.390221537295678	0.023042013263262	0.222180425358099	0.653294
protein_coding	ALDH4A1	ENSG00000159423.16	-0.00662484527949668	0.934134298413499	0.983633408800576	0.00716673
protein_coding	IFFO2	ENSG00000169991.10	0.18595569868593	0.00751467726401545	0.117588921980849	0.929634
protein_coding	UBR4	ENSG00000127481.14	0.182151811769737	0.136128237379615	0.522835385666832	0.281635
protein_coding	EMC1	ENSG00000127463.14	0.0875830665207614	0.415377697842279	0.790399765592989	0.102153
protein_coding	MRTO4	ENSG00000053372.4	0.170865470020843	0.142695669094134	0.534396199035599	0.272137
protein_coding	AKR7A2	ENSG00000053371.12	-0.576893104470363	0.00605246312023832	0.103405912678322	0.985455
protein_coding	PQLC2	ENSG00000040487.12	0.0134072791802459	0.853782731109731	0.964104749237066	0.0158758
protein_coding	CAPZB	ENSG00000077549.17	-0.576963450412946	1.3277533219597e-07	2.82255653861247e-05	4.54936
protein_coding	MINOS1	ENSG00000173436.14	0.071484235860512	0.50252120420404	0.833648204858236	0.0790172
protein_coding	NBL1	ENSG00000158747.14	-0.504114751472668	0.00778688795547577	0.120848799322587	0.917758
protein_coding	TMCO4	ENSG00000162542.13	0.0556517815650594	0.469069120506794	0.819839546950785	0.0862711
protein_coding	CAMK2N1	ENSG00000162545.5	-0.0191296559836228	0.862172012657255	0.966652075027593	0.0147298
protein_coding	MUL1	ENSG00000090432.6	-0.0215454461397758	0.780865662852611	0.9379716506695	0.0278103
protein_coding	PINK1	ENSG00000158828.7	0.241012940600344	0.0631374662543311	0.373311500019949	0.427929
protein_coding	DDOST	ENSG00000244038.9	-0.667728825592401	0.000375092698861372	0.0166442833023874	1.77873
protein_coding	HP1BP3	ENSG00000127483.17	-0.406487197854672	0.00306718222331991	0.0677224944525781	1.16927
protein_coding	EIF4G3	ENSG00000075151.20	0.188484048720467	0.118453685466885	0.494001421852663	0.306272
protein_coding	ECE1	ENSG00000117298.15	-0.670444321899403	0.000490503585174178	0.0199275256536763	1.70055
protein_coding	NBPF3	ENSG00000142794.18	-0.0294874494350646	0.554948470025652	0.857649711817512	0.0666901
protein_coding	ALPL	ENSG00000162551.13	-0.0513897539304433	0.327841154783648	0.733629169373931	0.134523
protein_coding	USP48	ENSG00000090686.15	-0.11460856486922	0.29752064143915	0.710036635738147	0.148719
protein_coding	HSPG2	ENSG00000142798.19	-0.155732969984979	0.171676590472394	0.575888335232349	0.239662
protein_coding	ZBTB40	ENSG00000184677.17	0.172739083069385	0.093960087537648	0.443245988555691	0.353355
protein_coding	EPHB2	ENSG00000133216.16	-0.501650778258112	0.0105242975760666	0.147273505896664	0.831875
protein_coding	KDM1A	ENSG00000004487.16	-0.0617053733479002	0.51606673370226	0.842573964841981	0.074392
protein_coding	LUZP1	ENSG00000169641.13	0.0759201937834543	0.483629581617745	0.826138531760451	0.0829471
protein_coding	HNRNPR	ENSG00000125944.19	0.0870770506212853	0.441864021142006	0.80268419107522	0.0954553
protein_coding	ZNF436	ENSG00000125945.14	-0.0741785482535883	0.306819153542999	0.717713801917648	0.144049
protein_coding	TCEA3	ENSG00000204219.10	-0.0649270185193592	0.376387848931485	0.770045059776791	0.113484
protein_coding	ASAP3	ENSG00000088280.18	-0.0884260972475414	0.321898590138998	0.730409339666859	0.136434
protein_coding	ID3	ENSG00000117318.8	0.160882866337447	0.0417086531018183	0.304276774145029	0.516731
protein_coding	RPL11	ENSG00000142676.14	-0.172029422934472	0.0808183332481544	0.419086589373343	0.377696
protein_coding	ELOA	ENSG00000011007.12	-0.0780088848180823	0.470061626424683	0.820242221646479	0.0860579
protein_coding	PITHD1	ENSG00000057757.9	-0.0493031984612414	0.60232317792488	0.876028744473605	0.0574816
protein_coding	LYPLA2	ENSG00000011009.10	0.151760858092604	0.199089326895534	0.604356529913812	0.218707
protein_coding	GALE	ENSG00000117308.14	0.0158490016763762	0.824563243789399	0.950363461288475	0.0221103
protein_coding	HMGCL	ENSG00000117305.14	-0.175185465306522	0.0951226101324696	0.445307927387843	0.35134
protein_coding	FUCA1	ENSG00000179163.11	-0.0758731950122889	0.365472501848559	0.761444649110409	0.118362
protein_coding	PNRC2	ENSG00000189266.12	0.0760741217080724	0.440452588466025	0.80268419107522	0.0954553
protein_coding	SRSF10	ENSG00000188529.14	0.154752838419698	0.19008423275818	0.595258640507887	0.225294
protein_coding	NIPAL3	ENSG00000001461.16	-0.0252094279409963	0.774862025565208	0.936778818068835	0.0283629
protein_coding	RCAN3	ENSG00000117602.11	-0.0626408209448025	0.346350770578412	0.745816818340934	0.127368
protein_coding	SRRM1	ENSG00000133226.16	0.207589606999979	0.078909373310694	0.414070368216449	0.382926
protein_coding	CLIC4	ENSG00000169504.14	-0.355622320199836	0.0130295921872778	0.168654629658896	0.773002
protein_coding	RUNX3	ENSG00000020633.18	0.094549877921196	0.342305961854328	0.743380062475401	0.128789
protein_coding	SYF2	ENSG00000117614.9	-0.25589516458504	0.047899890329264	0.32724431801181	0.485128
protein_coding	RSRP1	ENSG00000117616.17	-0.0312991354439853	0.74771303721872	0.929583877682901	0.0317114
protein_coding	TMEM50A	ENSG00000183726.10	0.0509184059442944	0.585457999270833	0.87014840146894	0.0604067
protein_coding	MACO1	ENSG00000204178.10	0.0495999777324589	0.630348400801578	0.886923234647463	0.052114
protein_coding	LDLRAP1	ENSG00000157978.11	-0.0154825421736542	0.88587649485498	0.970839163030959	0.0128527
protein_coding	MAN1C1	ENSG00000117643.14	-0.0705558726612265	0.303330584967265	0.715278337237872	0.145525
protein_coding	SELENON	ENSG00000162430.16	-0.0561878582056258	0.600639582627299	0.876028744473605	0.0574816
protein_coding	MTFR1L	ENSG00000117640.17	0.0449793427491633	0.580339334930997	0.868538200264801	0.0612111
protein_coding	STMN1	ENSG00000117632.22	-0.145607018079256	0.196689337513563	0.602503534844134	0.22004
protein_coding	PAFAH2	ENSG00000158006.13	-0.18345299994757	0.0534815576049404	0.343111446039392	0.464565
protein_coding	ZNF593	ENSG00000142684.8	-0.225265106788595	0.088988822719715	0.432770027505782	0.363743
protein_coding	SH3BGRL3	ENSG00000142669.14	-0.0607565412856339	0.582917214761057	0.869382649719501	0.060789
protein_coding	DHDDS	ENSG00000117682.16	-0.0753020372126369	0.428437791920758	0.794538681519664	0.099885
protein_coding	ARID1A	ENSG00000117713.19	-0.0826430669067396	0.445023873840127	0.805537273420316	0.0939144
protein_coding	ZDHHC18	ENSG00000204160.11	-0.0236365153475606	0.760283497866842	0.933297874394923	0.0299797
protein_coding	GPN2	ENSG00000142751.14	0.203738451310772	0.053209922796565	0.342529510058733	0.465302
protein_coding	NUDC	ENSG00000090273.13	0.184246417223842	0.135837636673179	0.522835385666832	0.281635
protein_coding	TRNP1	ENSG00000253368.3	-0.0402138554786309	0.535387916272166	0.848029967534894	0.0715888
protein_coding	SLC9A1	ENSG00000090020.10	0.054461919812776	0.572036879697465	0.864317338746323	0.0633268
protein_coding	WDTC1	ENSG00000142784.15	-0.0735001912409392	0.377752842771465	0.771147732325599	0.112862
protein_coding	TMEM222	ENSG00000186501.14	0.116243169154551	0.235295400292788	0.645702568020528	0.189967
protein_coding	MAP3K6	ENSG00000142733.15	-0.193024073254925	0.0397985794877331	0.297221254164517	0.52692
protein_coding	WASF2	ENSG00000158195.10	-0.250468284469962	0.038801473014729	0.291512608786523	0.535343
protein_coding	AHDC1	ENSG00000126705.14	-0.0924986544342615	0.375276420508703	0.769834505876155	0.113603
protein_coding	IFI6	ENSG00000126709.14	-0.0667804982409421	0.53244987204324	0.84701124151403	0.0721108
protein_coding	FAM76A	ENSG00000009780.15	0.0325574049591187	0.687552393329764	0.907984349308184	0.0419216
protein_coding	STX12	ENSG00000117758.13	0.0628975064103795	0.551603261034909	0.856789364336466	0.0671259
protein_coding	PPP1R8	ENSG00000117751.17	0.0715662847117253	0.479177986334794	0.823203441891681	0.0844928
protein_coding	RPA2	ENSG00000117748.9	0.166019566597662	0.155997545485104	0.553700245926498	0.256725
protein_coding	XKR8	ENSG00000158156.7	0.0201603068398775	0.795407422265046	0.942762327042697	0.0255978
protein_coding	EYA3	ENSG00000158161.15	-0.0250065526799062	0.787201383900913	0.939440787880455	0.0271306
protein_coding	DNAJC8	ENSG00000126698.10	-0.109746160325136	0.306445957126021	0.717513594830154	0.14417
protein_coding	ATP5IF1	ENSG00000130770.17	0.0786727109508963	0.472160882010515	0.820242221646479	0.0860579
protein_coding	SESN2	ENSG00000130766.4	-1.04419526527846	4.27918123940791e-05	0.00310444410392283	2.50802
protein_coding	MED18	ENSG00000130772.13	0.191802458790548	0.0243668405066719	0.22915358957972	0.639873
protein_coding	PHACTR4	ENSG00000204138.12	-0.153697636917087	0.195874981432716	0.602317914340733	0.220174
protein_coding	RCC1	ENSG00000180198.16	0.0142492998058237	0.879152993714817	0.970572163713423	0.0129722
protein_coding	TRNAU1AP	ENSG00000180098.9	-0.0995767504470579	0.263275323219889	0.677343014228259	0.169191
protein_coding	TAF12	ENSG00000120656.11	-0.0705252272910798	0.47200092156212	0.820242221646479	0.0860579
protein_coding	GMEB1	ENSG00000162419.12	0.0201687897144742	0.823836340299081	0.950363461288475	0.0221103
protein_coding	YTHDF2	ENSG00000198492.15	0.491542467928822	0.00350449814718402	0.0749042913951549	1.12549
protein_coding	EPB41	ENSG00000159023.21	-0.227907896083418	0.0445969768559314	0.316016252279123	0.500291
protein_coding	TMEM200B	ENSG00000253304.1	-0.0468586068101613	0.651402920969568	0.895275011364128	0.0480435
protein_coding	SRSF4	ENSG00000116350.16	-0.00917142046891732	0.928224025296832	0.98136586153532	0.00816905
protein_coding	MECR	ENSG00000116353.15	-0.215472845482844	0.0451990351686407	0.317439594207776	0.498339
protein_coding	PTPRU	ENSG00000060656.19	0.0418961600002274	0.64608076900657	0.892774473772196	0.0492582
protein_coding	SDC3	ENSG00000162512.15	-0.503322022269004	0.0115228724600296	0.155354833565089	0.808675
protein_coding	PUM1	ENSG00000134644.15	0.375163287061832	0.0102906653744112	0.145300720900742	0.837732
protein_coding	ZCCHC17	ENSG00000121766.15	-0.25783152172814	0.0672894916659938	0.385396768996773	0.414092
protein_coding	SERINC2	ENSG00000168528.11	0.00796048952736544	0.945135113332655	0.986797094712019	0.00577214
protein_coding	PEF1	ENSG00000162517.12	0.132180496293039	0.247072625900684	0.661193003869605	0.179672
protein_coding	COL16A1	ENSG00000084636.17	-0.156735533391654	0.183665816018413	0.588232657046071	0.230451
protein_coding	SPOCD1	ENSG00000134668.12	0.0144584798457273	0.883981801340586	0.970839163030959	0.0128527
protein_coding	PTP4A2	ENSG00000184007.20	-0.0546670445631988	0.660778736743843	0.898918974962023	0.0462795
protein_coding	KHDRBS1	ENSG00000121774.17	-0.136756324347813	0.20972059482497	0.617847964979994	0.209118
protein_coding	TMEM39B	ENSG00000121775.17	0.0179034868990025	0.831635131021401	0.954281944105333	0.0203233
protein_coding	KPNA6	ENSG00000025800.13	-0.00234617281884752	0.985041125389794	0.995657219480657	0.00189015
protein_coding	TXLNA	ENSG00000084652.15	-0.249427107688366	0.0487130659504545	0.329216602572104	0.482518
protein_coding	CCDC28B	ENSG00000160050.14	0.0248901224321045	0.764601891605091	0.934138718412474	0.0295886
protein_coding	EIF3I	ENSG00000084623.11	0.343375290005822	0.0276598878692336	0.2457133479229	0.609571
protein_coding	HDAC1	ENSG00000116478.11	0.117552042698936	0.278677815191003	0.693879427975079	0.158716
protein_coding	MARCKSL1	ENSG00000175130.6	0.239801070525047	0.0442050501225547	0.31494806170715	0.501761
protein_coding	BSDC1	ENSG00000160058.18	0.147949863436432	0.207292048414011	0.615583426090718	0.210713
protein_coding	ZBTB8A	ENSG00000160062.14	-0.194205909696441	0.0802034556647458	0.417646129723148	0.379192
protein_coding	ZBTB8OS	ENSG00000176261.15	0.404396249394273	0.022289464043826	0.2199494020439	0.657677
protein_coding	RBBP4	ENSG00000162521.18	0.217131665530374	0.0940762346582054	0.443245988555691	0.353355
protein_coding	SYNC	ENSG00000162520.14	-0.108903916462126	0.181594499038245	0.585522157216436	0.232457
protein_coding	KIAA1522	ENSG00000162522.10	0.102057012885799	0.20529023942202	0.612253859235459	0.213068
protein_coding	YARS	ENSG00000134684.10	-1.31243160364802	2.05168217070683e-07	3.93650379151698e-05	4.40489
protein_coding	S100PBP	ENSG00000116497.17	0.0318289342335167	0.748706300237963	0.929583877682901	0.0317114
protein_coding	AK2	ENSG00000004455.16	0.0554721999197569	0.589629993749421	0.8719773664639	0.0594948
protein_coding	AZIN2	ENSG00000142920.16	-0.016048312594724	0.807562966034289	0.947947621372767	0.0232157
protein_coding	ZNF362	ENSG00000160094.14	-0.0631086489220787	0.513642744369326	0.841133702307418	0.075135
protein_coding	PHC2	ENSG00000134686.18	0.417018809317178	0.02140492711704	0.215487267375399	0.666578
protein_coding	SMIM12	ENSG00000163866.8	0.128214282429025	0.213212895533422	0.620298879080526	0.207399
protein_coding	ZMYM6	ENSG00000163867.16	-0.0350284967858121	0.651153226023652	0.895201028588089	0.0480794
protein_coding	SFPQ	ENSG00000116560.10	0.353881993427041	0.0300251841118793	0.25808855264144	0.588231
protein_coding	ZMYM4	ENSG00000146463.11	-0.0545364817918633	0.612331555452009	0.881584317908968	0.0547361
protein_coding	KIAA0319L	ENSG00000142687.17	-0.020896367517192	0.839832432265299	0.957339850771555	0.0189339
protein_coding	NCDN	ENSG00000020129.15	0.266113882850168	0.0592818852014791	0.363932647835272	0.438979
protein_coding	PSMB2	ENSG00000126067.11	0.199553776433423	0.104123665415336	0.46451655713108	0.332999
protein_coding	C1orf216	ENSG00000142686.7	0.0179596113177391	0.824551208756012	0.950363461288475	0.0221103
protein_coding	CLSPN	ENSG00000092853.13	-0.0668467985705524	0.248898854707101	0.662932526479491	0.178531
protein_coding	AGO4	ENSG00000134698.10	-0.0237189529675573	0.770739365476298	0.935075235489106	0.0291534
protein_coding	AGO1	ENSG00000092847.11	-0.0842889531252862	0.409366573422466	0.786633577356674	0.104228
protein_coding	AGO3	ENSG00000126070.19	-0.102315749046824	0.290840914276141	0.705050846989377	0.15178
protein_coding	ADPRHL2	ENSG00000116863.10	-0.0356459860714895	0.703063086915458	0.91210611375166	0.0399546
protein_coding	TRAPPC3	ENSG00000054116.11	0.0672652793245133	0.531865017939238	0.84701124151403	0.0721108
protein_coding	MAP7D1	ENSG00000116871.15	-0.0201774068457012	0.846028906089752	0.96068946963558	0.017417
protein_coding	THRAP3	ENSG00000054118.14	-0.154477710722368	0.16261444219214	0.561515791046611	0.250638
protein_coding	EVA1B	ENSG00000142694.6	0.535607851429177	0.0047659111368418	0.0881886512183621	1.05459
protein_coding	STK40	ENSG00000196182.10	-0.065362863727157	0.482741280216282	0.825582421413851	0.0832396
protein_coding	LSM10	ENSG00000181817.5	0.029699221049	0.765935601715014	0.934519131777489	0.0294118
protein_coding	MRPS15	ENSG00000116898.11	0.16458609393984	0.150972642178967	0.54525313194834	0.263402
protein_coding	ZC3H12A	ENSG00000163874.10	0.0528551197795984	0.375156209318496	0.769834505876155	0.113603
protein_coding	MEAF6	ENSG00000163875.15	-0.176232443815613	0.149333974410823	0.542336853432394	0.265731
protein_coding	SNIP1	ENSG00000163877.10	-0.0177103655771146	0.785939379327352	0.939366091322087	0.0271651
protein_coding	GNL2	ENSG00000134697.12	0.132389379908816	0.244353839710781	0.657339155031269	0.18221
protein_coding	C1orf109	ENSG00000116922.14	-0.0448291660636752	0.452945584682531	0.812288737790525	0.0902896
protein_coding	CDCA8	ENSG00000134690.10	-0.0193091898442327	0.625456215234148	0.886210463978519	0.0524631
protein_coding	YRDC	ENSG00000196449.3	0.00294460659664842	0.961678702583721	0.989721348831095	0.00448706
protein_coding	C1orf122	ENSG00000197982.13	0.00218587470249971	0.9878904816208	0.996282755129714	0.00161739
protein_coding	MTF1	ENSG00000188786.9	0.0319451058968535	0.743003050166768	0.927713547544656	0.0325861
protein_coding	INPP5B	ENSG00000204084.12	-0.905765195072505	0.00662382000906419	0.109096105770911	0.962191
protein_coding	SF3A3	ENSG00000183431.11	-0.0056535117614671	0.935317706785527	0.983972742286397	0.00701693
protein_coding	FHL3	ENSG00000183386.9	0.0383216589654901	0.668150492959944	0.903667859163214	0.0439912
protein_coding	UTP11	ENSG00000183520.11	0.173914879157769	0.157665460392192	0.556026224322928	0.254905
protein_coding	RRAGC	ENSG00000116954.7	0.0808187834775331	0.392038779043616	0.777026587996894	0.109564
protein_coding	AKIRIN1	ENSG00000174574.15	-0.228612589438225	0.0833001350387321	0.422601014319985	0.374069
protein_coding	NDUFS5	ENSG00000168653.10	0.092577542566318	0.40241193512242	0.784342836445637	0.105494
protein_coding	MACF1	ENSG00000127603.25	-0.149329067121513	0.209933232089645	0.617847964979994	0.209118
protein_coding	PABPC4	ENSG00000090621.13	-0.139362435924885	0.220406343715075	0.631575709315583	0.199575
protein_coding	PPIE	ENSG00000084072.16	-0.0489615352941555	0.581343706038982	0.869010743833447	0.0609749
protein_coding	CAP1	ENSG00000131236.16	0.0584584518037952	0.595691593232396	0.873891326229711	0.0585426
protein_coding	PPT1	ENSG00000131238.17	0.164886047622021	0.0916253062984277	0.436449674243839	0.360066
protein_coding	RLF	ENSG00000117000.8	0.104786385058386	0.298979290307207	0.710908096839294	0.148187
protein_coding	ZMPSTE24	ENSG00000084073.8	0.10739404927402	0.327106461587681	0.733506989901622	0.134596
protein_coding	SMAP2	ENSG00000084070.11	0.184770195884249	0.120136114269642	0.49719183969033	0.303476
protein_coding	NFYC	ENSG00000066136.20	-0.0164813229997289	0.868468442801393	0.967999313019881	0.014125
protein_coding	CITED4	ENSG00000179862.6	0.2164582507246	0.0133455661572902	0.16990504212227	0.769794
protein_coding	CTPS1	ENSG00000171793.14	0.338067988057707	0.00842983795809593	0.126738731537755	0.897091
protein_coding	SCMH1	ENSG00000010803.16	-0.100251021236101	0.273419086516145	0.687571903670999	0.162682
protein_coding	FOXJ3	ENSG00000198815.8	0.017264846267368	0.847714443225088	0.961613403455581	0.0169995
protein_coding	PPCS	ENSG00000127125.8	-0.018115162603348	0.857989868807828	0.965154945450561	0.015403
protein_coding	PPIH	ENSG00000171960.10	0.00212687557970009	0.95793513000649	0.988888866760946	0.00485251
protein_coding	YBX1	ENSG00000065978.18	-0.133275390130756	0.213066527087263	0.620298879080526	0.207399
protein_coding	P3H1	ENSG00000117385.15	-0.172700024817889	0.157181073246392	0.555526071330132	0.255296
protein_coding	SVBP	ENSG00000177868.11	-0.516486899478631	0.00699469661049653	0.112366122926796	0.949365
protein_coding	SLC2A1	ENSG00000117394.21	0.314589579518916	0.0252365348392934	0.234191078484765	0.63043
protein_coding	EBNA1BP2	ENSG00000117395.12	0.222697435790619	0.0877563631151319	0.430684012362286	0.365841
protein_coding	CDC20	ENSG00000117399.13	0.00741427996583054	0.856058833121663	0.964798820181683	0.0155632
protein_coding	ELOVL1	ENSG00000066322.14	0.058007119130197	0.583131046103747	0.869417858821457	0.0607714
protein_coding	MED8	ENSG00000159479.16	-0.0700378126812682	0.431993583040182	0.796673109377279	0.0987198
protein_coding	SZT2	ENSG00000198198.16	-0.0844529241700285	0.327069451668505	0.733506989901622	0.134596
protein_coding	HYI	ENSG00000178922.16	-0.199490544281947	0.0694790965073536	0.391558829330283	0.407203
protein_coding	PTPRF	ENSG00000142949.16	-0.0139175162536843	0.893128664739767	0.972248295487955	0.0122228
protein_coding	KDM4A	ENSG00000066135.12	-0.0818891796089254	0.437889657648187	0.800970930304632	0.0963832
protein_coding	IPO13	ENSG00000117408.10	0.0433659038401296	0.595294960079505	0.873870440033204	0.058553
protein_coding	ATP6V0B	ENSG00000117410.13	0.640612348616984	0.00262209872108337	0.0619343783189228	1.20807
protein_coding	B4GALT2	ENSG00000117411.16	-0.241566375095635	0.0701517585300897	0.392989168490049	0.405619
protein_coding	SLC6A9	ENSG00000196517.11	-0.0874697692102883	0.397791589043177	0.782057370286383	0.106761
protein_coding	DMAP1	ENSG00000178028.13	-0.125410294558726	0.196508875584335	0.602503534844134	0.22004
protein_coding	ERI3	ENSG00000117419.15	-0.145928374711935	0.0913159738265641	0.435657263438738	0.360855
protein_coding	RNF220	ENSG00000187147.17	0.0899672030005589	0.417042885965964	0.791091744424184	0.101773
protein_coding	TMEM53	ENSG00000126106.13	0.0862064907153351	0.319466725071424	0.728479845403974	0.137582
protein_coding	KIF2C	ENSG00000142945.12	-0.0829403099979339	0.0804405190009804	0.418272090815948	0.378541
protein_coding	RPS8	ENSG00000142937.11	-0.268483891462272	0.00125076075781823	0.0390211743591003	1.4087
protein_coding	PLK3	ENSG00000173846.12	-0.0552801129873122	0.463671643202938	0.817392003977195	0.0875696
protein_coding	BTBD19	ENSG00000222009.8	-0.0595085039722946	0.297046166477248	0.709669680133111	0.148944
protein_coding	EIF2B3	ENSG00000070785.16	-0.0409932915940319	0.618127008093866	0.883135195527669	0.0539728
protein_coding	HECTD3	ENSG00000126107.14	-0.00399678871378592	0.962441668925495	0.989939124030357	0.00439151
protein_coding	UROD	ENSG00000126088.13	0.0127848980412575	0.896397698972544	0.974081237078938	0.0114048
protein_coding	PRDX1	ENSG00000117450.13	0.549491619888209	6.29906677314586e-06	0.000738202171452902	3.13182
protein_coding	AKR1A1	ENSG00000117448.13	0.095654566677158	0.36211335727886	0.759770661732565	0.119317
protein_coding	NASP	ENSG00000132780.16	-0.0167038306992892	0.861216667120805	0.966173484800107	0.0149449
protein_coding	GPBP1L1	ENSG00000159592.10	-0.110323628442427	0.299573765353271	0.711373120319095	0.147903
protein_coding	TMEM69	ENSG00000159596.6	-0.00980816743542757	0.900247307888801	0.975712667940661	0.0106781
protein_coding	IPP	ENSG00000197429.10	-0.0766926237794	0.259378962538218	0.67453288664633	0.170997
protein_coding	MAST2	ENSG00000086015.20	0.0619299030013347	0.511121435910284	0.839863571032879	0.0757913
protein_coding	PIK3R3	ENSG00000117461.14	-0.0281216726160329	0.728897006340393	0.922478986830436	0.0350435
protein_coding	POMGNT1	ENSG00000085998.13	0.119733971146217	0.242807778094105	0.655301417052912	0.183559
protein_coding	LRRC41	ENSG00000132128.16	0.180638212448054	0.121015747120687	0.498400142944861	0.302422
protein_coding	UQCRH	ENSG00000173660.11	0.191137815444639	0.0985455123553779	0.454192867315377	0.34276
protein_coding	NSUN4	ENSG00000117481.10	0.0968956674809379	0.217515822100054	0.627029999942162	0.202712
protein_coding	MKNK1	ENSG00000079277.20	-0.0640695407233506	0.479931819857796	0.823486511729616	0.0843435
protein_coding	ATPAF1	ENSG00000123472.12	0.00382534658747913	0.970140930081971	0.991016266120014	0.00391922
protein_coding	EFCAB14	ENSG00000159658.10	0.0907991129457319	0.408028272301274	0.786633577356674	0.104228
protein_coding	CMPK1	ENSG00000162368.13	0.0504468296851807	0.632264290901065	0.888201611053732	0.0514884
protein_coding	FAF1	ENSG00000185104.19	-0.0585595367549733	0.577737591498744	0.867042729982926	0.0619595
protein_coding	CDKN2C	ENSG00000123080.10	-0.000311060801439459	0.988257861191158	0.996433389493534	0.00155173
protein_coding	RNF11	ENSG00000123091.4	0.0895596211032655	0.408125436018896	0.786633577356674	0.104228
protein_coding	EPS15	ENSG00000085832.16	-0.117440354075657	0.295259396760488	0.708502710927855	0.149658
protein_coding	OSBPL9	ENSG00000117859.18	-0.17515304524401	0.146060634319529	0.539015041709656	0.268399
protein_coding	NRDC	ENSG00000078618.21	0.0364275033462647	0.727510946307846	0.922478986830436	0.0350435
protein_coding	RAB3B	ENSG00000169213.6	0.128460013469119	0.194010390385104	0.600761849088834	0.221298
protein_coding	KTI12	ENSG00000198841.3	-0.00336782284227205	0.968338833444978	0.990679266762335	0.00406693
protein_coding	BTF3L4	ENSG00000134717.17	-0.353700624654883	0.0252911945660894	0.234191078484765	0.63043
protein_coding	ZFYVE9	ENSG00000157077.14	-0.0637108277943778	0.493639776418399	0.829589607906342	0.0811367
protein_coding	CC2D1B	ENSG00000154222.14	0.0552193499602641	0.512865968341835	0.840765390353786	0.0753252
protein_coding	PRPF38A	ENSG00000134748.12	-0.123407543844905	0.23809574543863	0.649922794532178	0.187138
protein_coding	TUT4	ENSG00000134744.13	-0.0900782481774667	0.378155182350572	0.77115138198561	0.11286
protein_coding	GPX7	ENSG00000116157.5	-0.0133718969639196	0.878100740796319	0.970268651649876	0.013108
protein_coding	COA7	ENSG00000162377.5	0.0419204961920262	0.60608580965932	0.878055294060071	0.0564781
protein_coding	ZYG11B	ENSG00000162378.12	-0.359355273235347	0.021384065134226	0.215487267375399	0.666578
protein_coding	ECHDC2	ENSG00000121310.16	0.0533128666909229	0.545134988793159	0.853783144889225	0.0686524
protein_coding	SCP2	ENSG00000116171.17	-0.00177065802776094	0.984479057611206	0.995464898180598	0.00197405
protein_coding	PODN	ENSG00000174348.13	-0.111076553249215	0.31245627288301	0.723822854966022	0.140368
protein_coding	C1orf123	ENSG00000162384.13	-0.0516202088826332	0.576337385402551	0.867042729982926	0.0619595
protein_coding	MAGOH	ENSG00000162385.10	0.0571037793673308	0.534742821728214	0.847927340875656	0.0716414
protein_coding	LRP8	ENSG00000157193.16	0.155462567300275	0.0235012983452307	0.224477918676858	0.648826
protein_coding	GLIS1	ENSG00000174332.5	-0.00789605505064909	0.90227623749217	0.976335423989055	0.010401
protein_coding	NDC1	ENSG00000058804.11	-0.103073622379998	0.278161910440757	0.693205567976815	0.159138
protein_coding	YIPF1	ENSG00000058799.14	-0.0609965172954606	0.465678003419229	0.818293469676119	0.0870909
protein_coding	HSPB11	ENSG00000081870.11	0.0777162531569196	0.361897840336953	0.759712501806096	0.119351
protein_coding	LRRC42	ENSG00000116212.14	0.0478073471453426	0.653675536894898	0.896242400293425	0.0475745
protein_coding	TMEM59	ENSG00000116209.11	0.114842813232497	0.278735943499014	0.693879427975079	0.158716
protein_coding	TCEANC2	ENSG00000116205.13	-0.0264796049525729	0.728048058783941	0.922478986830436	0.0350435
protein_coding	MRPL37	ENSG00000116221.15	0.0450961428445056	0.657335166036016	0.897513334744053	0.0469591
protein_coding	SSBP3	ENSG00000157216.15	0.0650518190051526	0.491969603756142	0.829330561792415	0.0812723
protein_coding	DHCR24	ENSG00000116133.12	0.0194035563358094	0.824788549018024	0.950503293819183	0.0220464
protein_coding	USP24	ENSG00000162402.13	0.236664582352977	0.0681895603038207	0.388380639943941	0.410742
protein_coding	PLPP3	ENSG00000162407.8	0.0373092304385213	0.666604428193775	0.902864287764009	0.0443775
protein_coding	PRKAA2	ENSG00000162409.10	-0.0177040414625138	0.793327623181596	0.941657711020173	0.0261069
protein_coding	MYSM1	ENSG00000162601.9	-0.200479623729423	0.071703857127564	0.394846360242809	0.403572
protein_coding	JUN	ENSG00000177606.6	0.0723207954819691	0.468565220336847	0.819658646981276	0.086367
protein_coding	NFIA	ENSG00000162599.15	-0.370535545203724	0.025320959094307	0.234191078484765	0.63043
protein_coding	TM2D1	ENSG00000162604.12	0.0388876748339121	0.71559909841365	0.916876038218607	0.0376894
protein_coding	USP1	ENSG00000162607.12	-0.162144135842314	0.160095689157636	0.55898957012603	0.252596
protein_coding	DOCK7	ENSG00000116641.17	-0.0958851695790433	0.374568808081866	0.769675833325723	0.113692
protein_coding	ATG4C	ENSG00000125703.14	-0.10534726511748	0.211272747860213	0.618207420688285	0.208866
protein_coding	ITGB3BP	ENSG00000142856.16	-1.13098512271521	0.000432172545911646	0.018289302047122	1.7378
protein_coding	PGM1	ENSG00000079739.16	-0.000119951002110266	0.997277360607941	0.999069510126116	0.000404295
protein_coding	ROR1	ENSG00000185483.11	-0.0738742630417555	0.303936478735353	0.71621028985878	0.144959
protein_coding	JAK1	ENSG00000162434.11	-0.110951400647079	0.317173642393328	0.727291791695657	0.138291
protein_coding	AK4	ENSG00000162433.14	0.183391459691606	0.0351411575430368	0.279326366174695	0.553888
protein_coding	LEPROT	ENSG00000213625.8	0.00484248144119295	0.90675732990695	0.977617164464672	0.00983118
protein_coding	LEPR	ENSG00000116678.19	-0.293201672438165	0.0401525145109316	0.299375314147166	0.523784
protein_coding	PDE4B	ENSG00000184588.17	0.0636369162953455	0.380083990411171	0.7716423262186	0.112584
protein_coding	SGIP1	ENSG00000118473.21	0.0518223902794034	0.551271050554845	0.856418877145112	0.0673138
protein_coding	MIER1	ENSG00000198160.14	-0.117503781307031	0.296768010899281	0.709669680133111	0.148944
protein_coding	SLC35D1	ENSG00000116704.7	-0.0357752732644754	0.705958988085813	0.913400015582791	0.039339
protein_coding	SERBP1	ENSG00000142864.14	0.0520123258617253	0.597024173605695	0.874778189976482	0.0581021
protein_coding	GADD45A	ENSG00000116717.12	-0.0799582683420031	0.432554854767526	0.797013490713556	0.0985343
protein_coding	GNG12	ENSG00000172380.5	0.365101824824315	0.00231564907608293	0.0583122540068157	1.23424
protein_coding	DIRAS3	ENSG00000162595.6	-0.0976697819586588	0.152416639375628	0.547872788255059	0.26132
protein_coding	WLS	ENSG00000116729.13	-0.108265401249097	0.337943744795286	0.739765797193724	0.130906
protein_coding	DEPDC1	ENSG00000024526.16	-0.0319366100287591	0.31254007313761	0.723822854966022	0.140368
protein_coding	LRRC40	ENSG00000066557.5	0.0660574946734582	0.308420885388221	0.719481382333861	0.14298
protein_coding	SRSF11	ENSG00000116754.13	0.251536392033246	0.0531256712621732	0.342228161386557	0.465684
protein_coding	ANKRD13C	ENSG00000118454.12	-0.146136499927943	0.122738178498764	0.50034427441122	0.300731
protein_coding	HHLA3	ENSG00000197568.13	-0.0614738391887543	0.42899369693654	0.794627598188465	0.0998364
protein_coding	ZRANB2	ENSG00000132485.13	0.134297100429261	0.241157134448475	0.652530631464561	0.185399
protein_coding	NEGR1	ENSG00000172260.14	-0.102344585266344	0.128995391795592	0.510895527037914	0.291668
protein_coding	CRYZ	ENSG00000116791.13	0.0794495283157869	0.410684092131467	0.787510653697029	0.103744
protein_coding	TYW3	ENSG00000162623.15	0.115075208379753	0.30600993661359	0.717513594830154	0.14417
protein_coding	LHX8	ENSG00000162624.14	0.0400149765982623	0.609686232226844	0.879850586447783	0.0555911
protein_coding	ACADM	ENSG00000117054.13	-0.121737963256841	0.240037898592912	0.651619689284368	0.186006
protein_coding	RABGGTB	ENSG00000137955.15	0.0305404266141681	0.68281357691029	0.907604901343167	0.0421032
protein_coding	PIGK	ENSG00000142892.14	-0.0656478673719619	0.514867883330405	0.841782743967668	0.0748
protein_coding	AK5	ENSG00000154027.18	0.12673790012307	0.250137108866302	0.663909207940438	0.177891
protein_coding	AC118549.1	ENSG00000036549.12	-0.101928239544424	0.357857601644191	0.754944919600634	0.122085
protein_coding	USP33	ENSG00000077254.14	-0.200073510684885	0.114934746588173	0.486407708186243	0.313
protein_coding	MIGA1	ENSG00000180488.15	-0.0491977052989647	0.577533415163276	0.867042729982926	0.0619595
protein_coding	NEXN	ENSG00000162614.18	0.414221865717528	0.0197284366575746	0.20657232472725	0.684928
protein_coding	FUBP1	ENSG00000162613.16	0.0199548025804282	0.821950588405606	0.950363461288475	0.0221103
protein_coding	DNAJB4	ENSG00000162616.8	0.050037359601332	0.547927272964913	0.854650053564931	0.0682117
protein_coding	PTGFR	ENSG00000122420.9	-1.34506161952966	1.39626384328642e-05	0.00131579874138981	2.88081
protein_coding	ADGRL4	ENSG00000162618.13	0.0371732315676508	0.585442594808645	0.87014840146894	0.0604067
protein_coding	ADGRL2	ENSG00000117114.19	-0.153139166742841	0.154549413778178	0.550559700446737	0.259196
protein_coding	TTLL7	ENSG00000137941.16	-0.174236746001281	0.111238304380531	0.478673260757746	0.319961
protein_coding	PRKACB	ENSG00000142875.19	-0.0356283047152503	0.701048365552317	0.911303058804569	0.0403372
protein_coding	RPF1	ENSG00000117133.10	-0.0328541277874701	0.725408852701301	0.92160699409904	0.0354542
protein_coding	GNG5	ENSG00000174021.10	0.884599096639568	0.00458796361145375	0.0877155265928349	1.05692
protein_coding	SSX2IP	ENSG00000117155.16	0.586784179429505	0.0105689776575631	0.147273505896664	0.831875
protein_coding	C1orf52	ENSG00000162642.13	0.0561058305763972	0.544128916937197	0.853370237124773	0.0688625
protein_coding	BCL10	ENSG00000142867.13	0.0813436948363299	0.408947706854321	0.786633577356674	0.104228
protein_coding	DDAH1	ENSG00000153904.19	0.10808548864893	0.270514104680535	0.683549183302415	0.16523
protein_coding	CYR61	ENSG00000142871.16	0.144569224203357	0.110116258394087	0.47801286032478	0.32056
protein_coding	ZNHIT6	ENSG00000117174.10	0.13115153381712	0.213738701745315	0.621037976050199	0.206882
protein_coding	ODF2L	ENSG00000122417.15	-0.00262441092476265	0.974147171978534	0.991696284216187	0.00362131
protein_coding	SH3GLB1	ENSG00000097033.14	-0.216138710881571	0.0820658383601109	0.421734309083929	0.374961
protein_coding	SELENOF	ENSG00000183291.16	0.116762089398909	0.310314313642974	0.721409751019945	0.141818
protein_coding	HS2ST1	ENSG00000153936.16	0.0748877797693134	0.473040471964998	0.820816809839038	0.0857538
protein_coding	LMO4	ENSG00000143013.12	-0.155456015153549	0.187059721409328	0.592311180401323	0.22745
protein_coding	PKN2	ENSG00000065243.19	-0.0551624198239616	0.545921145469755	0.853853635816878	0.0686166
protein_coding	GTF2B	ENSG00000137947.11	0.0605988873779019	0.474316029216074	0.821782187843846	0.0852433
protein_coding	KYAT3	ENSG00000137944.17	-0.0202491843931354	0.800022011739814	0.944466125444096	0.0248136
protein_coding	RBMXL1	ENSG00000213516.9	0.032531215224762	0.719312665023975	0.91935641372821	0.0365161
protein_coding	GBP3	ENSG00000117226.11	-0.105928797561868	0.270413464613058	0.683549183302415	0.16523
protein_coding	GBP1	ENSG00000117228.9	-0.033846431663981	0.586089440409008	0.87014840146894	0.0604067
protein_coding	GBP2	ENSG00000162645.12	0.115618479003823	0.259175376539778	0.674387166794793	0.171091
protein_coding	LRRC8B	ENSG00000197147.13	-0.245386299175404	0.00287640832051086	0.0658978658089969	1.18113
protein_coding	LRRC8C	ENSG00000171488.14	0.104748463833151	0.298374323099946	0.710908096839294	0.148187
protein_coding	LRRC8D	ENSG00000171492.14	-0.0296392016368891	0.606746099831988	0.878055294060071	0.0564781
protein_coding	ZNF326	ENSG00000162664.16	0.082908558617369	0.417708685484922	0.791091744424184	0.101773
protein_coding	ZNF644	ENSG00000122482.20	0.0865156693442218	0.348169521079943	0.747154630976714	0.12659
protein_coding	TGFBR3	ENSG00000069702.10	0.0452735309384721	0.637351715564818	0.89003324088415	0.0505938
protein_coding	RPAP2	ENSG00000122484.8	-0.46797514279641	0.0170268346532565	0.190199368353664	0.720791
protein_coding	EVI5	ENSG00000067208.14	-0.240391373647442	0.0754609036994447	0.405280916989791	0.392244
protein_coding	RPL5	ENSG00000122406.13	-0.30133099988516	0.00429590017020392	0.084267861493206	1.07434
protein_coding	FAM69A	ENSG00000154511.11	-0.0885036299880879	0.295854700041325	0.709461171700651	0.149071
protein_coding	MTF2	ENSG00000143033.17	0.0900430373842472	0.244796468400436	0.657984913451268	0.181784
protein_coding	TMED5	ENSG00000117500.12	0.374187753910364	0.012887431049782	0.16757326774688	0.775795
protein_coding	CCDC18	ENSG00000122483.17	-0.0232044001181275	0.769324993131105	0.935048019769534	0.0291661
protein_coding	DR1	ENSG00000117505.12	-0.293967298214857	0.0457421026390331	0.319425943638962	0.49563
protein_coding	FNBP1L	ENSG00000137942.16	-0.0194791948944883	0.783691954580196	0.939099156764776	0.0272885
protein_coding	BCAR3	ENSG00000137936.17	0.103830094385634	0.122398578951876	0.50034427441122	0.300731
protein_coding	DNTTIP2	ENSG00000067334.13	0.288311371802008	0.0483928268344891	0.329136034296179	0.482625
protein_coding	GCLM	ENSG00000023909.9	0.246791450758638	0.0708994677840267	0.393351581803397	0.405219
protein_coding	ARHGAP29	ENSG00000137962.12	-0.131802603168637	0.163533651846963	0.563036200200787	0.249464
protein_coding	ABCD3	ENSG00000117528.12	-0.0791222858587241	0.44748899990727	0.807600582063644	0.0928034
protein_coding	CNN3	ENSG00000117519.15	-0.0578401864163102	0.592010060732608	0.872619334693093	0.0591752
protein_coding	DPYD	ENSG00000188641.13	-0.0425159850549816	0.535203940342221	0.847927340875656	0.0716414
protein_coding	SNX7	ENSG00000162627.16	-0.0369394956025226	0.708719049217279	0.914522043801305	0.0388058
protein_coding	PALMD	ENSG00000099260.10	0.0158584800021036	0.64256465450276	0.891573088465351	0.049843
protein_coding	AGL	ENSG00000162688.16	-0.0334178694228362	0.691709280566197	0.908654742951611	0.0416011
protein_coding	SLC35A3	ENSG00000117620.14	0.0338874377108548	0.662163146044891	0.899647582011651	0.0459276
protein_coding	TRMT13	ENSG00000122435.9	-0.00539228171951851	0.925626301194737	0.980723885574198	0.00845325
protein_coding	DBT	ENSG00000137992.14	-0.0201361189007483	0.818454709267597	0.949845186874017	0.0223472
protein_coding	RTCA	ENSG00000137996.12	-0.0652702030922038	0.48305595933214	0.82572452964838	0.0831648
protein_coding	VCAM1	ENSG00000162692.11	-0.110042477547037	0.00220632861599463	0.0566518255022665	1.24679
protein_coding	EXTL2	ENSG00000162694.13	-0.0651170413118715	0.470608120001095	0.820242221646479	0.0860579
protein_coding	SLC30A7	ENSG00000162695.11	0.149355690674168	0.198797917902862	0.604111384395493	0.218883
protein_coding	DPH5	ENSG00000117543.20	-0.137713769349479	0.203838983761732	0.61052894593187	0.214294
protein_coding	COL11A1	ENSG00000060718.21	0.00171070419945566	0.978281824025314	0.993166831787583	0.00297779
protein_coding	RNPC3	ENSG00000185946.15	-0.000541919405262909	0.985824859845166	0.995937993945022	0.0017677
protein_coding	PRMT6	ENSG00000198890.8	-0.0998489704871157	0.198704994386675	0.604044680308811	0.218931
protein_coding	NTNG1	ENSG00000162631.18	-0.221286941565244	0.0587122773635011	0.362030310961238	0.441255
protein_coding	SLC25A24	ENSG00000085491.16	-0.126576660990371	0.264694189163506	0.679463516749118	0.167834
protein_coding	PRPF38B	ENSG00000134186.11	0.0849396025321764	0.436836225119946	0.800808886776449	0.0964711
protein_coding	STXBP3	ENSG00000116266.10	0.156501770068567	0.0920103187480233	0.438055376914417	0.358471
protein_coding	GPSM2	ENSG00000121957.13	0.072501299176341	0.278650991318574	0.693879427975079	0.158716
protein_coding	CLCC1	ENSG00000121940.15	0.013524844858644	0.858315898151985	0.965160670715645	0.0154004
protein_coding	TAF13	ENSG00000197780.9	0.308680586251902	0.0339289907851707	0.275439524660075	0.559974
protein_coding	TMEM167B	ENSG00000215717.5	-0.0480317547265901	0.641089261168861	0.890218792833843	0.0505032
protein_coding	SARS	ENSG00000031698.12	-1.62007182046036	3.74554893113747e-15	1.14126875931759e-11	10.9426
protein_coding	SORT1	ENSG00000134243.11	0.114836075355698	0.192732377432696	0.598706517835138	0.222786
protein_coding	PSMA5	ENSG00000143106.12	0.0830136859096849	0.358078311689698	0.755236236076496	0.121917
protein_coding	CYB561D1	ENSG00000174151.14	-0.0400654810107176	0.630110140997939	0.886923234647463	0.052114
protein_coding	GNAI3	ENSG00000065135.10	-0.124357658082635	0.262974247570737	0.676763647101666	0.169563
protein_coding	AMPD2	ENSG00000116337.15	0.599910802345175	0.00125610638623763	0.0390546546823067	1.40833
protein_coding	GSTM4	ENSG00000168765.16	-0.293484469421491	0.0426320610084983	0.308550807346542	0.510673
protein_coding	GSTM5	ENSG00000134201.11	-0.175230580984518	0.130253016897498	0.513650917799839	0.289332
protein_coding	GSTM3	ENSG00000134202.10	0.322901791239228	0.0317050351415241	0.26603652629881	0.575059
protein_coding	CSF1	ENSG00000184371.13	1.16869153746081	0.000135137545562191	0.00791854041015376	2.10135
protein_coding	AHCYL1	ENSG00000168710.17	-0.0108833442979646	0.914664685598399	0.977908496494576	0.00970178
protein_coding	STRIP1	ENSG00000143093.14	-0.0800982205031945	0.448312355958515	0.808257452792687	0.0924503
protein_coding	RBM15	ENSG00000162775.14	-0.00531828320619816	0.949693524064514	0.987975881934656	0.00525366
protein_coding	SLC16A4	ENSG00000168679.17	-0.0611144230041086	0.500811646229615	0.832763401138936	0.0794784
protein_coding	LAMTOR5	ENSG00000134248.13	0.234642863546942	0.0789047141855356	0.414070368216449	0.382926
protein_coding	LRIF1	ENSG00000121931.15	0.137712352608969	0.110206049764248	0.47801286032478	0.32056
protein_coding	DRAM2	ENSG00000156171.14	0.00373572004425628	0.967809865318067	0.990679266762335	0.00406693
protein_coding	CEPT1	ENSG00000134255.13	-0.152466536391009	0.159322226742352	0.557263215186013	0.25394
protein_coding	ATP5PB	ENSG00000116459.10	0.0614118251436428	0.567942423957206	0.862099252307012	0.0644427
protein_coding	RAP1A	ENSG00000116473.14	-0.0658797323062085	0.53436882282235	0.847884986880593	0.0716631
protein_coding	DDX20	ENSG00000064703.11	-0.102988167557024	0.166285987457407	0.568231854709593	0.245474
protein_coding	CTTNBP2NL	ENSG00000143079.14	-0.0210959130254815	0.832149010939932	0.954281944105333	0.0203233
protein_coding	WNT2B	ENSG00000134245.17	-0.0478005517841586	0.46116945204994	0.816943790177136	0.0878078
protein_coding	CAPZA1	ENSG00000116489.12	-0.0770763239869377	0.461978720257283	0.816943790177136	0.0878078
protein_coding	MOV10	ENSG00000155363.18	-0.0812423544704872	0.28052240133097	0.696051919263408	0.157358
protein_coding	RHOC	ENSG00000155366.16	0.0707496898680473	0.480427732570864	0.823700245871209	0.0842308
protein_coding	SLC16A1	ENSG00000155380.11	0.00246255560249292	0.977000910756384	0.992372258901435	0.00332538
protein_coding	LRIG2	ENSG00000198799.11	0.0426180555730398	0.487159164670828	0.827267163454566	0.0823542
protein_coding	MAGI3	ENSG00000081026.18	-0.0441994223511785	0.510373324062086	0.839277205963989	0.0760946
protein_coding	PHTF1	ENSG00000116793.15	-0.0322251268201936	0.654593965579302	0.89679196989646	0.0473083
protein_coding	RSBN1	ENSG00000081019.13	0.0839576875646222	0.401523219830169	0.784020670731638	0.105672
protein_coding	HIPK1	ENSG00000163349.21	0.0203724434458524	0.842184076100012	0.958466713101371	0.018423
protein_coding	OLFML3	ENSG00000116774.11	0.0521068065388605	0.625368314901368	0.886210463978519	0.0524631
protein_coding	TRIM33	ENSG00000197323.11	-0.0531221671725524	0.614246917973686	0.882627321270107	0.0542226
protein_coding	BCAS2	ENSG00000116752.5	0.0703190794214248	0.409032969491116	0.786633577356674	0.104228
protein_coding	NRAS	ENSG00000213281.4	-0.321396462158035	0.0360090615077931	0.283057903635657	0.548125
protein_coding	CSDE1	ENSG00000009307.15	-0.26398724077794	0.00550703469371865	0.0972772343659327	1.01199
protein_coding	SIKE1	ENSG00000052723.11	-0.0326477729785173	0.717963625355457	0.918168765156144	0.0370775
protein_coding	TSPAN2	ENSG00000134198.9	-0.0128209481313532	0.638837662967313	0.890218792833843	0.0505032
protein_coding	VANGL1	ENSG00000173218.14	-0.149787159676476	0.199233498122746	0.604370223251817	0.218697
protein_coding	ATP1A1	ENSG00000163399.15	0.41307169425595	0.00286122128618931	0.0657146326056695	1.18234
protein_coding	CD58	ENSG00000116815.15	-0.0166097955623229	0.801825441820182	0.945136677000944	0.0245054
protein_coding	PTGFRN	ENSG00000134247.9	0.0140239178590144	0.877792112924188	0.970241560367595	0.0131201
protein_coding	TTF2	ENSG00000116830.11	-0.114108024566723	0.115844092058895	0.488293445833833	0.311319
protein_coding	MAN1A2	ENSG00000198162.12	0.0647583652482731	0.530511427062449	0.84658810960269	0.0723278
protein_coding	GDAP2	ENSG00000196505.10	0.171059779704583	0.0740245683297004	0.401781696723877	0.39601
protein_coding	WDR3	ENSG00000065183.15	0.00294741278803959	0.973502700950455	0.991668307149336	0.00363357
protein_coding	ZNF697	ENSG00000143067.4	0.0972653322979188	0.265548231693545	0.679746957689917	0.167653
protein_coding	PHGDH	ENSG00000092621.12	-1.88109361880013	1.5054460656114e-08	4.91474374491209e-06	5.3085
protein_coding	NOTCH2	ENSG00000134250.19	-0.104731033476407	0.33972528961689	0.740269099496541	0.13061
protein_coding	SEC22B	ENSG00000265808.3	-0.00629189531381088	0.946120716780145	0.98722843585802	0.00558234
protein_coding	SRGAP2C	ENSG00000171943.11	-0.0367358977472962	0.62152361401528	0.884618698283094	0.0532439
protein_coding	RNF115	ENSG00000265491.4	-0.168697476885569	0.155575168904842	0.552920924945243	0.257337
protein_coding	PIAS3	ENSG00000131788.15	0.0169815338954834	0.860296443707708	0.966062093879272	0.014995
protein_coding	ANKRD35	ENSG00000198483.12	0.0460710042698417	0.519156007834998	0.844007623210129	0.0736536
protein_coding	PEX11B	ENSG00000131779.10	-0.124447972281602	0.194448040806867	0.60090671504433	0.221193
protein_coding	RBM8A	ENSG00000265241.6	0.114701163109961	0.276755960146585	0.6914791619823	0.160221
protein_coding	LIX1L	ENSG00000271601.3	0.0145859900631395	0.88863150954296	0.971205746394968	0.0126888
protein_coding	POLR3GL	ENSG00000121851.12	-0.111393299364641	0.199935834798092	0.604543880976527	0.218572
protein_coding	TXNIP	ENSG00000265972.5	-0.976619921917052	0.00554007936989664	0.0973023907930148	1.01188
protein_coding	PRKAB2	ENSG00000131791.7	-0.0909013114143757	0.342068135399886	0.743380062475401	0.128789
protein_coding	CHD1L	ENSG00000131778.18	0.141705702140596	0.171617437249577	0.575888335232349	0.239662
protein_coding	BCL9	ENSG00000116128.10	-0.0258457248429365	0.775780961942201	0.937240714379941	0.0281489
protein_coding	NBPF11	ENSG00000263956.6	-0.082542175485281	0.290800340444	0.705050846989377	0.15178
protein_coding	PDE4DIP	ENSG00000178104.19	0.252203283021595	0.0676055605100988	0.386480568244411	0.412872
protein_coding	NBPF9	ENSG00000269713.7	-0.088361625252034	0.198859113406196	0.604111384395493	0.218883
protein_coding	HIST2H2BE	ENSG00000184678.10	0.0825331879482403	0.264201037721455	0.679031470117117	0.16811
protein_coding	SV2A	ENSG00000159164.9	-0.0448172677518644	0.618619970685797	0.883563305006074	0.0537623
protein_coding	SF3B4	ENSG00000143368.9	-0.0707684600503941	0.514028745189572	0.841313654391742	0.0750421
protein_coding	MTMR11	ENSG00000014914.20	0.00286953237546416	0.970726437510826	0.991114925901458	0.00387598
protein_coding	OTUD7B	ENSG00000264522.5	0.070615026952262	0.500258074405927	0.832287591520339	0.0797266
protein_coding	VPS45	ENSG00000136631.14	-0.105113246170254	0.192678537384105	0.598706517835138	0.222786
protein_coding	PLEKHO1	ENSG00000023902.13	0.0562311189316961	0.601114507409175	0.876028744473605	0.0574816
protein_coding	ANP32E	ENSG00000143401.14	-0.0208155311136603	0.817453377117911	0.94971292834708	0.0224076
protein_coding	APH1A	ENSG00000117362.12	-0.0786788689057853	0.464605399923289	0.818014694962428	0.0872389
protein_coding	C1orf54	ENSG00000118292.8	-0.0315951979435078	0.694875552940817	0.910138620064767	0.0408925
protein_coding	MRPS21	ENSG00000266472.5	0.000636360632215455	0.960521134244474	0.989721348831095	0.00448706
protein_coding	PRPF3	ENSG00000117360.12	0.0480301116845013	0.58609367635857	0.87014840146894	0.0604067
protein_coding	RPRD2	ENSG00000163125.15	0.0186257017179683	0.86880133282467	0.967999313019881	0.014125
protein_coding	TARS2	ENSG00000143374.16	0.415383632603043	0.0187556429697083	0.200991011003639	0.696823
protein_coding	ECM1	ENSG00000143369.14	0.0190207628914722	0.856894143463963	0.964798820181683	0.0155632
protein_coding	ADAMTSL4	ENSG00000143382.14	-0.0190723741863722	0.793760550871444	0.941817912190534	0.0260331
protein_coding	MCL1	ENSG00000143384.12	-0.236630400801239	0.050472347281519	0.333924467923565	0.476352
protein_coding	ENSA	ENSG00000143420.18	-0.435604012761223	0.0131657115006628	0.168654629658896	0.773002
protein_coding	GOLPH3L	ENSG00000143457.10	-0.0743695050911086	0.407615216278977	0.786633577356674	0.104228
protein_coding	CTSS	ENSG00000163131.10	-0.113850241734973	0.0333357942876774	0.272804382796472	0.564149
protein_coding	CTSK	ENSG00000143387.12	0.128412492854466	0.260698959363671	0.674985974652359	0.170705
protein_coding	ARNT	ENSG00000143437.20	-0.377627817562977	0.0229469672712566	0.221966378652441	0.653713
protein_coding	SETDB1	ENSG00000143379.12	-0.0795716608151814	0.374275264686802	0.7696618556768	0.1137
protein_coding	CERS2	ENSG00000143418.19	0.0306568822618738	0.775075973858537	0.936778818068835	0.0283629
protein_coding	MINDY1	ENSG00000143409.15	-0.0177873399103323	0.809674176531638	0.947947621372767	0.0232157
protein_coding	PRUNE1	ENSG00000143363.16	0.124404733972994	0.121410036331094	0.49923938016308	0.301691
protein_coding	CDC42SE1	ENSG00000197622.12	0.156315978252935	0.18188873661203	0.585834086735152	0.232225
protein_coding	MLLT11	ENSG00000213190.3	0.0254849648357258	0.735835316200202	0.923669554503914	0.0344834
protein_coding	GABPB2	ENSG00000143458.11	-1.03597518894735	0.00236416909540584	0.0588852035452447	1.22999
protein_coding	SEMA6C	ENSG00000143434.15	-0.0267921023992172	0.675298667281624	0.905692711437999	0.0430191
protein_coding	SCNM1	ENSG00000163156.11	-0.0987224656934833	0.326301405336177	0.733259479648598	0.134742
protein_coding	VPS72	ENSG00000163159.12	-0.00462033252454362	0.968239482076071	0.990679266762335	0.00406693
protein_coding	PIP5K1A	ENSG00000143398.19	0.0817978803611657	0.447474176404693	0.807600582063644	0.0928034
protein_coding	PSMD4	ENSG00000159352.15	-0.086690645530377	0.43965889656699	0.802500394073255	0.0955547
protein_coding	ZNF687	ENSG00000143373.17	-0.0333301203852732	0.659667605970984	0.89839415765506	0.0465331
protein_coding	PI4KB	ENSG00000143393.16	0.0896643689309466	0.389435803666568	0.775731680391392	0.110288
protein_coding	RFX5	ENSG00000143390.17	0.120672558582019	0.103247515395201	0.461752792665845	0.33559
protein_coding	SELENBP1	ENSG00000143416.20	-0.00358218106604537	0.960719144843702	0.989721348831095	0.00448706
protein_coding	PSMB4	ENSG00000159377.10	0.182723437965844	0.128534727448777	0.5093156504287	0.293013
protein_coding	POGZ	ENSG00000143442.21	-0.173265514591372	0.148314371691546	0.541013106181244	0.266792
protein_coding	SNX27	ENSG00000143376.13	0.102662514747377	0.347355819391971	0.746749657822673	0.126825
protein_coding	MRPL9	ENSG00000143436.10	0.00490388903172013	0.95588362850513	0.988878706220619	0.00485697
protein_coding	S100A10	ENSG00000197747.8	-0.0442683070664789	0.676661163593896	0.905692711437999	0.0430191
protein_coding	S100A11	ENSG00000163191.5	0.131525940566717	0.238565395832545	0.650033484001075	0.187064
protein_coding	S100A6	ENSG00000197956.9	-0.0812910626972392	0.456793921187389	0.814742094355887	0.0889798
protein_coding	S100A4	ENSG00000196154.11	-0.0166843565262061	0.829996282222666	0.953116290143045	0.0208541
protein_coding	S100A2	ENSG00000196754.10	0.0204930209784444	0.780560243895061	0.9379716506695	0.0278103
protein_coding	S100A16	ENSG00000188643.10	0.129865843493176	0.24780098667207	0.661357319465516	0.179564
protein_coding	S100A13	ENSG00000189171.14	-0.153550773230269	0.176385066341071	0.578184127967251	0.237934
protein_coding	CHTOP	ENSG00000160679.12	0.0713619720420312	0.523890792332187	0.844787977458361	0.0732523
protein_coding	SNAPIN	ENSG00000143553.10	0.0371509280977531	0.70974766208883	0.914615212438873	0.0387616
protein_coding	ILF2	ENSG00000143621.16	0.143881430401217	0.185115194593412	0.589934497768923	0.229196
protein_coding	SLC27A3	ENSG00000143554.13	0.00908163909828922	0.916229554915734	0.97827363674005	0.00953965
protein_coding	GATAD2B	ENSG00000143614.9	-0.109858029527253	0.329074824798068	0.73457215469576	0.133966
protein_coding	DENND4B	ENSG00000198837.9	0.0273531795983215	0.769010822253248	0.935026326977512	0.0291762
protein_coding	CRTC2	ENSG00000160741.16	0.0384024526176127	0.584118569936627	0.870000522569928	0.0604805
protein_coding	JTB	ENSG00000143543.14	0.0987760474790616	0.362533330090882	0.759770661732565	0.119317
protein_coding	RAB13	ENSG00000143545.8	-0.127883994865573	0.258977643993189	0.674387166794793	0.171091
protein_coding	RPS27	ENSG00000177954.12	0.116407327905853	0.245716368405072	0.659451944683137	0.180817
protein_coding	TPM3	ENSG00000143549.19	-0.00246286289564711	0.96110890691892	0.989721348831095	0.00448706
protein_coding	C1orf43	ENSG00000143612.20	0.291917155866543	0.0310896704416981	0.263196727585667	0.57972
protein_coding	UBAP2L	ENSG00000143569.18	0.116651770012118	0.299615634310088	0.711373120319095	0.147903
protein_coding	HAX1	ENSG00000143575.14	-0.501895513373803	0.00351036832772566	0.0749042913951549	1.12549
protein_coding	ATP8B2	ENSG00000143515.16	-0.0722458895592581	0.495415253841532	0.830090538554006	0.0808745
protein_coding	IL6R	ENSG00000160712.12	-0.00691286677660305	0.92080322024595	0.979142392292007	0.00915415
protein_coding	UBE2Q1	ENSG00000160714.9	0.279457982350345	0.0388428353027004	0.291512608786523	0.535343
protein_coding	ADAR	ENSG00000160710.16	-0.046785911717302	0.654964745462491	0.896900720231404	0.0472556
protein_coding	PMVK	ENSG00000163344.5	-0.0689413449502512	0.514840903581312	0.841782743967668	0.0748
protein_coding	PBXIP1	ENSG00000163346.16	-0.0488003283349544	0.630481039135676	0.886923234647463	0.052114
protein_coding	PYGO2	ENSG00000163348.3	-0.0113375997217588	0.889963772160766	0.971205746394968	0.0126888
protein_coding	SHC1	ENSG00000160691.18	-0.0928374159993162	0.379941145964306	0.7716423262186	0.112584
protein_coding	CKS1B	ENSG00000173207.12	-0.163875364065976	0.148967334627851	0.541835833309919	0.266132
protein_coding	FLAD1	ENSG00000160688.18	-0.0674958547584089	0.447242438034846	0.807600582063644	0.0928034
protein_coding	ADAM15	ENSG00000143537.13	-0.085298483740103	0.427941500372372	0.794538681519664	0.099885
protein_coding	EFNA4	ENSG00000243364.7	0.0675684000601119	0.380309878917316	0.7716423262186	0.112584
protein_coding	SLC50A1	ENSG00000169241.18	0.0905976797009098	0.323666311927494	0.731068385799166	0.136042
protein_coding	DPM3	ENSG00000179085.7	0.117923416573206	0.29444089073557	0.707912725463925	0.15002
protein_coding	MUC1	ENSG00000185499.16	-0.0457836036684647	0.493807629055637	0.829589607906342	0.0811367
protein_coding	THBS3	ENSG00000169231.13	-0.0258799855796281	0.739013309097351	0.92503913795845	0.0338399
protein_coding	FAM189B	ENSG00000160767.20	0.145931661868769	0.215780414593365	0.623610441498579	0.205087
protein_coding	SCAMP3	ENSG00000116521.10	0.252726819857235	0.0612510452208581	0.367547529535021	0.434686
protein_coding	CLK2	ENSG00000176444.18	0.127158083753923	0.194687689538722	0.60122978718698	0.22096
protein_coding	FDPS	ENSG00000160752.14	0.0851065643228068	0.310911576628444	0.721533995226314	0.141743
protein_coding	RUSC1	ENSG00000160753.15	-0.0357512174450363	0.71588256897046	0.916977769425999	0.0376412
protein_coding	ASH1L	ENSG00000116539.12	-0.0653427025403035	0.54010685498114	0.850452415769394	0.07035
protein_coding	YY1AP1	ENSG00000163374.19	0.0102322599896889	0.911543546172599	0.977617164464672	0.00983118
protein_coding	DAP3	ENSG00000132676.15	0.00134066007507787	0.989377236286373	0.996891106546283	0.00135228
protein_coding	GON4L	ENSG00000116580.18	-0.109538165525086	0.304083696725508	0.71621028985878	0.144959
protein_coding	SYT11	ENSG00000132718.8	0.0698587619490292	0.506435044193731	0.836372671901517	0.0776002
protein_coding	RIT1	ENSG00000143622.10	0.0480982275681341	0.581678545349705	0.869010743833447	0.0609749
protein_coding	KHDC4	ENSG00000132680.10	0.206144182458121	0.0747076725770851	0.403368479047333	0.394298
protein_coding	ARHGEF2	ENSG00000116584.17	-1.09103867827127	6.02223018361041e-05	0.00408858862974038	2.38843
protein_coding	SSR2	ENSG00000163479.13	0.0466486144326719	0.667165290008971	0.903347326006968	0.0441452
protein_coding	LAMTOR2	ENSG00000116586.11	-0.091924891729063	0.351401988502904	0.749630239651119	0.125153
protein_coding	MEX3A	ENSG00000254726.2	-0.0230928420000491	0.768305811737085	0.935026326977512	0.0291762
protein_coding	LMNA	ENSG00000160789.19	-0.271855102250876	0.0469999417451195	0.323757699692643	0.48978
protein_coding	SLC25A44	ENSG00000160785.13	0.323442432311582	0.0342682316057948	0.275555059716312	0.559792
protein_coding	PMF1	ENSG00000160783.19	0.0274611114322466	0.757226229281878	0.933235130358049	0.0300089
protein_coding	SMG5	ENSG00000198952.8	0.0603263749214061	0.448087604210186	0.80820220798842	0.09248
protein_coding	GLMP	ENSG00000198715.12	0.0118447601572463	0.908024003043592	0.977617164464672	0.00983118
protein_coding	CCT3	ENSG00000163468.14	0.1477932174344	0.19789007776338	0.603166663511788	0.219563
protein_coding	MEF2D	ENSG00000116604.17	-0.0591818808875944	0.567705240871425	0.861882346255722	0.064552
protein_coding	NAXE	ENSG00000163382.11	0.123657174958375	0.282542552535146	0.69717201729837	0.15666
protein_coding	GPATCH4	ENSG00000160818.16	0.101236311727435	0.333868517528001	0.737277038001731	0.132369
protein_coding	NES	ENSG00000132688.10	-0.102451609600388	0.312807974981922	0.723876682861979	0.140335
protein_coding	CRABP2	ENSG00000143320.8	-0.128842519232751	0.137047349970775	0.524821879381171	0.279988
protein_coding	ISG20L2	ENSG00000143319.16	-0.115839388833516	0.265128788455296	0.679746957689917	0.167653
protein_coding	RRNAD1	ENSG00000143303.11	-0.0863833912946556	0.30095120261861	0.712208658134227	0.147393
protein_coding	MRPL24	ENSG00000143314.12	-0.0385669645084456	0.71243274919621	0.915169724620933	0.0384984
protein_coding	HDGF	ENSG00000143321.18	0.0543588520277459	0.557845219903844	0.858597326386278	0.0662105
protein_coding	PRCC	ENSG00000143294.14	0.139410122061259	0.157373160896764	0.555638495078147	0.255208
protein_coding	PEAR1	ENSG00000187800.13	-0.055347851584567	0.175768552432502	0.578184127967251	0.237934
protein_coding	ARHGEF11	ENSG00000132694.18	0.0278332529420033	0.757657808766071	0.933263715123387	0.0299956
protein_coding	ETV3	ENSG00000117036.11	0.0707512352747863	0.301058336618603	0.712208658134227	0.147393
protein_coding	KIRREL1	ENSG00000183853.17	0.0875758337684781	0.350911895889754	0.7489485260889	0.125548
protein_coding	IFI16	ENSG00000163565.18	-0.519587256870824	1.50327943930511e-05	0.00139902980123865	2.85417
protein_coding	DUSP23	ENSG00000158716.8	0.247665903193112	0.0327178885615279	0.269739921492106	0.569055
protein_coding	TAGLN2	ENSG00000158710.14	-0.111186978918879	0.32696543483114	0.733506989901622	0.134596
protein_coding	PIGM	ENSG00000143315.7	-0.101949387329506	0.214738170440179	0.622508245205716	0.205855
protein_coding	IGSF8	ENSG00000162729.13	0.246613769622873	0.0581558956657902	0.361634722640128	0.44173
protein_coding	PEA15	ENSG00000162734.12	0.130660829555581	0.251235868775963	0.665087482328721	0.177121
protein_coding	DCAF8	ENSG00000132716.18	0.0412291337984605	0.699062564862005	0.910908586174641	0.0405252
protein_coding	PEX19	ENSG00000162735.18	0.107265667024493	0.320240605444544	0.728536566440776	0.137549
protein_coding	COPA	ENSG00000122218.15	-0.0769667790919147	0.464002047113778	0.817548710999815	0.0874864
protein_coding	NCSTN	ENSG00000162736.16	-0.0543804503985161	0.595670907125587	0.873891326229711	0.0585426
protein_coding	PFDN2	ENSG00000143256.4	0.0652855588385388	0.544464448408085	0.853532759886522	0.0687798
protein_coding	NIT1	ENSG00000158793.13	0.00979353512269249	0.872314448728286	0.96891792270945	0.013713
protein_coding	DEDD	ENSG00000158796.16	-0.261583332081425	0.0552500286175143	0.349612724065542	0.456413
protein_coding	UFC1	ENSG00000143222.11	-0.163234988371974	0.170433629421496	0.575134584160742	0.240231
protein_coding	PPOX	ENSG00000143224.17	-0.148057383622863	0.0533052831419118	0.342901895285162	0.46483
protein_coding	B4GALT3	ENSG00000158850.14	0.418236697667053	0.020974824778844	0.212526913979489	0.672586
protein_coding	ADAMTS4	ENSG00000158859.9	-0.0206231603647328	0.676528901283248	0.905692711437999	0.0430191
protein_coding	NDUFS2	ENSG00000158864.12	-0.430539006147077	0.0065441688222204	0.107978785566637	0.966662
protein_coding	SDHC	ENSG00000143252.14	0.0197181165142258	0.855285869035167	0.964558481490264	0.0156714
protein_coding	HSPA6	ENSG00000173110.7	0.0454478388109765	0.00527605241944771	0.0956460731611566	1.01933
protein_coding	DUSP12	ENSG00000081721.11	-0.0232422592445745	0.765481260489869	0.934517496632649	0.0294126
protein_coding	ATF6	ENSG00000118217.5	-0.0793127998904091	0.44888554350903	0.808883221348064	0.0921142
protein_coding	OLFML2B	ENSG00000162745.10	-0.147821846258856	0.0880591203484425	0.430684012362286	0.365841
protein_coding	UHMK1	ENSG00000152332.15	0.0326015921413918	0.747955638300198	0.929583877682901	0.0317114
protein_coding	UAP1	ENSG00000117143.13	0.0122457182344176	0.894828675438627	0.973417698700998	0.0117008
protein_coding	DDR2	ENSG00000162733.17	-0.344321893786121	0.0113264893089488	0.153841662367164	0.812926
protein_coding	RGS4	ENSG00000117152.13	0.0211937058044145	0.702763483612508	0.912021898593011	0.0399947
protein_coding	NUF2	ENSG00000143228.12	-0.0027873058377758	0.939613361177035	0.985444585563769	0.00636779
protein_coding	PBX1	ENSG00000185630.18	-0.567820641019309	0.00709555445644961	0.113392418332877	0.945416
protein_coding	MGST3	ENSG00000143198.12	-0.00182971791083569	0.951768145696162	0.98813543093451	0.00518353
protein_coding	ALDH9A1	ENSG00000143149.12	-0.108123516812186	0.28306695852966	0.697199300742997	0.156643
protein_coding	TMCO1	ENSG00000143183.16	0.0808088048680564	0.460205234399175	0.816809457553397	0.0878792
protein_coding	UCK2	ENSG00000143179.15	0.615272969339786	0.00990274959351682	0.141660460147633	0.848751
protein_coding	POGK	ENSG00000143157.11	-0.0155894632014379	0.863220272095033	0.967115640056464	0.0145216
protein_coding	POU2F1	ENSG00000143190.22	0.0384807753903476	0.681245055554816	0.906970733007075	0.0424067
protein_coding	CREG1	ENSG00000143162.8	0.130069264926833	0.222718222470702	0.632951485363368	0.19863
protein_coding	MPZL1	ENSG00000197965.11	0.610332014266531	0.000380554487749554	0.0168050655677231	1.77456
protein_coding	MPC2	ENSG00000143158.10	0.195846958715609	0.121094279211955	0.498400142944861	0.302422
protein_coding	DCAF6	ENSG00000143164.15	0.0423980545003422	0.690499757761515	0.908181048301872	0.0418276
protein_coding	GPR161	ENSG00000143147.14	-0.0665968413557744	0.438871675004342	0.801383535999739	0.0961596
protein_coding	TIPRL	ENSG00000143155.12	-0.105685208772253	0.354913047382276	0.752111083746167	0.123718
protein_coding	SFT2D2	ENSG00000213064.9	-0.109203104206894	0.328058867079422	0.733629169373931	0.134523
protein_coding	DPT	ENSG00000143196.4	-0.106483156613875	0.12444933028649	0.503011879706359	0.298422
protein_coding	ATP1B1	ENSG00000143153.12	0.154009836146894	0.00261675355562018	0.0619343783189228	1.20807
protein_coding	BLZF1	ENSG00000117475.13	-0.154219538191491	0.0898261162007893	0.433825370085551	0.362685
protein_coding	KIFAP3	ENSG00000075945.12	-0.0924781329270723	0.383871609356922	0.773087951250385	0.111771
protein_coding	GORAB	ENSG00000120370.12	-0.142738726042134	0.110219029400897	0.47801286032478	0.32056
protein_coding	PRRX1	ENSG00000116132.11	-0.184121337634471	0.135614561068258	0.522835385666832	0.281635
protein_coding	PRRC2C	ENSG00000117523.16	0.0720998790187313	0.49274057496753	0.829330561792415	0.0812723
protein_coding	VAMP4	ENSG00000117533.14	-0.0729925264993027	0.453794264639362	0.813040645446571	0.0898877
protein_coding	METTL13	ENSG00000010165.19	0.235029511776738	0.0507101682004818	0.333924467923565	0.476352
protein_coding	PIGC	ENSG00000135845.9	-0.0105806093771142	0.886577203573966	0.970839163030959	0.0128527
protein_coding	SUCO	ENSG00000094975.13	0.0687776499931653	0.502480902420597	0.833648204858236	0.0790172
protein_coding	PRDX6	ENSG00000117592.8	0.0950487815686963	0.394863101967577	0.779451486836036	0.108211
protein_coding	KLHL20	ENSG00000076321.10	-0.706635440169885	0.00168762159791176	0.0483590878574025	1.31552
protein_coding	RC3H1	ENSG00000135870.11	0.187002428346079	0.121582096099181	0.499722095522759	0.301271
protein_coding	RABGAP1L	ENSG00000152061.23	-0.0840998797911711	0.233970298967224	0.644667135904525	0.190664
protein_coding	CACYBP	ENSG00000116161.17	0.180137013017669	0.131636841766219	0.516434493813309	0.286985
protein_coding	MRPS14	ENSG00000120333.4	-0.017746247228696	0.848492365002175	0.961613403455581	0.0169995
protein_coding	COP1	ENSG00000143207.20	-0.499176589050979	0.0140878087598346	0.174392672943836	0.758472
protein_coding	RASAL2	ENSG00000075391.16	0.081028335313416	0.42454300591533	0.79328446792151	0.100571
protein_coding	RALGPS2	ENSG00000116191.17	0.188764490038504	0.0883466934888625	0.431398036956032	0.365122
protein_coding	FAM20B	ENSG00000116199.11	0.175728757721842	0.14812473511743	0.541013106181244	0.266792
protein_coding	TOR3A	ENSG00000186283.13	-0.0363594970568375	0.547471774042191	0.854437337633544	0.0683198
protein_coding	ABL2	ENSG00000143322.19	0.000377237903888066	0.974812169471018	0.992019307016903	0.00347988
protein_coding	SOAT1	ENSG00000057252.12	0.24399270394904	0.0705451692512362	0.393206403243143	0.405379
protein_coding	TOR1AIP2	ENSG00000169905.12	-0.0397895230080201	0.728268207632907	0.922478986830436	0.0350435
protein_coding	TOR1AIP1	ENSG00000143337.18	0.193996303232551	0.122232548396303	0.50034427441122	0.300731
protein_coding	CEP350	ENSG00000135837.15	0.00615468719928605	0.957737395629303	0.988888866760946	0.00485251
protein_coding	QSOX1	ENSG00000116260.16	-0.242384638153216	0.0273675679008699	0.244303650568215	0.61207
protein_coding	ACBD6	ENSG00000230124.7	0.00618039815961117	0.949021579818611	0.987858858111402	0.0053051
protein_coding	XPR1	ENSG00000143324.13	0.0414324167478977	0.637365451791669	0.89003324088415	0.0505938
protein_coding	KIAA1614	ENSG00000135835.11	-0.0972577508659129	0.273368068355682	0.687571903670999	0.162682
protein_coding	STX6	ENSG00000135823.13	0.0152300252330796	0.871616335074016	0.96891792270945	0.013713
protein_coding	MR1	ENSG00000153029.14	-0.158209546589116	0.102709652626983	0.461074941383618	0.336228
protein_coding	IER5	ENSG00000162783.10	0.00153813396946754	0.994179889448725	0.998860090366851	0.000495339
protein_coding	GLUL	ENSG00000135821.18	0.372636561453328	0.0225700185009493	0.2199494020439	0.657677
protein_coding	RNASEL	ENSG00000135828.11	-0.0173133373895623	0.823386795835764	0.950363461288475	0.0221103
protein_coding	DHX9	ENSG00000135829.16	0.4370187631747	0.00528402438971492	0.0956460731611566	1.01933
protein_coding	LAMC1	ENSG00000135862.5	-0.353462941316565	0.00190128065523367	0.0515715325504184	1.28759
protein_coding	SMG7	ENSG00000116698.21	0.432722115289739	0.019823676823549	0.206919790160378	0.684198
protein_coding	ARPC5	ENSG00000162704.15	0.0597207262209217	0.578583534855987	0.867136249892768	0.0619127
protein_coding	RGL1	ENSG00000143344.15	0.115127859490754	0.241191103698021	0.652530631464561	0.185399
protein_coding	TSEN15	ENSG00000198860.12	-0.64247269897946	0.00764670994337978	0.119077641554403	0.92417
protein_coding	C1orf21	ENSG00000116667.13	-0.0332439168446719	0.705084357092561	0.913207015568697	0.0394308
protein_coding	EDEM3	ENSG00000116406.18	0.0766316056819746	0.486717162036555	0.82714514262013	0.0824183
protein_coding	FAM129A	ENSG00000135842.16	-1.5393178024283	1.15898306967259e-09	8.14943403067474e-07	6.08887
protein_coding	RNF2	ENSG00000121481.10	0.00880667537343031	0.919477202521851	0.979056935152702	0.00919205
protein_coding	TRMT1L	ENSG00000121486.11	-0.0459893993565658	0.65689705097227	0.897513334744053	0.0469591
protein_coding	IVNS1ABP	ENSG00000116679.15	-0.000307841326959824	0.982323529200203	0.994622844341526	0.00234157
protein_coding	TPR	ENSG00000047410.13	-0.131588732393933	0.249613001151951	0.66345227034107	0.17819
protein_coding	ODR4	ENSG00000157181.15	-0.132339395799763	0.200633300989309	0.604678207828312	0.218476
protein_coding	PTGS2	ENSG00000073756.11	3.02062822244367	3.63867042246354e-05	0.0027263185517819	2.56442
protein_coding	PLA2G4A	ENSG00000116711.9	0.406782232291812	0.0128845156232732	0.16757326774688	0.775795
protein_coding	RGS2	ENSG00000116741.7	0.185666931646643	0.0306792179222903	0.261359488376193	0.582762
protein_coding	UCHL5	ENSG00000116750.13	0.0865521371099687	0.294137051683674	0.70771509414498	0.150142
protein_coding	TROVE2	ENSG00000116747.12	0.0164367711816905	0.866927995410433	0.967593260811571	0.0143072
protein_coding	GLRX2	ENSG00000023572.9	0.188706251271913	0.0755991409702069	0.405363261242354	0.392156
protein_coding	CDC73	ENSG00000134371.12	0.129383822159024	0.240367138140865	0.652180471874634	0.185632
protein_coding	CFH	ENSG00000000971.15	-0.104924890853826	0.326128800838977	0.733259479648598	0.134742
protein_coding	ASPM	ENSG00000066279.17	-0.0811535567777783	0.0388781802919001	0.291538511934584	0.535304
protein_coding	ZBTB41	ENSG00000177888.7	-0.0620542107440803	0.500319474390577	0.832287591520339	0.0797266
protein_coding	NEK7	ENSG00000151414.14	0.129394191859855	0.234655099389544	0.645301523321247	0.190237
protein_coding	NR5A2	ENSG00000116833.13	0.0640424673046605	0.352779326979788	0.751166044239982	0.124264
protein_coding	ZNF281	ENSG00000162702.7	0.145306942629235	0.188965837089554	0.594521076862249	0.225833
protein_coding	KIF14	ENSG00000118193.11	-0.0104942718197319	0.815012246626759	0.949204382384384	0.0226403
protein_coding	DDX59	ENSG00000118197.13	0.0191108462560154	0.782120036872956	0.938113011029483	0.0277448
protein_coding	CAMSAP2	ENSG00000118200.14	-0.110999075581581	0.328090059727716	0.733629169373931	0.134523
protein_coding	TMEM9	ENSG00000116857.16	0.0367982154012345	0.733510125372583	0.922957308031168	0.0348184
protein_coding	PHLDA3	ENSG00000174307.6	-0.149707389207355	0.200456460260349	0.604543880976527	0.218572
protein_coding	CSRP1	ENSG00000159176.13	0.209150166143088	0.101191822034132	0.458144846564638	0.338997
protein_coding	NAV1	ENSG00000134369.15	-0.0980181951099165	0.348658931146221	0.747154630976714	0.12659
protein_coding	IPO9	ENSG00000198700.9	-0.0472326843527186	0.659192306272484	0.89814551048278	0.0466533
protein_coding	SHISA4	ENSG00000198892.6	-0.0430388612127949	0.67710055739194	0.905692711437999	0.0430191
protein_coding	LMOD1	ENSG00000163431.12	-0.200351329919872	0.000444616669454884	0.018729221085194	1.72748
protein_coding	TIMM17A	ENSG00000134375.10	0.344676340811696	0.0328359162408942	0.269921861832746	0.568762
protein_coding	RNPEP	ENSG00000176393.10	-0.0430098811114932	0.683471522687046	0.90797123883788	0.0419279
protein_coding	ARL8A	ENSG00000143862.7	-0.0368687340496909	0.727070737789728	0.922180326645748	0.0351841
protein_coding	UBE2T	ENSG00000077152.10	0.00954442255620157	0.857333512087571	0.964894672838911	0.0155201
protein_coding	KDM5B	ENSG00000117139.17	0.000815571851393684	0.993804577279823	0.998860090366851	0.000495339
protein_coding	RABIF	ENSG00000183155.4	0.165210070243635	0.0722076978365622	0.396083393157174	0.402213
protein_coding	KLHL12	ENSG00000117153.15	-0.306276853347737	0.041234890484904	0.302753521222898	0.518911
protein_coding	ADIPOR1	ENSG00000159346.12	0.0926660380115271	0.33915337008537	0.739857003325211	0.130852
protein_coding	CYB5R1	ENSG00000159348.12	0.0541551008295666	0.574346825275092	0.865639625694907	0.0626629
protein_coding	TMEM183A	ENSG00000163444.11	-0.121485513624595	0.268909573795228	0.682257968240271	0.166051
protein_coding	BTG2	ENSG00000159388.5	-0.0292551526747326	0.661010979080088	0.898918974962023	0.0462795
protein_coding	FMOD	ENSG00000122176.11	-0.299284533792569	0.0316808310002327	0.26603652629881	0.575059
protein_coding	PRELP	ENSG00000188783.5	0.118438497782122	0.119237493531381	0.495882587975592	0.304621
protein_coding	ATP2B4	ENSG00000058668.14	-0.287718870926101	0.0172596468039098	0.191005364932856	0.718954
protein_coding	SNRPE	ENSG00000182004.12	0.109868272362279	0.327555619566307	0.733629169373931	0.134523
protein_coding	PPP1R15B	ENSG00000158615.8	0.00489846152462943	0.958056291647631	0.988888866760946	0.00485251
protein_coding	MDM4	ENSG00000198625.12	-0.791833073187708	0.00215244002961216	0.0562155837448136	1.25014
protein_coding	NFASC	ENSG00000163531.15	-0.153089665576749	0.172665508713207	0.576661070780689	0.239079
protein_coding	RBBP5	ENSG00000117222.13	-0.00802211661765368	0.955796408897502	0.988878706220619	0.00485697
protein_coding	DSTYK	ENSG00000133059.16	-0.13222595159374	0.254901727356309	0.66866761457111	0.17479
protein_coding	ELK4	ENSG00000158711.13	-0.021822405393494	0.811875669067307	0.948294849341203	0.0230566
protein_coding	NUCKS1	ENSG00000069275.12	-0.330868619182857	0.00587921986288201	0.101783993876145	0.992321
protein_coding	RAB29	ENSG00000117280.12	0.178600672078319	0.144227927565209	0.536090762806297	0.270762
protein_coding	SLC41A1	ENSG00000133065.10	0.311520069741769	0.0414426567475891	0.303265385240967	0.518177
protein_coding	RAB7B	ENSG00000276600.4	-0.0314455719386618	0.677551263582437	0.905692711437999	0.0430191
protein_coding	SRGAP2	ENSG00000266028.7	0.0596111015820287	0.519239746383898	0.844007623210129	0.0736536
protein_coding	EIF2D	ENSG00000143486.15	-0.429606363040847	0.0169403522515929	0.190199368353664	0.720791
protein_coding	MAPKAPK2	ENSG00000162889.10	0.812603709206213	6.52054281884247e-07	0.000108371421649162	3.96509
protein_coding	IL24	ENSG00000162892.15	0.0119814257253172	0.579560244832342	0.867916153016454	0.0615222
protein_coding	CD55	ENSG00000196352.15	0.147600327458239	0.207164014079715	0.615583426090718	0.210713
protein_coding	CD46	ENSG00000117335.19	0.111727941368443	0.318452024581372	0.727996748684055	0.137871
protein_coding	LAMB3	ENSG00000196878.14	0.0603449664220495	0.426336992690976	0.7939076442787	0.10023
protein_coding	G0S2	ENSG00000123689.5	-0.0110245462965282	0.855654557068071	0.964558481490264	0.0156714
protein_coding	UTP25	ENSG00000117597.17	0.0250157622206289	0.785360002455946	0.939354322951905	0.0271706
protein_coding	SYT14	ENSG00000143469.18	-0.0297012799444816	0.624358407755712	0.886210463978519	0.0524631
protein_coding	SERTAD4	ENSG00000082497.11	0.0723942902627064	0.261338574880173	0.6752583585488	0.17053
protein_coding	HHAT	ENSG00000054392.12	-0.0962645554935385	0.0773616892532977	0.410187471847096	0.387018
protein_coding	RCOR3	ENSG00000117625.13	0.00827850481539205	0.926700621709587	0.98089050290034	0.00837947
protein_coding	TRAF5	ENSG00000082512.14	-0.0234042962089465	0.719939129774506	0.919493379785666	0.0364514
protein_coding	SLC30A1	ENSG00000170385.9	0.118974121342205	0.232740346008739	0.644189239580981	0.190987
protein_coding	LPGAT1	ENSG00000123684.12	-0.135172949626524	0.215723385778443	0.623610441498579	0.205087
protein_coding	PPP2R5A	ENSG00000066027.11	0.016659523711422	0.852759992495727	0.963545005117854	0.016128
protein_coding	NENF	ENSG00000117691.9	-0.342868422203717	0.0194606113710556	0.204037435382977	0.69029
protein_coding	ATF3	ENSG00000162772.16	0.0731942049809447	0.17857265376149	0.580075560779596	0.236515
protein_coding	NSL1	ENSG00000117697.14	-0.0141495129529555	0.8603775851954	0.966062093879272	0.014995
protein_coding	ANGEL2	ENSG00000174606.13	0.0243293270074145	0.783828231722744	0.939099156764776	0.0272885
protein_coding	RPS6KC1	ENSG00000136643.11	-0.0621023773104307	0.524530748998012	0.844798155303065	0.073247
protein_coding	PTPN14	ENSG00000152104.11	-0.095120638203358	0.365016058686489	0.761060932449717	0.118581
protein_coding	CENPF	ENSG00000117724.12	-0.0611372601283799	0.23783915859832	0.64956311584919	0.187379
protein_coding	KCNK2	ENSG00000082482.13	0.114241781974595	0.176741286067237	0.578236254810528	0.237895
protein_coding	KCTD3	ENSG00000136636.12	-0.112933684388041	0.284398775045804	0.69862568613805	0.155755
protein_coding	GPATCH2	ENSG00000092978.10	0.266380977195004	0.0512786270937081	0.335052130281334	0.474888
protein_coding	RRP15	ENSG00000067533.5	0.132886811201611	0.182971800949763	0.587476372490967	0.23101
protein_coding	TGFB2	ENSG00000092969.11	0.882896193868055	0.00592442766754721	0.102179610017074	0.990636
protein_coding	LYPLAL1	ENSG00000143353.11	-0.138336578381442	0.0704553248365024	0.393206403243143	0.405379
protein_coding	EPRS	ENSG00000136628.17	-1.17298652832098	1.04321480446157e-07	2.38400663189581e-05	4.62269
protein_coding	BPNT1	ENSG00000162813.17	0.0226004310278035	0.788528191332601	0.939879540614331	0.0269278
protein_coding	IARS2	ENSG00000067704.9	0.0180633672231959	0.853432557903445	0.963882281911446	0.015976
protein_coding	RAB3GAP2	ENSG00000118873.15	-0.0100831440512531	0.919679680671197	0.979056935152702	0.00919205
protein_coding	HLX	ENSG00000136630.12	0.16486505802173	0.0557290775750043	0.352052175613762	0.453393
protein_coding	DUSP10	ENSG00000143507.17	0.0988196101742974	0.203216705217678	0.609250213970085	0.215204
protein_coding	MIA3	ENSG00000154305.16	-0.129859869799674	0.254386221308848	0.668483014176508	0.17491
protein_coding	AIDA	ENSG00000186063.12	-0.05497065280008	0.409181855763758	0.786633577356674	0.104228
protein_coding	BROX	ENSG00000162819.11	0.191289498479119	0.122074593857544	0.50034427441122	0.300731
protein_coding	DISP1	ENSG00000154309.8	-0.0648111189475527	0.305922477489993	0.717513594830154	0.14417
protein_coding	CAPN2	ENSG00000162909.17	0.127025395774828	0.234200577943591	0.644895358527514	0.190511
protein_coding	TP53BP2	ENSG00000143514.16	0.0597501756845583	0.479569590766804	0.823312441083618	0.0844353
protein_coding	FBXO28	ENSG00000143756.11	-0.0294470485953199	0.68425577194434	0.90797123883788	0.0419279
protein_coding	DEGS1	ENSG00000143753.12	0.279652374172032	0.0487648265925641	0.329216602572104	0.482518
protein_coding	NVL	ENSG00000143748.17	0.0128742435222307	0.886804357941187	0.970839163030959	0.0128527
protein_coding	CNIH4	ENSG00000143771.11	0.102285073956672	0.358970125033155	0.756070486849786	0.121438
protein_coding	WDR26	ENSG00000162923.15	0.416687138655546	0.00369511911744294	0.077225042275714	1.11224
protein_coding	CNIH3	ENSG00000143786.7	0.670508979681477	0.0057361245981911	0.0998741237182188	1.00055
protein_coding	LBR	ENSG00000143815.14	0.342914897939966	0.0278803242910235	0.2466626415906	0.607897
protein_coding	ENAH	ENSG00000154380.17	-0.0863987902811563	0.4371541880507	0.800808886776449	0.0964711
protein_coding	SRP9	ENSG00000143742.12	0.162219521898758	0.163764069202038	0.563253799403376	0.249296
protein_coding	EPHX1	ENSG00000143819.12	0.154346158123545	0.173597938699377	0.577459518795853	0.238478
protein_coding	TMEM63A	ENSG00000196187.11	0.322424822552375	0.0313369740937326	0.264742403133835	0.577176
protein_coding	PYCR2	ENSG00000143811.18	-0.0486778188853612	0.630451174174041	0.886923234647463	0.052114
protein_coding	SDE2	ENSG00000143751.9	0.0789792948874894	0.32880776989825	0.734162544306828	0.134208
protein_coding	ACBD3	ENSG00000182827.8	-0.305628786751211	0.0359788827128064	0.283057903635657	0.548125
protein_coding	PARP1	ENSG00000143799.12	-0.0300963519481551	0.760697642293333	0.933297874394923	0.0299797
protein_coding	PSEN2	ENSG00000143801.16	-0.0308109441038595	0.686069067569548	0.90797123883788	0.0419279
protein_coding	COQ8A	ENSG00000163050.16	-0.1517686172662	0.137527759254688	0.526102451205144	0.27893
protein_coding	CDC42BPA	ENSG00000143776.18	-0.120578442850899	0.28557130232154	0.69940436516312	0.155272
protein_coding	SNAP47	ENSG00000143740.14	0.0865080678836177	0.319249145125498	0.728479845403974	0.137582
protein_coding	JMJD4	ENSG00000081692.12	0.0855339168475881	0.250136454923712	0.663909207940438	0.177891
protein_coding	WNT9A	ENSG00000143816.7	-0.182230113536711	0.0881707451701072	0.430999348449171	0.365523
protein_coding	ARF1	ENSG00000143761.15	0.0579072836512436	0.518387747228446	0.84355762147461	0.0738852
protein_coding	C1orf35	ENSG00000143793.12	-0.131675606607907	0.222553033220822	0.632951485363368	0.19863
protein_coding	MRPL55	ENSG00000162910.18	-0.0286700359274466	0.773261342681956	0.936457595847345	0.0285119
protein_coding	GUK1	ENSG00000143774.16	-0.089285229754991	0.38835541271174	0.775351877248962	0.110501
protein_coding	TRIM11	ENSG00000154370.15	-0.0287191724571799	0.813649277460563	0.948790412714251	0.0228297
protein_coding	RNF187	ENSG00000168159.11	-0.237925763018922	0.058714532746855	0.362030310961238	0.441255
protein_coding	RHOU	ENSG00000116574.5	0.0426212031025096	0.480104693904162	0.823486511729616	0.0843435
protein_coding	RAB4A	ENSG00000168118.11	0.00424271170813983	0.952654520663224	0.98813543093451	0.00518353
protein_coding	CCSAP	ENSG00000154429.10	0.0212928364226072	0.722571833630734	0.920719205996537	0.0358728
protein_coding	NUP133	ENSG00000069248.11	0.107699599444244	0.232900667574121	0.644189239580981	0.190987
protein_coding	TAF5L	ENSG00000135801.9	0.0907136958113364	0.229012905151709	0.640773482091146	0.193295
protein_coding	GALNT2	ENSG00000143641.9	-0.116466136295687	0.283807292117288	0.697917687983184	0.156196
protein_coding	COG2	ENSG00000135775.13	-0.783684901141371	0.00474229988038174	0.0880291920882753	1.05537
protein_coding	C1orf198	ENSG00000119280.16	-0.021530766656933	0.829745450330537	0.953116290143045	0.0208541
protein_coding	FAM89A	ENSG00000182118.7	0.0695392312820205	0.319660983460878	0.728479845403974	0.137582
protein_coding	C1orf131	ENSG00000143633.12	-0.673086962562845	0.00782057902605262	0.120960935494327	0.917355
protein_coding	GNPAT	ENSG00000116906.12	0.229915202255289	0.0572359180730542	0.358351730894376	0.44569
protein_coding	EXOC8	ENSG00000116903.7	0.07508022255632	0.25261946294652	0.66634347444014	0.176302
protein_coding	SPRTN	ENSG00000010072.15	-0.0557317432243829	0.462602078391326	0.816943790177136	0.0878078
protein_coding	EGLN1	ENSG00000135766.8	0.220782756642117	0.0660361127255512	0.382532386834134	0.417332
protein_coding	TSNAX	ENSG00000116918.13	0.00233266062097635	0.983183042293995	0.994622844341526	0.00234157
protein_coding	SIPA1L2	ENSG00000116991.10	-0.136402357810762	0.196927275242946	0.602503534844134	0.22004
protein_coding	NTPCR	ENSG00000135778.11	-0.125444934717296	0.22685522768805	0.638184199506069	0.195054
protein_coding	PCNX2	ENSG00000135749.18	-1.08269153725774	0.000285884867594105	0.0139747249982765	1.85466
protein_coding	KCNK1	ENSG00000135750.14	0.15771456641218	0.0617543692155156	0.369294880508577	0.432627
protein_coding	COA6	ENSG00000168275.14	0.0713134212797567	0.38114471788043	0.771755543227981	0.11252
protein_coding	IRF2BP2	ENSG00000168264.10	-0.0611136182843926	0.553067544617348	0.857170299312848	0.0669329
protein_coding	TOMM20	ENSG00000173726.10	0.363916420024207	0.0176131117666117	0.193511363772352	0.713294
protein_coding	ARID4B	ENSG00000054267.21	0.0902421759199843	0.401762798282388	0.784020670731638	0.105672
protein_coding	GGPS1	ENSG00000152904.11	-0.166373557554064	0.126323683834124	0.506364729289718	0.295537
protein_coding	LYST	ENSG00000143669.13	0.0374958542012968	0.752944683243277	0.930749099768888	0.0311674
protein_coding	NID1	ENSG00000116962.14	-0.187222279817442	0.131872448831529	0.516915117825476	0.286581
protein_coding	GPR137B	ENSG00000077585.13	0.63984201018012	0.00918575490753841	0.133918637336218	0.873159
protein_coding	ERO1B	ENSG00000086619.13	0.0428719018150732	0.583627917001704	0.869644683542209	0.0606582
protein_coding	LGALS8	ENSG00000116977.18	0.374613429409385	0.01304147551274	0.168654629658896	0.773002
protein_coding	HEATR1	ENSG00000119285.10	-0.000259594839657414	0.995457303796413	0.998860090366851	0.000495339
protein_coding	MTR	ENSG00000116984.12	0.00923680626388922	0.938577966732685	0.985099732745472	0.0065198
protein_coding	FMN2	ENSG00000155816.19	0.0744990845615304	0.31899974378318	0.728479845403974	0.137582
protein_coding	GREM2	ENSG00000180875.4	-0.123378273999001	0.180112622914489	0.582799818074813	0.234481
protein_coding	FH	ENSG00000091483.6	0.328581458595958	0.0304035347358734	0.259980085145574	0.58506
protein_coding	OPN3	ENSG00000054277.13	0.163577411634443	0.12237689476835	0.50034427441122	0.300731
protein_coding	CHML	ENSG00000203668.2	0.0660406405193201	0.328170842749153	0.733629169373931	0.134523
protein_coding	CEP170	ENSG00000143702.15	-0.143794762423925	0.223921372382675	0.634293543523407	0.19771
protein_coding	SDCCAG8	ENSG00000054282.15	-0.0743562331037322	0.492202099885003	0.829330561792415	0.0812723
protein_coding	AKT3	ENSG00000117020.16	-0.0102095892511391	0.908762231687807	0.977617164464672	0.00983118
protein_coding	ADSS	ENSG00000035687.9	0.692573176283845	0.000694917297887626	0.0258221098373609	1.58801
protein_coding	DESI2	ENSG00000121644.18	0.112289929363018	0.319307991257993	0.728479845403974	0.137582
protein_coding	COX20	ENSG00000203667.9	0.66640737024497	0.0018631218432861	0.0511435338422769	1.29121
protein_coding	HNRNPU	ENSG00000153187.19	0.185368725556646	0.0698342537440975	0.392646411501502	0.405998
protein_coding	EFCAB2	ENSG00000203666.12	-0.106230506050647	0.179169856535752	0.581189374944396	0.235682
protein_coding	SMYD3	ENSG00000185420.18	-0.0724926861696629	0.461597891587546	0.816943790177136	0.0878078
protein_coding	CNST	ENSG00000162852.13	0.129643612092979	0.142336544254475	0.534112623575597	0.272367
protein_coding	SCCPDH	ENSG00000143653.9	0.0660573346835787	0.495149841294355	0.830090538554006	0.0808745
protein_coding	AHCTF1	ENSG00000153207.15	-0.0885981584080223	0.398060631185158	0.782057370286383	0.106761
protein_coding	ZNF496	ENSG00000162714.12	-0.0534257918086031	0.422719401549042	0.792694000973685	0.100894
protein_coding	SH3BP5L	ENSG00000175137.10	0.1963155535196	0.117224363085383	0.490860239561834	0.309042
protein_coding	SH3YL1	ENSG00000035115.21	-0.136381638684763	0.0903647051242212	0.433825370085551	0.362685
protein_coding	ACP1	ENSG00000143727.15	0.0885942736445741	0.397290895997871	0.781837692210235	0.106883
protein_coding	TMEM18	ENSG00000151353.14	-0.347893525066708	0.025202892334786	0.234191078484765	0.63043
protein_coding	PXDN	ENSG00000130508.10	-0.33886030781278	0.0141083513019971	0.174392672943836	0.758472
protein_coding	EIPR1	ENSG00000032389.12	0.00882810279959853	0.896000802566764	0.973997304823735	0.0114422
protein_coding	TRAPPC12	ENSG00000171853.15	0.212498002614172	0.101147437710359	0.458144846564638	0.338997
protein_coding	ADI1	ENSG00000182551.13	0.164501310368059	0.173004168546597	0.576743655975361	0.239017
protein_coding	RNASEH1	ENSG00000171865.9	6.85430966606823e-05	0.996185248119044	0.999051382287611	0.000412175
protein_coding	RPS7	ENSG00000171863.14	-0.0562563804177603	0.599608405294512	0.876028744473605	0.0574816
protein_coding	RNF144A	ENSG00000151692.14	0.0306569336550483	0.73660724029666	0.924145866531948	0.0342595
protein_coding	ID2	ENSG00000115738.9	1.15402464457561	0.00019149107663632	0.0103575143877669	1.98474
protein_coding	KIDINS220	ENSG00000134313.15	-0.513130302923223	0.000240366324321088	0.0123437560147138	1.90855
protein_coding	MBOAT2	ENSG00000143797.11	-0.0500063120524437	0.545055339816785	0.853783144889225	0.0686524
protein_coding	ASAP2	ENSG00000151693.10	0.0853416410792746	0.408104972576548	0.786633577356674	0.104228
protein_coding	ITGB1BP1	ENSG00000119185.12	-0.0596434118766261	0.572616941042389	0.864395116974619	0.0632877
protein_coding	CPSF3	ENSG00000119203.13	-0.00699546836599795	0.947722670210125	0.98747668168138	0.00547315
protein_coding	IAH1	ENSG00000134330.18	-0.0574078071347028	0.5814457668933	0.869010743833447	0.0609749
protein_coding	ADAM17	ENSG00000151694.13	-0.0734682125175336	0.485442802215256	0.82679945128557	0.0825998
protein_coding	YWHAQ	ENSG00000134308.13	-0.0147490177088789	0.890420663900507	0.971281060705792	0.0126551
protein_coding	TAF1B	ENSG00000115750.16	-0.00686365648446612	0.931455856115881	0.982586754259474	0.00762909
protein_coding	KLF11	ENSG00000172059.10	0.0231083509720228	0.761568973850727	0.933345152460604	0.0299577
protein_coding	RRM2	ENSG00000171848.14	0.0350668256623729	0.464948165665748	0.818049275684614	0.0872205
protein_coding	HPCAL1	ENSG00000115756.12	1.39447818707152	1.44245402561035e-08	4.88350824003861e-06	5.31127
protein_coding	ODC1	ENSG00000115758.12	1.45515696865504	0.00064320378919193	0.0246005265146587	1.60906
protein_coding	NOL10	ENSG00000115761.15	0.12187541180711	0.23983612824349	0.651508372749991	0.18608
protein_coding	PDIA6	ENSG00000143870.12	-0.118455390618631	0.232861070543995	0.644189239580981	0.190987
protein_coding	PQLC3	ENSG00000162976.12	-0.180543304207429	0.111928776777011	0.479897255402746	0.318852
protein_coding	ROCK2	ENSG00000134318.13	-0.0519000034928538	0.623881983265696	0.885681815348924	0.0527223
protein_coding	E2F6	ENSG00000169016.16	0.00590338945811246	0.923309702528796	0.97977443365485	0.0088739
protein_coding	LPIN1	ENSG00000134324.11	0.116356045059747	0.238887540367617	0.650289162150204	0.186893
protein_coding	TRIB2	ENSG00000071575.11	-0.0424778015949302	0.66493525768662	0.902207687474156	0.0446935
protein_coding	NBAS	ENSG00000151779.12	-0.129284339761145	0.248026416590771	0.661704376095111	0.179336
protein_coding	DDX1	ENSG00000079785.14	-0.0504874718980774	0.630468389691078	0.886923234647463	0.052114
protein_coding	SMC6	ENSG00000163029.15	-0.0375698383479038	0.660993891916275	0.898918974962023	0.0462795
protein_coding	RDH14	ENSG00000240857.1	-0.0316086573564844	0.732073535704654	0.92293355064936	0.0348296
protein_coding	OSR1	ENSG00000143867.6	0.0258488647692367	0.606200892131444	0.878055294060071	0.0564781
protein_coding	LAPTM4A	ENSG00000068697.6	-0.100404969330464	0.316766563443276	0.727088887172301	0.138412
protein_coding	SDC1	ENSG00000115884.10	-0.0213728498171732	0.825294375968483	0.950561772383591	0.0220197
protein_coding	PUM2	ENSG00000055917.15	-0.0394347093216444	0.697442313723209	0.910620306818831	0.0406627
protein_coding	RHOB	ENSG00000143878.9	-0.025789671959365	0.752914119179655	0.930749099768888	0.0311674
protein_coding	HS1BP3	ENSG00000118960.12	-0.0041704453036694	0.962947493423721	0.989939124030357	0.00439151
protein_coding	LDAH	ENSG00000118961.14	-0.0880902094564862	0.25627971203414	0.670478777247875	0.173615
protein_coding	ATAD2B	ENSG00000119778.14	-0.113595891346903	0.163062304324006	0.562048462981047	0.250226
protein_coding	UBXN2A	ENSG00000173960.13	-0.0457437692667334	0.629817294037229	0.886923234647463	0.052114
protein_coding	SF3B6	ENSG00000115128.6	0.243979546243399	0.0675062278144412	0.386154210545561	0.413239
protein_coding	TP53I3	ENSG00000115129.13	-0.0181129699983294	0.81102336791327	0.947947621372767	0.0232157
protein_coding	ITSN2	ENSG00000198399.14	-0.0178714821947446	0.838721914848953	0.957339850771555	0.0189339
protein_coding	NCOA1	ENSG00000084676.15	-0.150133370851999	0.159266567970862	0.557263215186013	0.25394
protein_coding	PTRHD1	ENSG00000184924.5	-0.00599280665672055	0.946365996351945	0.98722843585802	0.00558234
protein_coding	CENPO	ENSG00000138092.10	-0.010430797741095	0.868641005056561	0.967999313019881	0.014125
protein_coding	ADCY3	ENSG00000138031.14	-0.0730959746984342	0.442330425733238	0.803047154245785	0.095259
protein_coding	DNMT3A	ENSG00000119772.16	-0.042532718434622	0.629504613545003	0.886923234647463	0.052114
protein_coding	ASXL2	ENSG00000143970.16	0.0316312981868657	0.768823752104956	0.935026326977512	0.0291762
protein_coding	KIF3C	ENSG00000084731.14	-0.235031641789831	0.0570211456483008	0.357987838166976	0.446132
protein_coding	RAB10	ENSG00000084733.10	-0.00149410395640799	0.976032025413497	0.99227841306974	0.00336646
protein_coding	HADHA	ENSG00000084754.11	-0.0803769624368681	0.460032398960163	0.816809457553397	0.0878792
protein_coding	HADHB	ENSG00000138029.13	0.225825245878505	0.0879354634383463	0.430684012362286	0.365841
protein_coding	SELENOI	ENSG00000138018.17	0.000959756829830675	0.998291809252742	0.999069510126116	0.000404295
protein_coding	SLC35F6	ENSG00000213699.8	0.2220151718456	0.0688308152842425	0.390553992869808	0.408319
protein_coding	MAPRE3	ENSG00000084764.11	0.00799174771304827	0.915791735002954	0.97827363674005	0.00953965
protein_coding	TMEM214	ENSG00000119777.19	-0.0502448356720257	0.576833693864588	0.867042729982926	0.0619595
protein_coding	AGBL5	ENSG00000084693.15	0.0398569467378037	0.538017580659451	0.849330658900682	0.0709232
protein_coding	OST4	ENSG00000228474.5	-0.00226699810238853	0.98466477106587	0.995464898180598	0.00197405
protein_coding	EMILIN1	ENSG00000138080.13	-0.0121066994929009	0.899513002551793	0.9753794016994	0.0108264
protein_coding	PREB	ENSG00000138073.13	0.0426507143775085	0.606978402618433	0.878187650891912	0.0564127
protein_coding	SLC5A6	ENSG00000138074.14	0.100328568719491	0.268228963114858	0.681456629192029	0.166562
protein_coding	ATRAID	ENSG00000138085.16	-0.0164317845432992	0.867707817203498	0.967872746437728	0.0141817
protein_coding	CAD	ENSG00000084774.13	0.038682359355669	0.661211046906561	0.898918974962023	0.0462795
protein_coding	MPV17	ENSG00000115204.14	-0.107778004240386	0.329949209529172	0.735267119528562	0.133555
protein_coding	GTF3C2	ENSG00000115207.13	0.0877091989100516	0.354277935293052	0.752111083746167	0.123718
protein_coding	EIF2B4	ENSG00000115211.15	0.169175994090388	0.15103171754657	0.54525313194834	0.263402
protein_coding	SNX17	ENSG00000115234.10	-0.0354981038787409	0.722171571350542	0.920655958675503	0.0359026
protein_coding	ZNF513	ENSG00000163795.13	0.261077444456251	0.0219683773831793	0.218989026891649	0.659578
protein_coding	PPM1G	ENSG00000115241.10	0.144900090835159	0.210077135652978	0.617847964979994	0.209118
protein_coding	NRBP1	ENSG00000115216.13	-0.0543410361815178	0.610373891843953	0.880313623437295	0.0553626
protein_coding	FNDC4	ENSG00000115226.9	0.0453198232443715	0.648983056017324	0.893965357904514	0.0486793
protein_coding	ZNF512	ENSG00000243943.9	-0.00741247807804164	0.908881348318573	0.977617164464672	0.00983118
protein_coding	GPN1	ENSG00000198522.13	0.0741757268727331	0.466847819633491	0.818775118816144	0.0868354
protein_coding	SUPT7L	ENSG00000119760.15	0.0794047027625806	0.333708039396131	0.737277038001731	0.132369
protein_coding	SLC4A1AP	ENSG00000163798.13	-0.0538665137746027	0.606419765063674	0.878055294060071	0.0564781
protein_coding	MRPL33	ENSG00000243147.7	0.280964466513167	0.0504821630222011	0.333924467923565	0.476352
protein_coding	BABAM2	ENSG00000158019.20	0.194704143659926	0.100169498598295	0.457138984866206	0.339952
protein_coding	FOSL2	ENSG00000075426.11	-0.0195540417771707	0.85300793941089	0.963586946880245	0.0161091
protein_coding	PPP1CB	ENSG00000213639.9	-0.144364453997091	0.19223155548418	0.598090077835564	0.223233
protein_coding	WDR43	ENSG00000163811.11	-0.116341902011704	0.283649778639383	0.697917687983184	0.156196
protein_coding	CLIP4	ENSG00000115295.19	-0.142532666199517	0.206924349347732	0.615520819195449	0.210757
protein_coding	YPEL5	ENSG00000119801.12	0.263420006656272	0.0446634734176513	0.316242300937839	0.49998
protein_coding	LBH	ENSG00000213626.12	-0.0857433248311833	0.249762566416632	0.66345227034107	0.17819
protein_coding	GALNT14	ENSG00000158089.14	-0.0196595870742739	0.735232699556165	0.923308436137231	0.0346532
protein_coding	EHD3	ENSG00000013016.15	0.162060261570827	0.168581615255227	0.571895057202306	0.242684
protein_coding	DPY30	ENSG00000162961.13	0.0156206369340261	0.881192753475254	0.970839163030959	0.0128527
protein_coding	SPAST	ENSG00000021574.12	-0.178888520910825	0.113656540948281	0.484337040576828	0.314852
protein_coding	SLC30A6	ENSG00000152683.14	0.0559510127623071	0.510736548971349	0.839678033443367	0.0758872
protein_coding	YIPF4	ENSG00000119820.10	-0.0845171978964445	0.424101317647306	0.793107640060152	0.100668
protein_coding	BIRC6	ENSG00000115760.14	0.00684796498062202	0.949062082040732	0.987858858111402	0.0053051
protein_coding	LTBP1	ENSG00000049323.15	-0.327602051394053	0.0208917323159997	0.212426390545665	0.672792
protein_coding	FAM98A	ENSG00000119812.18	0.0110994347135253	0.911950723267723	0.977617164464672	0.00983118
protein_coding	CRIM1	ENSG00000150938.9	0.0107936931382621	0.920812060230623	0.979142392292007	0.00915415
protein_coding	FEZ2	ENSG00000171055.14	-0.0602771009870835	0.559976276216026	0.859053754618295	0.0659797
protein_coding	VIT	ENSG00000205221.12	-0.0965501434378139	0.119080386153323	0.495680241269366	0.304798
protein_coding	STRN	ENSG00000115808.11	0.0590547475796695	0.518775591060145	0.843945128649366	0.0736858
protein_coding	GPATCH11	ENSG00000152133.14	-0.0248872765050081	0.808304779704804	0.947947621372767	0.0232157
protein_coding	EIF2AK2	ENSG00000055332.17	-0.126016653338745	0.233835530159966	0.644667135904525	0.190664
protein_coding	CEBPZOS	ENSG00000218739.9	-0.0428569808358775	0.658269455463998	0.897737392493667	0.0468507
protein_coding	CEBPZ	ENSG00000115816.14	0.0618095830185469	0.550661446410684	0.856407484450404	0.0673195
protein_coding	PRKD3	ENSG00000115825.9	-0.113698784337417	0.310734756676323	0.721533995226314	0.141743
protein_coding	QPCT	ENSG00000115828.16	-0.0797519720825885	0.312897932239118	0.723876682861979	0.140335
protein_coding	CDC42EP3	ENSG00000163171.7	0.205513509743478	0.0862978779001803	0.427042946358431	0.369528
protein_coding	CYP1B1	ENSG00000138061.11	-0.134695662424836	0.233411924162753	0.64446430311813	0.190801
protein_coding	ATL2	ENSG00000119787.13	-0.0624766082913491	0.427858485935789	0.794538681519664	0.099885
protein_coding	HNRNPLL	ENSG00000143889.15	0.083000971035729	0.379573902414385	0.7716423262186	0.112584
protein_coding	GALM	ENSG00000143891.16	0.0245498448609239	0.762838996303832	0.93360707795064	0.0298359
protein_coding	SRSF7	ENSG00000115875.18	0.639970281043199	0.00112943204325488	0.0360983856901847	1.44251
protein_coding	GEMIN6	ENSG00000152147.10	-0.00758021840318894	0.925730962376778	0.980723885574198	0.00845325
protein_coding	MORN2	ENSG00000188010.13	0.000390218016706947	0.997408206465802	0.999069510126116	0.000404295
protein_coding	SOS1	ENSG00000115904.12	0.14714001318635	0.21007628110973	0.617847964979994	0.209118
protein_coding	MAP4K3	ENSG00000011566.14	-0.0477959168887366	0.572266057533107	0.864317338746323	0.0633268
protein_coding	SLC8A1	ENSG00000183023.18	-0.092414277228117	0.224403187732535	0.634871414132807	0.197314
protein_coding	PKDCC	ENSG00000162878.12	-0.0284951642491638	0.637884696357143	0.890218792833843	0.0505032
protein_coding	EML4	ENSG00000143924.18	-0.104405364171597	0.281814251631669	0.697088039182882	0.156712
protein_coding	COX7A2L	ENSG00000115944.14	-0.00600630992926209	0.960412333755941	0.989721348831095	0.00448706
protein_coding	MTA3	ENSG00000057935.13	-0.0688173118543558	0.4697245204044	0.820219279690306	0.08607
protein_coding	ZFP36L2	ENSG00000152518.7	-0.0169528973259523	0.917361209411369	0.978597130963861	0.00939606
protein_coding	THADA	ENSG00000115970.18	0.0169997126731202	0.839730721997749	0.957339850771555	0.0189339
protein_coding	DYNC2LI1	ENSG00000138036.18	-0.130347598181344	0.135955179477986	0.522835385666832	0.281635
protein_coding	LRPPRC	ENSG00000138095.18	-0.0175334120587574	0.83914003833255	0.957339850771555	0.0189339
protein_coding	PPM1B	ENSG00000138032.20	0.0308435592992544	0.697634176638472	0.910620306818831	0.0406627
protein_coding	PREPL	ENSG00000138078.15	0.010346262868787	0.924715515729167	0.98015126730987	0.00870689
protein_coding	SIX2	ENSG00000170577.7	0.0298865256092889	0.763566359151318	0.933997067978349	0.0296545
protein_coding	SRBD1	ENSG00000068784.12	0.019233485619494	0.760414037995805	0.933297874394923	0.0299797
protein_coding	PRKCE	ENSG00000171132.13	-0.158015602365854	0.128171973961159	0.508957434395723	0.293319
protein_coding	EPAS1	ENSG00000116016.13	0.412127403767033	0.0198521667181547	0.206919790160378	0.684198
protein_coding	RHOQ	ENSG00000119729.11	-0.0558030307077636	0.593445152263954	0.873539796593366	0.0587173
protein_coding	PIGF	ENSG00000151665.12	-0.158493355863904	0.0834586259530848	0.422601014319985	0.374069
protein_coding	CRIPT	ENSG00000119878.5	0.0986520989603009	0.324154214113988	0.731571020204163	0.135744
protein_coding	SOCS5	ENSG00000171150.8	0.151015337500426	0.183231053471793	0.58779740552157	0.230772
protein_coding	MCFD2	ENSG00000180398.12	0.134444004878404	0.245966440440802	0.659453265362254	0.180816
protein_coding	TTC7A	ENSG00000068724.15	-0.158109985642448	0.113309627094969	0.483549627112562	0.315559
protein_coding	CALM2	ENSG00000143933.16	-0.00185343102439769	0.965939990608077	0.99053819319592	0.00412877
protein_coding	MSH2	ENSG00000095002.14	-0.0679787787589847	0.382159953430025	0.771915549195007	0.11243
protein_coding	MSH6	ENSG00000116062.14	-0.0610985847508437	0.588735940151735	0.871938557240336	0.0595141
protein_coding	FBXO11	ENSG00000138081.20	-0.0688271663970364	0.51927566709701	0.844007623210129	0.0736536
protein_coding	PPP1R21	ENSG00000162869.15	-0.0735291705989235	0.378980100795345	0.771420947327603	0.112709
protein_coding	STON1	ENSG00000243244.6	-0.0895035916901279	0.367228708902252	0.763560889950084	0.117156
protein_coding	ERLEC1	ENSG00000068912.13	0.0366924178211451	0.740147971115897	0.925212640645484	0.0337584
protein_coding	PSME4	ENSG00000068878.14	0.0336980040516167	0.747511537115212	0.929583877682901	0.0317114
protein_coding	ACYP2	ENSG00000170634.12	0.0303055646855884	0.69123497863478	0.908494455744144	0.0416777
protein_coding	SPTBN1	ENSG00000115306.15	-0.316423251381574	0.0061311176316255	0.103978750038384	0.983055
protein_coding	RTN4	ENSG00000115310.17	-0.0391704923108967	0.69297750857106	0.908989035201629	0.0414414
protein_coding	RPS27A	ENSG00000143947.13	-0.0522738472402368	0.585872440262091	0.87014840146894	0.0604067
protein_coding	MTIF2	ENSG00000085760.14	-0.160025572610586	0.167324640900566	0.569227593030172	0.244714
protein_coding	CCDC88A	ENSG00000115355.16	-0.0393745261590052	0.698587865831223	0.910788983141152	0.0405822
protein_coding	CFAP36	ENSG00000163001.11	0.150271441315781	0.19132846471852	0.596160194049871	0.224637
protein_coding	PPP4R3B	ENSG00000275052.4	0.0562296817081117	0.594691662955844	0.873870440033204	0.058553
protein_coding	PNPT1	ENSG00000138035.14	0.0071600698937642	0.912616618535639	0.977652852484258	0.00981533
protein_coding	EFEMP1	ENSG00000115380.19	0.0818080205680725	0.388152498110842	0.775345225579611	0.110505
protein_coding	VRK2	ENSG00000028116.17	0.0490665768028099	0.561487453766302	0.85940718048724	0.065801
protein_coding	PEX13	ENSG00000162928.8	-0.0552644583876838	0.423201639433173	0.792694000973685	0.100894
protein_coding	KIAA1841	ENSG00000162929.13	-0.105096750637005	0.103907471040317	0.464004979374467	0.333477
protein_coding	USP34	ENSG00000115464.14	-0.0326349897564115	0.76769206167388	0.935026326977512	0.0291762
protein_coding	XPO1	ENSG00000082898.16	0.623005471027634	0.00227038992558387	0.0576489841937838	1.23921
protein_coding	FAM161A	ENSG00000170264.12	-0.105637826496848	0.122347040815889	0.50034427441122	0.300731
protein_coding	CCT4	ENSG00000115484.14	0.468575299508798	0.000510708334590179	0.0204906083006034	1.68845
protein_coding	COMMD1	ENSG00000173163.10	-0.0836242385540359	0.348060880285339	0.747154630976714	0.12659
protein_coding	B3GNT2	ENSG00000170340.10	0.228901007284643	0.0591129041426139	0.363627898228556	0.439343
protein_coding	EHBP1	ENSG00000115504.14	-0.168943244724682	0.158508641220175	0.55704011956479	0.254114
protein_coding	MDH1	ENSG00000014641.17	0.601049977524773	0.00126531282622578	0.0392075408289147	1.40663
protein_coding	UGP2	ENSG00000169764.15	-0.170827079186791	0.161914286067724	0.560598624130007	0.251348
protein_coding	VPS54	ENSG00000143952.19	0.0468643401524038	0.495452751677195	0.830090538554006	0.0808745
protein_coding	AFTPH	ENSG00000119844.15	-0.194576537554615	0.104283916346188	0.464545992271284	0.332971
protein_coding	SERTAD2	ENSG00000179833.4	0.0559140128214715	0.58883809808772	0.871938557240336	0.0595141
protein_coding	SLC1A4	ENSG00000115902.10	-0.361075943690443	0.0183027167715407	0.198347495466149	0.702573
protein_coding	CEP68	ENSG00000011523.13	-0.879123959875339	0.00071044017452672	0.0261860227231804	1.58193
protein_coding	RAB1A	ENSG00000138069.17	0.147459465296878	0.175140333428797	0.578184127967251	0.237934
protein_coding	ACTR2	ENSG00000138071.13	-0.0139163474728894	0.908848861009562	0.977617164464672	0.00983118
protein_coding	SPRED2	ENSG00000198369.9	-0.0541450341989352	0.413661850915803	0.789952659976537	0.102399
protein_coding	ETAA1	ENSG00000143971.8	0.0729448466489063	0.20086581632619	0.604780773069073	0.218402
protein_coding	WDR92	ENSG00000243667.6	0.0472343452800769	0.516224907895844	0.842573964841981	0.074392
protein_coding	PNO1	ENSG00000115946.7	0.0506937612698523	0.515910049805035	0.842573964841981	0.074392
protein_coding	PPP3R1	ENSG00000221823.10	0.0582392790680877	0.5827205810261	0.869231206129175	0.0608647
protein_coding	CNRIP1	ENSG00000119865.8	-0.119718848151336	0.296750902268212	0.709669680133111	0.148944
protein_coding	APLF	ENSG00000169621.9	-0.0505649550420618	0.504578368567795	0.835116941350391	0.0782527
protein_coding	ANTXR1	ENSG00000169604.19	0.0207789585923308	0.83341393460306	0.955048191967456	0.0199747
protein_coding	GFPT1	ENSG00000198380.12	-0.0618393815642917	0.515740450643905	0.842573964841981	0.074392
protein_coding	NFU1	ENSG00000169599.12	-0.278003539302197	0.0448389849313927	0.316993937554417	0.498949
protein_coding	AAK1	ENSG00000115977.18	-0.116395281701238	0.294271221467051	0.70771509414498	0.150142
protein_coding	ANXA4	ENSG00000196975.15	-0.0593153842481363	0.488741350155052	0.827940854826865	0.0820007
protein_coding	GMCL1	ENSG00000087338.4	0.0465203249437057	0.595260876706446	0.873870440033204	0.058553
protein_coding	SNRNP27	ENSG00000124380.10	0.017927540275948	0.875868484503162	0.969398573048472	0.0134976
protein_coding	MXD1	ENSG00000059728.10	-0.0116293584107595	0.841763461045908	0.958466713101371	0.018423
protein_coding	PCBP1	ENSG00000169564.6	-0.00908090384824095	0.932891746256287	0.983086595438354	0.00740823
protein_coding	TIA1	ENSG00000116001.15	0.0603432703849697	0.472126551767336	0.820242221646479	0.0860579
protein_coding	PCYOX1	ENSG00000116005.11	-0.157668647847068	0.176366545870825	0.578184127967251	0.237934
protein_coding	SNRPG	ENSG00000143977.13	0.208567119221146	0.0983069794783455	0.453392582952349	0.343526
protein_coding	FAM136A	ENSG00000035141.7	-0.0656957291564725	0.511450942220674	0.839952041473083	0.0757455
protein_coding	TEX261	ENSG00000144043.11	-0.16203990427387	0.134726796253038	0.522280595652682	0.282096
protein_coding	NAGK	ENSG00000124357.12	-0.195608680999626	0.123172527166945	0.500631423225007	0.300482
protein_coding	MPHOSPH10	ENSG00000124383.8	-0.019676427248357	0.813494323934662	0.948790412714251	0.0228297
protein_coding	ZNF638	ENSG00000075292.18	-0.0279246652193719	0.791759101073405	0.94082732484022	0.0264901
protein_coding	CYP26B1	ENSG00000003137.8	0.0562782864012542	0.417877587299624	0.791091744424184	0.101773
protein_coding	EXOC6B	ENSG00000144036.15	-0.069998500886002	0.468719828758167	0.819658646981276	0.086367
protein_coding	SPR	ENSG00000116096.5	0.153203044993671	0.135995680984137	0.522835385666832	0.281635
protein_coding	SFXN5	ENSG00000144040.12	-0.0144526040588244	0.819692568743844	0.949961946591536	0.0222938
protein_coding	RAB11FIP5	ENSG00000135631.16	0.0516827050059248	0.623821015940134	0.885681815348924	0.0527223
protein_coding	CCT7	ENSG00000135624.15	0.150300405987749	0.201439350365293	0.605908885057302	0.217593
protein_coding	ALMS1	ENSG00000116127.17	-0.162278846680996	0.0583594636235623	0.361915778143136	0.441392
protein_coding	TPRKB	ENSG00000144034.14	-0.162577832551005	0.134860911983088	0.522578887849686	0.281848
protein_coding	DUSP11	ENSG00000144048.10	0.023232037310801	0.780983624183154	0.9379716506695	0.0278103
protein_coding	STAMBP	ENSG00000124356.15	0.0518550723610552	0.625473942332177	0.886210463978519	0.0524631
protein_coding	DGUOK	ENSG00000114956.19	-0.0960950560219111	0.381504966581172	0.771755543227981	0.11252
protein_coding	TET3	ENSG00000187605.15	-0.0348733302478543	0.489848505523455	0.828613694891046	0.0816479
protein_coding	BOLA3	ENSG00000163170.11	0.0870112764191764	0.350918557842551	0.7489485260889	0.125548
protein_coding	MOB1A	ENSG00000114978.17	0.25991432174412	0.0582491714835464	0.361722606339061	0.441624
protein_coding	MTHFD2	ENSG00000065911.11	-1.88765948328342	1.71108706771556e-08	5.3934644434441e-06	5.26813
protein_coding	DCTN1	ENSG00000204843.12	0.0143825764340258	0.895065845930747	0.973474782979084	0.0116753
protein_coding	WDR54	ENSG00000005448.16	-0.0630037547754778	0.524006983064097	0.844787977458361	0.0732523
protein_coding	RTKN	ENSG00000114993.16	-0.0616748151269925	0.371680423250247	0.768324457017302	0.114455
protein_coding	MOGS	ENSG00000115275.12	-0.0415657841129096	0.688313223572635	0.907984349308184	0.0419216
protein_coding	AUP1	ENSG00000115307.16	0.518946458097266	0.00603214841595636	0.103405912678322	0.985455
protein_coding	HTRA2	ENSG00000115317.11	0.539977441283857	0.0111127095697433	0.151387895941913	0.819909
protein_coding	LOXL3	ENSG00000115318.11	-0.125506578988253	0.192983439828104	0.598706517835138	0.222786
protein_coding	DOK1	ENSG00000115325.13	-0.403901516230146	0.0188739339229213	0.201524427323062	0.695672
protein_coding	HK2	ENSG00000159399.9	0.125572948909676	0.209811848960506	0.617847964979994	0.209118
protein_coding	POLE4	ENSG00000115350.11	-0.0499624635433611	0.589874133873729	0.872025482824336	0.0594708
protein_coding	MRPL19	ENSG00000115364.13	0.229437091824809	0.0707114361437179	0.393206403243143	0.405379
protein_coding	SUCLG1	ENSG00000163541.11	-0.554260980787153	0.0064856807775071	0.107596384731747	0.968202
protein_coding	TMSB10	ENSG00000034510.5	-0.158084643422717	0.185578414301416	0.590864606453935	0.228512
protein_coding	KCMF1	ENSG00000176407.17	0.0899595839943455	0.393708675562314	0.77851243358393	0.108734
protein_coding	TCF7L1	ENSG00000152284.4	0.0547803231885487	0.593989520084568	0.873853062903911	0.0585616
protein_coding	TGOLN2	ENSG00000152291.13	-0.109169630195808	0.276514839658957	0.691187506527618	0.160404
protein_coding	RETSAT	ENSG00000042445.13	-0.227347000068486	0.0890744109203895	0.432770027505782	0.363743
protein_coding	ELMOD3	ENSG00000115459.17	-0.24407420000625	0.0347693281476779	0.27757766689775	0.556615
protein_coding	CAPG	ENSG00000042493.15	-0.191240555041705	0.123922423272312	0.502339188972153	0.299003
protein_coding	MAT2A	ENSG00000168906.12	-0.0734248520967403	0.390356615761215	0.776070147453552	0.110099
protein_coding	GGCX	ENSG00000115486.11	0.0455021715672137	0.615741464344496	0.882907402364072	0.0540848
protein_coding	VAMP5	ENSG00000168899.4	-0.0548951620537913	0.528063219301738	0.84618023866215	0.0725371
protein_coding	RNF181	ENSG00000168894.9	0.036609844944898	0.730133163537908	0.922611986678	0.0349809
protein_coding	TMEM150A	ENSG00000168890.13	-0.0634337509570548	0.523255919929808	0.844787977458361	0.0732523
protein_coding	USP39	ENSG00000168883.19	0.120389509056828	0.271357863491848	0.685026851747855	0.164292
protein_coding	C2orf68	ENSG00000168887.10	0.0213529776835166	0.783895135770937	0.939099156764776	0.0272885
protein_coding	ATOH8	ENSG00000168874.12	0.099971653340341	0.210006369617096	0.617847964979994	0.209118
protein_coding	ST3GAL5	ENSG00000115525.17	-0.00936230550249793	0.911278410728468	0.977617164464672	0.00983118
protein_coding	POLR1A	ENSG00000068654.15	0.0266695334211399	0.720800828923752	0.919660125183684	0.0363726
protein_coding	PTCD3	ENSG00000132300.18	-0.149692675853183	0.167959035650461	0.570748529695488	0.243555
protein_coding	IMMT	ENSG00000132305.20	0.0858188038718454	0.413350945198809	0.789697091680927	0.102539
protein_coding	MRPL35	ENSG00000132313.14	-0.24121659036691	0.0636164519736262	0.37480916699826	0.42619
protein_coding	KDM3A	ENSG00000115548.16	0.0845799956533841	0.385755971429232	0.774137285364349	0.111182
protein_coding	CHMP3	ENSG00000115561.15	-0.447042440245041	0.00142476302117586	0.0433060250529649	1.36345
protein_coding	RNF103	ENSG00000239305.6	0.0263313247639854	0.812335338617369	0.948468173496152	0.0229772
protein_coding	RMND5A	ENSG00000153561.12	0.0329907635602869	0.728015366332772	0.922478986830436	0.0350435
protein_coding	KRCC1	ENSG00000172086.7	-0.00555473371143628	0.973894561637284	0.991686553183292	0.00362558
protein_coding	THNSL2	ENSG00000144115.16	0.0717343376529057	0.480541524345624	0.823700245871209	0.0842308
protein_coding	EIF2AK3	ENSG00000172071.11	0.0699395366505015	0.391442332900723	0.776693228231545	0.10975
protein_coding	RPIA	ENSG00000153574.8	0.0890561569319442	0.196923837346057	0.602503534844134	0.22004
protein_coding	MRPS5	ENSG00000144029.11	0.0711300265304677	0.51380504611435	0.841248777813232	0.0750756
protein_coding	KCNIP3	ENSG00000115041.12	1.06339773263216	0.00463488728065767	0.0877155265928349	1.05692
protein_coding	ANKRD36C	ENSG00000174501.14	-0.131988770527209	0.150345398239544	0.544280112993137	0.264178
protein_coding	STARD7	ENSG00000084090.13	0.401194182787071	0.00310875364360637	0.0684749808583273	1.16447
protein_coding	TMEM127	ENSG00000135956.8	-0.0161866783008064	0.875228495112353	0.969394032297554	0.0134997
protein_coding	CIAO1	ENSG00000144021.2	0.501975729570191	0.0134917284056866	0.170814251186123	0.767476
protein_coding	SNRNP200	ENSG00000144028.14	-0.074279916209512	0.475528789077387	0.822120220302458	0.0850647
protein_coding	ARID5A	ENSG00000196843.15	0.203165196107061	0.0382921679214927	0.290179360015195	0.537333
protein_coding	KANSL3	ENSG00000114982.17	-0.129467097661363	0.221310510499972	0.631792434878278	0.199426
protein_coding	LMAN2L	ENSG00000114988.11	0.084881130212348	0.373981636666675	0.769427445593084	0.113832
protein_coding	SEMA4C	ENSG00000168758.10	0.0372421799446198	0.690802269219325	0.908448215067451	0.0416998
protein_coding	COX5B	ENSG00000135940.6	-0.042784568749791	0.683039313492248	0.907772952112917	0.0420228
protein_coding	ACTR1B	ENSG00000115073.7	-0.0251767301931993	0.803112478475447	0.946037521358771	0.0240916
protein_coding	TMEM131	ENSG00000075568.16	0.0172842951957	0.876829247455993	0.969555999579595	0.0134271
protein_coding	INPP4A	ENSG00000040933.15	-0.0108937192371633	0.891431424671788	0.971379673114686	0.012611
protein_coding	COA5	ENSG00000183513.8	-0.048779470555546	0.460238504834432	0.816809457553397	0.0878792
protein_coding	UNC50	ENSG00000115446.11	0.599763702235756	0.00670512921392814	0.109737316659523	0.959646
protein_coding	MITD1	ENSG00000158411.11	-0.0170180326509172	0.856555401217523	0.964798820181683	0.0155632
protein_coding	MRPL30	ENSG00000185414.19	0.121851277564936	0.24760661016621	0.66122466360775	0.179651
protein_coding	TXNDC9	ENSG00000115514.11	0.101328185400703	0.241516747336809	0.652973850164382	0.185104
protein_coding	EIF5B	ENSG00000158417.10	0.155148314717083	0.159251192951581	0.557263215186013	0.25394
protein_coding	REV1	ENSG00000135945.9	0.00687502346602699	0.919108262906155	0.979056935152702	0.00919205
protein_coding	AFF3	ENSG00000144218.18	-2.14962860993754	0.000279609330867935	0.013743221371417	1.86191
protein_coding	NPAS2	ENSG00000170485.16	0.466577933291382	0.0149807190311239	0.179566387709092	0.745775
protein_coding	RPL31	ENSG00000071082.10	-0.196457296387661	0.0788128495243201	0.414070368216449	0.382926
protein_coding	TBC1D8	ENSG00000204634.12	0.0643994119808467	0.426787240344113	0.7939076442787	0.10023
protein_coding	CNOT11	ENSG00000158435.7	0.117905454604848	0.300692838342028	0.712208658134227	0.147393
protein_coding	RNF149	ENSG00000163162.8	-0.0194359678389185	0.846863885066871	0.961235830086127	0.01717
protein_coding	MAP4K4	ENSG00000071054.16	0.126042165542436	0.221983568358609	0.63233150463261	0.199055
protein_coding	IL1R1	ENSG00000115594.11	1.70641392964755	7.88982069041113e-09	3.13568917091514e-06	5.50367
protein_coding	MRPS9	ENSG00000135972.8	-0.0116575908350538	0.884322032118988	0.970839163030959	0.0128527
protein_coding	TGFBRAP1	ENSG00000135966.12	-0.0231393215211175	0.815737505138552	0.949335700707669	0.0225802
protein_coding	C2orf49	ENSG00000135974.9	-0.0694234151408132	0.417593781779245	0.791091744424184	0.101773
protein_coding	FHL2	ENSG00000115641.18	-0.0138545367549094	0.883540093863847	0.970839163030959	0.0128527
protein_coding	NCK2	ENSG00000071051.13	-0.0824292026548751	0.404359474080662	0.785934499802536	0.104614
protein_coding	UXS1	ENSG00000115652.14	0.126442783874881	0.266094634443329	0.680193247608073	0.167368
protein_coding	GCC2	ENSG00000135968.20	-0.0584454695051062	0.592747762267903	0.873069872492773	0.058951
protein_coding	LIMS1	ENSG00000169756.16	-0.46389394493311	0.00407192012228626	0.0819855106559883	1.08626
protein_coding	RANBP2	ENSG00000153201.15	-0.0433551166459919	0.683941406484199	0.90797123883788	0.0419279
protein_coding	SH3RF3	ENSG00000172985.10	-0.189101177293948	0.118947079475202	0.49535091274844	0.305087
protein_coding	SEPT10	ENSG00000186522.14	0.045382691428157	0.674274404847124	0.905692711437999	0.0430191
protein_coding	SOWAHC	ENSG00000198142.4	-0.13348971765556	0.132876773420848	0.518427109290716	0.285312
protein_coding	MTLN	ENSG00000175701.10	-0.0720450527035485	0.480694922708597	0.823700245871209	0.0842308
protein_coding	BCL2L11	ENSG00000153094.22	0.150868245741258	0.0638070433346423	0.374911875841906	0.426071
protein_coding	TMEM87B	ENSG00000153214.10	0.345871251389286	0.0224281506700783	0.2199494020439	0.657677
protein_coding	ZC3H8	ENSG00000144161.12	-0.0647451059842152	0.323486217392321	0.730842193075435	0.136176
protein_coding	ZC3H6	ENSG00000188177.13	-0.290548330330531	0.0470910333778514	0.324140915743177	0.489266
protein_coding	TTL	ENSG00000114999.7	0.085620117946813	0.425611134214794	0.7939076442787	0.10023
protein_coding	CHCHD5	ENSG00000125611.15	-0.138978033627914	0.146705944508899	0.539653536722674	0.267885
protein_coding	SLC20A1	ENSG00000144136.10	0.0442845102700117	0.613325178621307	0.881926295072733	0.0545677
protein_coding	CKAP2L	ENSG00000169607.12	0.00269471140233713	0.962594553018188	0.989939124030357	0.00439151
protein_coding	IL1RN	ENSG00000136689.18	1.57176889806906	0.000329786943668655	0.0152251638993696	1.81744
protein_coding	PSD4	ENSG00000125637.15	0.15239037084762	0.0836482356955282	0.422601014319985	0.374069
protein_coding	RABL2A	ENSG00000144134.18	-0.125736030682598	0.13256039307769	0.518218917482879	0.285487
protein_coding	SLC35F5	ENSG00000115084.13	0.207430861468499	0.0584568945261083	0.362030310961238	0.441255
protein_coding	ACTR3	ENSG00000115091.11	0.107845325773076	0.337349656876591	0.739765797193724	0.130906
protein_coding	DDX18	ENSG00000088205.12	0.0386071558253063	0.709870189614417	0.914615212438873	0.0387616
protein_coding	CCDC93	ENSG00000125633.10	-0.178926435423355	0.147971324140056	0.541013106181244	0.266792
protein_coding	INSIG2	ENSG00000125629.14	0.0750632781123471	0.393765225917908	0.77851243358393	0.108734
protein_coding	EN1	ENSG00000163064.6	-0.0221071970814283	0.725919208311091	0.921674907932238	0.0354222
protein_coding	STEAP3	ENSG00000115107.19	0.164991987526417	0.0853975378468804	0.426053147297689	0.370536
protein_coding	DBI	ENSG00000155368.16	0.400038153580009	0.00650233289275338	0.107673066699556	0.967893
protein_coding	PTPN4	ENSG00000088179.8	0.0643276376759492	0.344446942817445	0.744150391522259	0.128339
protein_coding	RALB	ENSG00000144118.13	-0.0716628223513986	0.485183370355208	0.826583267555343	0.0827134
protein_coding	CLASP1	ENSG00000074054.18	0.0160492338798296	0.871210995428272	0.96891792270945	0.013713
protein_coding	NIFK	ENSG00000155438.11	0.079439314127152	0.394940497103014	0.779451486836036	0.108211
protein_coding	TSN	ENSG00000211460.11	-0.0113571286246128	0.904899362198232	0.977456116030005	0.00990273
protein_coding	GYPC	ENSG00000136732.15	-0.224594846986386	0.0677586320549095	0.386582552117441	0.412758
protein_coding	BIN1	ENSG00000136717.14	0.0652992304541753	0.555455318676851	0.857649711817512	0.0666901
protein_coding	ERCC3	ENSG00000163161.13	0.0727511329923445	0.472385911290578	0.820242221646479	0.0860579
protein_coding	MAP3K2	ENSG00000169967.16	-0.00483396630308278	0.954466528092665	0.988878706220619	0.00485697
protein_coding	IWS1	ENSG00000163166.14	-0.0336718857938634	0.751500345311148	0.930626567824992	0.0312246
protein_coding	WDR33	ENSG00000136709.11	-0.153444986807544	0.175822174207097	0.578184127967251	0.237934
protein_coding	POLR2D	ENSG00000144231.10	-0.0415693410743885	0.652064679082718	0.895376781056801	0.0479942
protein_coding	AMMECR1L	ENSG00000144233.9	-0.0267864214937443	0.779024223336827	0.937909767972386	0.0278389
protein_coding	SAP130	ENSG00000136715.18	-0.0469617022117561	0.589132538908773	0.871938557240336	0.0595141
protein_coding	UGGT1	ENSG00000136731.12	-0.292859506268523	0.0299508719291818	0.258040452690528	0.588312
protein_coding	HS6ST1	ENSG00000136720.6	0.125136398696086	0.0758477140291501	0.405927373501441	0.391552
protein_coding	SMPD4	ENSG00000136699.19	-0.0558482544254027	0.561555379128911	0.85940718048724	0.065801
protein_coding	MZT2B	ENSG00000152082.13	-0.0701005768325285	0.493690624982295	0.829589607906342	0.0811367
protein_coding	CCDC115	ENSG00000136710.9	-0.0361285687688963	0.676881894111203	0.905692711437999	0.0430191
protein_coding	IMP4	ENSG00000136718.9	0.127473743792949	0.225497006566909	0.636058733828392	0.196503
protein_coding	PTPN18	ENSG00000072135.12	-0.0261582903704263	0.715299590981933	0.916662492803287	0.0377905
protein_coding	FAM168B	ENSG00000152102.17	-0.205319497144326	0.0942258522168387	0.443363819334327	0.35324
protein_coding	PLEKHB2	ENSG00000115762.16	0.0985796226101952	0.343981071458086	0.744150391522259	0.128339
protein_coding	MZT2A	ENSG00000173272.15	-0.0189298138789184	0.846021180510531	0.96068946963558	0.017417
protein_coding	LYPD1	ENSG00000150551.10	0.0494810665314611	0.0811944160849994	0.419994228777606	0.376757
protein_coding	MGAT5	ENSG00000152127.8	1.10895806013309	1.75315492203854e-05	0.00155588244100527	2.80802
protein_coding	CCNT2	ENSG00000082258.12	0.0551379605051045	0.589186948394275	0.871938557240336	0.0595141
protein_coding	RAB3GAP1	ENSG00000115839.17	-0.234376932690669	0.0739064569034231	0.401781696723877	0.39601
protein_coding	R3HDM1	ENSG00000048991.16	-0.0423790503323817	0.602334067164913	0.876028744473605	0.0574816
protein_coding	UBXN4	ENSG00000144224.16	-0.181918587478432	0.120918577009842	0.498400142944861	0.302422
protein_coding	MCM6	ENSG00000076003.4	0.0438763118717563	0.559562403185317	0.858864918847282	0.0660751
protein_coding	DARS	ENSG00000115866.10	0.118476764489098	0.282728002201625	0.69717201729837	0.15666
protein_coding	HNMT	ENSG00000150540.13	-0.818694586374117	0.00393297281104246	0.0807894482376161	1.09265
protein_coding	SPOPL	ENSG00000144228.8	0.0994371472943738	0.214215897567368	0.621831540064562	0.206327
protein_coding	KYNU	ENSG00000115919.14	1.09817468499333	0.00160975119368327	0.0470119350206352	1.32779
protein_coding	GTDC1	ENSG00000121964.14	-0.0426842970368877	0.580039778228993	0.868349756434854	0.0613053
protein_coding	ZEB2	ENSG00000169554.19	-0.0597559238288286	0.559306484790732	0.858861501448828	0.0660769
protein_coding	ACVR2A	ENSG00000121989.14	-0.0417058507166303	0.528748823606085	0.846301957306482	0.0724747
protein_coding	ORC4	ENSG00000115947.13	0.00810112429096831	0.921823359123067	0.979243152323527	0.00910946
protein_coding	MBD5	ENSG00000204406.13	0.0103100027758655	0.917043000157749	0.978438003895606	0.00946669
protein_coding	EPC2	ENSG00000135999.11	-0.144170904216245	0.168609252725108	0.571895057202306	0.242684
protein_coding	MMADHC	ENSG00000168288.12	0.214471994633352	0.100477224768097	0.45774213264208	0.339379
protein_coding	RND3	ENSG00000115963.13	0.253293128854828	0.0445373280945183	0.315838414361514	0.500535
protein_coding	RBM43	ENSG00000184898.6	-0.731805457737636	0.00359485645958525	0.075541569878319	1.12181
protein_coding	NMI	ENSG00000123609.10	-0.181205682231855	0.0838688210950944	0.42289264361968	0.37377
protein_coding	TNFAIP6	ENSG00000123610.4	0.133932454916217	0.0610821892214348	0.367531018797569	0.434706
protein_coding	RIF1	ENSG00000080345.17	0.0210111719744979	0.844183336432217	0.959428058973878	0.0179876
protein_coding	STAM2	ENSG00000115145.9	-0.119475644838643	0.258564839143106	0.673757467105796	0.171496
protein_coding	FMNL2	ENSG00000157827.19	0.261553842312987	0.0564972479793057	0.356412245534046	0.448047
protein_coding	PRPF40A	ENSG00000196504.16	0.117393221117377	0.262884316056903	0.676763647101666	0.169563
protein_coding	NR4A2	ENSG00000153234.13	2.48487194349706	0.0018692558195639	0.051158285768364	1.29108
protein_coding	GPD2	ENSG00000115159.15	0.166521288230168	0.0884249123910132	0.431549452304459	0.364969
protein_coding	GALNT5	ENSG00000136542.8	-0.976687667480565	2.4849926174836e-06	0.000344171477521478	3.46323
protein_coding	ACVR1	ENSG00000115170.13	0.040072076925746	0.68734023814088	0.907984349308184	0.0419216
protein_coding	PKP4	ENSG00000144283.21	-0.127413596120337	0.265200016925718	0.679746957689917	0.167653
protein_coding	TANC1	ENSG00000115183.14	-0.184740265767468	0.0964658330356896	0.448521963265127	0.348216
protein_coding	BAZ2B	ENSG00000123636.17	-0.156912869555878	0.185765659791712	0.591117260951739	0.228326
protein_coding	MARCH7	ENSG00000136536.14	0.00853282953677904	0.936665876132806	0.984711072309371	0.00669118
protein_coding	CD302	ENSG00000241399.6	-0.0251891112318488	0.746047395119128	0.929103438526424	0.0319359
protein_coding	PLA2R1	ENSG00000153246.12	-0.18915044280237	0.0795278199165767	0.415407886775673	0.381525
protein_coding	RBMS1	ENSG00000153250.19	-0.097594156497387	0.338720129602446	0.739765797193724	0.130906
protein_coding	TANK	ENSG00000136560.13	0.123797848397845	0.266444412967476	0.680396370741098	0.167238
protein_coding	PSMD14	ENSG00000115233.11	0.564369831395455	0.00448263264260286	0.0866294820000691	1.06233
protein_coding	DPP4	ENSG00000197635.9	-0.140765958604265	0.200067231708316	0.604543880976527	0.218572
protein_coding	FAP	ENSG00000078098.13	-0.496992447425842	0.00457098843732792	0.0876759080011904	1.05712
protein_coding	SCN2A	ENSG00000136531.15	-0.113094546731736	0.0414339027411464	0.303265385240967	0.518177
protein_coding	SCN9A	ENSG00000169432.15	-0.103143467109976	0.280502003824083	0.696051919263408	0.157358
protein_coding	STK39	ENSG00000198648.10	0.159988551741398	0.111544726834812	0.479149599622657	0.319529
protein_coding	CERS6	ENSG00000172292.14	-0.030037722477141	0.756584651166995	0.932667232137261	0.0302733
protein_coding	KLHL41	ENSG00000239474.6	-0.0231128018589864	0.523783443118009	0.844787977458361	0.0732523
protein_coding	FASTKD1	ENSG00000138399.17	-0.111365966985621	0.214432739407562	0.62194822936971	0.206246
protein_coding	PPIG	ENSG00000138398.15	-0.21323136104394	0.0818104337586318	0.421734309083929	0.374961
protein_coding	SSB	ENSG00000138385.15	-0.0430974018550203	0.713475157414208	0.915658295073971	0.0382666
protein_coding	METTL5	ENSG00000138382.14	-0.0258347774942938	0.78013216066697	0.9379716506695	0.0278103
protein_coding	UBR3	ENSG00000144357.16	-0.118940208385082	0.210621317806532	0.618207420688285	0.208866
protein_coding	GORASP2	ENSG00000115806.12	-0.0125683043368098	0.91119011686681	0.977617164464672	0.00983118
protein_coding	TLK1	ENSG00000198586.13	-0.0337701361410633	0.751554124825976	0.930626567824992	0.0312246
protein_coding	METTL8	ENSG00000123600.19	-0.0509921380737578	0.572658229199516	0.864395116974619	0.0632877
protein_coding	CYBRD1	ENSG00000071967.11	0.123344670888986	0.273820277905739	0.687851822583507	0.162505
protein_coding	DYNC1I2	ENSG00000077380.15	-0.260705415389333	0.0525817767747423	0.339922221709985	0.46862
protein_coding	SLC25A12	ENSG00000115840.13	-0.0990098959283392	0.225518691208601	0.636058733828392	0.196503
protein_coding	HAT1	ENSG00000128708.12	0.134717860748518	0.160535425085033	0.559243262462761	0.252399
protein_coding	DLX1	ENSG00000144355.14	-0.0233898581705265	0.771858064518228	0.935625854364291	0.0288978
protein_coding	DLX2	ENSG00000115844.10	-0.100368332217563	0.205011831055254	0.612022582519946	0.213233
protein_coding	ITGA6	ENSG00000091409.14	0.026486608895203	0.684257468079215	0.90797123883788	0.0419279
protein_coding	PDK1	ENSG00000152256.13	0.607448160260817	0.0105376105093186	0.147273505896664	0.831875
protein_coding	MAP3K20	ENSG00000091436.16	0.176857937782585	0.136050345439327	0.522835385666832	0.281635
protein_coding	SP3	ENSG00000172845.14	0.0935445521480651	0.288709530828034	0.702821257336632	0.153155
protein_coding	OLA1	ENSG00000138430.15	-0.0424284685880561	0.672982517013808	0.905692711437999	0.0430191
protein_coding	CIR1	ENSG00000138433.15	-0.0587908696199926	0.586157850347746	0.87014840146894	0.0604067
protein_coding	SCRN3	ENSG00000144306.14	-0.0737711332704422	0.24936254233333	0.66345227034107	0.17819
protein_coding	GPR155	ENSG00000163328.13	0.032702215216618	0.559070928517096	0.858861501448828	0.0660769
protein_coding	WIPF1	ENSG00000115935.17	-0.585329343940762	0.000655492440484189	0.0249660683269416	1.60265
protein_coding	CHN1	ENSG00000128656.13	0.256312643667524	0.0605048125265271	0.366274497552969	0.436193
protein_coding	ATF2	ENSG00000115966.16	-0.0226523311428822	0.780958432504246	0.9379716506695	0.0278103
protein_coding	ATP5MC3	ENSG00000154518.9	0.0949164792401219	0.385451103218028	0.77392042988743	0.111304
protein_coding	LNPK	ENSG00000144320.13	-0.0416221287883312	0.677567608328873	0.905692711437999	0.0430191
protein_coding	MTX2	ENSG00000128654.13	-0.0333966534111916	0.673622206459101	0.905692711437999	0.0430191
protein_coding	HNRNPA3	ENSG00000170144.20	-0.0075255928271272	0.940381047836908	0.985556427227377	0.00631851
protein_coding	NFE2L2	ENSG00000116044.15	-0.696539035109948	6.43391924300763e-06	0.000744461465826997	3.12816
protein_coding	AGPS	ENSG00000018510.14	-0.00397496341040401	0.958434202906944	0.988888866760946	0.00485251
protein_coding	OSBPL6	ENSG00000079156.16	0.0734302780660298	0.24977378256387	0.66345227034107	0.17819
protein_coding	PRKRA	ENSG00000180228.12	0.00668891384848014	0.936376291787165	0.984654119920194	0.0067163
protein_coding	FKBP7	ENSG00000079150.17	-0.442372140161062	0.0146948909728285	0.178707885441967	0.747856
protein_coding	PLEKHA3	ENSG00000116095.10	0.143913498160384	0.20044515192317	0.604543880976527	0.218572
protein_coding	SESTD1	ENSG00000187231.13	-0.0743084207686495	0.489069214011898	0.827966513610832	0.0819872
protein_coding	CWC22	ENSG00000163510.13	-0.0442269237681717	0.668839937525999	0.904161037740078	0.0437542
protein_coding	UBE2E3	ENSG00000170035.15	0.121193414249817	0.283943375779291	0.697917687983184	0.156196
protein_coding	ITGA4	ENSG00000115232.13	0.0506592480643099	0.483401813155404	0.826093844466919	0.0829706
protein_coding	ITPRID2	ENSG00000138434.16	-0.147516228440872	0.166947903122827	0.568888834298221	0.244973
protein_coding	DNAJC10	ENSG00000077232.17	-0.0378929924295118	0.71942582832127	0.919372500585031	0.0365085
protein_coding	FRZB	ENSG00000162998.4	0.158569340988619	0.152849333260411	0.548794543892393	0.26059
protein_coding	NCKAP1	ENSG00000061676.14	0.301549680631998	0.0326139528796507	0.269551666612014	0.569358
protein_coding	ZNF804A	ENSG00000170396.7	0.913885507158287	0.00692040057813138	0.111765692022436	0.951691
protein_coding	ZC3H15	ENSG00000065548.17	-0.0453298402766162	0.667467958134021	0.903498386687856	0.0440726
protein_coding	ITGAV	ENSG00000138448.11	-0.0118416911014518	0.903626879574134	0.977174175581114	0.010028
protein_coding	FAM171B	ENSG00000144369.12	-0.0558358622960922	0.590317655367792	0.872025482824336	0.0594708
protein_coding	TFPI	ENSG00000003436.15	0.440864451169495	0.00796529620617544	0.122389659270161	0.912255
protein_coding	GULP1	ENSG00000144366.15	0.0145261855922815	0.886511723304883	0.970839163030959	0.0128527
protein_coding	COL3A1	ENSG00000168542.14	-0.928885994840585	0.000978903772293556	0.0327771405953677	1.48443
protein_coding	COL5A2	ENSG00000204262.12	-0.438206986080782	0.00585294800051873	0.101521437709187	0.993442
protein_coding	WDR75	ENSG00000115368.9	0.113114464664996	0.289348622522861	0.703814730835943	0.152542
protein_coding	SLC40A1	ENSG00000138449.10	0.0732999242959727	0.253965997580426	0.668058470182065	0.175186
protein_coding	ASNSD1	ENSG00000138381.9	0.156929096257884	0.175393710074696	0.578184127967251	0.237934
protein_coding	ORMDL1	ENSG00000128699.13	0.348786092544485	0.0308557174678437	0.262130216889925	0.581483
protein_coding	PMS1	ENSG00000064933.17	-0.230343919855837	0.0234758039786526	0.224468958335632	0.648844
protein_coding	HIBCH	ENSG00000198130.15	-0.0249774576533815	0.733776407347665	0.922957308031168	0.0348184
protein_coding	INPP1	ENSG00000151689.12	0.145801861995235	0.184887557375579	0.589775106174806	0.229314
protein_coding	MFSD6	ENSG00000151690.14	-0.265895582744598	0.0340554032251804	0.275555059716312	0.559792
protein_coding	NAB1	ENSG00000138386.16	0.00104705462790125	0.993663744083322	0.998860090366851	0.000495339
protein_coding	GLS	ENSG00000115419.12	1.00131297186602	0.000334021241178383	0.0153431566111136	1.81409
protein_coding	STAT1	ENSG00000115415.18	0.109923172461241	0.308461605663101	0.719481382333861	0.14298
protein_coding	MYO1B	ENSG00000128641.18	-0.16598883303046	0.17375674204025	0.577752055648821	0.238259
protein_coding	NABP1	ENSG00000173559.12	0.0789960359376889	0.299824660874421	0.711619301216509	0.147752
protein_coding	CAVIN2	ENSG00000168497.4	0.125141191468663	0.117862624773353	0.49308112267882	0.307082
protein_coding	SLC39A10	ENSG00000196950.13	0.00656720754000225	0.949391113655373	0.987975881934656	0.00525366
protein_coding	STK17B	ENSG00000081320.10	-0.17703693292084	0.127494418742558	0.507876422324738	0.294242
protein_coding	HECW2	ENSG00000138411.12	-0.169200581861844	0.0506575357130314	0.333924467923565	0.476352
protein_coding	GTF3C3	ENSG00000119041.10	0.0565935358936989	0.515833105554266	0.842573964841981	0.074392
protein_coding	PGAP1	ENSG00000197121.14	-0.0445002058486165	0.477061621592334	0.822921026780797	0.0846418
protein_coding	SF3B1	ENSG00000115524.15	0.135688017956832	0.232293747141138	0.643453679580951	0.191483
protein_coding	COQ10B	ENSG00000115520.8	0.0356123974842705	0.710020662357995	0.914615212438873	0.0387616
protein_coding	HSPD1	ENSG00000144381.16	0.03662141594643	0.752560330304184	0.930747392681713	0.0311682
protein_coding	HSPE1	ENSG00000115541.10	0.883771816601705	5.39681279120712e-06	0.000649108759531899	3.18768
protein_coding	MOB4	ENSG00000115540.14	0.103977903158407	0.310041315172948	0.721409751019945	0.141818
protein_coding	RFTN2	ENSG00000162944.10	0.0207415798727846	0.744858197144812	0.928427784466149	0.0322519
protein_coding	SATB2	ENSG00000119042.16	0.0500780861153594	0.561562092664947	0.85940718048724	0.065801
protein_coding	C2orf69	ENSG00000178074.5	0.0433952205359694	0.677588253298734	0.905692711437999	0.0430191
protein_coding	MAIP1	ENSG00000162972.10	0.0417608339314691	0.601678055553435	0.876028744473605	0.0574816
protein_coding	SPATS2L	ENSG00000196141.13	-0.486512623388493	0.00350416289074014	0.0749042913951549	1.12549
protein_coding	KCTD18	ENSG00000155729.12	-0.0453755599614661	0.472098226125985	0.820242221646479	0.0860579
protein_coding	SGO2	ENSG00000163535.17	-0.0445802830905947	0.537727654947917	0.849306254764357	0.0709357
protein_coding	BZW1	ENSG00000082153.17	0.780196246653508	0.000717372029399477	0.0262299908829625	1.5812
protein_coding	CLK1	ENSG00000013441.15	0.0742876124819636	0.452267099828497	0.811593788401314	0.0906613
protein_coding	PPIL3	ENSG00000240344.8	0.0866763248842426	0.274463427284181	0.688682456438292	0.161981
protein_coding	NIF3L1	ENSG00000196290.14	0.0910995302059304	0.276973027633123	0.69156253635465	0.160169
protein_coding	ORC2	ENSG00000115942.8	-0.0508543255260275	0.48422460122882	0.826138531760451	0.0829471
protein_coding	FAM126B	ENSG00000155744.9	0.0328170954657867	0.637153719549731	0.89003324088415	0.0505938
protein_coding	NDUFB3	ENSG00000119013.8	0.0720150709778326	0.482720864504183	0.825582421413851	0.0832396
protein_coding	CFLAR	ENSG00000003402.19	0.0447955802933046	0.662340248269517	0.899647582011651	0.0459276
protein_coding	CASP8	ENSG00000064012.21	0.0533142129386815	0.462847341427451	0.816943790177136	0.0878078
protein_coding	TRAK2	ENSG00000115993.12	-0.0714116911972645	0.51821803791189	0.84355762147461	0.0738852
protein_coding	STRADB	ENSG00000082146.12	0.19300033606093	0.0525192006973331	0.339922221709985	0.46862
protein_coding	TMEM237	ENSG00000155755.18	-0.257523908120691	0.0252248691718012	0.234191078484765	0.63043
protein_coding	ALS2	ENSG00000003393.14	-0.383396536197316	0.0163369516110821	0.187489965321312	0.727022
protein_coding	FZD7	ENSG00000155760.2	0.902290648895423	0.000109419581677278	0.00671046277956145	2.17325
protein_coding	SUMO1	ENSG00000116030.16	0.12587436562609	0.254619312005354	0.66866761457111	0.17479
protein_coding	NOP58	ENSG00000055044.10	0.0388227648342792	0.674650143881272	0.905692711437999	0.0430191
protein_coding	BMPR2	ENSG00000204217.13	-0.39542876889458	0.00633358232397848	0.106229864263279	0.973753
protein_coding	FAM117B	ENSG00000138439.11	-0.0669790843325091	0.28531926870019	0.69940436516312	0.155272
protein_coding	WDR12	ENSG00000138442.9	-0.213817677155587	0.0701628183979608	0.392989168490049	0.405619
protein_coding	NBEAL1	ENSG00000144426.18	-0.0718682967421893	0.446937504527682	0.807315329007884	0.0929568
protein_coding	CYP20A1	ENSG00000119004.15	-0.0244012630535487	0.788229041221773	0.939768053450923	0.0269793
protein_coding	ABI2	ENSG00000138443.15	-0.081113609515062	0.450097492812019	0.809590944863177	0.0917344
protein_coding	RAPH1	ENSG00000173166.17	0.118293055067423	0.188887125019747	0.594521076862249	0.225833
protein_coding	PARD3B	ENSG00000116117.17	-0.591438267225984	0.00901818990315686	0.132746012729077	0.876979
protein_coding	NRP2	ENSG00000118257.16	0.811984420443669	0.00425348801545049	0.0839148194361283	1.07616
protein_coding	INO80D	ENSG00000114933.15	-0.00232730551695826	0.978694018008371	0.993364647858597	0.0028913
protein_coding	NDUFS1	ENSG00000023228.13	0.0111278746014776	0.919437162263095	0.979056935152702	0.00919205
protein_coding	EEF1B2	ENSG00000114942.13	-0.0608144445576068	0.600172951146598	0.876028744473605	0.0574816
protein_coding	GPR1	ENSG00000183671.12	-1.83859495723622	0.00015104615009368	0.0085340712314044	2.06884
protein_coding	ZDBF2	ENSG00000204186.8	-0.0346130970674823	0.648673751509049	0.89394342869655	0.04869
protein_coding	ADAM23	ENSG00000114948.12	0.0570542362943806	0.406701551133514	0.786633577356674	0.104228
protein_coding	FASTKD2	ENSG00000118246.13	0.0480004499369077	0.539471912187533	0.849786791195286	0.07069
protein_coding	KLF7	ENSG00000118263.14	-0.0436465128384179	0.636347584901362	0.89003324088415	0.0505938
protein_coding	CREB1	ENSG00000118260.14	-0.0145192042205839	0.890010943098862	0.971205746394968	0.0126888
protein_coding	CCNYL1	ENSG00000163249.11	0.012699722931512	0.898139704601831	0.974931129291692	0.0110261
protein_coding	PLEKHM3	ENSG00000178385.14	0.0293700884853042	0.651339481665194	0.895275011364128	0.0480435
protein_coding	IDH1	ENSG00000138413.13	-0.049521452074178	0.646547352562187	0.892774473772196	0.0492582
protein_coding	PIKFYVE	ENSG00000115020.16	-0.123650111557447	0.260277887486271	0.674985974652359	0.170705
protein_coding	RPE	ENSG00000197713.14	0.0673996200473331	0.468374731713514	0.819658646981276	0.086367
protein_coding	KANSL1L	ENSG00000144445.16	-0.0837997650289203	0.254918776927323	0.66866761457111	0.17479
protein_coding	LANCL1	ENSG00000115365.11	-0.119670174498885	0.266471831008985	0.680396370741098	0.167238
protein_coding	SPAG16	ENSG00000144451.18	-0.11374521789296	0.272378445087609	0.686424221620474	0.163407
protein_coding	BARD1	ENSG00000138376.10	-0.0928104509386818	0.260173572341454	0.674985974652359	0.170705
protein_coding	ATIC	ENSG00000138363.14	0.014018356542868	0.890010522890369	0.971205746394968	0.0126888
protein_coding	FN1	ENSG00000115414.18	-0.847322997424774	1.58258603521866e-06	0.000237154408982521	3.62497
protein_coding	XRCC5	ENSG00000079246.15	0.113731006911901	0.233434121827385	0.64446430311813	0.190801
protein_coding	SMARCAL1	ENSG00000138375.12	0.0410196550019965	0.643557735825584	0.892409172205957	0.049436
protein_coding	RPL37A	ENSG00000197756.9	-0.0185311198457087	0.847248778917427	0.961414651117666	0.0170893
protein_coding	IGFBP2	ENSG00000115457.9	0.0247755250000554	0.817962552517293	0.949845186874017	0.0223472
protein_coding	IGFBP5	ENSG00000115461.4	0.0700177704030264	0.320165722544195	0.728536566440776	0.137549
protein_coding	TNS1	ENSG00000079308.18	-0.20634528875858	0.0960318391740069	0.447870939739591	0.348847
protein_coding	ARPC2	ENSG00000163466.15	-0.0366846895666815	0.696488853017552	0.910264640285324	0.0408323
protein_coding	AAMP	ENSG00000127837.9	0.153127650189734	0.196733590072744	0.602503534844134	0.22004
protein_coding	PNKD	ENSG00000127838.13	-0.186006861881049	0.126407024260549	0.506364729289718	0.295537
protein_coding	TMBIM1	ENSG00000135926.14	0.136657692851485	0.205594818616268	0.612962242978247	0.212566
protein_coding	CTDSP1	ENSG00000144579.7	-0.236230066908158	0.0592005543902365	0.363922170599295	0.438991
protein_coding	USP37	ENSG00000135913.10	0.0658847848160926	0.389306735308859	0.775731680391392	0.110288
protein_coding	CNOT9	ENSG00000144580.13	0.0493975939885042	0.630643413582588	0.887015147493221	0.052069
protein_coding	STK36	ENSG00000163482.11	-0.933083289330824	0.0030260145856029	0.0673685844673812	1.17154
protein_coding	TTLL4	ENSG00000135912.10	-0.0398899785447099	0.495729597414541	0.830090538554006	0.0808745
protein_coding	CYP27A1	ENSG00000135929.8	-0.060565856502947	0.510824805161204	0.839678033443367	0.0758872
protein_coding	CNPPD1	ENSG00000115649.15	-0.280390862277352	0.0512662192002418	0.335052130281334	0.474888
protein_coding	RETREG2	ENSG00000144567.10	0.101892658718427	0.362447804771115	0.759770661732565	0.119317
protein_coding	ZFAND2B	ENSG00000158552.12	-0.00880000300271115	0.91104345537914	0.977617164464672	0.00983118
protein_coding	ANKZF1	ENSG00000163516.13	-0.130717464428067	0.171632523460276	0.575888335232349	0.239662
protein_coding	STK16	ENSG00000115661.13	0.0596332143194182	0.574634629285734	0.865645211981031	0.0626601
protein_coding	TUBA4A	ENSG00000127824.13	0.0426019784402402	0.606790864520016	0.878055294060071	0.0564781
protein_coding	DNAJB2	ENSG00000135924.15	-0.050586525034538	0.620253167049442	0.884370607688921	0.0533657
protein_coding	DNPEP	ENSG00000123992.19	0.0859464582486779	0.426411150212347	0.7939076442787	0.10023
protein_coding	SPEG	ENSG00000072195.14	0.0271145563196633	0.677417396691565	0.905692711437999	0.0430191
protein_coding	GMPPA	ENSG00000144591.18	-0.077018610950023	0.438284863288026	0.800970930304632	0.0963832
protein_coding	CHPF	ENSG00000123989.13	0.075822189546086	0.489800141800321	0.828613694891046	0.0816479
protein_coding	OBSL1	ENSG00000124006.14	0.127101201317205	0.281852929142698	0.697088039182882	0.156712
protein_coding	STK11IP	ENSG00000144589.21	-0.0726979484552527	0.25319371875147	0.667261027123994	0.175704
protein_coding	EPHA4	ENSG00000116106.11	0.0520645963281335	0.420211889130097	0.791890203714531	0.101335
protein_coding	FARSB	ENSG00000116120.9	-0.0339121802257682	0.713644681578697	0.915697085108208	0.0382482
protein_coding	ACSL3	ENSG00000123983.13	0.0284357227875833	0.766278156140834	0.934560221459578	0.0293927
protein_coding	KCNE4	ENSG00000152049.6	0.195344845287254	0.0466901282064501	0.322932791684856	0.490888
protein_coding	SCG2	ENSG00000171951.4	0.148092505628184	0.0116835815173311	0.157058262720476	0.803939
protein_coding	WDFY1	ENSG00000085449.14	-0.144958776820633	0.175668250806141	0.578184127967251	0.237934
protein_coding	MRPL44	ENSG00000135900.3	-0.0385897407435128	0.623252779927204	0.885476167440872	0.0528231
protein_coding	SERPINE2	ENSG00000135919.12	0.747205312340194	3.44750505505389e-06	0.000470352891167874	3.32758
protein_coding	CUL3	ENSG00000036257.12	0.0246632786795416	0.816270402963253	0.949616524321816	0.0224517
protein_coding	DOCK10	ENSG00000135905.19	0.243371496657647	0.0506747721089336	0.333924467923565	0.476352
protein_coding	IRS1	ENSG00000169047.5	-0.461193573295233	0.00839539175802179	0.126428790873274	0.898154
protein_coding	RHBDD1	ENSG00000144468.16	-0.113713932287209	0.194628203954521	0.60122978718698	0.22096
protein_coding	MFF	ENSG00000168958.19	0.175415065867033	0.144709492471589	0.536971769406341	0.270049
protein_coding	AGFG1	ENSG00000173744.17	0.0930625328052358	0.402326331865709	0.784342836445637	0.105494
protein_coding	PID1	ENSG00000153823.18	-0.386830926504598	0.0239055947817562	0.226696616694981	0.644555
protein_coding	TRIP12	ENSG00000153827.13	0.289404301068968	0.0179306732209626	0.19553114859131	0.708784
protein_coding	SP110	ENSG00000135899.17	-0.213209571693571	0.0912169166184881	0.435411924182559	0.3611
protein_coding	SP140L	ENSG00000185404.16	0.0350168530812733	0.720478603323582	0.919493379785666	0.0364514
protein_coding	SP100	ENSG00000067066.16	-0.139774462080406	0.221574985593784	0.631857426109173	0.199381
protein_coding	CAB39	ENSG00000135932.10	0.0393249519320456	0.703600096888723	0.912284891582953	0.0398695
protein_coding	ITM2C	ENSG00000135916.15	0.118244464397979	0.294179240794252	0.70771509414498	0.150142
protein_coding	PSMD1	ENSG00000173692.12	0.222123870404937	0.0694767292595432	0.391558829330283	0.407203
protein_coding	ARMC9	ENSG00000135931.17	-0.0110306480417656	0.903155929431635	0.976896030166203	0.0101517
protein_coding	NCL	ENSG00000115053.15	-0.0762379227759416	0.455283477829049	0.813859394596521	0.0894506
protein_coding	PTMA	ENSG00000187514.16	-0.00887321863597448	0.924080339336085	0.980012125843607	0.00876855
protein_coding	PDE6D	ENSG00000156973.13	0.153845679840697	0.158562344503619	0.55704011956479	0.254114
protein_coding	COPS7B	ENSG00000144524.17	0.00291880541703152	0.969315110792368	0.990886762217964	0.00397597
protein_coding	DIS3L2	ENSG00000144535.19	-0.0292831978027877	0.665531802641563	0.90234740550972	0.0446262
protein_coding	EIF4E2	ENSG00000135930.13	-0.210661215257105	0.0896100719292777	0.433825370085551	0.362685
protein_coding	GIGYF2	ENSG00000204120.14	0.0778771145164607	0.458796857368801	0.816244078086455	0.08818
protein_coding	ATG16L1	ENSG00000085978.21	-0.0561282594413191	0.426729608703511	0.7939076442787	0.10023
protein_coding	DGKD	ENSG00000077044.10	-0.0292243884563591	0.72360441719623	0.920722157237018	0.0358714
protein_coding	USP40	ENSG00000085982.13	-0.362595431015377	0.0271059687225116	0.243813325996487	0.612943
protein_coding	HJURP	ENSG00000123485.11	0.0136979456617226	0.787502223378721	0.939440787880455	0.0271306
protein_coding	ARL4C	ENSG00000188042.7	0.29813232964193	0.0444022366438641	0.315369732060265	0.50118
protein_coding	SH3BP4	ENSG00000130147.15	-0.00301818129935961	0.977866969677391	0.992914560942146	0.00308812
protein_coding	AGAP1	ENSG00000157985.18	0.267481618052069	0.0370204932999938	0.286783329877325	0.542446
protein_coding	ACKR3	ENSG00000144476.5	0.143925173326818	0.0471934405019507	0.32435732302882	0.488976
protein_coding	COPS8	ENSG00000198612.10	-0.000844854877005163	0.954030602297476	0.988878706220619	0.00485697
protein_coding	COL6A3	ENSG00000163359.15	-1.38996353176509	6.37594278010356e-15	1.45706232382317e-11	10.8365
protein_coding	MLPH	ENSG00000115648.13	-0.029412768320608	0.633524818788426	0.888743150482659	0.0512237
protein_coding	LRRFIP1	ENSG00000124831.18	0.197609972579049	0.118504670875652	0.494001421852663	0.306272
protein_coding	UBE2F	ENSG00000184182.18	0.0603250314517668	0.522259531318147	0.844567473722553	0.0733656
protein_coding	ILKAP	ENSG00000132323.8	-0.110055743766363	0.233057517248143	0.644189239580981	0.190987
protein_coding	PER2	ENSG00000132326.11	-1.9114687105645	7.82630257013477e-05	0.00500281341213999	2.30079
protein_coding	TRAF3IP1	ENSG00000204104.11	-0.289929777324817	0.045861739241165	0.319772813427528	0.495158
protein_coding	ASB1	ENSG00000065802.11	0.00864151889558271	0.914271249450624	0.977833887250824	0.00973492
protein_coding	TWIST2	ENSG00000233608.3	0.368112906528848	0.0161414904413911	0.18700806606433	0.72814
protein_coding	HDAC4	ENSG00000068024.16	-0.0448742245112586	0.56516228675039	0.861024743864219	0.0649844
protein_coding	NDUFA10	ENSG00000130414.11	-0.165581446784266	0.168417938702239	0.571670396463856	0.242854
protein_coding	COPS9	ENSG00000172428.10	-0.102510546488314	0.34881040210563	0.747154630976714	0.12659
protein_coding	GPC1	ENSG00000063660.8	0.000309679426336884	0.995030977411091	0.998860090366851	0.000495339
protein_coding	RNPEPL1	ENSG00000142327.12	0.0149149989453508	0.839013404413326	0.957339850771555	0.0189339
protein_coding	SNED1	ENSG00000162804.13	-1.22948236853171	4.79423909211837e-05	0.00339722011946155	2.46888
protein_coding	MTERF4	ENSG00000122085.16	0.103224170270181	0.142215026167502	0.534095133195208	0.272381
protein_coding	PPP1R7	ENSG00000115685.14	0.000685672768939772	0.985415331780664	0.995841383587239	0.00180983
protein_coding	HDLBP	ENSG00000115677.16	-0.116395657958371	0.262902670596062	0.676763647101666	0.169563
protein_coding	SEPT2	ENSG00000168385.17	0.120332524904916	0.259046334323431	0.674387166794793	0.171091
protein_coding	FARP2	ENSG00000006607.13	-0.196650734304317	0.0834415072383772	0.422601014319985	0.374069
protein_coding	STK25	ENSG00000115694.14	-0.0520729564175777	0.626607402151557	0.886375757213073	0.0523821
protein_coding	BOK	ENSG00000176720.5	-0.0360537181974276	0.573171794297083	0.864581414466937	0.0631941
protein_coding	THAP4	ENSG00000176946.11	0.0400198496262555	0.690406267656298	0.908181048301872	0.0418276
protein_coding	ATG4B	ENSG00000168397.16	0.589797771383104	0.00210296579727427	0.055239110209437	1.25775
protein_coding	DTYMK	ENSG00000168393.12	-0.379183496536215	0.0247688424718378	0.231643361687689	0.63518
protein_coding	ING5	ENSG00000168395.15	0.0325576120231599	0.737272783610871	0.924345517252038	0.0341657
protein_coding	D2HGDH	ENSG00000180902.17	-0.302143695444069	0.0377734566989061	0.288774773563685	0.539441
protein_coding	CHL1	ENSG00000134121.9	-0.167125824066264	0.0658357468257695	0.382098134434514	0.417825
protein_coding	TRNT1	ENSG00000072756.16	-0.0201883854118286	0.790165065079427	0.940604096873426	0.0265931
protein_coding	CRBN	ENSG00000113851.14	0.0496720417753261	0.646463917300667	0.892774473772196	0.0492582
protein_coding	SUMF1	ENSG00000144455.13	-0.142368148939269	0.223517228998029	0.633565426719137	0.198209
protein_coding	ITPR1	ENSG00000150995.19	0.164540871456241	0.0515481889982215	0.33531039135506	0.474553
protein_coding	BHLHE40	ENSG00000134107.4	0.095451843962952	0.197821903938705	0.603166663511788	0.219563
protein_coding	ARL8B	ENSG00000134108.12	0.111603669837842	0.304188459888121	0.71621028985878	0.144959
protein_coding	EDEM1	ENSG00000134109.10	0.463798293997621	0.0156163847453603	0.182543955188413	0.738633
protein_coding	LMCD1	ENSG00000071282.11	0.0390745407073785	0.400004731724849	0.782294234637749	0.10663
protein_coding	OXTR	ENSG00000180914.10	-0.0242648970800178	0.626045446783926	0.886300721409399	0.0524189
protein_coding	SRGAP3	ENSG00000196220.15	-0.0794424137750361	0.272512143120085	0.686424221620474	0.163407
protein_coding	THUMPD3	ENSG00000134077.15	-0.169578720804075	0.0776357339707877	0.411163525044595	0.385985
protein_coding	SETD5	ENSG00000168137.15	0.045851433566552	0.6725556839344	0.905692711437999	0.0430191
protein_coding	MTMR14	ENSG00000163719.19	0.0362150121709587	0.668956465318728	0.904161037740078	0.0437542
protein_coding	BRPF1	ENSG00000156983.15	-0.0321954469857198	0.710802312122697	0.914777934055258	0.0386843
protein_coding	OGG1	ENSG00000114026.21	-0.042545121927783	0.559533212214691	0.858864918847282	0.0660751
protein_coding	CAMK1	ENSG00000134072.10	0.0695925183466866	0.484497385601268	0.826138531760451	0.0829471
protein_coding	TADA3	ENSG00000171148.13	0.0163855923586509	0.875401711076157	0.969394032297554	0.0134997
protein_coding	ARPC4	ENSG00000241553.12	0.185921739737792	0.106298944103451	0.468053298675167	0.329705
protein_coding	RPUSD3	ENSG00000156990.14	-0.00106189110918502	0.972147296833018	0.991668307149336	0.00363357
protein_coding	JAGN1	ENSG00000171135.14	0.15427783551447	0.197154572975753	0.602757381068783	0.219857
protein_coding	CRELD1	ENSG00000163703.17	-0.0902220643648005	0.280488191178849	0.696051919263408	0.157358
protein_coding	PRRT3	ENSG00000163704.11	0.00931556460321349	0.880274230825594	0.970839163030959	0.0128527
protein_coding	EMC3	ENSG00000125037.12	0.465282516151843	0.00381297960114652	0.0788562138780098	1.10316
protein_coding	FANCD2	ENSG00000144554.10	-0.0330322227132568	0.48448421433943	0.826138531760451	0.0829471
protein_coding	BRK1	ENSG00000254999.3	0.096359335274264	0.362594744183308	0.759770661732565	0.119317
protein_coding	VHL	ENSG00000134086.7	0.176091353944481	0.146699582307521	0.539653536722674	0.267885
protein_coding	TATDN2	ENSG00000157014.10	0.0640733319788281	0.551865879202281	0.856914102885988	0.0670627
protein_coding	SEC13	ENSG00000157020.17	0.115856012783091	0.303300937886307	0.715278337237872	0.145525
protein_coding	HRH1	ENSG00000196639.6	-0.00682526949429635	0.918477341396934	0.979056935152702	0.00919205
protein_coding	ATG7	ENSG00000197548.12	-0.0260397601311832	0.707007494940684	0.913851175233709	0.0391245
protein_coding	VGLL4	ENSG00000144560.14	0.330630609878401	0.0341393143345246	0.275555059716312	0.559792
protein_coding	TAMM41	ENSG00000144559.10	0.0231184327905208	0.690248336071265	0.908181048301872	0.0418276
protein_coding	PPARG	ENSG00000132170.20	0.142249433577883	0.0268299822934432	0.24238356995064	0.615497
protein_coding	MKRN2	ENSG00000075975.15	-0.0189552053953097	0.825049985774356	0.950561772383591	0.0220197
protein_coding	RAF1	ENSG00000132155.11	0.0464120256214385	0.651606600862352	0.895376781056801	0.0479942
protein_coding	RPL32	ENSG00000144713.12	-0.246507581084418	0.0170411642797999	0.190199368353664	0.720791
protein_coding	IQSEC1	ENSG00000144711.15	-0.10742712425154	0.327313752522559	0.733506989901622	0.134596
protein_coding	HDAC11	ENSG00000163517.14	-0.0400491447791232	0.568242873903619	0.862394409969759	0.0642941
protein_coding	FBLN2	ENSG00000163520.13	-0.264644260976783	0.0598586060185804	0.365865358253386	0.436679
protein_coding	CHCHD4	ENSG00000163528.12	-0.0897547375251562	0.333990716827446	0.737277038001731	0.132369
protein_coding	TMEM43	ENSG00000170876.7	-0.0724751351801676	0.498798775305451	0.831816336096208	0.0799726
protein_coding	XPC	ENSG00000154767.14	-0.240931266087514	0.0694100820030845	0.391558829330283	0.407203
protein_coding	LSM3	ENSG00000170860.3	0.0510949405678664	0.630046643108122	0.886923234647463	0.052114
protein_coding	SLC6A6	ENSG00000131389.17	0.191387694483748	0.115820134272443	0.488293445833833	0.311319
protein_coding	CCDC174	ENSG00000154781.15	0.128896709190578	0.249379713646998	0.66345227034107	0.17819
protein_coding	NR2C2	ENSG00000177463.15	-0.0481929409521716	0.591387524094765	0.872442359865174	0.0592633
protein_coding	MRPS25	ENSG00000131368.7	0.0473902238711684	0.59129018080556	0.872442359865174	0.0592633
protein_coding	RBSN	ENSG00000131381.12	0.00367177438095494	0.954668234224469	0.988878706220619	0.00485697
protein_coding	CAPN7	ENSG00000131375.9	-0.15862777993479	0.121096895031237	0.498400142944861	0.302422
protein_coding	SH3BP5	ENSG00000131370.15	-0.433219161664468	0.00896096183671128	0.132746012729077	0.876979
protein_coding	METTL6	ENSG00000206562.11	-0.0125556399002046	0.844336371406122	0.959456476711554	0.0179747
protein_coding	EAF1	ENSG00000144597.13	0.379413118497164	0.0260510136721666	0.237657001973328	0.624049
protein_coding	BTD	ENSG00000169814.13	0.0831922385523246	0.37460756836956	0.769675833325723	0.113692
protein_coding	ANKRD28	ENSG00000206560.11	0.0725819280326451	0.505377919910722	0.835532567535524	0.0780366
protein_coding	GALNT15	ENSG00000131386.18	0.407423577351368	0.0216834423392616	0.217242443307182	0.663055
protein_coding	DPH3	ENSG00000154813.9	-0.0807914924736022	0.430721680681397	0.796195900228154	0.0989801
protein_coding	RFTN1	ENSG00000131378.13	-0.05436763264745	0.580700948723633	0.868770437362149	0.061095
protein_coding	PLCL2	ENSG00000154822.17	-0.00778739568476269	0.92197838495166	0.979278238855988	0.0090939
protein_coding	TBC1D5	ENSG00000131374.14	-0.119141686633636	0.28213583815509	0.697088039182882	0.156712
protein_coding	SATB1	ENSG00000182568.16	0.0159108878836295	0.881860585567659	0.970839163030959	0.0128527
protein_coding	RAB5A	ENSG00000144566.10	0.059157280052673	0.578172402296547	0.867042729982926	0.0619595
protein_coding	ZNF385D	ENSG00000151789.11	0.078742882546597	0.431783512402044	0.796673109377279	0.0987198
protein_coding	UBE2E2	ENSG00000182247.9	-0.0254438202610796	0.788777708017453	0.940054371445572	0.026847
protein_coding	UBE2E1	ENSG00000170142.11	-0.215602672234622	0.0902751535237903	0.433825370085551	0.362685
protein_coding	NKIRAS1	ENSG00000197885.10	0.0939430284777997	0.279646895281424	0.695272902931032	0.157845
protein_coding	RPL15	ENSG00000174748.20	-0.141363849869523	0.109998142858049	0.477895923890413	0.320667
protein_coding	NR1D2	ENSG00000174738.12	-0.197787806645575	0.109518515218499	0.476491550505617	0.321945
protein_coding	THRB	ENSG00000151090.18	0.084882314175542	0.33228726944204	0.73688215270605	0.132602
protein_coding	TOP2B	ENSG00000077097.15	-0.264493517034298	0.0491339780617388	0.330149316761333	0.48129
protein_coding	NGLY1	ENSG00000151092.16	-0.0618927071924097	0.399030099986515	0.782057370286383	0.106761
protein_coding	SLC4A7	ENSG00000033867.16	-0.0588280710784398	0.579317251325705	0.867694411661194	0.0616332
protein_coding	CMC1	ENSG00000187118.13	0.119528356588797	0.245921332322225	0.659453265362254	0.180816
protein_coding	AZI2	ENSG00000163512.13	0.0163395896113342	0.872030697082081	0.96891792270945	0.013713
protein_coding	RBMS3	ENSG00000144642.21	-0.275437733581354	0.0527566775405991	0.340184628335917	0.468285
protein_coding	TGFBR2	ENSG00000163513.17	-0.0448590967145239	0.678488528063772	0.905824193435173	0.0429561
protein_coding	STT3B	ENSG00000163527.9	0.104237240362314	0.356117753226942	0.7531181700788	0.123137
protein_coding	OSBPL10	ENSG00000144645.13	-0.0328667623783064	0.598553181528227	0.875550732140845	0.0577187
protein_coding	GPD1L	ENSG00000152642.10	0.0337346591761154	0.671555444293044	0.905544817271384	0.0430901
protein_coding	CMTM7	ENSG00000153551.13	0.189746458544164	0.0600870372221096	0.366183565025024	0.436301
protein_coding	CMTM6	ENSG00000091317.7	0.199849835441002	0.0957994419499861	0.447015160216857	0.349678
protein_coding	DYNC1LI1	ENSG00000144635.8	0.949793000078265	4.81407104485766e-06	0.00059466788406816	3.22573
protein_coding	CNOT10	ENSG00000182973.18	-0.111417102862466	0.200421110862904	0.604543880976527	0.218572
protein_coding	GLB1	ENSG00000170266.15	-0.233406016194267	0.0661738798892996	0.382918803855044	0.416893
protein_coding	CRTAP	ENSG00000170275.14	-0.0414898831435647	0.678834315783608	0.905950717825842	0.0428954
protein_coding	UBP1	ENSG00000153560.11	0.0837496277636634	0.421338910240652	0.791890203714531	0.101335
protein_coding	CLASP2	ENSG00000163539.16	0.099079577542485	0.274811141754176	0.689365709872371	0.16155
protein_coding	PDCD6IP	ENSG00000170248.14	-0.0307458296214913	0.770142048601997	0.935075235489106	0.0291534
protein_coding	TRANK1	ENSG00000168016.14	-0.237569910097844	0.0434559564582895	0.311606203436328	0.506394
protein_coding	EPM2AIP1	ENSG00000178567.7	0.12120250116307	0.285924459005948	0.69940436516312	0.155272
protein_coding	MLH1	ENSG00000076242.14	-0.0937239298946791	0.146521789911887	0.539653536722674	0.267885
protein_coding	LRRFIP2	ENSG00000093167.17	0.280214112876157	0.0515870486814963	0.33531039135506	0.474553
protein_coding	GOLGA4	ENSG00000144674.16	0.0626824065623888	0.552923205985933	0.857170299312848	0.0669329
protein_coding	CTDSPL	ENSG00000144677.14	0.0647442918070804	0.554478548417288	0.857649711817512	0.0666901
protein_coding	PLCD1	ENSG00000187091.13	0.0619725201232184	0.511597960418282	0.840042564430307	0.0756987
protein_coding	ACAA1	ENSG00000060971.17	-0.0841026238534526	0.3220250222473	0.730409339666859	0.136434
protein_coding	MYD88	ENSG00000172936.13	-0.00265865197332434	0.974936444644013	0.992019307016903	0.00347988
protein_coding	OXSR1	ENSG00000172939.8	0.163572303527936	0.156347645621252	0.553943344427855	0.256535
protein_coding	ACVR2B	ENSG00000114739.13	7.48409381366728e-05	0.978915677404401	0.993369028325226	0.00288938
protein_coding	EXOG	ENSG00000157036.12	-0.0632356415603664	0.35219835885897	0.75062839783862	0.124575
protein_coding	WDR48	ENSG00000114742.13	-0.0716029880963422	0.471692344697939	0.820242221646479	0.0860579
protein_coding	GORASP1	ENSG00000114745.13	-0.0578312122938686	0.393349784372932	0.77851243358393	0.108734
protein_coding	CSRNP1	ENSG00000144655.14	0.931025100049966	0.00534822589714697	0.0965484467967983	1.01525
protein_coding	SLC25A38	ENSG00000144659.12	-0.0322635038443716	0.707507558627362	0.914109765853388	0.0390017
protein_coding	RPSA	ENSG00000168028.13	-0.184395529700088	0.143624910168313	0.535648838779498	0.27112
protein_coding	EIF1B	ENSG00000114784.3	0.13386533254912	0.237274257251031	0.649068197979037	0.18771
protein_coding	RPL14	ENSG00000188846.13	-0.408224796591582	0.00674329142316994	0.110072190891422	0.958322
protein_coding	ZNF621	ENSG00000172888.11	-0.169720669966364	0.098579876244799	0.454192867315377	0.34276
protein_coding	CTNNB1	ENSG00000168036.17	0.370342928353565	0.00606850104573321	0.103405912678322	0.985455
protein_coding	TRAK1	ENSG00000182606.14	-0.12170178547695	0.209353773246102	0.617847964979994	0.209118
protein_coding	SEC22C	ENSG00000093183.13	0.268601376445876	0.0603069715062894	0.366193727126542	0.436289
protein_coding	SS18L2	ENSG00000008324.11	0.0499530103284326	0.618929134279716	0.883728712347842	0.053681
protein_coding	NKTR	ENSG00000114857.17	-0.0248417519059004	0.813567878846755	0.948790412714251	0.0228297
protein_coding	ZBTB47	ENSG00000114853.13	-0.0206071188847223	0.784718365937891	0.93933410768759	0.0271799
protein_coding	HIGD1A	ENSG00000181061.13	-0.0145444044272932	0.889939852526584	0.971205746394968	0.0126888
protein_coding	POMGNT2	ENSG00000144647.5	-0.13514383766104	0.127566378476928	0.507876422324738	0.294242
protein_coding	ANO10	ENSG00000160746.12	-0.0621776221434973	0.562911265739233	0.859984554988664	0.0655093
protein_coding	ABHD5	ENSG00000011198.9	-0.0894835264778602	0.411938043082545	0.788591759542941	0.103148
protein_coding	TCAIM	ENSG00000179152.19	0.0473077769443548	0.600908368546096	0.876028744473605	0.0574816
protein_coding	ZNF445	ENSG00000185219.16	-0.121625248331177	0.209764857935905	0.617847964979994	0.209118
protein_coding	ZNF197	ENSG00000186448.14	-0.243024936340116	0.0360525396224948	0.283057903635657	0.548125
protein_coding	KIAA1143	ENSG00000163807.5	-0.0930406306805596	0.375971352055014	0.769834505876155	0.113603
protein_coding	KIF15	ENSG00000163808.16	-0.0634919660803339	0.12204874042414	0.50034427441122	0.300731
protein_coding	TMEM42	ENSG00000169964.7	-0.236588923005353	0.0372166729337368	0.287477083733414	0.541397
protein_coding	ZDHHC3	ENSG00000163812.13	0.0881669924349541	0.41488716932858	0.790170084533633	0.102279
protein_coding	EXOSC7	ENSG00000075914.12	-0.283052661334829	0.0491919231406777	0.330149316761333	0.48129
protein_coding	CDCP1	ENSG00000163814.7	0.701521779468973	0.00816406893515046	0.124115150960746	0.906175
protein_coding	TMEM158	ENSG00000249992.1	1.4671613059318	0.00108229618591797	0.0349585492419651	1.45645
protein_coding	SACM1L	ENSG00000211456.10	-0.0366001678321645	0.729194509120378	0.922478986830436	0.0350435
protein_coding	LZTFL1	ENSG00000163818.16	0.0395593311468418	0.657307142117826	0.897513334744053	0.0469591
protein_coding	FYCO1	ENSG00000163820.14	-0.0872077960613688	0.398499686646939	0.782057370286383	0.106761
protein_coding	CCR1	ENSG00000163823.3	-0.0494162913882208	0.34840819983785	0.747154630976714	0.12659
protein_coding	LRRC2	ENSG00000163827.12	-1.87042117702401	0.000217265351652478	0.011455574160548	1.94098
protein_coding	CCDC12	ENSG00000160799.11	-0.0288338422192514	0.749054179386416	0.929620126778057	0.0316945
protein_coding	SETD2	ENSG00000181555.20	0.184743063729739	0.134545749333442	0.522046482356142	0.282291
protein_coding	KLHL18	ENSG00000114648.11	-0.000105595385835259	0.995069409687598	0.998860090366851	0.000495339
protein_coding	PTPN23	ENSG00000076201.14	-0.0224418528051458	0.81225686067496	0.948468173496152	0.0229772
protein_coding	SCAP	ENSG00000114650.19	0.128684646819804	0.268717239964662	0.682257968240271	0.166051
protein_coding	ELP6	ENSG00000163832.15	-0.0348096987202008	0.639288950021305	0.890218792833843	0.0505032
protein_coding	SMARCC1	ENSG00000173473.10	-0.189345927354073	0.120603352959766	0.498303850500352	0.302506
protein_coding	DHX30	ENSG00000132153.14	0.0514591930787923	0.622112833797855	0.884681613837305	0.053213
protein_coding	MAP4	ENSG00000047849.21	-0.359385480982614	0.00480706100287269	0.0885914206194743	1.05261
protein_coding	NME6	ENSG00000172113.9	0.0354048564557011	0.660934965598198	0.898918974962023	0.0462795
protein_coding	PLXNB1	ENSG00000164050.12	-0.0364112723143252	0.630412307814122	0.886923234647463	0.052114
protein_coding	TMA7	ENSG00000232112.3	-0.158886782099998	0.153400165165986	0.54924829995389	0.260231
protein_coding	SHISA5	ENSG00000164054.15	-0.404633352998943	0.00665106400975364	0.109347798764673	0.96119
protein_coding	COL7A1	ENSG00000114270.17	-0.255749070189298	0.0536768832534927	0.343867740809075	0.463609
protein_coding	UQCRC1	ENSG00000010256.10	0.03990412637276	0.687763661526794	0.907984349308184	0.0419216
protein_coding	SLC26A6	ENSG00000225697.12	-0.0080145505014732	0.893913294305101	0.972537660466904	0.0120936
protein_coding	NCKIPSD	ENSG00000213672.7	-0.106967968251388	0.212059744727137	0.618913833509183	0.20837
protein_coding	IP6K2	ENSG00000068745.14	0.135055916830007	0.218767367008987	0.629248741922327	0.201178
protein_coding	PRKAR2A	ENSG00000114302.15	0.0827781988201836	0.432918763854468	0.797232706367999	0.0984149
protein_coding	SLC25A20	ENSG00000178537.9	0.0121321147330855	0.83864810102458	0.957339850771555	0.0189339
protein_coding	ARIH2	ENSG00000177479.19	0.0293383865586726	0.775309627846845	0.936828196714873	0.02834
protein_coding	P4HTM	ENSG00000178467.17	0.0799576444864532	0.392270439855798	0.77714436296529	0.109498
protein_coding	WDR6	ENSG00000178252.17	-0.00350298879501358	0.95149542519538	0.98813543093451	0.00518353
protein_coding	DALRD3	ENSG00000178149.16	0.0112821412236694	0.901094666050462	0.97616808987524	0.0104754
protein_coding	NDUFAF3	ENSG00000178057.14	-0.256817756518904	0.0632079017824474	0.373486380215483	0.427725
protein_coding	IMPDH2	ENSG00000178035.11	-0.867847440596206	0.000205600672000299	0.0109906183786827	1.95898
protein_coding	QRICH1	ENSG00000198218.10	-0.0243119471576186	0.803025970704688	0.946037521358771	0.0240916
protein_coding	QARS	ENSG00000172053.17	-0.0347379891447251	0.733021101895057	0.922957308031168	0.0348184
protein_coding	USP19	ENSG00000172046.18	0.0463722114086285	0.643861194221417	0.892423832657766	0.0494288
protein_coding	LAMB2	ENSG00000172037.13	-0.00792790143332772	0.940290052462556	0.985556427227377	0.00631851
protein_coding	CCDC71	ENSG00000177352.9	-0.0379285888260173	0.633338548977531	0.888743150482659	0.0512237
protein_coding	KLHDC8B	ENSG00000185909.14	-0.00477007843778339	0.943842335887798	0.986131305560677	0.00606525
protein_coding	C3orf62	ENSG00000188315.7	0.120073721798637	0.191209701988288	0.596160194049871	0.224637
protein_coding	USP4	ENSG00000114316.12	-0.0668692396165025	0.514779187762479	0.841782743967668	0.0748
protein_coding	RHOA	ENSG00000067560.10	-0.210721279399785	0.0180733156241019	0.19644254235424	0.706764
protein_coding	TCTA	ENSG00000145022.4	0.00467705859824853	0.961270646115898	0.989721348831095	0.00448706
protein_coding	DAG1	ENSG00000173402.11	0.0773524425729709	0.475374701753841	0.822120220302458	0.0850647
protein_coding	APEH	ENSG00000164062.12	-0.353777539284173	0.0212903757194223	0.214807201381058	0.667951
protein_coding	RNF123	ENSG00000164068.15	-0.0778498297252723	0.3948613249103	0.779451486836036	0.108211
protein_coding	GMPPB	ENSG00000173540.12	-0.0249879189073824	0.76448123998367	0.934116162904789	0.0295991
protein_coding	IP6K1	ENSG00000176095.11	0.0901592356234879	0.389675434888495	0.775870866982299	0.110211
protein_coding	RBM6	ENSG00000004534.14	0.0589871278384228	0.577756218366839	0.867042729982926	0.0619595
protein_coding	RBM5	ENSG00000003756.16	-0.134799593996844	0.22227645715631	0.632771440319472	0.198753
protein_coding	GNAI2	ENSG00000114353.16	-0.348206137191276	0.00520673403377279	0.0949995125802735	1.02228
protein_coding	SEMA3B	ENSG00000012171.19	0.0383182571182211	0.68684947002078	0.907984349308184	0.0419216
protein_coding	IFRD2	ENSG00000214706.10	0.0882248013165016	0.332758178423064	0.73688215270605	0.132602
protein_coding	NAA80	ENSG00000243477.5	0.000336407966251076	0.991408635536033	0.997849189323373	0.000935091
protein_coding	HYAL2	ENSG00000068001.13	0.104872158642218	0.333330835065131	0.737277038001731	0.132369
protein_coding	TUSC2	ENSG00000114383.9	0.291476927747372	0.0428922405483378	0.30920975619271	0.509747
protein_coding	RASSF1	ENSG00000068028.17	-0.0590173428586331	0.472389133057705	0.820242221646479	0.0860579
protein_coding	NPRL2	ENSG00000114388.12	0.0282154211107012	0.677807239402944	0.905692711437999	0.0430191
protein_coding	CYB561D2	ENSG00000114395.10	0.0718216927923471	0.34622054464904	0.745816818340934	0.127368
protein_coding	TMEM115	ENSG00000126062.3	0.0185512908991697	0.850611178003794	0.962674804307346	0.0165204
protein_coding	C3orf18	ENSG00000088543.14	-0.00823722875751873	0.920490033037771	0.979142392292007	0.00915415
protein_coding	HEMK1	ENSG00000114735.9	-0.113707022796308	0.037491833229318	0.287752180981692	0.540981
protein_coding	MAPKAPK3	ENSG00000114738.10	-0.113651226628024	0.273979676070755	0.687851822583507	0.162505
protein_coding	MANF	ENSG00000145050.16	0.200377455826834	0.114122708616279	0.48498171987978	0.314275
protein_coding	RBM15B	ENSG00000259956.1	-0.0470875087365634	0.658771273171531	0.898110098144812	0.0466704
protein_coding	DCAF1	ENSG00000145041.15	0.00923907606866027	0.91943891201095	0.979056935152702	0.00919205
protein_coding	RAD54L2	ENSG00000164080.13	-0.0351467118230462	0.728949967619029	0.922478986830436	0.0350435
protein_coding	TEX264	ENSG00000164081.12	0.00203831455003949	0.987020008288497	0.996174218368682	0.0016647
protein_coding	RRP9	ENSG00000114767.6	-0.0929557618308328	0.254400836594085	0.668483014176508	0.17491
protein_coding	PARP3	ENSG00000041880.14	0.0634713337000671	0.524166144820279	0.844798155303065	0.073247
protein_coding	PCBP4	ENSG00000090097.21	-0.254413483045538	0.0647931987582837	0.37869221857383	0.421714
protein_coding	ABHD14B	ENSG00000114779.19	-0.239013944701032	0.0499483143362763	0.333438761540651	0.476984
protein_coding	ABHD14A	ENSG00000248487.8	-0.0196711176927958	0.807644756931822	0.947947621372767	0.0232157
protein_coding	RPL29	ENSG00000162244.11	-0.0601550078765504	0.554987468024187	0.857649711817512	0.0666901
protein_coding	DUSP7	ENSG00000164086.9	0.142813701165325	0.0981648016390889	0.453392582952349	0.343526
protein_coding	POC1A	ENSG00000164087.7	-0.0609761771915064	0.207722170602202	0.616092179921412	0.210354
protein_coding	ALAS1	ENSG00000023330.14	0.840125716377516	0.00167765937525415	0.0483590878574025	1.31552
protein_coding	TWF2	ENSG00000247596.8	-0.0615824714295916	0.559262534570168	0.858861501448828	0.0660769
protein_coding	PPM1M	ENSG00000164088.17	-0.25862707405242	0.0537676443808897	0.344043075366049	0.463387
protein_coding	WDR82	ENSG00000164091.11	0.100788791567824	0.348855836332697	0.747154630976714	0.12659
protein_coding	BAP1	ENSG00000163930.9	0.38461569099845	0.0241684006870661	0.227816809588291	0.642414
protein_coding	NISCH	ENSG00000010322.15	-0.141800117450448	0.210019171654085	0.617847964979994	0.209118
protein_coding	NT5DC2	ENSG00000168268.10	-0.0283519185855342	0.773168276055062	0.936457595847345	0.0285119
protein_coding	SMIM4	ENSG00000168273.7	0.0786030425688468	0.45088967384275	0.81005945530593	0.0914831
protein_coding	PBRM1	ENSG00000163939.18	-0.159538036264563	0.15845077179665	0.55704011956479	0.254114
protein_coding	GNL3	ENSG00000163938.16	-0.130267667314395	0.145996916370068	0.539015041709656	0.268399
protein_coding	GLT8D1	ENSG00000016864.18	-0.205231183260474	0.104897641784865	0.465470555124005	0.332108
protein_coding	SPCS1	ENSG00000114902.13	0.358304532191724	0.0215244546764982	0.216214329887769	0.665116
protein_coding	SFMBT1	ENSG00000163935.13	-0.0698851956675097	0.386309042364384	0.77439713952913	0.111036
protein_coding	RFT1	ENSG00000163933.9	0.0484669755016856	0.585872972508258	0.87014840146894	0.0604067
protein_coding	PRKCD	ENSG00000163932.13	-0.00470439133493379	0.923130707353496	0.97977443365485	0.0088739
protein_coding	TKT	ENSG00000163931.15	0.172608503163409	0.150040029616822	0.544016808227468	0.264388
protein_coding	DCP1A	ENSG00000272886.5	0.158059502923344	0.157112436744377	0.555526071330132	0.255296
protein_coding	ACTR8	ENSG00000113812.13	0.0106462872467059	0.920122383520297	0.979142392292007	0.00915415
protein_coding	SELENOK	ENSG00000113811.10	0.000991803754490245	0.99696002115371	0.999069510126116	0.000404295
protein_coding	CACNA2D3	ENSG00000157445.14	-1.92375715677174	6.91143626270916e-05	0.00448066942393081	2.34866
protein_coding	WNT5A	ENSG00000114251.14	0.0164197373881828	0.928468664616995	0.98136586153532	0.00816905
protein_coding	CCDC66	ENSG00000180376.16	0.0215756733207188	0.789854930194722	0.940604096873426	0.0265931
protein_coding	FAM208A	ENSG00000163946.13	-0.170108863702226	0.155951501167631	0.553700245926498	0.256725
protein_coding	ARHGEF3	ENSG00000163947.11	-0.106473469639822	0.083572620131971	0.422601014319985	0.374069
protein_coding	IL17RD	ENSG00000144730.17	-0.019327201195351	0.735924446499508	0.923669554503914	0.0344834
protein_coding	APPL1	ENSG00000157500.11	-0.175352363704226	0.143354536319421	0.535648838779498	0.27112
protein_coding	PDE12	ENSG00000174840.8	0.188188086409662	0.0990056764243138	0.455403081988974	0.341604
protein_coding	ARF4	ENSG00000168374.10	0.110372760728745	0.269320839000698	0.682829202953393	0.165688
protein_coding	SLMAP	ENSG00000163681.14	0.0755107894244569	0.448338290560459	0.808257452792687	0.0924503
protein_coding	FLNB	ENSG00000136068.14	-0.394338840988186	0.0209908475951018	0.212526913979489	0.672586
protein_coding	RPP14	ENSG00000163684.11	-0.0773118551593962	0.283120424937972	0.697199300742997	0.156643
protein_coding	PXK	ENSG00000168297.15	-1.08111080617096	4.33575948860126e-06	0.000550460798407002	3.25927
protein_coding	PDHB	ENSG00000168291.12	-0.0358157136108824	0.707267852535482	0.91392923947227	0.0390874
protein_coding	PTPRG	ENSG00000144724.19	-0.0937635301794741	0.373407806952386	0.769285725344097	0.113912
protein_coding	C3orf14	ENSG00000114405.10	0.0116187020884233	0.905711320795059	0.977456116030005	0.00990273
protein_coding	THOC7	ENSG00000163634.11	0.0636563333161477	0.547299002428435	0.8543135555325	0.0683827
protein_coding	PSMD6	ENSG00000163636.10	0.0652976684240005	0.517728511935923	0.84339737572187	0.0739678
protein_coding	PRICKLE2	ENSG00000163637.12	-0.113371122080861	0.196356321546454	0.602503534844134	0.22004
protein_coding	MAGI1	ENSG00000151276.23	0.100564987585761	0.285202121177543	0.69940436516312	0.155272
protein_coding	SLC25A26	ENSG00000144741.17	-0.033523027275472	0.658399680481079	0.897737392493667	0.0468507
protein_coding	LRIG1	ENSG00000144749.13	-0.0298505347935818	0.597157412258314	0.874778189976482	0.0581021
protein_coding	SUCLG2	ENSG00000172340.14	-0.386258420114921	0.0167815202178963	0.189921454451866	0.721426
protein_coding	EOGT	ENSG00000163378.13	0.123154706198115	0.161612887793739	0.560221239030173	0.25164
protein_coding	TMF1	ENSG00000144747.16	-0.0750657899877711	0.429301987838166	0.794865195630682	0.0997065
protein_coding	UBA3	ENSG00000144744.16	0.0591710248213558	0.508541727278279	0.838434565856565	0.0765308
protein_coding	ARL6IP5	ENSG00000144746.6	-0.0240664381311921	0.898992825306027	0.975162384730319	0.0109231
protein_coding	MITF	ENSG00000187098.15	-0.0504218747271903	0.517876208304586	0.84339737572187	0.0739678
protein_coding	FOXP1	ENSG00000114861.20	-0.0385144239196135	0.712006729949288	0.915101242823887	0.0385309
protein_coding	RYBP	ENSG00000163602.10	0.186328734306146	0.135052743971711	0.522835385666832	0.281635
protein_coding	SHQ1	ENSG00000144736.13	0.000589955161766672	0.987436295379117	0.996282755129714	0.00161739
protein_coding	GXYLT2	ENSG00000172986.12	-0.220677855595381	0.0586611494572633	0.362030310961238	0.441255
protein_coding	PPP4R2	ENSG00000163605.14	0.123860979183813	0.279928308207646	0.695710893237111	0.157571
protein_coding	PDZRN3	ENSG00000121440.14	0.0830156007073244	0.420886025537867	0.791890203714531	0.101335
protein_coding	CNTN3	ENSG00000113805.8	0.0123834911736692	0.876075004042602	0.969398573048472	0.0134976
protein_coding	ROBO2	ENSG00000185008.17	-0.0717071149567208	0.0708038223102739	0.393206403243143	0.405379
protein_coding	ROBO1	ENSG00000169855.19	-0.40117995812411	0.0222857133843206	0.2199494020439	0.657677
protein_coding	GBE1	ENSG00000114480.12	0.0244868675823448	0.781891728688779	0.9379716506695	0.0278103
protein_coding	VGLL3	ENSG00000206538.8	-0.0311959366532633	0.706314221350196	0.913498995264468	0.0392919
protein_coding	CHMP2B	ENSG00000083937.8	0.0856141776167822	0.410598865419306	0.787510653697029	0.103744
protein_coding	CGGBP1	ENSG00000163320.10	-0.0114672482905956	0.909963787322153	0.977617164464672	0.00983118
protein_coding	ZNF654	ENSG00000175105.6	-0.0452586220365746	0.644594305626914	0.892627866646814	0.0493296
protein_coding	C3orf38	ENSG00000179021.9	-0.00817513715655863	0.913977523337919	0.977833887250824	0.00973492
protein_coding	PROS1	ENSG00000184500.15	0.0314877679869797	0.752741244149027	0.930749099768888	0.0311674
protein_coding	ARL13B	ENSG00000169379.15	-0.0576315874271867	0.496522643840665	0.830657666059209	0.0805779
protein_coding	DHFR2	ENSG00000178700.7	0.0402482108643076	0.557279663688748	0.85821869086322	0.066402
protein_coding	MTRNR2L12	ENSG00000269028.3	0.0446193413102163	0.490080848562111	0.828613694891046	0.0816479
protein_coding	CRYBG3	ENSG00000080200.9	-0.0907017830263511	0.320272409544407	0.728536566440776	0.137549
protein_coding	RIOX2	ENSG00000170854.17	-0.0749266993769967	0.420509359067691	0.791890203714531	0.101335
protein_coding	CLDND1	ENSG00000080822.16	0.0490157960313805	0.514183421492894	0.841416157512808	0.0749892
protein_coding	CPOX	ENSG00000080819.7	0.0387710922681009	0.672722055316085	0.905692711437999	0.0430191
protein_coding	DCBLD2	ENSG00000057019.15	0.261110065344409	0.0631198656474734	0.373311500019949	0.427929
protein_coding	COL8A1	ENSG00000144810.15	-0.0382945821413198	0.670811624606749	0.90520948634932	0.0432509
protein_coding	CMSS1	ENSG00000184220.11	-0.0301492380703297	0.632059424090395	0.888050291363403	0.0515624
protein_coding	FILIP1L	ENSG00000168386.18	-0.0624542252408881	0.447451881245771	0.807600582063644	0.0928034
protein_coding	TBC1D23	ENSG00000036054.12	0.00712941567668745	0.943729224666748	0.986125839355138	0.00606766
protein_coding	NIT2	ENSG00000114021.11	-0.0401131214529298	0.688782478966335	0.908012783419565	0.041908
protein_coding	TOMM70	ENSG00000154174.7	0.0227173369221744	0.829084994936026	0.952692135601535	0.0210474
protein_coding	TMEM45A	ENSG00000181458.10	-0.390020151678174	0.0224685657066386	0.2199494020439	0.657677
protein_coding	TFG	ENSG00000114354.13	0.0324943849563391	0.772200007226889	0.935668115861744	0.0288782
protein_coding	ABI3BP	ENSG00000154175.16	-0.49507164662219	0.0143235985776791	0.175277127976659	0.756275
protein_coding	SENP7	ENSG00000138468.15	-0.312360913792759	0.032222286046107	0.268499468320386	0.571057
protein_coding	TRMT10C	ENSG00000174173.6	0.822053498224454	0.00138411907034321	0.042315158602031	1.3735
protein_coding	PCNP	ENSG00000081154.11	-0.210519805170688	0.101606915493781	0.459114589485244	0.338079
protein_coding	ZBTB11	ENSG00000066422.4	0.155543014258256	0.166570637630194	0.568354684052857	0.245381
protein_coding	RPL24	ENSG00000114391.12	-0.0608427204579479	0.530503704468653	0.84658810960269	0.0723278
protein_coding	CEP97	ENSG00000182504.10	0.0332887373090542	0.68569720536573	0.90797123883788	0.0419279
protein_coding	NXPE3	ENSG00000144815.15	-0.0711269114593455	0.47186581061768	0.820242221646479	0.0860579
protein_coding	NFKBIZ	ENSG00000144802.11	1.87111324069684	0.000455157746089011	0.0189772872419865	1.72177
protein_coding	ALCAM	ENSG00000170017.12	-0.23797642870242	0.0714189872247888	0.394344221242764	0.404125
protein_coding	CBLB	ENSG00000114423.20	-0.65009331578846	0.00875122534864122	0.13071070410446	0.883689
protein_coding	BBX	ENSG00000114439.18	-0.0341634465180257	0.695263710969142	0.910197070452243	0.0408646
protein_coding	CD47	ENSG00000196776.15	0.0781423621805242	0.475110431537326	0.822120220302458	0.0850647
protein_coding	IFT57	ENSG00000114446.4	-0.496353351507154	0.011514036185475	0.155354833565089	0.808675
protein_coding	CIP2A	ENSG00000163507.13	-0.00040838192894204	0.994481551119584	0.998860090366851	0.000495339
protein_coding	DZIP3	ENSG00000198919.12	-0.0610789798539365	0.454724198950875	0.81374978516248	0.0895091
protein_coding	NECTIN3	ENSG00000177707.10	0.0623097615717407	0.577069274346171	0.867042729982926	0.0619595
protein_coding	PHLDB2	ENSG00000144824.20	0.0484616009615421	0.600909624283326	0.876028744473605	0.0574816
protein_coding	ABHD10	ENSG00000144827.8	-0.419460564990292	0.0188004615995917	0.20123538581015	0.696296
protein_coding	ATG3	ENSG00000144848.10	0.0296664764017192	0.77013697288886	0.935075235489106	0.0291534
protein_coding	SLC35A5	ENSG00000138459.8	0.0847882965999587	0.356489894762165	0.75345066543837	0.122945
protein_coding	CCDC80	ENSG00000091986.15	-0.552726939305824	0.000243199539472068	0.0124194803928166	1.9059
protein_coding	GTPBP8	ENSG00000163607.15	0.0484522033056843	0.479011251880861	0.823203441891681	0.0844928
protein_coding	NEPRO	ENSG00000163608.14	0.0247349084962469	0.803388491634657	0.946118809846998	0.0240543
protein_coding	BOC	ENSG00000144857.14	-0.202303237474726	0.0832019576954351	0.422601014319985	0.374069
protein_coding	USF3	ENSG00000176542.9	0.0246696987015162	0.79122906302528	0.94082732484022	0.0264901
protein_coding	NAA50	ENSG00000121579.12	0.598376411483666	0.000151243796027515	0.0085340712314044	2.06884
protein_coding	ATP6V1A	ENSG00000114573.9	0.779366478138677	2.69951758139128e-05	0.00220324019745516	2.65694
protein_coding	CCDC191	ENSG00000163617.10	-0.0924883892624359	0.106296077891379	0.468053298675167	0.329705
protein_coding	QTRT2	ENSG00000151576.10	-0.0342307748056295	0.657351687573726	0.897513334744053	0.0469591
protein_coding	ZBTB20	ENSG00000181722.16	0.0241824868011272	0.788102286593909	0.9397394993158	0.0269925
protein_coding	LSAMP	ENSG00000185565.11	-0.250926953551487	0.0614246982123942	0.367944407837153	0.434218
protein_coding	B4GALT4	ENSG00000121578.12	0.0906273119554897	0.331553593537127	0.736150448997542	0.133033
protein_coding	ARHGAP31	ENSG00000031081.10	0.0197083100219113	0.798951559374039	0.944437303190728	0.0248269
protein_coding	TMEM39A	ENSG00000176142.12	0.027396445319376	0.75789733963623	0.933297874394923	0.0299797
protein_coding	POGLUT1	ENSG00000163389.11	0.0337089889816013	0.708827117419565	0.914522043801305	0.0388058
protein_coding	TIMMDC1	ENSG00000113845.9	0.0434138254307145	0.685334861284923	0.90797123883788	0.0419279
protein_coding	COX17	ENSG00000138495.6	0.926127438959763	6.23515021298203e-06	0.000738202171452902	3.13182
protein_coding	GSK3B	ENSG00000082701.15	-0.0505282880019549	0.615375650987578	0.882907402364072	0.0540848
protein_coding	LRRC58	ENSG00000163428.3	-0.14356652251252	0.205177974034647	0.612134519590847	0.213153
protein_coding	FSTL1	ENSG00000163430.11	-0.252118568883207	0.0386047015456891	0.291145591671406	0.53589
protein_coding	NDUFB4	ENSG00000065518.7	0.201855388518155	0.10808997190455	0.473430969419977	0.324743
protein_coding	HCLS1	ENSG00000180353.10	-0.0128655715469068	0.838862151244816	0.957339850771555	0.0189339
protein_coding	GOLGB1	ENSG00000173230.15	-0.0730421936856813	0.496495139985705	0.830657666059209	0.0805779
protein_coding	CCDC58	ENSG00000160124.9	0.0414752965336663	0.595193433865523	0.873870440033204	0.058553
protein_coding	FAM162A	ENSG00000114023.15	-0.102942976960218	0.312509583554978	0.723822854966022	0.140368
protein_coding	KPNA1	ENSG00000114030.12	0.071872027481076	0.468875950668974	0.819658646981276	0.086367
protein_coding	PARP9	ENSG00000138496.16	0.000908605137027541	0.976104090397451	0.99227841306974	0.00336646
protein_coding	DTX3L	ENSG00000163840.9	-0.584679376666119	0.00328098760389209	0.0712381701338546	1.14729
protein_coding	PARP14	ENSG00000173193.14	-0.346519481454049	0.0276204027333688	0.2457133479229	0.609571
protein_coding	DIRC2	ENSG00000138463.8	-0.00451984479557878	0.948153057022927	0.987624403191106	0.00540819
protein_coding	PDIA5	ENSG00000065485.19	-0.0249564456156318	0.772664301831054	0.935982558048988	0.0287322
protein_coding	HACD2	ENSG00000206527.9	-0.161008941319058	0.146662649761797	0.539653536722674	0.267885
protein_coding	MYLK	ENSG00000065534.18	-1.33725728100085	7.29481209460261e-08	1.75478624623059e-05	4.75578
protein_coding	CCDC14	ENSG00000175455.14	-0.091409969073656	0.333110305785435	0.737277038001731	0.132369
protein_coding	UMPS	ENSG00000114491.13	0.0735156039333359	0.399712507819492	0.782057370286383	0.106761
protein_coding	ITGB5	ENSG00000082781.11	-0.305964907996119	0.0107446003872265	0.148812715363087	0.82736
protein_coding	HEG1	ENSG00000173706.13	0.172055235022379	0.1614007935882	0.560174221724494	0.251677
protein_coding	SLC12A8	ENSG00000221955.10	0.0354701321946946	0.643857706835986	0.892423832657766	0.0494288
protein_coding	ZNF148	ENSG00000163848.19	-0.154112286074052	0.170609397044006	0.575192592938491	0.240187
protein_coding	SNX4	ENSG00000114520.10	0.0885615027435419	0.336111350601553	0.738880939457828	0.131426
protein_coding	OSBPL11	ENSG00000144909.7	0.198123084937822	0.0878591234909833	0.430684012362286	0.365841
protein_coding	SLC41A3	ENSG00000114544.16	-0.0824647565524012	0.430674416137446	0.796195900228154	0.0989801
protein_coding	ZXDC	ENSG00000070476.14	-0.0797955138063572	0.311792278773225	0.722823540518908	0.140968
protein_coding	TXNRD3	ENSG00000197763.15	-0.0460570861679763	0.576305522151721	0.867042729982926	0.0619595
protein_coding	PLXNA1	ENSG00000114554.11	-0.151176812455731	0.196559710755142	0.602503534844134	0.22004
protein_coding	TPRA1	ENSG00000163870.15	0.00306589871626378	0.972902149592248	0.991668307149336	0.00363357
protein_coding	MCM2	ENSG00000073111.13	-0.0763120369398369	0.319849314887305	0.728536566440776	0.137549
protein_coding	MGLL	ENSG00000074416.14	0.0346135685102678	0.729838746445725	0.922611986678	0.0349809
protein_coding	SEC61A1	ENSG00000058262.9	0.149072226606177	0.18727964935801	0.592566034884586	0.227263
protein_coding	RUVBL1	ENSG00000175792.11	-0.0281472718267846	0.77756121831547	0.937886048217839	0.0278499
protein_coding	RPN1	ENSG00000163902.11	-0.228111328715315	0.0823928174735925	0.422407596481272	0.374268
protein_coding	RAB7A	ENSG00000075785.12	0.300878770379343	0.0105929163481638	0.147273505896664	0.831875
protein_coding	ACAD9	ENSG00000177646.18	-0.010741687369646	0.889311942414198	0.971205746394968	0.0126888
protein_coding	ISY1	ENSG00000240682.9	-0.0939025219827023	0.393359693971236	0.77851243358393	0.108734
protein_coding	CNBP	ENSG00000169714.16	0.133127130212109	0.238303150336992	0.649966644941334	0.187109
protein_coding	COPG1	ENSG00000181789.14	-0.0596016945802356	0.57095225853039	0.863959987962077	0.0635064
protein_coding	HMCES	ENSG00000183624.13	0.150837278650305	0.198029360119527	0.603194395485704	0.219543
protein_coding	H1FX	ENSG00000184897.5	0.16387952845791	0.167236649008452	0.569140062764803	0.244781
protein_coding	MBD4	ENSG00000129071.9	0.0957808959171355	0.38741028842215	0.775244624883292	0.110561
protein_coding	IFT122	ENSG00000163913.11	0.0666240200798023	0.324275279981749	0.731571020204163	0.135744
protein_coding	PLXND1	ENSG00000004399.12	0.31940933678144	0.0327569316703576	0.269757758917783	0.569026
protein_coding	TMCC1	ENSG00000172765.17	-0.0197715972722089	0.845054209134458	0.959821138878986	0.0178097
protein_coding	ATP2C1	ENSG00000017260.19	0.026505498958185	0.796395518314521	0.943443215958936	0.0252842
protein_coding	NEK11	ENSG00000114670.13	0.128149749783387	0.117096663778201	0.490775150663244	0.309117
protein_coding	NUDT16	ENSG00000198585.11	-0.0844523679658218	0.373068581858263	0.769219533474704	0.11395
protein_coding	MRPL3	ENSG00000114686.8	0.25939154584482	0.0637187884821459	0.37480916699826	0.42619
protein_coding	DNAJC13	ENSG00000138246.16	0.0464028013251418	0.662480513536357	0.899647582011651	0.0459276
protein_coding	ACKR4	ENSG00000129048.6	0.112033007074258	0.0753778384148098	0.405280916989791	0.392244
protein_coding	UBA5	ENSG00000081307.12	0.390408802703155	0.0175974460158599	0.193511363772352	0.713294
protein_coding	NPHP3	ENSG00000113971.19	0.0363915547082634	0.654985631923261	0.896900720231404	0.0472556
protein_coding	CDV3	ENSG00000091527.15	0.23432128056741	0.036340546856652	0.283881848697726	0.546862
protein_coding	TOPBP1	ENSG00000163781.13	0.147230372552308	0.170451456916299	0.575134584160742	0.240231
protein_coding	SRPRB	ENSG00000144867.11	0.0864803046885579	0.427812827039112	0.794538681519664	0.099885
protein_coding	RYK	ENSG00000163785.12	-0.0202416916242611	0.838536667810108	0.957339850771555	0.0189339
protein_coding	AMOTL2	ENSG00000114019.14	-0.115477143400098	0.188476667850564	0.594521076862249	0.225833
protein_coding	ANAPC13	ENSG00000129055.12	0.139592413101199	0.231061787729356	0.642963714348262	0.191814
protein_coding	CEP63	ENSG00000182923.17	-0.298357886250441	0.0448133980801163	0.316993937554417	0.498949
protein_coding	PPP2R3A	ENSG00000073711.10	-0.0554381681337912	0.552702230095017	0.857170299312848	0.0669329
protein_coding	MSL2	ENSG00000174579.3	0.00650645144872584	0.959187790576826	0.989192743267489	0.00471908
protein_coding	PCCB	ENSG00000114054.13	0.0339718925871214	0.667179032735483	0.903347326006968	0.0441452
protein_coding	STAG1	ENSG00000118007.12	0.00452281282645159	0.966685956030456	0.990679266762335	0.00406693
protein_coding	SLC35G2	ENSG00000168917.8	0.0928158691424711	0.216286342351947	0.624865188191891	0.204214
protein_coding	NCK1	ENSG00000158092.6	-0.270348626427619	0.0507900768422975	0.333924467923565	0.476352
protein_coding	ARMC8	ENSG00000114098.17	-0.189175176844317	0.0743675014684633	0.402244574510783	0.39551
protein_coding	MRAS	ENSG00000158186.12	-0.0139386251536105	0.883678661148164	0.970839163030959	0.0128527
protein_coding	PIK3CB	ENSG00000051382.8	0.0481024308629237	0.5841880765271	0.870000522569928	0.0604805
protein_coding	MRPS22	ENSG00000175110.11	-0.0779576921217846	0.404450013044336	0.785943360807457	0.104609
protein_coding	COPB2	ENSG00000184432.9	-0.0167824881295703	0.856630167931172	0.964798820181683	0.0155632
protein_coding	RBP1	ENSG00000114115.9	-1.76053484458007	0.00025730649163184	0.0129946886188212	1.88623
protein_coding	SLC25A36	ENSG00000114120.12	0.0302810277849419	0.766583583237264	0.934560221459578	0.0293927
protein_coding	ZBTB38	ENSG00000177311.11	0.237620113171227	0.0670573805876215	0.384549257184095	0.415048
protein_coding	RASA2	ENSG00000155903.11	0.28463733926318	0.0508124762426726	0.333924467923565	0.476352
protein_coding	RNF7	ENSG00000114125.13	0.202363183839926	0.115696008242327	0.488293445833833	0.311319
protein_coding	ATP1B3	ENSG00000069849.10	1.12281554121682	4.52389884696835e-06	0.000566478895344352	3.24682
protein_coding	TFDP2	ENSG00000114126.17	-0.0252342399620865	0.814489325763769	0.949204382384384	0.0226403
protein_coding	XRN1	ENSG00000114127.10	-0.00779066737488508	0.934578377112212	0.983752444810883	0.00711418
protein_coding	ATR	ENSG00000175054.14	0.0668229212229249	0.482606227102478	0.825582421413851	0.0832396
protein_coding	TRPC1	ENSG00000144935.14	0.0729214352240691	0.348720100571892	0.747154630976714	0.12659
protein_coding	PCOLCE2	ENSG00000163710.8	0.00254133587763066	0.95670624435138	0.988888866760946	0.00485251
protein_coding	U2SURP	ENSG00000163714.17	-0.0104384432003308	0.921223096673026	0.979142392292007	0.00915415
protein_coding	CHST2	ENSG00000175040.5	1.17995856913423	0.000685738291669577	0.0257956120335457	1.58845
protein_coding	SLC9A9	ENSG00000181804.14	-0.0571602548472989	0.495657828531223	0.830090538554006	0.0808745
protein_coding	C3orf58	ENSG00000181744.8	0.0652552839039552	0.497516343716876	0.831559132915699	0.0801069
protein_coding	PLOD2	ENSG00000152952.11	0.161501479619846	0.172958682232921	0.576743655975361	0.239017
protein_coding	PLSCR4	ENSG00000114698.14	-0.0734057448938918	0.407616452375786	0.786633577356674	0.104228
protein_coding	PLSCR1	ENSG00000188313.12	-1.02310989518627	0.000904629579932722	0.0312045999628868	1.50578
protein_coding	GYG1	ENSG00000163754.17	-0.0866273370310358	0.348021869570369	0.747154630976714	0.12659
protein_coding	HLTF	ENSG00000071794.15	-0.157652211042426	0.177776103372774	0.578990400505935	0.237329
protein_coding	HPS3	ENSG00000163755.8	0.87663718557202	0.00300742794573671	0.0673685844673812	1.17154
protein_coding	TM4SF1	ENSG00000169908.11	3.93450604833216	2.75370683886002e-08	8.11988200452241e-06	5.09045
protein_coding	WWTR1	ENSG00000018408.14	0.191815680087997	0.120764557762778	0.498378700907249	0.302441
protein_coding	COMMD2	ENSG00000114744.8	0.0168321382019201	0.828590213036562	0.952558274977768	0.0211084
protein_coding	RNF13	ENSG00000082996.19	0.0551327746349614	0.604605199711802	0.877531935624895	0.0567371
protein_coding	PFN2	ENSG00000070087.14	0.03191376531011	0.758998761745769	0.933297874394923	0.0299797
protein_coding	TSC22D2	ENSG00000196428.12	-0.01223061959034	0.89324864826473	0.972248295487955	0.0122228
protein_coding	SERP1	ENSG00000120742.10	-0.114378012594068	0.319024880842695	0.728479845403974	0.137582
protein_coding	EIF2A	ENSG00000144895.11	-0.0916652097917304	0.382516551563908	0.771915549195007	0.11243
protein_coding	SELENOT	ENSG00000198843.12	0.113352544870624	0.300926123149849	0.712208658134227	0.147393
protein_coding	SIAH2	ENSG00000181788.3	-0.0109208779477266	0.913042144064717	0.977652852484258	0.00981533
protein_coding	MBNL1	ENSG00000152601.17	0.31329966528744	0.0228201769694932	0.221673701567766	0.654286
protein_coding	RAP2B	ENSG00000181467.4	0.00625421284373767	0.94982119262156	0.987975881934656	0.00525366
protein_coding	DHX36	ENSG00000174953.13	-0.119389309434236	0.30322519920858	0.715278337237872	0.145525
protein_coding	MME	ENSG00000196549.10	-0.308628575379719	0.0268342821124656	0.24238356995064	0.615497
protein_coding	SLC33A1	ENSG00000169359.14	0.0341142911307629	0.717404273873768	0.917687163095453	0.0373053
protein_coding	GMPS	ENSG00000163655.15	0.0467296485697962	0.6217511039098	0.884618698283094	0.0532439
protein_coding	SSR3	ENSG00000114850.6	0.196739183507054	0.120187882835505	0.49719183969033	0.303476
protein_coding	TIPARP	ENSG00000163659.12	0.138977856362847	0.162309972398064	0.561360369917028	0.250758
protein_coding	CCNL1	ENSG00000163660.11	0.616362707844583	0.00322435102607898	0.0703431807383961	1.15278
protein_coding	PTX3	ENSG00000163661.3	2.09538470271969	6.03828317487093e-05	0.00408858862974038	2.38843
protein_coding	PQLC2L	ENSG00000174899.10	0.06820541703399	0.273974275468802	0.687851822583507	0.162505
protein_coding	SHOX2	ENSG00000168779.19	-0.350182350159158	0.0222776530644751	0.2199494020439	0.657677
protein_coding	RSRC1	ENSG00000174891.12	-0.0837644748945202	0.471637561761989	0.820242221646479	0.0860579
protein_coding	GFM1	ENSG00000168827.14	0.163309185125353	0.150160123508679	0.544016808227468	0.264388
protein_coding	MFSD1	ENSG00000118855.18	0.196358422574097	0.118181339765122	0.493962335067664	0.306306
protein_coding	IFT80	ENSG00000068885.14	-0.058396180480038	0.484941198450438	0.82640706469714	0.082806
protein_coding	SMC4	ENSG00000113810.15	-0.05314612684912	0.594813949336765	0.873870440033204	0.058553
protein_coding	TRIM59	ENSG00000213186.7	-0.0519976298847166	0.433778376001844	0.798043054511108	0.0979737
protein_coding	KPNA4	ENSG00000186432.8	0.00181724076845576	0.982676326746019	0.994622844341526	0.00234157
protein_coding	B3GALNT1	ENSG00000169255.14	0.0224763859058156	0.71594687018853	0.916977769425999	0.0376412
protein_coding	NMD3	ENSG00000169251.12	0.0550902076365718	0.559200233492538	0.858861501448828	0.0660769
protein_coding	PDCD10	ENSG00000114209.14	0.0744757684361694	0.49070001759319	0.828613694891046	0.0816479
protein_coding	GOLIM4	ENSG00000173905.8	0.0830948940769477	0.42990666538156	0.795360118354238	0.0994362
protein_coding	SEC62	ENSG00000008952.16	0.101027622148959	0.364735806730289	0.761024882292073	0.118601
protein_coding	PHC3	ENSG00000173889.15	-0.102525795406926	0.355339943815361	0.752411958864075	0.123544
protein_coding	PRKCI	ENSG00000163558.12	-0.209988727431789	0.0778809370497641	0.412153973858686	0.384941
protein_coding	SKIL	ENSG00000136603.13	0.0207017992656343	0.77477440568882	0.936778818068835	0.0283629
protein_coding	CLDN11	ENSG00000013297.11	0.0347480675489603	0.612508697411646	0.881584317908968	0.0547361
protein_coding	SLC7A14	ENSG00000013293.5	-0.00835212759132747	0.889226407733637	0.971205746394968	0.0126888
protein_coding	RPL22L1	ENSG00000163584.17	0.105153383267258	0.352285875070429	0.750639903034683	0.124568
protein_coding	EIF5A2	ENSG00000163577.7	0.117344340019871	0.129785344111543	0.512469905193787	0.290332
protein_coding	PLD1	ENSG00000075651.15	-0.155235811993545	0.0617713458371748	0.369294880508577	0.432627
protein_coding	FNDC3B	ENSG00000075420.12	-0.10673824829448	0.344518592815031	0.744150391522259	0.128339
protein_coding	ECT2	ENSG00000114346.13	0.0632862888082896	0.411569744725347	0.788418561232437	0.103243
protein_coding	NAALADL2	ENSG00000177694.15	-0.223172570162637	0.0167877185425126	0.189921454451866	0.721426
protein_coding	TBL1XR1	ENSG00000177565.16	-0.110035717610845	0.331732592572397	0.736369021054948	0.132904
protein_coding	ZMAT3	ENSG00000172667.10	-0.0280919243653256	0.8235094971373	0.950363461288475	0.0221103
protein_coding	PIK3CA	ENSG00000121879.4	-0.0546386025069068	0.589264572999583	0.871938557240336	0.0595141
protein_coding	ZNF639	ENSG00000121864.9	-0.0223378097000199	0.816858891047405	0.949616524321816	0.0224517
protein_coding	MFN1	ENSG00000171109.18	0.206410455344613	0.110747518357417	0.478673260757746	0.319961
protein_coding	GNB4	ENSG00000114450.9	-0.424164423419427	0.0165418637039939	0.188427543858101	0.724856
protein_coding	ACTL6A	ENSG00000136518.16	-0.00957314565662163	0.907967025124654	0.977617164464672	0.00983118
protein_coding	MRPL47	ENSG00000136522.13	0.17332048319188	0.141534261719125	0.533396942067688	0.272949
protein_coding	NDUFB5	ENSG00000136521.12	-0.0134325468724109	0.884598071242074	0.970839163030959	0.0128527
protein_coding	USP13	ENSG00000058056.8	-0.0587078608555725	0.504783842030119	0.835221721160354	0.0781982
protein_coding	TTC14	ENSG00000163728.10	-0.0390382212314103	0.683379107217745	0.90797123883788	0.0419279
protein_coding	FXR1	ENSG00000114416.17	-0.0816818390627073	0.462490203689423	0.816943790177136	0.0878078
protein_coding	DNAJC19	ENSG00000205981.7	-0.0987167151597928	0.290770651599043	0.705050846989377	0.15178
protein_coding	ATP11B	ENSG00000058063.15	-0.150033322589257	0.173272696583517	0.577217827795165	0.23866
protein_coding	DCUN1D1	ENSG00000043093.13	0.146174790642389	0.101163254225486	0.458144846564638	0.338997
protein_coding	MCCC1	ENSG00000078070.12	-0.00272895397722228	0.965444223937306	0.99014087860551	0.00430301
protein_coding	KLHL24	ENSG00000114796.15	-0.0442186879479663	0.615064794545695	0.882907402364072	0.0540848
protein_coding	YEATS2	ENSG00000163872.15	-0.0353905246607526	0.704319552791999	0.91244118935256	0.0397951
protein_coding	PARL	ENSG00000175193.13	0.0648541358560165	0.543082745835293	0.852829304188355	0.0691379
protein_coding	ABCC5	ENSG00000114770.16	0.637932920216489	0.0040286874314818	0.0816291972987993	1.08815
protein_coding	EIF2B5	ENSG00000145191.13	0.0257144958012008	0.781824455134312	0.9379716506695	0.0278103
protein_coding	DVL3	ENSG00000161202.18	-0.0540034062801094	0.604166025844953	0.877451802073199	0.0567767
protein_coding	AP2M1	ENSG00000161203.13	-0.126942047106907	0.236531684465255	0.64792811737995	0.188473
protein_coding	ABCF3	ENSG00000161204.11	0.00673814204118512	0.920993271885928	0.979142392292007	0.00915415
protein_coding	ALG3	ENSG00000214160.9	0.227657923947953	0.0867869104445708	0.428126901442969	0.368427
protein_coding	PSMD2	ENSG00000175166.16	0.307250733707178	0.0264795807564449	0.240367276757361	0.619125
protein_coding	EIF4G1	ENSG00000114867.20	0.174454186047149	0.148312237984199	0.541013106181244	0.266792
protein_coding	FAM131A	ENSG00000175182.14	-0.0871055064325132	0.378723597080534	0.771420947327603	0.112709
protein_coding	POLR2H	ENSG00000163882.9	0.0569645807890795	0.566411825435962	0.861801873357778	0.0645926
protein_coding	EPHB3	ENSG00000182580.2	-0.0848584069117467	0.264278989259605	0.679031470117117	0.16811
protein_coding	MAGEF1	ENSG00000177383.4	-0.0436809589683802	0.666123405456045	0.902614000781753	0.0444979
[truncated: 6,919 more rows]
