# Supplementary material for: RNA-Seq of Gingival Fibroblasts Grown on Collagen Membranes and Hyaluronic Acid
Source: J Funct Biomater. 2026 Jan 23;17(2):57. doi: 10.3390/jfb17020057 (PMC12942325; doi:10.3390/jfb17020057)
Supplement: Supplementary file 1 [file jfb-17-00057-s001.zip › Tables S1 Membranes versus TCS/Prepared for volcano/Mucoderm_vs_TCS_paired_lfcShrink_apeglm_DESeq2results_GeneSymbols_GeneTypes_forVolcano.txt]

GeneType	GeneSymbol	ENSG	log2FoldChange	pvalue	padj	minus_log10_padj
protein_coding	SAMD11	ENSG00000187634.11	0.0288776834286057	0.334521812977323	0.749140446087357	0.125437
protein_coding	NOC2L	ENSG00000188976.10	0.134597674765319	0.250538287019213	0.671641130020665	0.172863
protein_coding	KLHL17	ENSG00000187961.13	0.093532982946832	0.31982491217853	0.735164080004443	0.133616
protein_coding	PLEKHN1	ENSG00000187583.10	0.0257311489449927	0.582005962390378	0.871129441173589	0.0599173
protein_coding	ISG15	ENSG00000187608.9	0.0976376179157864	0.279244182101717	0.699484430845703	0.155222
protein_coding	SDF4	ENSG00000078808.16	-0.0825029732250576	0.458257937573508	0.821851002617244	0.0852069
protein_coding	B3GALT6	ENSG00000176022.5	0.124318276894865	0.309386230980459	0.725105469714649	0.139599
protein_coding	UBE2J2	ENSG00000160087.20	0.258783553123848	0.0711441339020785	0.39863833099954	0.399421
protein_coding	ACAP3	ENSG00000131584.18	-0.0414558604180591	0.680518248569811	0.912507286524502	0.0397637
protein_coding	PUSL1	ENSG00000169972.11	0.228963567838786	0.017604893494447	0.19049991533313	0.720105
protein_coding	INTS11	ENSG00000127054.20	0.00706120995134895	0.95057309891545	0.987882932694304	0.00529452
protein_coding	CPTP	ENSG00000224051.6	0.0884956411420436	0.421752189263976	0.804022720512855	0.0947317
protein_coding	DVL1	ENSG00000107404.19	0.0758202958320691	0.525377745036966	0.847906047173819	0.0716523
protein_coding	MXRA8	ENSG00000162576.16	-0.397412223632385	0.00661238510868041	0.105354708192105	0.977346
protein_coding	AURKAIP1	ENSG00000175756.13	0.120851206102413	0.288460185053551	0.706685485239009	0.150774
protein_coding	CCNL2	ENSG00000221978.11	0.016492193538928	0.879813776603968	0.968347744515177	0.0139687
protein_coding	MRPL20	ENSG00000242485.5	0.132980884270347	0.283116861670199	0.703034946387041	0.153023
protein_coding	ANKRD65	ENSG00000235098.8	0.0613003359720906	0.395327066896779	0.791076345830467	0.101782
protein_coding	VWA1	ENSG00000179403.11	-0.00788379980640845	0.859298281855914	0.961460798673111	0.0170684
protein_coding	ATAD3B	ENSG00000160072.19	0.00758817630833629	0.89907828159232	0.973566420251461	0.0116344
protein_coding	ATAD3A	ENSG00000197785.13	0.0816511201155655	0.43061177132228	0.809080922180403	0.092008
protein_coding	SSU72	ENSG00000160075.11	0.0440491787137283	0.719631163684201	0.926007222014769	0.0333856
protein_coding	FNDC10	ENSG00000228594.3	0.00506535504676874	0.952404003620783	0.988078719331372	0.00520845
protein_coding	MIB2	ENSG00000197530.12	-0.0584982903609184	0.464530773569039	0.824547166391758	0.0837845
protein_coding	CDK11B	ENSG00000248333.8	0.441340277321816	0.0223066842850266	0.219191876554429	0.659176
protein_coding	SLC35E2B	ENSG00000189339.11	-0.0469046733608242	0.506541665307412	0.839471075964399	0.0759943
protein_coding	SLC35E2A	ENSG00000215790.7	-0.0320865850016958	0.774487197858102	0.942067216506256	0.0259181
protein_coding	NADK	ENSG00000008130.15	-0.0330248395410756	0.710871116232131	0.923881600852878	0.0343837
protein_coding	GNB1	ENSG00000078369.17	0.204105779415417	0.048138229355832	0.325693847820249	0.48719
protein_coding	FAAP20	ENSG00000162585.16	0.2719228372099	0.0654250429466621	0.383112809050093	0.416673
protein_coding	SKI	ENSG00000157933.9	0.0597477392664515	0.554336828111745	0.858776268561464	0.06612
protein_coding	RER1	ENSG00000157916.19	0.0354858544867177	0.758059270915435	0.93541664192881	0.0289949
protein_coding	PEX10	ENSG00000157911.10	-0.0871016129043257	0.44317962554805	0.814393067903775	0.0891659
protein_coding	TNFRSF14	ENSG00000157873.17	-0.0610130986497112	0.532296683176919	0.850549167494656	0.0703006
protein_coding	PRXL2B	ENSG00000157870.15	0.420283341858621	0.0220238392386068	0.217324839352959	0.662891
protein_coding	MEGF6	ENSG00000162591.15	-0.633300236458105	0.010816360632446	0.140678481169684	0.851772
protein_coding	TPRG1L	ENSG00000158109.14	-0.00598128150278974	0.926447657367771	0.98060412783106	0.00850628
protein_coding	WRAP73	ENSG00000116213.15	-0.0452531501309859	0.608590458510103	0.883156412698882	0.0539624
protein_coding	LRRC47	ENSG00000130764.9	-0.00929247326331023	0.927391337246453	0.98060412783106	0.00850628
protein_coding	CEP104	ENSG00000116198.12	0.0794492276105297	0.444475942762871	0.816055693642083	0.0882802
protein_coding	DFFB	ENSG00000169598.15	-0.0537206769143486	0.570745408625103	0.865870750256993	0.0625469
protein_coding	C1orf174	ENSG00000198912.10	-0.0374435205170924	0.710619555219002	0.923881600852878	0.0343837
protein_coding	AJAP1	ENSG00000196581.10	-0.0222156745186079	0.583912108660898	0.872139708895381	0.0594139
protein_coding	NPHP4	ENSG00000131697.17	0.0192227499868809	0.769893601307745	0.94075690626663	0.0265226
protein_coding	KCNAB2	ENSG00000069424.14	0.0340580128857884	0.608704467337404	0.883156412698882	0.0539624
protein_coding	RPL22	ENSG00000116251.10	0.000762878019733589	0.969596598242137	0.992610553773458	0.00322111
protein_coding	ICMT	ENSG00000116237.15	-0.165589371031617	0.199394325583668	0.617175661498263	0.209591
protein_coding	GPR153	ENSG00000158292.6	0.0530642584880576	0.566896406600594	0.863715189249957	0.0636294
protein_coding	ACOT7	ENSG00000097021.19	0.456601696039254	0.0190120615248013	0.199503614698826	0.700049
protein_coding	PLEKHG5	ENSG00000171680.21	0.0100937732137815	0.908696267593545	0.976128821291947	0.0104929
protein_coding	NOL9	ENSG00000162408.10	-0.128276842569903	0.261112829494195	0.680535655807517	0.167149
protein_coding	KLHL21	ENSG00000162413.16	0.0576362875734823	0.625850253770645	0.888928532358438	0.0511332
protein_coding	PHF13	ENSG00000116273.5	0.181664847640531	0.165773055499316	0.572811808772847	0.241988
protein_coding	THAP3	ENSG00000041988.15	0.0328889961370712	0.734891035340092	0.929794521792984	0.031613
protein_coding	DNAJC11	ENSG00000007923.15	0.220080931314004	0.0988840821424731	0.461841634968851	0.335507
protein_coding	CAMTA1	ENSG00000171735.18	0.0790859704603913	0.484741523561468	0.829085029600455	0.0814009
protein_coding	VAMP3	ENSG00000049245.12	-0.0070711622869775	0.946919208581512	0.98656178111988	0.00587571
protein_coding	PER3	ENSG00000049246.14	-0.93648021272364	0.00148138595156209	0.0411363563848061	1.38577
protein_coding	PARK7	ENSG00000116288.12	0.124814396483967	0.280799688969909	0.701285135030801	0.154105
protein_coding	ERRFI1	ENSG00000116285.12	0.178254468445252	0.140154907248061	0.539962563383431	0.267636
protein_coding	RERE	ENSG00000142599.17	0.148028429459214	0.234625111300776	0.655442138729186	0.183466
protein_coding	ENO1	ENSG00000074800.15	0.33215256769217	0.0153553189329735	0.173902240161462	0.759695
protein_coding	GPR157	ENSG00000180758.11	0.0929838655642123	0.173750962543672	0.58141573110167	0.235513
protein_coding	H6PD	ENSG00000049239.12	0.132434541398302	0.27826973969211	0.698110523504273	0.156076
protein_coding	SPSB1	ENSG00000171621.13	-0.0620735436532656	0.548406203866915	0.856966046538684	0.0670364
protein_coding	SLC25A33	ENSG00000171612.6	0.0572444504504183	0.403262405151904	0.79467542383516	0.0998102
protein_coding	TMEM201	ENSG00000188807.12	-0.0175864988505309	0.80252784708028	0.948175012100841	0.0231115
protein_coding	PIK3CD	ENSG00000171608.15	0.0219414013918784	0.833951308420184	0.955095575863345	0.0199532
protein_coding	CLSTN1	ENSG00000171603.17	-0.0341978220184565	0.755086639389884	0.934854008929295	0.0292562
protein_coding	CTNNBIP1	ENSG00000178585.14	0.116454024348305	0.275068198755616	0.695208609394037	0.157885
protein_coding	LZIC	ENSG00000162441.11	-0.208226950963104	0.0990123493918816	0.461841634968851	0.335507
protein_coding	NMNAT1	ENSG00000173614.13	-0.0337107930310807	0.660046139927531	0.902253467199777	0.0446714
protein_coding	UBE4B	ENSG00000130939.18	0.0624255316831556	0.564496225815505	0.862670745381985	0.0641549
protein_coding	KIF1B	ENSG00000054523.17	0.0162492394482497	0.88237588396876	0.968629281806141	0.0138424
protein_coding	PGD	ENSG00000142657.20	0.955947009049454	5.88788993143972e-07	8.86583538831296e-05	4.05228
protein_coding	CENPS	ENSG00000175279.21	-0.0106428106612944	0.887094326641318	0.970323121274281	0.0130836
protein_coding	DFFA	ENSG00000160049.11	-0.0589289099073712	0.599669547277323	0.879000210992434	0.056011
protein_coding	PEX14	ENSG00000142655.12	-0.00940977576408519	0.922401761370975	0.980141799638945	0.00871109
protein_coding	TARDBP	ENSG00000120948.17	-0.0486543029079226	0.637791315236347	0.89401166267101	0.0486568
protein_coding	SRM	ENSG00000116649.9	-0.0696811962659411	0.574786218118403	0.86818867729639	0.0613859
protein_coding	EXOSC10	ENSG00000171824.13	-0.0903891382140484	0.426941483253532	0.806635300078995	0.0933228
protein_coding	MTOR	ENSG00000198793.12	-0.0574591489702407	0.553174058535128	0.858530722245458	0.0662442
protein_coding	UBIAD1	ENSG00000120942.13	-0.0239747825767749	0.758345550647523	0.935549536345796	0.0289332
protein_coding	FBXO2	ENSG00000116661.10	1.53735965743208	0.00115829830700611	0.0344547331867624	1.46275
protein_coding	FBXO44	ENSG00000132879.13	0.205518086752974	0.104024191248584	0.471838196282822	0.326207
protein_coding	MAD2L2	ENSG00000116670.14	-0.15001955635193	0.229881751224675	0.649861009229202	0.18718
protein_coding	AGTRAP	ENSG00000177674.15	0.150554346199678	0.164954446364827	0.572080634824808	0.242543
protein_coding	MTHFR	ENSG00000177000.12	-0.170159800597465	0.168451104080244	0.576660503913509	0.23908
protein_coding	CLCN6	ENSG00000011021.22	-0.145368638405058	0.102762407375227	0.468700041488292	0.329105
protein_coding	KIAA2013	ENSG00000116685.15	0.114433070901441	0.348241993362104	0.759304591286473	0.119584
protein_coding	PLOD1	ENSG00000083444.16	0.17301220272857	0.155360538251919	0.561425552576304	0.250708
protein_coding	MFN2	ENSG00000116688.16	-0.0174592685596497	0.877562735131304	0.967518119138782	0.0143409
protein_coding	MIIP	ENSG00000116691.10	-0.0738917727499841	0.266366363110478	0.685517276272909	0.163982
protein_coding	TNFRSF1B	ENSG00000028137.18	0.323681515801083	0.0110012338520708	0.142562655893926	0.845994
protein_coding	VPS13D	ENSG00000048707.15	-0.042099623126189	0.702099009406915	0.921111855389537	0.0356876
protein_coding	DHRS3	ENSG00000162496.8	0.124475996501311	0.108737872500037	0.48221397941688	0.31676
protein_coding	PDPN	ENSG00000162493.16	0.0871433146073325	0.328409419640674	0.743703686799078	0.1286
protein_coding	PRDM2	ENSG00000116731.22	-0.261528830320125	0.0720468221658658	0.400987236811905	0.396869
protein_coding	KAZN	ENSG00000189337.16	-0.086969578850034	0.4042708720359	0.79467542383516	0.0998102
protein_coding	TMEM51	ENSG00000171729.13	-0.113615531232512	0.326225235928692	0.741427295347288	0.129931
protein_coding	EFHD2	ENSG00000142634.12	0.0514473363420654	0.631037861497395	0.890307364019828	0.05046
protein_coding	CASP9	ENSG00000132906.17	0.00818108972901736	0.928489092271862	0.980913027157268	0.0083695
protein_coding	DNAJC16	ENSG00000116138.12	0.0653169646498021	0.540673008240726	0.854573496614666	0.0682506
protein_coding	DDI2	ENSG00000197312.11	0.0741489527785778	0.472979658074841	0.827327474554667	0.0823226
protein_coding	PLEKHM2	ENSG00000116786.12	0.182193090351832	0.160701230909606	0.566139022203397	0.247077
protein_coding	FBLIM1	ENSG00000162458.12	-0.0175237256541676	0.868174354966237	0.964882882443323	0.0155254
protein_coding	SPEN	ENSG00000065526.10	0.0322480860105953	0.77660247711156	0.942502686888061	0.0257174
protein_coding	ZBTB17	ENSG00000116809.11	0.0431570448990837	0.642486737728806	0.895696432993614	0.0478392
protein_coding	HSPB7	ENSG00000173641.17	-0.0327912928318971	0.485328307898106	0.829085029600455	0.0814009
protein_coding	EPHA2	ENSG00000142627.12	0.0843896784111771	0.270775821210209	0.691723848162089	0.160067
protein_coding	ARHGEF19	ENSG00000142632.16	0.100709920490816	0.320187201695921	0.735680501468105	0.133311
protein_coding	FBXO42	ENSG00000037637.10	-0.172520894467427	0.0927427070252321	0.446627153516557	0.350055
protein_coding	SZRD1	ENSG00000055070.16	0.355397871857449	0.0177829939681573	0.191118953246563	0.718696
protein_coding	NECAP2	ENSG00000157191.19	0.0686027397638577	0.553137965855425	0.858530722245458	0.0662442
protein_coding	NBPF1	ENSG00000219481.10	-0.0174264430436429	0.813326940722158	0.951298194214958	0.0216833
protein_coding	CROCC	ENSG00000058453.16	-0.102011450694608	0.325125817704237	0.741080706765051	0.130134
protein_coding	MFAP2	ENSG00000117122.13	-0.0879309251533367	0.27412808880685	0.694973535080397	0.158032
protein_coding	ATP13A2	ENSG00000159363.17	0.0674750810219409	0.291564805147365	0.70972662382297	0.148909
protein_coding	SDHB	ENSG00000117118.9	0.149113380007743	0.227085675596003	0.646544802674748	0.189401
protein_coding	RCC2	ENSG00000179051.13	-0.217267296769041	0.0785617671780528	0.416825733449411	0.380045
protein_coding	ARHGEF10L	ENSG00000074964.16	-0.181473049263589	0.133346023302413	0.526246709164302	0.278811
protein_coding	ALDH4A1	ENSG00000159423.16	-0.00520457309512495	0.947200528362264	0.98656178111988	0.00587571
protein_coding	IFFO2	ENSG00000169991.10	0.178585264145398	0.0192058055438626	0.200712871035616	0.697425
protein_coding	UBR4	ENSG00000127481.14	0.794110821398877	0.000597130561618469	0.0216404163873324	1.66473
protein_coding	EMC1	ENSG00000127463.14	0.164727251232018	0.197389793643634	0.6147085009741	0.211331
protein_coding	MRTO4	ENSG00000053372.4	0.101267672675848	0.373210140932124	0.774905732512204	0.110751
protein_coding	AKR7A2	ENSG00000053371.12	-0.233027904660234	0.0916978855364557	0.445205310749431	0.35144
protein_coding	PQLC2	ENSG00000040487.12	0.168844764324433	0.0914287543677076	0.444559434773784	0.35207
protein_coding	CAPZB	ENSG00000077549.17	-0.160056614207982	0.11680129269734	0.496905141355854	0.303727
protein_coding	MINOS1	ENSG00000173436.14	0.00681799175917492	0.95149643229948	0.988063960059805	0.00521494
protein_coding	NBL1	ENSG00000158747.14	-0.0380878930779228	0.745619951023603	0.932725209728792	0.0302463
protein_coding	TMCO4	ENSG00000162542.13	-0.0223541869196681	0.79026270106768	0.945956378487712	0.0241289
protein_coding	OTUD3	ENSG00000169914.5	0.052573226440877	0.400268625970308	0.792751367219074	0.100863
protein_coding	CAMK2N1	ENSG00000162545.5	0.137226706463495	0.260120073506574	0.679438970402831	0.16785
protein_coding	MUL1	ENSG00000090432.6	-0.188115583675453	0.0998524086756229	0.463956740356307	0.333523
protein_coding	PINK1	ENSG00000158828.7	0.238051641649241	0.0737843590520706	0.405984859817646	0.39149
protein_coding	DDOST	ENSG00000244038.9	-0.431945979271331	0.00864242604854763	0.124095356794899	0.906244
protein_coding	HP1BP3	ENSG00000127483.17	-0.279667390725523	0.0253938035192787	0.236411151228994	0.626332
protein_coding	EIF4G3	ENSG00000075151.20	0.196561875485313	0.119394488561451	0.500787282686198	0.300347
protein_coding	ECE1	ENSG00000117298.15	-0.336679392505185	0.0284317119058018	0.250794910878653	0.600681
protein_coding	NBPF3	ENSG00000142794.18	0.0095025849220446	0.845492063394003	0.957823735774342	0.0187144
protein_coding	ALPL	ENSG00000162551.13	-0.0246785934789409	0.674071858596498	0.909682181299566	0.0411103
protein_coding	USP48	ENSG00000090686.15	-0.272897932606718	0.0438584725332657	0.310029333592943	0.508597
protein_coding	HSPG2	ENSG00000142798.19	-0.257772117683656	0.065748411127258	0.384160949703544	0.415487
protein_coding	ZBTB40	ENSG00000184677.17	0.315652883436876	0.0365915315978712	0.285262287008917	0.544756
protein_coding	EPHB2	ENSG00000133216.16	-1.58429109939982	4.63988458707109e-08	1.24012515300943e-05	4.90653
protein_coding	KDM1A	ENSG00000004487.16	-0.0877458037693671	0.417253981236971	0.803117411615752	0.095221
protein_coding	LUZP1	ENSG00000169641.13	0.176205145112465	0.159720068135006	0.565856903534523	0.247293
protein_coding	HNRNPR	ENSG00000125944.19	0.057162575072082	0.623375936803676	0.887667478593507	0.0517497
protein_coding	ZNF436	ENSG00000125945.14	-0.0544123223224776	0.505402294771899	0.839471075964399	0.0759943
protein_coding	TCEA3	ENSG00000204219.10	-0.0551636616717976	0.498604370620322	0.836156043779921	0.0777127
protein_coding	ASAP3	ENSG00000088280.18	0.0701991144884972	0.478503734595012	0.828719168403575	0.0815926
protein_coding	ID3	ENSG00000117318.8	0.163478239958311	0.069683959719707	0.396760652919797	0.401471
protein_coding	RPL11	ENSG00000142676.14	-0.072298107385178	0.456549364656196	0.821315847005091	0.0854898
protein_coding	ELOA	ENSG00000011007.12	0.00572844317200546	0.95577929453538	0.988536823816354	0.00500715
protein_coding	PITHD1	ENSG00000057757.9	-0.167202799738642	0.184113852331395	0.597015831141932	0.224014
protein_coding	LYPLA2	ENSG00000011009.10	0.63048664108018	0.00283217521185574	0.0638792936496829	1.19464
protein_coding	GALE	ENSG00000117308.14	0.0304697451831823	0.701359006230768	0.921111855389537	0.0356876
protein_coding	HMGCL	ENSG00000117305.14	0.0566883204685222	0.55702279805619	0.859689643269411	0.0656583
protein_coding	FUCA1	ENSG00000179163.11	-0.0489561144079933	0.593883601610772	0.876962649837122	0.0570189
protein_coding	PNRC2	ENSG00000189266.12	-0.101559659529996	0.358337096770247	0.767751246965995	0.114779
protein_coding	SRSF10	ENSG00000188529.14	0.0446315703315362	0.691826634912003	0.917088475368161	0.0375888
protein_coding	STPG1	ENSG00000001460.17	-0.159063249768789	0.016739967001329	0.183933183156432	0.73534
protein_coding	NIPAL3	ENSG00000001461.16	-0.561578639582853	0.0125930141313289	0.155036335773078	0.809567
protein_coding	RCAN3	ENSG00000117602.11	-0.127931432347831	0.109481518826242	0.483863959392869	0.315277
protein_coding	SRRM1	ENSG00000133226.16	0.0957670172077983	0.394286802373607	0.790125624025536	0.102304
protein_coding	CLIC4	ENSG00000169504.14	-0.827262857789029	3.64969170682969e-06	0.000386325287502141	3.41305
protein_coding	RUNX3	ENSG00000020633.18	0.309580884164196	0.0485195060402309	0.326856987445563	0.485642
protein_coding	SYF2	ENSG00000117614.9	-0.00689518711834241	0.977736960363894	0.994102315097517	0.00256891
protein_coding	RSRP1	ENSG00000117616.17	-0.42231104624515	0.0209759800086412	0.211027533755027	0.675661
protein_coding	TMEM50A	ENSG00000183726.10	0.0529491423048571	0.602012679588439	0.879946008991101	0.055544
protein_coding	MACO1	ENSG00000204178.10	-0.0779335512162496	0.486012622023393	0.829625687621321	0.0811178
protein_coding	LDLRAP1	ENSG00000157978.11	-0.00633530309477228	0.956280305053211	0.98864643084072	0.004959
protein_coding	MAN1C1	ENSG00000117643.14	-0.147058210386525	0.0920803083694248	0.44544369989933	0.351207
protein_coding	SELENON	ENSG00000162430.16	-0.0763539621775092	0.53867029517411	0.853621069232632	0.0687349
protein_coding	MTFR1L	ENSG00000117640.17	0.0341111910479924	0.715257566983871	0.924951493378355	0.033881
protein_coding	PAQR7	ENSG00000182749.5	0.00529880447896652	0.93633017518917	0.983330638796406	0.00730043
protein_coding	STMN1	ENSG00000117632.22	-0.0920886187663154	0.374378106216523	0.776426058886682	0.1099
protein_coding	PAFAH2	ENSG00000158006.13	-0.0871902536301207	0.321944866738762	0.73734202448674	0.132331
protein_coding	ZNF593	ENSG00000142684.8	0.166510213872189	0.187264651781464	0.601034641908025	0.2211
protein_coding	SH3BGRL3	ENSG00000142669.14	-0.204920007335975	0.115498307380219	0.493522143965597	0.306693
protein_coding	DHDDS	ENSG00000117682.16	-0.177811061281323	0.139057737070486	0.538062347817793	0.269167
protein_coding	HMGN2	ENSG00000198830.10	0.0254311571522008	0.620216232445917	0.887173098886714	0.0519916
protein_coding	ARID1A	ENSG00000117713.19	0.264462616109345	0.0686860008423453	0.393131086415213	0.405463
protein_coding	PIGV	ENSG00000060642.10	0.0285212140776643	0.723362124600324	0.927524047672277	0.0326748
protein_coding	ZDHHC18	ENSG00000204160.11	0.0164564521790329	0.863710732694596	0.96287084913847	0.016432
protein_coding	GPN2	ENSG00000142751.14	0.0813080083902378	0.367658586349244	0.771343159044675	0.112752
protein_coding	GPATCH3	ENSG00000198746.12	0.0249299025522786	0.721954609075785	0.927044157779669	0.0328996
protein_coding	NUDC	ENSG00000090273.13	0.396053857204792	0.0236016508684439	0.224908649124262	0.647994
protein_coding	TRNP1	ENSG00000253368.3	-0.0434894535668739	0.551677209595472	0.85768365481149	0.0666729
protein_coding	SLC9A1	ENSG00000090020.10	-0.0875752742520145	0.424992103347231	0.804745054354453	0.0943417
protein_coding	WDTC1	ENSG00000142784.15	-0.136510304924869	0.174217576525972	0.582050034574739	0.23504
protein_coding	TMEM222	ENSG00000186501.14	-0.00104070123888806	0.949778294977743	0.987750948599908	0.00535254
protein_coding	MAP3K6	ENSG00000142733.15	0.0105867903678049	0.904412397406	0.974443413956451	0.0112434
protein_coding	WASF2	ENSG00000158195.10	-0.320702455649432	0.0100892480747589	0.135230595773641	0.868925
protein_coding	AHDC1	ENSG00000126705.14	-0.326717795952354	0.0441323471184254	0.310816154837342	0.507496
protein_coding	IFI6	ENSG00000126709.14	-0.0696623347479421	0.53967866042633	0.853827297465557	0.06863
protein_coding	FAM76A	ENSG00000009780.15	0.0752344445389435	0.413410288409331	0.800103076282432	0.0968541
protein_coding	STX12	ENSG00000117758.13	0.146223000172577	0.238870730443814	0.658570918353594	0.181397
protein_coding	PPP1R8	ENSG00000117751.17	0.0738945121011008	0.511765665712044	0.840110172383658	0.0756638
protein_coding	THEMIS2	ENSG00000130775.15	0.137503727789581	0.0326077007509013	0.268667811950682	0.570784
protein_coding	RPA2	ENSG00000117748.9	-0.095260060200803	0.398271344529017	0.79172907109701	0.101423
protein_coding	XKR8	ENSG00000158156.7	0.0518325349963982	0.562340544368741	0.861837941811826	0.0645744
protein_coding	EYA3	ENSG00000158161.15	-0.144988158582427	0.211538534381844	0.627522864942848	0.20237
protein_coding	DNAJC8	ENSG00000126698.10	-0.262853354383121	0.0325227363924773	0.268287480533931	0.5714
protein_coding	ATP5IF1	ENSG00000130770.17	-0.0963436529463444	0.412741810981758	0.799533013445548	0.0971636
protein_coding	SESN2	ENSG00000130766.4	-0.760865863336866	0.00104231475870846	0.0317370098302453	1.49843
protein_coding	MED18	ENSG00000130772.13	0.161911999341332	0.0770275982373976	0.413974017467128	0.383027
protein_coding	PHACTR4	ENSG00000204138.12	-0.0973707696344785	0.407486743217518	0.796278700738162	0.0989349
protein_coding	RCC1	ENSG00000180198.16	0.0134452158179678	0.896897870754078	0.972789630669232	0.0119811
protein_coding	TRNAU1AP	ENSG00000180098.9	-0.0252466467891257	0.794017484934739	0.947207962038453	0.0235547
protein_coding	TAF12	ENSG00000120656.11	-0.168174040816554	0.158094130841095	0.56508286683821	0.247888
protein_coding	GMEB1	ENSG00000162419.12	0.0392203134018979	0.703419343218309	0.921672990641209	0.0354231
protein_coding	YTHDF2	ENSG00000198492.15	0.422533245841376	0.00927304514186313	0.128750812482674	0.89025
protein_coding	EPB41	ENSG00000159023.21	-0.0198159796675812	0.826093097619975	0.954288395403887	0.0203204
protein_coding	TMEM200B	ENSG00000253304.1	0.27359844303291	0.0627133375417072	0.373520626985456	0.427685
protein_coding	SRSF4	ENSG00000116350.16	0.0829661136332614	0.506926409665923	0.83958950360006	0.075933
protein_coding	MECR	ENSG00000116353.15	-0.140372983392393	0.162522074865265	0.569346883396586	0.244623
protein_coding	PTPRU	ENSG00000060656.19	0.0209561858664515	0.834508568256423	0.955095575863345	0.0199532
protein_coding	SDC3	ENSG00000162512.15	-0.420687418324686	0.0218581952509962	0.216978612282637	0.663583
protein_coding	PUM1	ENSG00000134644.15	0.362936457216584	0.0138295831318515	0.163192133843956	0.787301
protein_coding	SNRNP40	ENSG00000060688.12	0.114141830588167	0.160446558017122	0.565856903534523	0.247293
protein_coding	ZCCHC17	ENSG00000121766.15	-0.00911722626268419	0.931276777615633	0.981072328316143	0.00829897
protein_coding	FABP3	ENSG00000121769.7	0.00220962685937932	0.948124694199231	0.98656178111988	0.00587571
protein_coding	SERINC2	ENSG00000168528.11	-0.00554544305053077	0.951917175087015	0.988063960059805	0.00521494
protein_coding	PEF1	ENSG00000162517.12	-0.0190904185495709	0.85581435178624	0.960617769413817	0.0174494
protein_coding	COL16A1	ENSG00000084636.17	-0.218926245050217	0.11101490876985	0.486218922432799	0.313168
protein_coding	SPOCD1	ENSG00000134668.12	-0.0475632755264824	0.641486039472339	0.89566477038505	0.0478545
protein_coding	PTP4A2	ENSG00000184007.20	-0.0686887341723245	0.585856900777536	0.8734003598908	0.0587866
protein_coding	KHDRBS1	ENSG00000121774.17	-0.0116455535787996	0.922541310475793	0.980141799638945	0.00871109
protein_coding	TMEM39B	ENSG00000121775.17	-0.00219182286426469	0.974227995057676	0.993776821947645	0.00271114
protein_coding	KPNA6	ENSG00000025800.13	0.0535859471778796	0.639894678080035	0.895037055825739	0.048159
protein_coding	TXLNA	ENSG00000084652.15	-0.457600520649348	0.00227145750996971	0.0558256373312325	1.25317
protein_coding	CCDC28B	ENSG00000160050.14	0.0534774226188764	0.577813135647131	0.869095297272558	0.0609326
protein_coding	TMEM234	ENSG00000160055.19	-0.0120685822688903	0.839507168891673	0.956419198664992	0.0193517
protein_coding	EIF3I	ENSG00000084623.11	0.694561786975584	0.000700239240635545	0.0240715682367672	1.6185
protein_coding	FAM167B	ENSG00000183615.5	0.0240089690215282	0.621971028913995	0.887667478593507	0.0517497
protein_coding	HDAC1	ENSG00000116478.11	0.0117774344052765	0.924423610898162	0.98031387918226	0.00863485
protein_coding	MARCKSL1	ENSG00000175130.6	0.130206016943515	0.202421102846568	0.619888418055413	0.207686
protein_coding	BSDC1	ENSG00000160058.18	0.202648466676913	0.133170845327024	0.525910466399358	0.279088
protein_coding	ZBTB8A	ENSG00000160062.14	-0.386463856484027	0.0270766166939262	0.243027679807338	0.614344
protein_coding	ZBTB8OS	ENSG00000176261.15	0.418602078052376	0.0244828195905326	0.230572049216803	0.637193
protein_coding	RBBP4	ENSG00000162521.18	0.0508894556132628	0.656072874738682	0.900401049652511	0.045564
protein_coding	SYNC	ENSG00000162520.14	0.101122124006904	0.240797629682598	0.660432903780568	0.180171
protein_coding	KIAA1522	ENSG00000162522.10	-0.128931372687686	0.160266066462536	0.565856903534523	0.247293
protein_coding	YARS	ENSG00000134684.10	-1.48667727610543	9.99439957019375e-09	3.56167086016471e-06	5.44835
protein_coding	S100PBP	ENSG00000116497.17	-0.0649808532534222	0.542850942243797	0.855580221588665	0.0677393
protein_coding	TMEM54	ENSG00000121900.18	0.0730288003122458	0.260327057883099	0.679813526093847	0.16761
protein_coding	AK2	ENSG00000004455.16	0.0495791280901148	0.65687879655186	0.900692145903468	0.0454236
protein_coding	AZIN2	ENSG00000142920.16	0.0769469763681535	0.232136168957523	0.652760787987496	0.185246
protein_coding	TRIM62	ENSG00000116525.13	0.122115067419136	0.195074217685693	0.611774262621807	0.213409
protein_coding	ZNF362	ENSG00000160094.14	-0.067114819780057	0.527083106267265	0.848136213172268	0.0715344
protein_coding	PHC2	ENSG00000134686.18	0.879162942692244	0.00173504031799142	0.0463732900991157	1.33373
protein_coding	SMIM12	ENSG00000163866.8	0.0706245654663207	0.502710150568988	0.837881615766175	0.0768173
protein_coding	ZMYM6	ENSG00000163867.16	-0.0941829484482363	0.302092881906858	0.718823725899447	0.143378
protein_coding	ZMYM1	ENSG00000197056.10	0.0272694509597953	0.678454032474989	0.911663281494694	0.0401655
protein_coding	SFPQ	ENSG00000116560.10	0.030849158319373	0.766341895178643	0.939454553424071	0.0271242
protein_coding	ZMYM4	ENSG00000146463.11	-0.0718753995143104	0.527526540919249	0.848242067353456	0.0714802
protein_coding	KIAA0319L	ENSG00000142687.17	0.0076477824651558	0.942533855156939	0.985715360613479	0.00624848
protein_coding	NCDN	ENSG00000020129.15	0.519159136662732	0.0103372053121932	0.136945553894247	0.863452
protein_coding	PSMB2	ENSG00000126067.11	0.193422769680487	0.127269044252338	0.517351084449331	0.286215
protein_coding	C1orf216	ENSG00000142686.7	-0.0540444875274805	0.617286156070157	0.88668536607206	0.0522305
protein_coding	CLSPN	ENSG00000092853.13	-0.131306128416928	0.0631768496123324	0.37523538844747	0.425696
protein_coding	AGO4	ENSG00000134698.10	0.0945788244792931	0.277560883528226	0.697841855589849	0.156243
protein_coding	AGO1	ENSG00000092847.11	0.0663604402294119	0.550380574233036	0.85768365481149	0.0666729
protein_coding	AGO3	ENSG00000126070.19	-0.0134818658110808	0.894469262463964	0.972231761445638	0.0122302
protein_coding	ADPRHL2	ENSG00000116863.10	-0.0829794510400648	0.452201854010418	0.820556731149315	0.0858914
protein_coding	COL8A2	ENSG00000171812.12	-0.115881752900527	0.0552905483647337	0.350971339426403	0.454728
protein_coding	TRAPPC3	ENSG00000054116.11	0.030889508419857	0.79365209760626	0.947190731804925	0.0235626
protein_coding	MAP7D1	ENSG00000116871.15	-0.0257329724431252	0.782062197302219	0.943383163861321	0.0253119
protein_coding	THRAP3	ENSG00000054118.14	-0.0561031871294853	0.61161734844661	0.88440055315186	0.053351
protein_coding	EVA1B	ENSG00000142694.6	0.180848806906628	0.156291493803142	0.56246998293368	0.249901
protein_coding	STK40	ENSG00000196182.10	-0.0922881408918127	0.386424867896232	0.786740336745082	0.104169
protein_coding	LSM10	ENSG00000181817.5	0.00826387465452352	0.951060482138082	0.988063960059805	0.00521494
protein_coding	OSCP1	ENSG00000116885.18	-0.0540738256960498	0.470256180086793	0.826565156518753	0.0827229
protein_coding	MRPS15	ENSG00000116898.11	0.123972064530207	0.286607223944901	0.706073580225825	0.15115
protein_coding	ZC3H12A	ENSG00000163874.10	-0.0871093636775894	0.203629218631524	0.620758476301574	0.207077
protein_coding	MEAF6	ENSG00000163875.15	-0.240247838201152	0.0870063890286203	0.434676231191913	0.361834
protein_coding	SNIP1	ENSG00000163877.10	0.0405980070305298	0.600160388478768	0.879067641214756	0.0559777
protein_coding	DNALI1	ENSG00000163879.10	0.0418791455732064	0.486616726942198	0.829625687621321	0.0811178
protein_coding	GNL2	ENSG00000134697.12	0.515421644565237	0.0068957233079037	0.108097035021699	0.966186
protein_coding	C1orf109	ENSG00000116922.14	-0.116942501705771	0.0989004908727593	0.461841634968851	0.335507
protein_coding	CDCA8	ENSG00000134690.10	-0.0166539940325105	0.707938646242084	0.922451006328649	0.0350567
protein_coding	YRDC	ENSG00000196449.3	-0.0496717924110064	0.506150831488627	0.839471075964399	0.0759943
protein_coding	C1orf122	ENSG00000197982.13	0.241456608367063	0.0854548962342289	0.432370229834426	0.364144
protein_coding	MTF1	ENSG00000188786.9	0.203782124167053	0.126012648506578	0.514642783053449	0.288494
protein_coding	INPP5B	ENSG00000204084.12	-0.0665629948750203	0.38949802373056	0.788184030939573	0.103372
protein_coding	SF3A3	ENSG00000183431.11	0.170952301457095	0.183509559896975	0.595745391941735	0.224939
protein_coding	FHL3	ENSG00000183386.9	0.183144412427246	0.113170980363558	0.489320536552884	0.310407
protein_coding	UTP11	ENSG00000183520.11	0.161173413797572	0.20551272928136	0.62206585185363	0.206164
protein_coding	RRAGC	ENSG00000116954.7	-0.52563889417158	0.0151602863144945	0.172424064881128	0.763402
protein_coding	AKIRIN1	ENSG00000174574.15	-0.0144291342876387	0.89411959818308	0.972137966457368	0.0122721
protein_coding	NDUFS5	ENSG00000168653.10	0.30334901611443	0.0320663115471135	0.266409217080338	0.574451
protein_coding	MACF1	ENSG00000127603.25	-0.217250550937052	0.0823176688537735	0.42576593987213	0.370829
protein_coding	PABPC4	ENSG00000090621.13	-0.140682419060065	0.237842478381255	0.658392200759554	0.181515
protein_coding	PPIE	ENSG00000084072.16	-0.165106094615327	0.16690201394645	0.574232864745876	0.240912
protein_coding	TRIT1	ENSG00000043514.16	0.224029260439197	0.0200311619009453	0.205324210817839	0.68756
protein_coding	CAP1	ENSG00000131236.16	0.16448532768139	0.191232245332344	0.60502913996657	0.218224
protein_coding	PPT1	ENSG00000131238.17	0.00601291759172108	0.943324715288546	0.985715360613479	0.00624848
protein_coding	RLF	ENSG00000117000.8	0.0422155964616426	0.693345567616833	0.917850106908316	0.0372282
protein_coding	ZMPSTE24	ENSG00000084073.8	0.0101661712025924	0.930699041493535	0.981072328316143	0.00829897
protein_coding	SMAP2	ENSG00000084070.11	0.159553621256375	0.191213921268465	0.60502913996657	0.218224
protein_coding	EXO5	ENSG00000164002.11	0.0389372777981825	0.566808204738792	0.863703893509467	0.0636351
protein_coding	NFYC	ENSG00000066136.20	0.0562463305088829	0.608982235002914	0.883156412698882	0.0539624
protein_coding	CITED4	ENSG00000179862.6	2.42905162474262	2.3966783773181e-05	0.00175499236519917	2.75572
protein_coding	CTPS1	ENSG00000171793.14	0.115271209735717	0.163472836318791	0.570117926933383	0.244035
protein_coding	SCMH1	ENSG00000010803.16	0.0597289158391112	0.543773069206354	0.855872280267794	0.067591
protein_coding	FOXJ3	ENSG00000198815.8	-0.0489891740775246	0.611129557242947	0.884035905091843	0.0535301
protein_coding	PPCS	ENSG00000127125.8	-0.103698042201141	0.37489322940512	0.776891551767811	0.10964
protein_coding	PPIH	ENSG00000171960.10	-0.0414148364354011	0.584416281026907	0.872326488238166	0.0593209
protein_coding	YBX1	ENSG00000065978.18	-0.00536858989195674	0.880079509280534	0.968347744515177	0.0139687
protein_coding	P3H1	ENSG00000117385.15	-0.444569757800184	0.0133739805843092	0.159929069948216	0.796073
protein_coding	SVBP	ENSG00000177868.11	-0.400376723828269	0.0210510866106627	0.211495802984001	0.674698
protein_coding	ERMAP	ENSG00000164010.14	-0.0953432607517914	0.142084294381141	0.544112545516119	0.264311
protein_coding	SLC2A1	ENSG00000117394.21	0.584093048744164	0.0126487819066984	0.155036335773078	0.809567
protein_coding	EBNA1BP2	ENSG00000117395.12	0.556380692187498	0.0061641121997326	0.101229682837698	0.994692
protein_coding	CDC20	ENSG00000117399.13	-0.0325567651491721	0.445737903942801	0.816246792125201	0.0881785
protein_coding	ELOVL1	ENSG00000066322.14	0.0501079307716168	0.661755676324798	0.902516894449344	0.0445447
protein_coding	MED8	ENSG00000159479.16	-0.757667851798316	0.00634183812241243	0.103040412411415	0.986992
protein_coding	SZT2	ENSG00000198198.16	0.0235711637142279	0.812346278700716	0.950973278057289	0.0218317
protein_coding	HYI	ENSG00000178922.16	0.0165346317499749	0.865835671339109	0.9637323438091	0.0160436
protein_coding	PTPRF	ENSG00000142949.16	0.221078475670176	0.10747928237989	0.478775419968083	0.319868
protein_coding	KDM4A	ENSG00000066135.12	-0.0916835555686955	0.424751738375035	0.804745054354453	0.0943417
protein_coding	ST3GAL3	ENSG00000126091.20	0.150121864968795	0.0298661379870374	0.256053633696405	0.591669
protein_coding	IPO13	ENSG00000117408.10	-0.0165704403592415	0.860659238765537	0.961621603044179	0.0169958
protein_coding	DPH2	ENSG00000132768.13	0.0477640650909718	0.458678635816804	0.821851002617244	0.0852069
protein_coding	ATP6V0B	ENSG00000117410.13	0.964545952478491	7.31149033260036e-05	0.00415140699648328	2.3818
protein_coding	B4GALT2	ENSG00000117411.16	-0.249693884273674	0.0710878557305372	0.39853186450717	0.399537
protein_coding	SLC6A9	ENSG00000196517.11	-1.19466961298157	2.49142209274821e-05	0.00178763715393095	2.74772
protein_coding	DMAP1	ENSG00000178028.13	0.0800694007861135	0.433088278124865	0.810599926721452	0.0911934
protein_coding	ERI3	ENSG00000117419.15	-0.00401716311702736	0.958600118817034	0.989322702024608	0.00466203
protein_coding	RNF220	ENSG00000187147.17	0.0816870395429833	0.488676180800167	0.830858309308935	0.080473
protein_coding	TMEM53	ENSG00000126106.13	0.0701242814688398	0.461359303187639	0.824043734588814	0.0840497
protein_coding	KIF2C	ENSG00000142945.12	-0.0437641275973645	0.440264225627861	0.813885589339804	0.0894366
protein_coding	RPS8	ENSG00000142937.11	-0.198573450453724	0.015618366501612	0.175775977528394	0.75504
protein_coding	PLK3	ENSG00000173846.12	-0.0803431039433955	0.343314722656756	0.756118525190542	0.12141
protein_coding	BTBD19	ENSG00000222009.8	-0.0287004323824832	0.635126906361441	0.892383658703991	0.0494484
protein_coding	EIF2B3	ENSG00000070785.16	0.0623112047792872	0.484747594229474	0.829085029600455	0.0814009
protein_coding	HECTD3	ENSG00000126107.14	-0.0317356133854068	0.752041495819444	0.934854008929295	0.0292562
protein_coding	UROD	ENSG00000126088.13	0.0147428692774158	0.89676662121926	0.972789630669232	0.0119811
protein_coding	MUTYH	ENSG00000132781.17	0.0444426424846671	0.392451066828257	0.788637421942404	0.103123
protein_coding	TOE1	ENSG00000132773.11	0.00207039342145579	0.980477206949913	0.995846648252092	0.00180753
protein_coding	MMACHC	ENSG00000132763.14	0.0411749003857406	0.428698540026235	0.808237563079773	0.092461
protein_coding	PRDX1	ENSG00000117450.13	0.607573698003934	8.58868121477234e-07	0.000116229861857128	3.93468
protein_coding	AKR1A1	ENSG00000117448.13	0.156705352275602	0.209485524714041	0.624911592158269	0.204181
protein_coding	NASP	ENSG00000132780.16	-0.0109150579868216	0.909116649356079	0.976192289169907	0.0104646
protein_coding	GPBP1L1	ENSG00000159592.10	-0.0726917538494434	0.517733418738184	0.843506245006085	0.0739117
protein_coding	TMEM69	ENSG00000159596.6	0.000678358563206496	0.981393944939165	0.996220019972816	0.00164473
protein_coding	IPP	ENSG00000197429.10	-0.166592389278246	0.055245765942823	0.350971339426403	0.454728
protein_coding	MAST2	ENSG00000086015.20	0.192364588425313	0.128288075836236	0.519118548684267	0.284733
protein_coding	PIK3R3	ENSG00000117461.14	-0.591790175020644	0.012644598296123	0.155036335773078	0.809567
protein_coding	POMGNT1	ENSG00000085998.13	-0.0675127254499818	0.528421336801619	0.848917055581399	0.0711347
protein_coding	LRRC41	ENSG00000132128.16	0.305772016768414	0.0195547181328403	0.202630924144599	0.693294
protein_coding	UQCRH	ENSG00000173660.11	0.2432140324989	0.0491089515473143	0.328962281323519	0.482854
protein_coding	NSUN4	ENSG00000117481.10	0.048184971288564	0.559346635813936	0.86063359669751	0.0651817
protein_coding	MKNK1	ENSG00000079277.20	0.000326008683228467	0.999645818253118	0.999990735287509	4.02363e-06
protein_coding	MOB3C	ENSG00000142961.14	0.0422368745144458	0.541992027441895	0.855302130053035	0.0678804
protein_coding	ATPAF1	ENSG00000123472.12	-0.0224240506175433	0.831339197708206	0.955039513882071	0.0199787
protein_coding	EFCAB14	ENSG00000159658.10	0.0820587988866403	0.483873617030977	0.829085029600455	0.0814009
protein_coding	STIL	ENSG00000123473.15	-0.0622201407452461	0.17827649072309	0.58825739577795	0.230433
protein_coding	CMPK1	ENSG00000162368.13	-0.0455970800900755	0.688770971158984	0.915577414035529	0.0383049
protein_coding	SPATA6	ENSG00000132122.11	-0.0233292648196357	0.705217361350075	0.921672990641209	0.0354231
protein_coding	FAF1	ENSG00000185104.19	-0.0892702095758208	0.432790955486331	0.81051862038295	0.091237
protein_coding	CDKN2C	ENSG00000123080.10	-0.156629604909863	0.116584971522153	0.496182297190821	0.304359
protein_coding	RNF11	ENSG00000123091.4	0.158276149486175	0.213912376424574	0.630183856807693	0.200533
protein_coding	EPS15	ENSG00000085832.16	-0.0836691734481897	0.478485145045819	0.828719168403575	0.0815926
protein_coding	OSBPL9	ENSG00000117859.18	-0.100957013266896	0.379895599514172	0.780600394850281	0.107571
protein_coding	NRDC	ENSG00000078618.21	0.243479426952156	0.0863211564557217	0.43326736322447	0.363244
protein_coding	RAB3B	ENSG00000169213.6	0.173009789714277	0.129919158500078	0.521523256844626	0.282726
protein_coding	KTI12	ENSG00000198841.3	0.0759297711950144	0.396497718351764	0.791108532064669	0.101764
protein_coding	BTF3L4	ENSG00000134717.17	-0.636178123178556	0.00176360229449292	0.0470191324948225	1.32773
protein_coding	ZFYVE9	ENSG00000157077.14	-0.0323813708321402	0.749807817834045	0.934506339527137	0.0294177
protein_coding	CC2D1B	ENSG00000154222.14	0.0387869632487297	0.683424298785111	0.913383433070199	0.0393469
protein_coding	PRPF38A	ENSG00000134748.12	-0.115318559652992	0.302924777759867	0.719655562013553	0.142875
protein_coding	TUT4	ENSG00000134744.13	-0.00946965146953099	0.929018594212854	0.980913027157268	0.0083695
protein_coding	GPX7	ENSG00000116157.5	-0.113342536583952	0.28152258380296	0.701285135030801	0.154105
protein_coding	COA7	ENSG00000162377.5	0.00121626289830805	0.988246517184592	0.998202993690212	0.000781132
protein_coding	ZYG11B	ENSG00000162378.12	-0.406494974311332	0.014412873760573	0.167652277568263	0.775591
protein_coding	ECHDC2	ENSG00000121310.16	0.102429540231339	0.308248650985718	0.724381517261486	0.140033
protein_coding	SCP2	ENSG00000116171.17	-0.0320383487594629	0.778501550415012	0.942502686888061	0.0257174
protein_coding	PODN	ENSG00000174348.13	-0.634922089996484	6.87668135220622e-05	0.00403502809018358	2.39415
protein_coding	CPT2	ENSG00000157184.6	0.0333293830148394	0.663702599549346	0.903845683273463	0.0439057
protein_coding	C1orf123	ENSG00000162384.13	-0.0754904315482053	0.477352339910129	0.828719168403575	0.0815926
protein_coding	MAGOH	ENSG00000162385.10	0.00971392245047567	0.933745590728423	0.982352507833	0.00773264
protein_coding	LRP8	ENSG00000157193.16	0.158531606425334	0.0429255375269593	0.307379050033973	0.512326
protein_coding	GLIS1	ENSG00000174332.5	0.0386827037330865	0.619744618989675	0.887173098886714	0.0519916
protein_coding	NDC1	ENSG00000058804.11	-0.404160380536972	0.0252574173418028	0.236037630070991	0.627019
protein_coding	YIPF1	ENSG00000058799.14	0.0649139376693978	0.500472805934311	0.836547024428348	0.0775096
protein_coding	HSPB11	ENSG00000081870.11	0.0469432342395503	0.612551991036934	0.885052315283153	0.0530311
protein_coding	LRRC42	ENSG00000116212.14	0.0769045638758925	0.49992559783307	0.836316500904329	0.0776293
protein_coding	TMEM59	ENSG00000116209.11	-0.0436703765558941	0.750101791806553	0.934545886983318	0.0293994
protein_coding	TCEANC2	ENSG00000116205.13	-0.0115604875325321	0.888469311645993	0.970323121274281	0.0130836
protein_coding	CYB5RL	ENSG00000215883.10	-0.0139396982734438	0.789595113444373	0.945956378487712	0.0241289
protein_coding	MRPL37	ENSG00000116221.15	0.0178540592251629	0.889514645067631	0.970883212906385	0.012833
protein_coding	SSBP3	ENSG00000157216.15	-0.0425222688536833	0.694249506280207	0.918705467464005	0.0368237
protein_coding	PARS2	ENSG00000162396.5	0.0318201757460642	0.525154728828059	0.847906047173819	0.0716523
protein_coding	DHCR24	ENSG00000116133.12	-0.424327276091749	0.0215831249076326	0.21504677389329	0.667467
protein_coding	USP24	ENSG00000162402.13	0.153550112162795	0.197359371777014	0.6147085009741	0.211331
protein_coding	PLPP3	ENSG00000162407.8	-0.174459751187808	0.124822659875352	0.513447229632477	0.289504
protein_coding	PRKAA2	ENSG00000162409.10	-0.0474713253626651	0.531716470688248	0.850549167494656	0.0703006
protein_coding	OMA1	ENSG00000162600.11	-0.0152573819965146	0.801304938458978	0.947754297717107	0.0233042
protein_coding	MYSM1	ENSG00000162601.9	-0.0968007145720964	0.339836057358518	0.753087286024608	0.123155
protein_coding	JUN	ENSG00000177606.6	0.167816956317883	0.18047577791063	0.591417234531294	0.228106
protein_coding	FGGY	ENSG00000172456.17	-0.0988898908658022	0.137910292280603	0.535172027140444	0.271507
protein_coding	NFIA	ENSG00000162599.15	-0.703517997241973	0.00456054128873081	0.0840979259072478	1.07521
protein_coding	TM2D1	ENSG00000162604.12	-0.0168428851126634	0.881062040073288	0.968508139308178	0.0138967
protein_coding	PATJ	ENSG00000132849.20	-0.0268944929218845	0.623411657552974	0.887667478593507	0.0517497
protein_coding	USP1	ENSG00000162607.12	-0.349420872197522	0.0378386890558619	0.289158988346118	0.538863
protein_coding	DOCK7	ENSG00000116641.17	0.017737502652062	0.873117903007343	0.965505120092211	0.0152454
protein_coding	ATG4C	ENSG00000125703.14	-0.120242431688994	0.210419914849146	0.62622152432423	0.203272
protein_coding	ALG6	ENSG00000088035.16	-0.0628892288140052	0.182607186115922	0.595380733993692	0.225205
protein_coding	ITGB3BP	ENSG00000142856.16	-0.0804600097752114	0.436961752570433	0.81188010023123	0.0905081
protein_coding	PGM1	ENSG00000079739.16	-0.0594751453631523	0.552087377775234	0.857694178920637	0.0666675
protein_coding	ROR1	ENSG00000185483.11	-0.0412750327779682	0.574045393790169	0.867531886000623	0.0617146
protein_coding	CACHD1	ENSG00000158966.14	-0.0309029061402805	0.581897264141526	0.871129441173589	0.0599173
protein_coding	RAVER2	ENSG00000162437.14	-0.0189788087651056	0.78489215494751	0.944394935540558	0.0248464
protein_coding	JAK1	ENSG00000162434.11	0.038774051429833	0.713677465396866	0.924615339621655	0.0340389
protein_coding	AK4	ENSG00000162433.14	0.143918048277047	0.103995446944796	0.471838196282822	0.326207
protein_coding	DNAJC6	ENSG00000116675.15	0.0821549393671415	0.132536017854942	0.52485781543221	0.279958
protein_coding	LEPROT	ENSG00000213625.8	0.0030323130424215	0.934311948807224	0.982562369142046	0.00763987
protein_coding	LEPR	ENSG00000116678.19	-0.62440267302906	0.000908054975585897	0.0296345609856755	1.5282
protein_coding	PDE4B	ENSG00000184588.17	0.0840756353849989	0.317770567767601	0.733596445692813	0.134543
protein_coding	SGIP1	ENSG00000118473.21	0.19626071602482	0.106017467629175	0.47647037536835	0.321964
protein_coding	MIER1	ENSG00000198160.14	-0.108756752113924	0.361067359823446	0.768441365563409	0.114389
protein_coding	SLC35D1	ENSG00000116704.7	0.0624126208148636	0.5631388571216	0.86216776764815	0.0644082
protein_coding	SERBP1	ENSG00000142864.14	-0.0753160308982243	0.538782745828391	0.853621069232632	0.0687349
protein_coding	GADD45A	ENSG00000116717.12	-0.442842225596079	0.0186500541402363	0.197816114636712	0.703738
protein_coding	GNG12	ENSG00000172380.5	0.349912919587483	0.00353069941531827	0.0727562410969574	1.13813
protein_coding	DIRAS3	ENSG00000162595.6	-1.98020099100984	0.00016671249688447	0.00802848335221561	2.09537
protein_coding	WLS	ENSG00000116729.13	0.127248444433574	0.293220101824358	0.710868056970603	0.148211
protein_coding	DEPDC1	ENSG00000024526.16	-0.0459285239785616	0.214740787855221	0.631580127361806	0.199572
protein_coding	LRRC40	ENSG00000066557.5	-0.0600036170892961	0.394710539779242	0.790678355027145	0.102
protein_coding	SRSF11	ENSG00000116754.13	0.168435893742234	0.174662134329626	0.58280676595444	0.234475
protein_coding	ANKRD13C	ENSG00000118454.12	-0.0146392761257781	0.868804138559648	0.964882882443323	0.0155254
protein_coding	HHLA3	ENSG00000197568.13	-0.163245122770386	0.105314370628543	0.475070015354324	0.323242
protein_coding	CTH	ENSG00000116761.11	-0.0531989068682958	0.153671362604515	0.55962218221915	0.252105
protein_coding	PTGER3	ENSG00000050628.20	-0.0151833369752392	0.782944172822394	0.94357153414386	0.0252252
protein_coding	ZRANB2	ENSG00000132485.13	0.16044670784111	0.186847803098825	0.600672416586214	0.221362
protein_coding	NEGR1	ENSG00000172260.14	-0.0936511412169175	0.217742751996592	0.635340546287	0.196993
protein_coding	CRYZ	ENSG00000116791.13	0.082167994350701	0.439882821164897	0.813885589339804	0.0894366
protein_coding	TYW3	ENSG00000162623.15	0.0592871386854154	0.615547453443405	0.886323433240201	0.0524078
protein_coding	LHX8	ENSG00000162624.14	0.0122323256239371	0.891870476393647	0.971012110741626	0.0127754
protein_coding	ACADM	ENSG00000117054.13	0.0338453426242063	0.753867500812258	0.934854008929295	0.0292562
protein_coding	RABGGTB	ENSG00000137955.15	-0.0158038838913507	0.844140245455746	0.957823735774342	0.0187144
protein_coding	ST6GALNAC3	ENSG00000184005.10	-0.0906190487076515	0.191105160906823	0.60502913996657	0.218224
protein_coding	ST6GALNAC5	ENSG00000117069.14	0.0220516106334415	0.676353813917721	0.910609866433192	0.0406676
protein_coding	PIGK	ENSG00000142892.14	-0.206319959530787	0.118874240231834	0.500113335611813	0.300932
protein_coding	AK5	ENSG00000154027.18	0.00258997574688632	0.983354709684208	0.99675935982887	0.00140968
protein_coding	AC118549.1	ENSG00000036549.12	-0.214206807376636	0.115282984249529	0.49321462733464	0.306964
protein_coding	USP33	ENSG00000077254.14	0.0903220705220308	0.440324969482876	0.813885589339804	0.0894366
protein_coding	MIGA1	ENSG00000180488.15	0.0430873728483364	0.669806540776284	0.907362104338476	0.0422194
protein_coding	NEXN	ENSG00000162614.18	1.24463242031609	4.22188809994642e-06	0.000429868625490735	3.36666
protein_coding	FUBP1	ENSG00000162613.16	0.0226456655684082	0.83947760225563	0.956419198664992	0.0193517
protein_coding	DNAJB4	ENSG00000162616.8	-0.0233238723622406	0.800045184898307	0.947522219092478	0.0234106
protein_coding	PTGFR	ENSG00000122420.9	-1.31269158862833	1.9503547373602e-05	0.0014581288459523	2.8362
protein_coding	IFI44L	ENSG00000137959.15	-0.135889724865989	0.00353198850709203	0.0727562410969574	1.13813
protein_coding	IFI44	ENSG00000137965.10	-0.198646954997958	0.00558674187934439	0.0964908843813746	1.01551
protein_coding	ADGRL4	ENSG00000162618.13	0.138012686727775	0.109307209537883	0.483493329404016	0.31561
protein_coding	ADGRL2	ENSG00000117114.19	-0.0813542375072681	0.440499931895787	0.813998356205128	0.0893765
protein_coding	TTLL7	ENSG00000137941.16	-0.234117353125279	0.0780154535055658	0.415989455980616	0.380918
protein_coding	PRKACB	ENSG00000142875.19	-0.026993309864859	0.785686161824423	0.944558254538023	0.0247713
protein_coding	RPF1	ENSG00000117133.10	0.0802270882119137	0.468043265255574	0.82544548809755	0.0833116
protein_coding	GNG5	ENSG00000174021.10	0.171585196525021	0.107893529662998	0.479821017315772	0.318921
protein_coding	CTBS	ENSG00000117151.12	0.0672757381470561	0.404710223247852	0.79467542383516	0.0998102
protein_coding	SSX2IP	ENSG00000117155.16	-0.0835872568163483	0.405341433422408	0.794780615253685	0.0997527
protein_coding	MCOLN3	ENSG00000055732.12	-0.0133880036129532	0.773611634786185	0.941658373732746	0.0261066
protein_coding	C1orf52	ENSG00000162642.13	-0.242435702846515	0.072796496972399	0.40282989085503	0.394878
protein_coding	BCL10	ENSG00000142867.13	0.0387454561188471	0.713593704642144	0.924615339621655	0.0340389
protein_coding	DDAH1	ENSG00000153904.19	0.00985270902567102	0.920986711259074	0.980046073077618	0.00875351
protein_coding	CYR61	ENSG00000142871.16	0.391261488570335	0.0174280153011115	0.188777012749932	0.724051
protein_coding	ZNHIT6	ENSG00000117174.10	-0.152144015452227	0.193148202948579	0.608231940419223	0.215931
protein_coding	ODF2L	ENSG00000122417.15	0.0779396676775304	0.489860725339569	0.831502178630935	0.0801366
protein_coding	CLCA2	ENSG00000137975.7	-0.0125055121292922	0.825525222791109	0.954128665606459	0.0203931
protein_coding	SH3GLB1	ENSG00000097033.14	-0.182593018521534	0.141909240569275	0.543976941888174	0.26442
protein_coding	SELENOF	ENSG00000183291.16	-0.220786065731691	0.105636904733918	0.475453140605294	0.322892
protein_coding	HS2ST1	ENSG00000153936.16	-0.248409273846026	0.0859008645330488	0.432869898610577	0.363643
protein_coding	LMO4	ENSG00000143013.12	-0.104383359027853	0.379337591367385	0.779754328471467	0.108042
protein_coding	PKN2	ENSG00000065243.19	-0.120723699954826	0.26362483288236	0.683923896066766	0.164992
protein_coding	GTF2B	ENSG00000137947.11	-0.022532793799461	0.806442002219789	0.94946199564776	0.0225224
protein_coding	KYAT3	ENSG00000137944.17	-0.0733852186961438	0.488479331548484	0.830771637527004	0.0805183
protein_coding	RBMXL1	ENSG00000213516.9	0.11039680596918	0.305683649203081	0.722509214829335	0.141157
protein_coding	GBP3	ENSG00000117226.11	-0.967973235868991	0.00172416603561248	0.0462747700250339	1.33466
protein_coding	GBP1	ENSG00000117228.9	-0.0742000448593379	0.29347711268582	0.711143203019969	0.148043
protein_coding	GBP2	ENSG00000162645.12	-0.157020919947058	0.185157705229469	0.598347365212134	0.223047
protein_coding	LRRC8B	ENSG00000197147.13	0.0103112407981365	0.890106507953959	0.97098340395667	0.0127882
protein_coding	LRRC8C	ENSG00000171488.14	0.534012134009345	0.0133165819047809	0.159604907112121	0.796954
protein_coding	LRRC8D	ENSG00000171492.14	-0.0382622846421934	0.553214680156109	0.858530722245458	0.0662442
protein_coding	ZNF326	ENSG00000162664.16	0.0667258996273551	0.54737004189329	0.856966046538684	0.0670364
protein_coding	ZNF644	ENSG00000122482.20	-0.0315662021409814	0.737572729784875	0.930228552997457	0.0314103
protein_coding	TGFBR3	ENSG00000069702.10	-0.152236150206176	0.198134617232383	0.615772439776573	0.21058
protein_coding	BTBD8	ENSG00000189195.12	-0.0265423888161632	0.627394517464108	0.889234910614456	0.0509835
protein_coding	GLMN	ENSG00000174842.16	0.0374256422290225	0.556279137492156	0.859689643269411	0.0656583
protein_coding	RPAP2	ENSG00000122484.8	-0.130129033179876	0.244471293450732	0.662855777895677	0.178581
protein_coding	EVI5	ENSG00000067208.14	-0.134200418139561	0.281494774931258	0.701285135030801	0.154105
protein_coding	RPL5	ENSG00000122406.13	-0.0803804319111407	0.400807403472621	0.793377513520791	0.10052
protein_coding	FAM69A	ENSG00000154511.11	-0.0285271154589218	0.747466708929294	0.932784707034327	0.0302186
protein_coding	MTF2	ENSG00000143033.17	0.038006867560663	0.653432963361674	0.900401049652511	0.045564
protein_coding	TMED5	ENSG00000117500.12	-0.00608664964235191	0.957244249861183	0.988686916748711	0.00494121
protein_coding	CCDC18	ENSG00000122483.17	-0.0510035167438433	0.562600972397786	0.861837941811826	0.0645744
protein_coding	DR1	ENSG00000117505.12	-0.29066057223786	0.0566080766982671	0.356417519423541	0.448041
protein_coding	FNBP1L	ENSG00000137942.16	0.10149024481716	0.249464838127673	0.671119422351019	0.1732
protein_coding	BCAR3	ENSG00000137936.17	-0.00706233423007761	0.908746624106141	0.976128821291947	0.0104929
protein_coding	DNTTIP2	ENSG00000067334.13	0.102089980835181	0.391604578209838	0.78827715553723	0.103321
protein_coding	GCLM	ENSG00000023909.9	1.13189132740977	1.81324195200645e-05	0.00138466926492149	2.85865
protein_coding	ARHGAP29	ENSG00000137962.12	-0.543950136028949	0.0144269416242584	0.167652277568263	0.775591
protein_coding	ABCD3	ENSG00000117528.12	0.000776256568332026	0.995778138755056	0.999705519901428	0.00012791
protein_coding	F3	ENSG00000117525.13	-0.0161417533938171	0.783117596338833	0.94357153414386	0.0252252
protein_coding	CNN3	ENSG00000117519.15	-0.516571193064546	0.00373086722715496	0.0750037374318449	1.12492
protein_coding	ALG14	ENSG00000172339.9	-0.0016256898542348	0.971079383933679	0.992983339289862	0.00305804
protein_coding	TMEM56	ENSG00000152078.9	-0.0209279102526104	0.65932833476782	0.90196791132473	0.0448089
protein_coding	PTBP2	ENSG00000117569.18	0.013924671882899	0.802877426611354	0.948175012100841	0.0231115
protein_coding	DPYD	ENSG00000188641.13	-0.194055354649258	0.0483389738090426	0.326051715452665	0.486714
protein_coding	SNX7	ENSG00000162627.16	-0.612311515343294	0.00578428281573108	0.0981583612428269	1.00807
protein_coding	PALMD	ENSG00000099260.10	0.0105230768173931	0.796840013864461	0.94724156087566	0.0235393
protein_coding	AGL	ENSG00000162688.16	0.0301546705725702	0.76604239713685	0.939408037140406	0.0271457
protein_coding	SLC35A3	ENSG00000117620.14	-0.202813252814534	0.0664246103889872	0.385899722950499	0.413526
protein_coding	SASS6	ENSG00000156876.9	-0.0189128760092492	0.772634461159809	0.941063047550995	0.0263813
protein_coding	TRMT13	ENSG00000122435.9	0.018389519753054	0.793291190557799	0.946906213367634	0.023693
protein_coding	DBT	ENSG00000137992.14	-0.00470954245080137	0.962986799972501	0.990884685130511	0.00397688
protein_coding	RTCA	ENSG00000137996.12	0.0310885731859982	0.764716113894353	0.939219486196862	0.0272329
protein_coding	VCAM1	ENSG00000162692.11	-0.18635754401209	4.62538086417583e-05	0.00292603235614815	2.53372
protein_coding	EXTL2	ENSG00000162694.13	0.00504035275245796	0.897670364020171	0.972931251190151	0.0119178
protein_coding	SLC30A7	ENSG00000162695.11	-0.0328168323210444	0.769142971488704	0.940405707706511	0.0266847
protein_coding	DPH5	ENSG00000117543.20	-0.762700192500689	0.0029462447349521	0.0656214634611936	1.18295
protein_coding	S1PR1	ENSG00000170989.9	-0.0749782738051338	0.299928938341865	0.718471942597552	0.14359
protein_coding	COL11A1	ENSG00000060718.21	-0.771592014659422	0.00767128199071597	0.115264354971153	0.938305
protein_coding	RNPC3	ENSG00000185946.15	0.0757625559382585	0.308622401857788	0.724381517261486	0.140033
protein_coding	PRMT6	ENSG00000198890.8	-0.175074185723625	0.0750058489018184	0.409544193365343	0.387699
protein_coding	NTNG1	ENSG00000162631.18	-1.77517376942944	7.24378373049685e-06	0.000673419929241234	3.17171
protein_coding	VAV3	ENSG00000134215.15	-0.0602122332503345	0.094673974593467	0.451502581164445	0.34534
protein_coding	SLC25A24	ENSG00000085491.16	-0.0312313805698775	0.778592539325654	0.942502686888061	0.0257174
protein_coding	PRPF38B	ENSG00000134186.11	0.246900769971359	0.0818618445987624	0.424640941584361	0.371978
protein_coding	STXBP3	ENSG00000116266.10	0.0515430902470519	0.557252276793988	0.859689643269411	0.0656583
protein_coding	GPSM2	ENSG00000121957.13	-0.0388180116443601	0.61007102955518	0.883766574979973	0.0536624
protein_coding	CLCC1	ENSG00000121940.15	0.0318602880018889	0.742353755529417	0.932026258870606	0.0305719
protein_coding	WDR47	ENSG00000085433.15	-1.03111796546112	0.00605704697491392	0.100360717164238	0.998436
protein_coding	TAF13	ENSG00000197780.9	0.0700871587965122	0.543796732824527	0.855872280267794	0.067591
protein_coding	TMEM167B	ENSG00000215717.5	0.0578723407564695	0.609315470466497	0.883280229797603	0.0539015
protein_coding	SARS	ENSG00000031698.12	-1.73918538715441	5.11371504684403e-17	1.82235758552698e-13	12.7394
protein_coding	PSRC1	ENSG00000134222.16	-0.0368787476042446	0.492552220066425	0.832154833238014	0.0797959
protein_coding	SORT1	ENSG00000134243.11	0.0618566722953679	0.509000460565906	0.840110172383658	0.0756638
protein_coding	PSMA5	ENSG00000143106.12	4.07703859444802e-05	0.99616130898547	0.999746635186208	0.000110049
protein_coding	CYB561D1	ENSG00000174151.14	0.0308603304030809	0.739828436911387	0.931366599446048	0.0308793
protein_coding	GNAI3	ENSG00000065135.10	-0.282227767193805	0.0316472132694322	0.264742063429968	0.577177
protein_coding	AMPD2	ENSG00000116337.15	0.339267351549849	0.0286102834443232	0.25191927284101	0.598739
protein_coding	GSTM4	ENSG00000168765.16	-0.115109746757412	0.301915799005175	0.718722290617751	0.143439
protein_coding	GSTM5	ENSG00000134201.11	0.124726715503101	0.283514493738723	0.703144945140376	0.152955
protein_coding	GSTM3	ENSG00000134202.10	0.50585517517805	0.00509276031802744	0.0901435439735619	1.04507
protein_coding	CSF1	ENSG00000184371.13	-0.0104712557662484	0.9152578521845	0.97852887573895	0.00942635
protein_coding	AHCYL1	ENSG00000168710.17	0.0256050730995728	0.812728127940313	0.950973278057289	0.0218317
protein_coding	STRIP1	ENSG00000143093.14	-0.0822021650838528	0.502021709178378	0.837303290612486	0.0771172
protein_coding	KCNC4	ENSG00000116396.14	-0.0211564675201664	0.73591118819212	0.929965450336463	0.0315332
protein_coding	RBM15	ENSG00000162775.14	-0.0803623938073473	0.412423043917282	0.79949497053847	0.0971843
protein_coding	SLC16A4	ENSG00000168679.17	-0.142184167545995	0.19418928886152	0.610790728808036	0.214108
protein_coding	LAMTOR5	ENSG00000134248.13	0.22203537128805	0.10505512980114	0.47440542961998	0.32385
protein_coding	LRIF1	ENSG00000121931.15	0.0720552694984414	0.413211594087622	0.80000817681832	0.0969056
protein_coding	DRAM2	ENSG00000156171.14	-0.141426092288257	0.198743389119857	0.616410087925846	0.21013
protein_coding	CEPT1	ENSG00000134255.13	-0.0704709992578914	0.507306158278356	0.839690966953778	0.0758805
protein_coding	CHI3L2	ENSG00000064886.13	0.00303530601980645	0.935728063790287	0.983021283822625	0.00743708
protein_coding	WDR77	ENSG00000116455.13	0.0524074142253419	0.423286137212837	0.804725939441325	0.094352
protein_coding	ATP5PB	ENSG00000116459.10	-0.0488132785150949	0.669579628162904	0.90727959440754	0.0422589
protein_coding	RAP1A	ENSG00000116473.14	-0.00240885503063884	0.995047822613656	0.999705519901428	0.00012791
protein_coding	DDX20	ENSG00000064703.11	0.00744368053336201	0.931807722564446	0.981376845821741	0.00816419
protein_coding	CTTNBP2NL	ENSG00000143079.14	0.227672898683428	0.101869774343546	0.467019621572405	0.330665
protein_coding	WNT2B	ENSG00000134245.17	0.0308185428311466	0.678823202269376	0.911835513941689	0.0400835
protein_coding	ST7L	ENSG00000007341.18	0.100824522207741	0.240552144164096	0.660207196077883	0.18032
protein_coding	CAPZA1	ENSG00000116489.12	-0.0793151393977742	0.464267610334733	0.824547166391758	0.0837845
protein_coding	MOV10	ENSG00000155363.18	-0.032456638405228	0.691731739784835	0.917076392614046	0.0375945
protein_coding	RHOC	ENSG00000155366.16	0.0343424253370245	0.743532325248816	0.932026258870606	0.0305719
protein_coding	SLC16A1	ENSG00000155380.11	-0.0943959704693576	0.397430910073025	0.791108532064669	0.101764
protein_coding	LRIG2	ENSG00000198799.11	0.0156607215727883	0.841608378481207	0.957210231107565	0.0189927
protein_coding	MAGI3	ENSG00000081026.18	0.00198480517679548	0.979363682468101	0.99509381574477	0.00213597
protein_coding	PHTF1	ENSG00000116793.15	-0.071568404934737	0.38627954037194	0.786740336745082	0.104169
protein_coding	RSBN1	ENSG00000081019.13	-0.136120235595192	0.243977349903408	0.662808755928045	0.178612
protein_coding	AP4B1	ENSG00000134262.12	-0.0521989464017874	0.309412697861587	0.725105469714649	0.139599
protein_coding	DCLRE1B	ENSG00000118655.5	-0.0845285081164216	0.182947754546881	0.595745391941735	0.224939
protein_coding	HIPK1	ENSG00000163349.21	0.173426049649368	0.175369812650804	0.583100461049781	0.234257
protein_coding	OLFML3	ENSG00000116774.11	-0.200081213846658	0.114773898576645	0.492394763115134	0.307687
protein_coding	TRIM33	ENSG00000197323.11	-0.154009066476783	0.219476236874734	0.637271727244973	0.195675
protein_coding	BCAS2	ENSG00000116752.5	0.122852939877198	0.257212375134827	0.675972837405712	0.170071
protein_coding	NRAS	ENSG00000213281.4	-0.195342951007277	0.126194051036025	0.51494291993943	0.288241
protein_coding	CSDE1	ENSG00000009307.15	-0.165791152401835	0.0726551793790141	0.402393961253739	0.395349
protein_coding	SIKE1	ENSG00000052723.11	0.118935554862236	0.273116852522165	0.694319582780506	0.158441
protein_coding	TSPAN2	ENSG00000134198.9	0.0161268128401406	0.598989302849258	0.879000210992434	0.056011
protein_coding	NGF	ENSG00000134259.3	-0.0322005952211512	0.475189049617525	0.828463548345822	0.0817266
protein_coding	VANGL1	ENSG00000173218.14	-0.420871870889557	0.0191633725288676	0.200712871035616	0.697425
protein_coding	SLC22A15	ENSG00000163393.12	-0.122824620337331	0.0407211674775329	0.299445099298837	0.523683
protein_coding	ATP1A1	ENSG00000163399.15	0.148603286550733	0.201196872126623	0.618635536354825	0.208565
protein_coding	CD58	ENSG00000116815.15	-0.0295433695722132	0.703056507339908	0.921672990641209	0.0354231
protein_coding	PTGFRN	ENSG00000134247.9	0.0526283972932078	0.619428505121342	0.887173098886714	0.0519916
protein_coding	TTF2	ENSG00000116830.11	-0.100394457902315	0.208644662713608	0.62439958323783	0.204537
protein_coding	TRIM45	ENSG00000134253.9	-0.0277826078552871	0.70592901370498	0.921875307034825	0.0353278
protein_coding	MAN1A2	ENSG00000198162.12	0.128328546519853	0.273220698228191	0.694319582780506	0.158441
protein_coding	GDAP2	ENSG00000196505.10	0.0811617734536231	0.362331417066594	0.769035133755523	0.114054
protein_coding	WDR3	ENSG00000065183.15	0.0254623759936967	0.784674480064092	0.944394935540558	0.0248464
protein_coding	WARS2	ENSG00000116874.11	0.0193574446440098	0.751256291300909	0.934705560218583	0.0293252
protein_coding	ZNF697	ENSG00000143067.4	0.187654826564268	0.102384651401217	0.467649467399842	0.33008
protein_coding	PHGDH	ENSG00000092621.12	-2.45842567447589	2.12075538449354e-12	4.37945407372368e-09	8.35858
protein_coding	NOTCH2	ENSG00000134250.19	-0.230221633564554	0.0919786280924965	0.44544369989933	0.351207
protein_coding	SEC22B	ENSG00000265808.3	-0.0161879838235929	0.868308978741553	0.964882882443323	0.0155254
protein_coding	SRGAP2C	ENSG00000171943.11	-0.0496598551047495	0.551213704583605	0.85768365481149	0.0666729
protein_coding	NBPF20	ENSG00000162825.16	0.00572310188420916	0.915465888611073	0.97852887573895	0.00942635
protein_coding	GPR89A	ENSG00000117262.18	0.00267321313578757	0.965395266623665	0.992026220249289	0.00347685
protein_coding	RNF115	ENSG00000265491.4	-0.0812665260521161	0.480286121315688	0.828890068942117	0.0815031
protein_coding	POLR3C	ENSG00000186141.8	0.0307834379223427	0.666567411700179	0.905215246637251	0.0432481
protein_coding	PIAS3	ENSG00000131788.15	-0.0363302174371074	0.721968913822236	0.927044157779669	0.0328996
protein_coding	ANKRD35	ENSG00000198483.12	0.0674184795822576	0.406997893485856	0.795961437894611	0.099108
protein_coding	ITGA10	ENSG00000143127.12	0.0627279875103126	0.211541708470117	0.627522864942848	0.20237
protein_coding	PEX11B	ENSG00000131779.10	-0.00638305045981549	0.944084543397915	0.985953683058231	0.00614349
protein_coding	RBM8A	ENSG00000265241.6	-0.0246186255628663	0.827262165109182	0.954288395403887	0.0203204
protein_coding	LIX1L	ENSG00000271601.3	-0.0435161758358849	0.695324816970121	0.919404605865207	0.0364933
protein_coding	ANKRD34A	ENSG00000272031.2	0.116850962820746	0.0771220277361211	0.413989798477173	0.38301
protein_coding	POLR3GL	ENSG00000121851.12	-0.0408847671261956	0.645232975802386	0.897083971262752	0.0471669
protein_coding	TXNIP	ENSG00000265972.5	-0.171662895242829	0.0551151963509318	0.350836691590522	0.454895
protein_coding	PRKAB2	ENSG00000131791.7	0.0308494329075776	0.750071563539195	0.934545886983318	0.0293994
protein_coding	CHD1L	ENSG00000131778.18	0.0971883986190816	0.365568519812101	0.770058546828166	0.113476
protein_coding	BCL9	ENSG00000116128.10	-0.015548104559447	0.879864175758235	0.968347744515177	0.0139687
protein_coding	ACP6	ENSG00000162836.11	-0.0216522537694218	0.719255735689744	0.926007222014769	0.0333856
protein_coding	NBPF11	ENSG00000263956.6	-0.113859572838602	0.21240651838634	0.628106151455044	0.201967
protein_coding	NBPF14	ENSG00000270629.5	-0.0170315419821146	0.661052410461018	0.902363549570831	0.0446185
protein_coding	PDE4DIP	ENSG00000178104.19	-0.227430719984488	0.105590243435893	0.475453140605294	0.322892
protein_coding	NBPF9	ENSG00000269713.7	-0.0186729989955195	0.796128166558545	0.94724156087566	0.0235393
protein_coding	NBPF19	ENSG00000271383.6	-0.0308112315234227	0.665829560364376	0.904843352129245	0.0434266
protein_coding	HIST2H2BE	ENSG00000184678.10	-0.00134437827650183	0.982974793867412	0.996679013774326	0.00144469
protein_coding	BOLA1	ENSG00000178096.8	0.0810548262805581	0.16405813885305	0.570760026839558	0.243546
protein_coding	SV2A	ENSG00000159164.9	0.222480440578301	0.0860395224532294	0.432869898610577	0.363643
protein_coding	SF3B4	ENSG00000143368.9	0.148277224258079	0.236245082019277	0.656881489228761	0.182513
protein_coding	MTMR11	ENSG00000014914.20	-0.0259794426548218	0.73850713364691	0.930619962967836	0.0312276
protein_coding	OTUD7B	ENSG00000264522.5	-0.0194922309420821	0.85977664938505	0.961545636638748	0.0170301
protein_coding	VPS45	ENSG00000136631.14	-0.110782247358619	0.220742632182417	0.638517175503849	0.194827
protein_coding	PLEKHO1	ENSG00000023902.13	0.34166991455434	0.0269790448707925	0.242584498497597	0.615137
protein_coding	ANP32E	ENSG00000143401.14	0.0275306484846576	0.778245516345021	0.942502686888061	0.0257174
protein_coding	APH1A	ENSG00000117362.12	0.0260543771880161	0.818051781760766	0.95280440122065	0.0209962
protein_coding	C1orf54	ENSG00000118292.8	-0.0115880582593705	0.905172345337341	0.974443413956451	0.0112434
protein_coding	CIART	ENSG00000159208.15	-0.113945920401035	0.0973233425239481	0.458148579298747	0.338994
protein_coding	MRPS21	ENSG00000266472.5	0.0575869823122885	0.635569572088777	0.892383658703991	0.0494484
protein_coding	PRPF3	ENSG00000117360.12	0.0478839659026779	0.622330261596429	0.887667478593507	0.0517497
protein_coding	RPRD2	ENSG00000163125.15	0.108142016317595	0.370784950234097	0.773108666983845	0.111759
protein_coding	TARS2	ENSG00000143374.16	0.065844248974272	0.480439080695699	0.828890068942117	0.0815031
protein_coding	ECM1	ENSG00000143369.14	0.104803731124949	0.38334754673154	0.784376769781224	0.105475
protein_coding	ADAMTSL4	ENSG00000143382.14	0.0827774760009142	0.396103498893927	0.791108532064669	0.101764
protein_coding	MCL1	ENSG00000143384.12	0.109785329067492	0.339918825243677	0.753087286024608	0.123155
protein_coding	ENSA	ENSG00000143420.18	0.14090162856083	0.259924907430499	0.679427184679577	0.167857
protein_coding	GOLPH3L	ENSG00000143457.10	-0.098750414298737	0.33492276647327	0.749140446087357	0.125437
protein_coding	CTSS	ENSG00000163131.10	-0.15368278862044	0.0142816438187081	0.16679791557751	0.777809
protein_coding	CTSK	ENSG00000143387.12	-0.132994673529418	0.255446782669449	0.675310343945846	0.170497
protein_coding	ARNT	ENSG00000143437.20	-0.154933277925262	0.216255408932654	0.633594567525076	0.198189
protein_coding	SETDB1	ENSG00000143379.12	-0.0548496534980913	0.569616631050954	0.865119004400563	0.0629241
protein_coding	CERS2	ENSG00000143418.19	0.188103057138845	0.143424917618216	0.54591057112809	0.262878
protein_coding	MINDY1	ENSG00000143409.15	0.0381521362700076	0.638335309650419	0.89408492809535	0.0486212
protein_coding	PRUNE1	ENSG00000143363.16	0.146326420677583	0.118958770223631	0.500113335611813	0.300932
protein_coding	CDC42SE1	ENSG00000197622.12	0.243071129696003	0.0860337303773685	0.432869898610577	0.363643
protein_coding	MLLT11	ENSG00000213190.3	0.280039944766423	0.0305429912455201	0.259930703433855	0.585142
protein_coding	GABPB2	ENSG00000143458.11	-0.181134438092663	0.110130201645702	0.485126487760278	0.314145
protein_coding	SEMA6C	ENSG00000143434.15	1.1560664066843	0.00400301468130738	0.078381373549189	1.10579
protein_coding	SCNM1	ENSG00000163156.11	-0.163961037002562	0.176643385950412	0.585579671068481	0.232414
protein_coding	VPS72	ENSG00000163159.12	0.079600790806478	0.462901409799032	0.824237720282312	0.0839475
protein_coding	PIP5K1A	ENSG00000143398.19	-0.0827373884764604	0.479491079666181	0.828890068942117	0.0815031
protein_coding	PSMD4	ENSG00000159352.15	0.123525085365731	0.298856941792694	0.717238976145946	0.144336
protein_coding	ZNF687	ENSG00000143373.17	0.157941349281896	0.129929556360539	0.521523256844626	0.282726
protein_coding	PI4KB	ENSG00000143393.16	0.0731509171477513	0.512531679453266	0.840476760582557	0.0754743
protein_coding	RFX5	ENSG00000143390.17	0.01062031634773	0.88455617217554	0.969628835920096	0.0133945
protein_coding	SELENBP1	ENSG00000143416.20	-0.0741856488646658	0.45515284821201	0.821076722797696	0.0856163
protein_coding	PSMB4	ENSG00000159377.10	0.168278549074479	0.172691434394902	0.579864325712111	0.236674
protein_coding	POGZ	ENSG00000143442.21	-0.164680286274678	0.195504254529402	0.612000553922136	0.213248
protein_coding	TUFT1	ENSG00000143367.15	-0.0372883623527757	0.490942967028103	0.831643549019091	0.0800628
protein_coding	SNX27	ENSG00000143376.13	0.0660387423272648	0.577637331382168	0.869095297272558	0.0609326
protein_coding	MRPL9	ENSG00000143436.10	0.068123947986434	0.548904271977226	0.856966046538684	0.0670364
protein_coding	THEM4	ENSG00000159445.12	0.0219126942663961	0.743638694419593	0.932026258870606	0.0305719
protein_coding	S100A10	ENSG00000197747.8	-0.648809867347217	0.001044937560588	0.0317370098302453	1.49843
protein_coding	S100A11	ENSG00000163191.5	-0.173325576491747	0.170517492014499	0.577813789897625	0.238212
protein_coding	S100A6	ENSG00000197956.9	-0.237370784573777	0.0838626773918433	0.428573558315582	0.367975
protein_coding	S100A4	ENSG00000196154.11	-0.136439229411131	0.175664369393393	0.583419625096229	0.234019
protein_coding	S100A3	ENSG00000188015.9	-0.248590397920073	0.000489278403849335	0.0187486574034166	1.72703
protein_coding	S100A2	ENSG00000196754.10	-0.148875146451098	0.107031256141403	0.478038428477494	0.320537
protein_coding	S100A16	ENSG00000188643.10	0.0503371209050461	0.675683525860954	0.910484020350166	0.0407277
protein_coding	S100A13	ENSG00000189171.14	-0.191284413503622	0.128471099952526	0.519118548684267	0.284733
protein_coding	CHTOP	ENSG00000160679.12	0.253419183394713	0.0753045593682009	0.410527479488806	0.386658
protein_coding	SNAPIN	ENSG00000143553.10	0.0525220619301729	0.635478363769723	0.892383658703991	0.0494484
protein_coding	ILF2	ENSG00000143621.16	0.0398771450646898	0.705331054438734	0.921672990641209	0.0354231
protein_coding	INTS3	ENSG00000143624.13	-0.0663537750326218	0.292964109727815	0.710705535988216	0.14831
protein_coding	SLC27A3	ENSG00000143554.13	-0.0317865345188058	0.727733779083014	0.928866381019786	0.0320468
protein_coding	GATAD2B	ENSG00000143614.9	-0.0116943369281986	0.914899778918297	0.97852887573895	0.00942635
protein_coding	DENND4B	ENSG00000198837.9	0.307505735580286	0.0501202235035417	0.331992137222035	0.478872
protein_coding	CRTC2	ENSG00000160741.16	0.061972512057477	0.437315600136735	0.812396365084593	0.090232
protein_coding	CREB3L4	ENSG00000143578.15	-0.0664860797186189	0.318089518810135	0.733852392223222	0.134391
protein_coding	JTB	ENSG00000143543.14	-0.224495477934231	0.0709398127810203	0.39853186450717	0.399537
protein_coding	RAB13	ENSG00000143545.8	0.143314368143188	0.239368453822198	0.658879541661462	0.181194
protein_coding	RPS27	ENSG00000177954.12	0.0647754365110559	0.486743564741739	0.829625687621321	0.0811178
protein_coding	TPM3	ENSG00000143549.19	-0.0102254498422251	0.920738806832061	0.980046073077618	0.00875351
protein_coding	C1orf43	ENSG00000143612.20	0.26787029175345	0.0481640607430375	0.325693847820249	0.48719
protein_coding	UBAP2L	ENSG00000143569.18	0.240808756379969	0.0893038989064359	0.440788542570963	0.35577
protein_coding	HAX1	ENSG00000143575.14	-0.133750478483154	0.264608444359424	0.683977001607011	0.164959
protein_coding	ATP8B2	ENSG00000143515.16	-0.147233377080101	0.216663709793737	0.63409573539689	0.197845
protein_coding	IL6R	ENSG00000160712.12	0.207177945262839	0.082267468125938	0.425712246725268	0.370884
protein_coding	UBE2Q1	ENSG00000160714.9	0.24729111022045	0.0662367266483631	0.385557115210666	0.413911
protein_coding	ADAR	ENSG00000160710.16	-0.0723030784616822	0.533512554224971	0.850549167494656	0.0703006
protein_coding	PMVK	ENSG00000163344.5	-0.156145486912356	0.215779684468196	0.632619384927146	0.198858
protein_coding	PBXIP1	ENSG00000163346.16	0.0504724863249931	0.671350082380178	0.908209869303133	0.0418138
protein_coding	PYGO2	ENSG00000163348.3	-0.283933334489162	0.0506053934726774	0.334125280199798	0.476091
protein_coding	SHC1	ENSG00000160691.18	0.0609417640806459	0.578487034984848	0.869128597034499	0.060916
protein_coding	CKS1B	ENSG00000173207.12	-0.273768396120817	0.0634909850869185	0.376265034126522	0.424506
protein_coding	FLAD1	ENSG00000160688.18	0.0887304396948445	0.395796152908485	0.791108532064669	0.101764
protein_coding	ZBTB7B	ENSG00000160685.13	-0.0459506475400462	0.435209844739138	0.811401196863285	0.0907644
protein_coding	ADAM15	ENSG00000143537.13	0.0101397885776694	0.929698627902427	0.980970782004928	0.00834393
protein_coding	EFNA4	ENSG00000243364.7	0.0297080533283234	0.727295466747784	0.928866381019786	0.0320468
protein_coding	SLC50A1	ENSG00000169241.18	0.030766034339287	0.746459252283456	0.932784707034327	0.0302186
protein_coding	DPM3	ENSG00000179085.7	0.184762546591878	0.149526371233213	0.552976673318459	0.257293
protein_coding	MUC1	ENSG00000185499.16	-0.304144993787249	0.0131121628621601	0.158219111918006	0.800741
protein_coding	THBS3	ENSG00000169231.13	0.00238944606886619	0.983989306833684	0.996951258468434	0.00132607
protein_coding	FAM189B	ENSG00000160767.20	-0.0813520848765054	0.475631594523848	0.828463548345822	0.0817266
protein_coding	SCAMP3	ENSG00000116521.10	-0.0151584643667755	0.884399486013268	0.969628835920096	0.0133945
protein_coding	CLK2	ENSG00000176444.18	-0.00309319238553674	0.971166809123049	0.992983339289862	0.00305804
protein_coding	FDPS	ENSG00000160752.14	0.0446522215655483	0.61649284277708	0.886472761550742	0.0523346
protein_coding	RUSC1	ENSG00000160753.15	0.106642822712564	0.353980716676791	0.764759280196663	0.116475
protein_coding	ASH1L	ENSG00000116539.12	-0.3167933569882	0.033524171032153	0.272875972256286	0.564035
protein_coding	YY1AP1	ENSG00000163374.19	-0.212663278292621	0.0862367859004972	0.43323616724283	0.363275
protein_coding	DAP3	ENSG00000132676.15	-0.0300474387087445	0.782078849621447	0.943383163861321	0.0253119
protein_coding	GON4L	ENSG00000116580.18	0.113982729526784	0.330196104696335	0.746011529017015	0.127254
protein_coding	SYT11	ENSG00000132718.8	0.0387435362358269	0.731292038953006	0.929084157866499	0.0319449
protein_coding	RIT1	ENSG00000143622.10	0.110598181415552	0.29193840997701	0.710068786496403	0.1487
protein_coding	KHDC4	ENSG00000132680.10	-0.00436955710477874	0.959823869583869	0.989731950542002	0.00448241
protein_coding	ARHGEF2	ENSG00000116584.17	-1.0558243242808	8.40785067075991e-05	0.00455798927471968	2.34123
protein_coding	SSR2	ENSG00000163479.13	-0.00228157819371566	0.967480035250637	0.992333060128444	0.00334254
protein_coding	LAMTOR2	ENSG00000116586.11	0.00634034599301941	0.955490023109497	0.988536823816354	0.00500715
protein_coding	MEX3A	ENSG00000254726.2	0.128223503449111	0.197512592574476	0.614732788126265	0.211314
protein_coding	LMNA	ENSG00000160789.19	-0.669837433300917	0.00026918091013	0.0117943160254091	1.92833
protein_coding	SLC25A44	ENSG00000160785.13	0.175544011019261	0.148168105619998	0.552343936564634	0.25779
protein_coding	PMF1	ENSG00000160783.19	-0.0410115184896886	0.672712294150638	0.908521826960673	0.0416646
protein_coding	SMG5	ENSG00000198952.8	0.0112687001538751	0.897816983287571	0.972991522384938	0.0118909
protein_coding	GLMP	ENSG00000198715.12	-0.0147002695632336	0.889995911010341	0.97098340395667	0.0127882
protein_coding	CCT3	ENSG00000163468.14	0.135882281143267	0.252143478330745	0.672228861836058	0.172483
protein_coding	MEF2D	ENSG00000116604.17	0.112589226834721	0.350099348326807	0.760754498569491	0.118755
protein_coding	IQGAP3	ENSG00000183856.10	-0.109645579117743	0.0128709722442692	0.156545579366874	0.805359
protein_coding	NAXE	ENSG00000163382.11	0.0105239289819011	0.927258227894812	0.98060412783106	0.00850628
protein_coding	GPATCH4	ENSG00000160818.16	0.238471836360492	0.0878423898064847	0.436598321441714	0.359918
protein_coding	NES	ENSG00000132688.10	-0.0681543193359792	0.526751497626553	0.848136213172268	0.0715344
protein_coding	CRABP2	ENSG00000143320.8	-0.710860338044204	0.00879748152271974	0.125401389405961	0.901698
protein_coding	ISG20L2	ENSG00000143319.16	-0.0825366720844225	0.45468682643336	0.820969600038008	0.0856729
protein_coding	RRNAD1	ENSG00000143303.11	0.12805578114058	0.20757411492279	0.623538876830442	0.205136
protein_coding	MRPL24	ENSG00000143314.12	0.0538698266149138	0.634551992291044	0.892044095934721	0.0496137
protein_coding	HDGF	ENSG00000143321.18	0.063225187006866	0.516595726010577	0.843344947017324	0.0739948
protein_coding	PRCC	ENSG00000143294.14	0.0298460553760507	0.755519897661584	0.934854008929295	0.0292562
protein_coding	PEAR1	ENSG00000187800.13	0.00837732949934211	0.862892370208788	0.962560760632529	0.0165718
protein_coding	ARHGEF11	ENSG00000132694.18	-0.0587074784190169	0.556206934174083	0.859689643269411	0.0656583
protein_coding	ETV3	ENSG00000117036.11	0.0794966524152573	0.306437846020094	0.722895204043969	0.140925
protein_coding	KIRREL1	ENSG00000183853.17	0.126049752206718	0.24340998217368	0.662808755928045	0.178612
protein_coding	IFI16	ENSG00000163565.18	-0.783879628914867	8.37976289776089e-10	4.7151602705243e-07	6.3265
protein_coding	DUSP23	ENSG00000158716.8	0.78957741298807	0.00729986473661037	0.111829836201321	0.951442
protein_coding	TAGLN2	ENSG00000158710.14	0.0127969613302886	0.936759095476869	0.983595327072541	0.00718354
protein_coding	PIGM	ENSG00000143315.7	0.0212524690643094	0.821607584431304	0.953605139463367	0.0206314
protein_coding	IGSF8	ENSG00000162729.13	0.0969810507556602	0.366205380910022	0.770689316399418	0.113121
protein_coding	PEA15	ENSG00000162734.12	-0.152770037667636	0.230362260796131	0.65000765433193	0.187082
protein_coding	DCAF8	ENSG00000132716.18	-0.0819798827492662	0.481690720975129	0.828890068942117	0.0815031
protein_coding	PEX19	ENSG00000162735.18	0.204992601297277	0.126672322953743	0.515709750456386	0.287595
protein_coding	COPA	ENSG00000122218.15	-0.0601763155224009	0.58328278288669	0.872139708895381	0.0594139
protein_coding	NCSTN	ENSG00000162736.16	-0.371994587983768	0.00478531802377172	0.0864186401894314	1.06339
protein_coding	PFDN2	ENSG00000143256.4	0.205252004088173	0.130872600891177	0.522237377645111	0.282132
protein_coding	NIT1	ENSG00000158793.13	0.0718295131845347	0.342401779297369	0.755407410003903	0.121819
protein_coding	DEDD	ENSG00000158796.16	-0.0140181667576533	0.893917436095572	0.97203032462936	0.0123202
protein_coding	UFC1	ENSG00000143222.11	-0.133433737316705	0.270118105826088	0.691034378891292	0.1605
protein_coding	PPOX	ENSG00000143224.17	0.0855476060588883	0.298424248830297	0.717169020511014	0.144378
protein_coding	B4GALT3	ENSG00000158850.14	0.137172196734283	0.251510079497953	0.671956661047665	0.172659
protein_coding	ADAMTS4	ENSG00000158859.9	0.0584811749995387	0.307112234794712	0.723361291515812	0.140645
protein_coding	NDUFS2	ENSG00000158864.12	0.0275812983923491	0.812265359043245	0.950973278057289	0.0218317
protein_coding	TOMM40L	ENSG00000158882.14	0.0398569995473746	0.516608928820171	0.843344947017324	0.0739948
protein_coding	SDHC	ENSG00000143252.14	0.114051816383515	0.343808716294274	0.756118525190542	0.12141
protein_coding	HSPA6	ENSG00000173110.7	0.0438494661970285	0.0409025788047971	0.299696596981366	0.523318
protein_coding	DUSP12	ENSG00000081721.11	-0.11474179749056	0.227222049416566	0.646601857736766	0.189363
protein_coding	ATF6	ENSG00000118217.5	0.0127036690928823	0.880663801742003	0.968440311090696	0.0139271
protein_coding	OLFML2B	ENSG00000162745.10	-0.132586817214923	0.151231465595347	0.555415870381262	0.255382
protein_coding	UHMK1	ENSG00000152332.15	0.156490179433228	0.212399468256886	0.628106151455044	0.201967
protein_coding	UAP1	ENSG00000117143.13	-0.105310378228396	0.319823262968547	0.735164080004443	0.133616
protein_coding	DDR2	ENSG00000162733.17	-0.67959475930073	3.26922620340785e-05	0.00221210742662236	2.65519
protein_coding	RGS4	ENSG00000117152.13	0.130070454554655	0.0660656183953484	0.385118607559798	0.414405
protein_coding	NUF2	ENSG00000143228.12	-0.0282452290755589	0.399797511339367	0.792420217838794	0.101044
protein_coding	PBX1	ENSG00000185630.18	-0.0828787645075228	0.420267006333965	0.803618239806108	0.0949502
protein_coding	MGST3	ENSG00000143198.12	-0.0928420214584599	0.392969767676748	0.789113408383191	0.102861
protein_coding	ALDH9A1	ENSG00000143149.12	-0.0466637157415963	0.656881272389478	0.900692145903468	0.0454236
protein_coding	TMCO1	ENSG00000143183.16	0.0524272354910198	0.63258068168583	0.89091293214375	0.0501647
protein_coding	UCK2	ENSG00000143179.15	0.125091496980914	0.238915267451357	0.658570918353594	0.181397
protein_coding	POGK	ENSG00000143157.11	-0.252093672399403	0.0590923110632581	0.365708860441431	0.436865
protein_coding	POU2F1	ENSG00000143190.22	0.256843766411726	0.0724890005430843	0.402377936036404	0.395366
protein_coding	CREG1	ENSG00000143162.8	0.175163315399498	0.147245368192094	0.550492003015133	0.259249
protein_coding	MPZL1	ENSG00000197965.11	0.233776441366902	0.0787889775752658	0.417314808933029	0.379536
protein_coding	MPC2	ENSG00000143158.10	0.139863336603073	0.25660944541333	0.675310343945846	0.170497
protein_coding	DCAF6	ENSG00000143164.15	0.0949217115562946	0.421843024234724	0.804022720512855	0.0947317
protein_coding	GPR161	ENSG00000143147.14	0.0798314238229644	0.420357557233183	0.803618239806108	0.0949502
protein_coding	TIPRL	ENSG00000143155.12	-0.0821244777445457	0.483977835804037	0.829085029600455	0.0814009
protein_coding	SFT2D2	ENSG00000213064.9	-0.20065193103073	0.134396488806061	0.528388879784947	0.277046
protein_coding	DPT	ENSG00000143196.4	-1.73935756329761	0.000951523327459242	0.0300968517570022	1.52148
protein_coding	ATP1B1	ENSG00000143153.12	0.0606337518407523	0.284042544560781	0.703265132908595	0.152881
protein_coding	NME7	ENSG00000143156.13	0.0432622417192706	0.586120812698246	0.8734003598908	0.0587866
protein_coding	BLZF1	ENSG00000117475.13	-0.056567271271598	0.517307563249667	0.843506245006085	0.0739117
protein_coding	SCYL3	ENSG00000000457.13	0.0714735038884745	0.404792700879049	0.79467542383516	0.0998102
protein_coding	KIFAP3	ENSG00000075945.12	-0.230100640268808	0.0964580991350374	0.455693123222574	0.341328
protein_coding	GORAB	ENSG00000120370.12	-0.0601168789503035	0.499799138327757	0.836316500904329	0.0776293
protein_coding	PRRX1	ENSG00000116132.11	-0.413655245788805	0.0120016012632533	0.150951904829931	0.821161
protein_coding	PRRC2C	ENSG00000117523.16	0.106562048177319	0.344976498882966	0.756118525190542	0.12141
protein_coding	VAMP4	ENSG00000117533.14	-0.0618241722692931	0.562520740678761	0.861837941811826	0.0645744
protein_coding	METTL13	ENSG00000010165.19	0.107573407448588	0.287743422688709	0.706426414185218	0.150933
protein_coding	PIGC	ENSG00000135845.9	-0.109754727242424	0.249174001122038	0.670505725143645	0.173598
protein_coding	SUCO	ENSG00000094975.13	-0.0687758620130485	0.540521959273948	0.854573496614666	0.0682506
protein_coding	PRDX6	ENSG00000117592.8	0.0666064545834082	0.568730189182756	0.865021104152105	0.0629733
protein_coding	KLHL20	ENSG00000076321.10	-0.159283410190599	0.207034108825694	0.623138171977277	0.205416
protein_coding	DARS2	ENSG00000117593.10	0.0906602451148144	0.183443614321771	0.595745391941735	0.224939
protein_coding	ZBTB37	ENSG00000185278.15	-0.054148524080268	0.477977901359054	0.828719168403575	0.0815926
protein_coding	RC3H1	ENSG00000135870.11	0.104871366996657	0.36115354905093	0.768441365563409	0.114389
protein_coding	RABGAP1L	ENSG00000152061.23	-0.140535400929829	0.0998623728146816	0.463956740356307	0.333523
protein_coding	CACYBP	ENSG00000116161.17	0.274411585832521	0.0648706802881639	0.381761341917704	0.418208
protein_coding	MRPS14	ENSG00000120333.4	-0.0533125003278071	0.608781347737154	0.883156412698882	0.0539624
protein_coding	COP1	ENSG00000143207.20	-0.299623481746312	0.050796689221494	0.33481344295129	0.475197
protein_coding	RASAL2	ENSG00000075391.16	-0.199467011520825	0.12637749394369	0.515005129340817	0.288188
protein_coding	RALGPS2	ENSG00000116191.17	0.563973181740835	0.0126370104825674	0.155036335773078	0.809567
protein_coding	FAM20B	ENSG00000116199.11	-0.0379756209422369	0.729810455215878	0.928866381019786	0.0320468
protein_coding	TOR3A	ENSG00000186283.13	-0.0256653999387685	0.686289724548939	0.914798438854643	0.0386746
protein_coding	ABL2	ENSG00000143322.19	0.0882693088965922	0.436266756967999	0.811434916274334	0.0907463
protein_coding	SOAT1	ENSG00000057252.12	0.58430875556145	0.00577845516922623	0.0981583612428269	1.00807
protein_coding	TOR1AIP2	ENSG00000169905.12	0.111448745167027	0.350407254217466	0.761127478319911	0.118543
protein_coding	TOR1AIP1	ENSG00000143337.18	-0.0177323304912036	0.870798406283468	0.964895829019564	0.0155196
protein_coding	CEP350	ENSG00000135837.15	-0.1983491282402	0.112990839049959	0.489320536552884	0.310407
protein_coding	QSOX1	ENSG00000116260.16	-0.263887807306987	0.0230599398184542	0.221805514213746	0.654028
protein_coding	ACBD6	ENSG00000230124.7	-0.200100944964994	0.121042942437848	0.504904446977385	0.296791
protein_coding	XPR1	ENSG00000143324.13	0.242408378509888	0.0709569307401382	0.39853186450717	0.399537
protein_coding	KIAA1614	ENSG00000135835.11	-0.761056992903523	0.00667614976075324	0.106142232358195	0.974112
protein_coding	STX6	ENSG00000135823.13	-0.0628404154319829	0.562795936061977	0.86201308774192	0.0644861
protein_coding	MR1	ENSG00000153029.14	-0.22209139869919	0.0670167242351844	0.386865982072547	0.412439
protein_coding	IER5	ENSG00000162783.10	-0.127628262254894	0.308743469835537	0.724381517261486	0.140033
protein_coding	GLUL	ENSG00000135821.18	0.176463036899162	0.16544884818134	0.572080634824808	0.242543
protein_coding	RNASEL	ENSG00000135828.11	0.00427097148892598	0.95953436942943	0.989731950542002	0.00448241
protein_coding	RGS16	ENSG00000143333.6	-0.032835181792756	0.310631340615729	0.725848371467375	0.139154
protein_coding	DHX9	ENSG00000135829.16	0.37634037905866	0.0135700820097584	0.16119749640703	0.792642
protein_coding	LAMC1	ENSG00000135862.5	-0.595549287923706	1.57877739143111e-06	0.000187313116192904	3.72743
protein_coding	SMG7	ENSG00000116698.21	0.11821958707709	0.29594303330016	0.714204733411289	0.146177
protein_coding	ARPC5	ENSG00000162704.15	-0.0558162142956819	0.618244031351753	0.887081860043161	0.0520363
protein_coding	RGL1	ENSG00000143344.15	0.0411630297509809	0.68534178949226	0.914491529615085	0.0388203
protein_coding	TSEN15	ENSG00000198860.12	-0.0785012687555243	0.453853589027808	0.820969600038008	0.0856729
protein_coding	C1orf21	ENSG00000116667.13	-0.137483053594568	0.215645968378582	0.632619384927146	0.198858
protein_coding	EDEM3	ENSG00000116406.18	0.0785190560231681	0.4960042285225	0.834418703789226	0.078616
protein_coding	FAM129A	ENSG00000135842.16	-1.76989906176819	4.3324821113756e-12	6.61693803610237e-09	8.17934
protein_coding	RNF2	ENSG00000121481.10	0.0237245261387095	0.804285636240714	0.948500874556525	0.0229623
protein_coding	TRMT1L	ENSG00000121486.11	-0.000502381922640177	0.994718758242263	0.999686779439458	0.000136051
protein_coding	SWT1	ENSG00000116668.12	0.0210190468767787	0.751628748498382	0.934705560218583	0.0293252
protein_coding	IVNS1ABP	ENSG00000116679.15	0.0174979499627256	0.871145982823006	0.964895829019564	0.0155196
protein_coding	HMCN1	ENSG00000143341.11	-0.140637003477986	0.00995485446824575	0.13436324097821	0.87172
protein_coding	PRG4	ENSG00000116690.12	-0.0256594413774414	0.41360792215394	0.800340687013172	0.0967251
protein_coding	TPR	ENSG00000047410.13	-0.0606122090038446	0.56047942632856	0.861021647955918	0.0649859
protein_coding	ODR4	ENSG00000157181.15	-0.16218282594599	0.168696053264331	0.576766332730776	0.239
protein_coding	PTGS2	ENSG00000073756.11	4.1702664400135	9.92062223551413e-08	2.07963475137023e-05	4.68201
protein_coding	PLA2G4A	ENSG00000116711.9	1.38809755915874	0.000721462489232509	0.0246426692408458	1.60831
protein_coding	RGS2	ENSG00000116741.7	0.0966190066071338	0.232199913639178	0.652760787987496	0.185246
protein_coding	UCHL5	ENSG00000116750.13	0.0600068095054577	0.506573526559502	0.839471075964399	0.0759943
protein_coding	TROVE2	ENSG00000116747.12	0.0245771842913128	0.826654090772703	0.954288395403887	0.0203204
protein_coding	GLRX2	ENSG00000023572.9	0.691434793653099	0.00923131037278205	0.128511831113679	0.891057
protein_coding	CDC73	ENSG00000134371.12	-0.0131180207014327	0.900021935711733	0.973631388079879	0.0116054
protein_coding	CFH	ENSG00000000971.15	-0.291639859543032	0.0564459168538889	0.355815623281207	0.448775
protein_coding	ASPM	ENSG00000066279.17	-0.103013706437248	0.019711701346938	0.203808316344404	0.690778
protein_coding	ZBTB41	ENSG00000177888.7	0.0921860261939896	0.388673241259874	0.788025419252404	0.10346
protein_coding	DENND1B	ENSG00000213047.12	-0.0674410292948059	0.30872846476042	0.724381517261486	0.140033
protein_coding	NEK7	ENSG00000151414.14	-0.0857808092662509	0.477038296595309	0.828719168403575	0.0815926
protein_coding	NR5A2	ENSG00000116833.13	0.0782465237754282	0.287841710632601	0.706426414185218	0.150933
protein_coding	ZNF281	ENSG00000162702.7	0.964934885833634	0.000362897637784974	0.0149220717136891	1.82617
protein_coding	KIF14	ENSG00000118193.11	-0.0815204325827094	0.129570295670716	0.521137584280275	0.283048
protein_coding	DDX59	ENSG00000118197.13	-0.0315761405684589	0.67278713909341	0.908521826960673	0.0416646
protein_coding	CAMSAP2	ENSG00000118200.14	-0.10743607204568	0.393851940477948	0.789867881561981	0.102446
protein_coding	TMEM9	ENSG00000116857.16	-0.0580558903583689	0.614756195213897	0.886280140833634	0.052429
protein_coding	PHLDA3	ENSG00000174307.6	-0.375105630341217	0.0256143048329465	0.236704468456788	0.625794
protein_coding	CSRP1	ENSG00000159176.13	-0.0239407137523746	0.826598027007445	0.954288395403887	0.0203204
protein_coding	NAV1	ENSG00000134369.15	-0.0526539437574492	0.615084243398724	0.886280140833634	0.052429
protein_coding	IPO9	ENSG00000198700.9	-0.135206809724796	0.278026905752327	0.698070842977485	0.156101
protein_coding	SHISA4	ENSG00000198892.6	0.152191799389409	0.224374656432728	0.643107091668176	0.191717
protein_coding	LMOD1	ENSG00000163431.12	-0.0802579508066822	0.158514967509849	0.56508286683821	0.247888
protein_coding	TIMM17A	ENSG00000134375.10	0.185645870352712	0.144852752700286	0.546629912701826	0.262307
protein_coding	RNPEP	ENSG00000176393.10	-0.235152051210861	0.0864705086612561	0.433813330876344	0.362697
protein_coding	ARL8A	ENSG00000143862.7	-0.00691614289602722	0.954364056909295	0.988536823816354	0.00500715
protein_coding	UBE2T	ENSG00000077152.10	-0.0123784074060749	0.859823803785093	0.961545636638748	0.0170301
protein_coding	PPP1R12B	ENSG00000077157.21	-0.131245843135859	0.101384402147006	0.466500530209004	0.331148
protein_coding	KDM5B	ENSG00000117139.17	0.0349639531312745	0.76603002571007	0.939408037140406	0.0271457
protein_coding	RABIF	ENSG00000183155.4	0.085507542302358	0.331544408133966	0.747230668836748	0.126545
protein_coding	KLHL12	ENSG00000117153.15	-0.357048111841482	0.0337784717189956	0.273787445904308	0.562586
protein_coding	ADIPOR1	ENSG00000159346.12	0.147695057040279	0.201974119059219	0.619333374127162	0.208076
protein_coding	CYB5R1	ENSG00000159348.12	0.0952600314303702	0.3832776948907	0.784376769781224	0.105475
protein_coding	TMEM183A	ENSG00000163444.11	-0.0659103672670624	0.557231401423512	0.859689643269411	0.0656583
protein_coding	BTG2	ENSG00000159388.5	-0.165134519060314	0.0699330666240318	0.397200652116398	0.40099
protein_coding	FMOD	ENSG00000122176.11	-0.583782320960366	0.0121384766940691	0.151603334505014	0.819291
protein_coding	PRELP	ENSG00000188783.5	-0.160344111140848	0.0715360577654732	0.399369187243172	0.398625
protein_coding	ATP2B4	ENSG00000058668.14	-0.756398601529891	3.20328713066953e-07	5.35099104906062e-05	4.27157
protein_coding	SNRPE	ENSG00000182004.12	0.129218197672598	0.293594840729775	0.711267265407211	0.147967
protein_coding	SOX13	ENSG00000143842.14	-0.0153998442618004	0.812388993975415	0.950973278057289	0.0218317
protein_coding	ETNK2	ENSG00000143845.14	-0.0030260081608561	0.955804428752189	0.988536823816354	0.00500715
protein_coding	PPP1R15B	ENSG00000158615.8	-0.126587188967622	0.237783313427156	0.658392200759554	0.181515
protein_coding	MDM4	ENSG00000198625.12	-0.077994760669691	0.4751407374383	0.828463548345822	0.0817266
protein_coding	NFASC	ENSG00000163531.15	-0.609063707534124	0.0080573307260705	0.118815065920579	0.925128
protein_coding	RBBP5	ENSG00000117222.13	-0.11655056854371	0.294914889612011	0.712982535789996	0.146921
protein_coding	DSTYK	ENSG00000133059.16	-0.0915093114820228	0.435630382716845	0.811434916274334	0.0907463
protein_coding	ELK4	ENSG00000158711.13	-0.0932552585714393	0.386487957723776	0.786740336745082	0.104169
protein_coding	NUCKS1	ENSG00000069275.12	-0.37773846951421	0.00210301742640691	0.0530267908153685	1.2755
protein_coding	RAB29	ENSG00000117280.12	0.089775680777029	0.434104909648629	0.811264342163342	0.0908376
protein_coding	SLC41A1	ENSG00000133065.10	0.171099199859237	0.179113905304848	0.588839717593521	0.230003
protein_coding	RAB7B	ENSG00000276600.4	-0.836763968014138	0.00694626696988896	0.10857096516825	0.964286
protein_coding	SRGAP2	ENSG00000266028.7	-0.00598457235077933	0.953504368016464	0.988536823816354	0.00500715
protein_coding	IKBKE	ENSG00000263528.7	0.00880840765278016	0.944633800001331	0.986073176080526	0.00609086
protein_coding	RASSF5	ENSG00000266094.7	0.127377458533113	0.118254530158805	0.499115350149144	0.301799
protein_coding	EIF2D	ENSG00000143486.15	-0.193626448164685	0.144351874065992	0.546288809075936	0.262578
protein_coding	DYRK3	ENSG00000143479.16	0.0173956151468515	0.732558917100728	0.929410931378879	0.0317922
protein_coding	MAPKAPK2	ENSG00000162889.10	0.75073844075767	3.43656257611723e-06	0.000374900923482339	3.42608
protein_coding	IL24	ENSG00000162892.15	5.26632226610716	0.00216260556061162	0.054019663664717	1.26745
protein_coding	FCMR	ENSG00000162894.11	0.0366036275305111	0.371392671077183	0.773206094685043	0.111705
protein_coding	CD55	ENSG00000196352.15	0.248434729229957	0.0814617144655625	0.423703094295505	0.372938
protein_coding	CD46	ENSG00000117335.19	0.158556019392937	0.211896366794083	0.627878064688342	0.202125
protein_coding	PLXNA2	ENSG00000076356.6	-0.0385178538950688	0.431342515676188	0.809600216835345	0.0917294
protein_coding	LAMB3	ENSG00000196878.14	0.0393280474728058	0.647601155690046	0.898266645854685	0.0465947
protein_coding	G0S2	ENSG00000123689.5	-0.0199421697464996	0.740070278157986	0.931366599446048	0.0308793
protein_coding	UTP25	ENSG00000117597.17	0.0755687418228152	0.476607365373352	0.828719168403575	0.0815926
protein_coding	SYT14	ENSG00000143469.18	-0.0180276377621371	0.781894229668667	0.943373344925823	0.0253164
protein_coding	SERTAD4	ENSG00000082497.11	-0.201867731006346	0.0206300763083041	0.209654131000075	0.678497
protein_coding	HHAT	ENSG00000054392.12	-0.015736578284548	0.767600218202977	0.939856533669225	0.0269384
protein_coding	RCOR3	ENSG00000117625.13	-0.197392068057782	0.100906278137067	0.465967217673809	0.331645
protein_coding	TRAF5	ENSG00000082512.14	0.0696923347881253	0.391590925282396	0.78827715553723	0.103321
protein_coding	SLC30A1	ENSG00000170385.9	0.295800022569689	0.0488773682746902	0.328061089187617	0.484045
protein_coding	LPGAT1	ENSG00000123684.12	-0.016786514141791	0.87642383776962	0.967160120726157	0.0145016
protein_coding	INTS7	ENSG00000143493.12	-0.0258161492275208	0.635672623771627	0.892383658703991	0.0494484
protein_coding	DTL	ENSG00000143476.17	-0.0444911767758316	0.335619363222296	0.749708861723688	0.125107
protein_coding	PPP2R5A	ENSG00000066027.11	0.309419503817844	0.0460144603477695	0.318240429972585	0.497245
protein_coding	TMEM206	ENSG00000065600.12	0.0733328097688631	0.3614856540487	0.768441365563409	0.114389
protein_coding	NENF	ENSG00000117691.9	-0.101823064876059	0.389731754674738	0.78827715553723	0.103321
protein_coding	ATF3	ENSG00000162772.16	0.0776903443074263	0.224641897683661	0.643700489985533	0.191316
protein_coding	NSL1	ENSG00000117697.14	0.0199097918474894	0.839673613195175	0.956419198664992	0.0193517
protein_coding	TATDN3	ENSG00000203705.10	0.0146939943713153	0.837248391862279	0.955591177260555	0.0197279
protein_coding	VASH2	ENSG00000143494.15	0.00664257046510743	0.901057652508345	0.973848770215633	0.0115085
protein_coding	ANGEL2	ENSG00000174606.13	-0.0357452498161013	0.7103638562023	0.923680368117099	0.0344783
protein_coding	RPS6KC1	ENSG00000136643.11	-0.22271731739362	0.0960136994468348	0.454016764721439	0.342928
protein_coding	SMYD2	ENSG00000143499.13	-0.0331745503026171	0.649946274855992	0.899564463934831	0.0459677
protein_coding	PTPN14	ENSG00000152104.11	-0.358069296144671	0.0336448525041063	0.273228031249692	0.563475
protein_coding	CENPF	ENSG00000117724.12	-0.137374682423934	0.0356222610721656	0.28185845875109	0.549969
protein_coding	KCNK2	ENSG00000082482.13	-0.154176536729111	0.119050479979407	0.500302154661886	0.300768
protein_coding	KCTD3	ENSG00000136636.12	-0.0623275791822903	0.566025470925622	0.863134964254658	0.0639213
protein_coding	GPATCH2	ENSG00000092978.10	0.122379464685742	0.276974092399753	0.697841855589849	0.156243
protein_coding	RRP15	ENSG00000067533.5	0.0700138404937447	0.481374211248486	0.828890068942117	0.0815031
protein_coding	TGFB2	ENSG00000092969.11	0.187524059940292	0.0712579494033652	0.399066398693127	0.398955
protein_coding	LYPLAL1	ENSG00000143353.11	-0.0361441254586009	0.631115812796318	0.890307364019828	0.05046
protein_coding	EPRS	ENSG00000136628.17	-1.10620525871277	4.12203517218573e-07	6.57741463072204e-05	4.18194
protein_coding	BPNT1	ENSG00000162813.17	-0.0325647061752895	0.73041277888341	0.928960625629615	0.0320027
protein_coding	IARS2	ENSG00000067704.9	0.218611148811592	0.110299260254745	0.485149464446355	0.314124
protein_coding	RAB3GAP2	ENSG00000118873.15	0.00570347624209844	0.957077597261014	0.988685035420169	0.00494204
protein_coding	HLX	ENSG00000136630.12	0.107941887230433	0.213135540679825	0.62863670287673	0.2016
protein_coding	DUSP10	ENSG00000143507.17	0.124891370748264	0.166223055120238	0.573561941636752	0.24142
protein_coding	MIA3	ENSG00000154305.16	-0.0539659727265833	0.632400489132118	0.89091293214375	0.0501647
protein_coding	AIDA	ENSG00000186063.12	-0.0727173314806535	0.328211465070369	0.743444862324877	0.128751
protein_coding	BROX	ENSG00000162819.11	0.0204660644426209	0.855820639530404	0.960617769413817	0.0174494
protein_coding	DISP1	ENSG00000154309.8	0.0601096070518925	0.421075679877431	0.803721384682629	0.0948945
protein_coding	CAPN2	ENSG00000162909.17	-0.207250983007207	0.0753395299557606	0.410527479488806	0.386658
protein_coding	TP53BP2	ENSG00000143514.16	0.00817574126370693	0.943185072637967	0.985715360613479	0.00624848
protein_coding	FBXO28	ENSG00000143756.11	0.0545960627493516	0.527361771041343	0.848242067353456	0.0714802
protein_coding	DEGS1	ENSG00000143753.12	0.273284261680459	0.0600087152530208	0.367975317741499	0.434181
protein_coding	NVL	ENSG00000143748.17	-0.0554854903195414	0.535502678704299	0.851689844990726	0.0697185
protein_coding	CNIH4	ENSG00000143771.11	0.116430012501015	0.331574435783512	0.747230668836748	0.126545
protein_coding	WDR26	ENSG00000162923.15	0.307517550257805	0.0225944329632189	0.220365159104559	0.656857
protein_coding	CNIH3	ENSG00000143786.7	0.548472042251378	0.011958643647847	0.150766343442373	0.821696
protein_coding	DNAH14	ENSG00000185842.15	-0.0329042771675438	0.520566225300048	0.845159227742264	0.0730615
protein_coding	LBR	ENSG00000143815.14	0.315304013165136	0.0400359144808185	0.296260584851569	0.528326
protein_coding	ENAH	ENSG00000154380.17	0.0626058342177758	0.562305364012142	0.861837941811826	0.0645744
protein_coding	SRP9	ENSG00000143742.12	0.178551846622501	0.159996778133612	0.565856903534523	0.247293
protein_coding	EPHX1	ENSG00000143819.12	0.373034645398802	0.0317280799800348	0.265211026635302	0.576408
protein_coding	TMEM63A	ENSG00000196187.11	0.623657637744386	0.0104429319814834	0.137494317504974	0.861715
protein_coding	PYCR2	ENSG00000143811.18	0.113568629684053	0.34010886507868	0.753087286024608	0.123155
protein_coding	SDE2	ENSG00000143751.9	0.231920258630326	0.0553491421076527	0.350971339426403	0.454728
protein_coding	H3F3A	ENSG00000163041.9	-0.0251706054927591	0.663162946411582	0.90371009499829	0.0439709
protein_coding	ACBD3	ENSG00000182827.8	-0.132216378982008	0.280733790944872	0.701285135030801	0.154105
protein_coding	PARP1	ENSG00000143799.12	-0.0315531119087863	0.76470741338309	0.939219486196862	0.0272329
protein_coding	ITPKB	ENSG00000143772.9	-0.107280339208516	0.098956760977074	0.461841634968851	0.335507
protein_coding	PSEN2	ENSG00000143801.16	0.0716134509847413	0.441299641994661	0.813998356205128	0.0893765
protein_coding	COQ8A	ENSG00000163050.16	-0.180999529598007	0.125358744254513	0.513884330837804	0.289135
protein_coding	CDC42BPA	ENSG00000143776.18	-0.421294283488443	0.0105552123083264	0.138291390671958	0.859205
protein_coding	ZNF678	ENSG00000181450.17	0.0914243882546636	0.138959063789119	0.537949021718442	0.269259
protein_coding	SNAP47	ENSG00000143740.14	0.0055826684869453	0.940539399658066	0.985030367121138	0.00655038
protein_coding	JMJD4	ENSG00000081692.12	0.0381043763632549	0.615015176478751	0.886280140833634	0.052429
protein_coding	WNT9A	ENSG00000143816.7	-1.19721182952409	0.000618148205815176	0.0221750568110897	1.65414
protein_coding	ARF1	ENSG00000143761.15	-0.0865546233379686	0.291300851113561	0.709411082041915	0.149102
protein_coding	C1orf35	ENSG00000143793.12	0.0104409485149658	0.947149839234308	0.98656178111988	0.00587571
protein_coding	MRPL55	ENSG00000162910.18	-0.131183971834841	0.277080999039258	0.697841855589849	0.156243
protein_coding	GUK1	ENSG00000143774.16	0.00231682530210023	0.985663805299564	0.997419000705882	0.00112236
protein_coding	GJC2	ENSG00000198835.3	0.0193392290185793	0.737180942440029	0.930228552997457	0.0314103
protein_coding	IBA57	ENSG00000181873.12	-0.0550862625130486	0.301736979201443	0.718722290617751	0.143439
protein_coding	TRIM11	ENSG00000154370.15	-0.109917899955513	0.365056733064173	0.769663847741808	0.113699
protein_coding	HIST3H2A	ENSG00000181218.5	-0.0935777973064594	0.127149839410984	0.517259868014775	0.286291
protein_coding	RNF187	ENSG00000168159.11	-0.183109209210675	0.145325844307817	0.546796157616298	0.262175
protein_coding	RHOU	ENSG00000116574.5	0.15039614678683	0.0654706858230774	0.383112809050093	0.416673
protein_coding	RAB4A	ENSG00000168118.11	-0.082831986926234	0.420845144316486	0.803659369278249	0.094928
protein_coding	CCSAP	ENSG00000154429.10	0.0143493256828098	0.838660436662315	0.956419198664992	0.0193517
protein_coding	NUP133	ENSG00000069248.11	0.139044428552387	0.187487825310813	0.601091084986641	0.22106
protein_coding	TAF5L	ENSG00000135801.9	-0.00411737924184637	0.95819226573262	0.989160661307595	0.00473316
protein_coding	GALNT2	ENSG00000143641.9	0.0383447020495577	0.721542977310683	0.927044157779669	0.0328996
protein_coding	COG2	ENSG00000135775.13	-0.058744968679269	0.553102050999195	0.858530722245458	0.0662442
protein_coding	C1orf198	ENSG00000119280.16	-0.0192164915864347	0.837062836131581	0.955481398791665	0.0197778
protein_coding	TTC13	ENSG00000143643.12	-0.0556459598452628	0.354998581541018	0.765996305435421	0.115773
protein_coding	ARV1	ENSG00000173409.13	0.0742629708305347	0.308816194359666	0.724381517261486	0.140033
protein_coding	FAM89A	ENSG00000182118.7	0.324640320717869	0.0163018555805824	0.180604288095343	0.743272
protein_coding	C1orf131	ENSG00000143633.12	-0.177831972142748	0.129106153038878	0.520736178430419	0.283382
protein_coding	GNPAT	ENSG00000116906.12	0.228040637043366	0.0767253606318453	0.413579656109478	0.383441
protein_coding	EXOC8	ENSG00000116903.7	-0.00598645183111102	0.94432537960405	0.986012563077146	0.00611755
protein_coding	SPRTN	ENSG00000010072.15	-0.0233761488067246	0.77892296360235	0.942595265357898	0.0256747
protein_coding	EGLN1	ENSG00000135766.8	0.632481103319338	0.00964566811031088	0.132207484317094	0.878744
protein_coding	TSNAX	ENSG00000116918.13	-0.0868381988830008	0.432791826374343	0.81051862038295	0.091237
protein_coding	SIPA1L2	ENSG00000116991.10	-0.221458563864224	0.0946842004462337	0.451502581164445	0.34534
protein_coding	NTPCR	ENSG00000135778.11	-0.147666213156278	0.208539136300319	0.62439958323783	0.204537
protein_coding	PCNX2	ENSG00000135749.18	-1.34942519684824	2.46424976490739e-05	0.0017800874484206	2.74956
protein_coding	KCNK1	ENSG00000135750.14	0.0453430631430629	0.570017794264177	0.865264835791327	0.0628509
protein_coding	COA6	ENSG00000168275.14	0.124994104775507	0.20973063453223	0.625099028097036	0.204051
protein_coding	TARBP1	ENSG00000059588.9	0.0137159107110805	0.820569920164476	0.953097337403424	0.0208627
protein_coding	IRF2BP2	ENSG00000168264.10	0.0319131334622919	0.785272641958515	0.944465048394474	0.0248141
protein_coding	TOMM20	ENSG00000173726.10	0.390640289581609	0.0147329132869216	0.169913242665025	0.769773
protein_coding	ARID4B	ENSG00000054267.21	0.197297961145385	0.137683570732609	0.534680368580576	0.271906
protein_coding	GGPS1	ENSG00000152904.11	-0.0814628987285755	0.428726519523468	0.808237563079773	0.092461
protein_coding	B3GALNT2	ENSG00000162885.12	0.010912854938069	0.858318027989861	0.961370145336784	0.0171094
protein_coding	LYST	ENSG00000143669.13	0.0603617102374343	0.592546349792152	0.876509124964407	0.0572436
protein_coding	NID1	ENSG00000116962.14	-0.100653256131558	0.401229415447806	0.793812169090699	0.100282
protein_coding	GPR137B	ENSG00000077585.13	0.772028927071436	0.00583263029661671	0.0988219500810289	1.00515
protein_coding	ERO1B	ENSG00000086619.13	0.859980945543098	0.00628368630503316	0.102250974561811	0.990333
protein_coding	LGALS8	ENSG00000116977.18	0.454615229210703	0.00504529851733659	0.0896001436027333	1.04769
protein_coding	HEATR1	ENSG00000119285.10	0.0429490351925409	0.682574985646059	0.91320350038068	0.0394324
protein_coding	MTR	ENSG00000116984.12	0.0897135078193442	0.450563221630057	0.81996885170797	0.0862026
protein_coding	FMN2	ENSG00000155816.19	0.0424693363441084	0.597432291433877	0.878462485120467	0.0562768
protein_coding	GREM2	ENSG00000180875.4	0.00446715683540092	0.972421711303082	0.993042364651949	0.00303222
protein_coding	FH	ENSG00000091483.6	0.00864701802494808	0.929170563806551	0.980913027157268	0.0083695
protein_coding	OPN3	ENSG00000054277.13	-0.180043795775933	0.127866614971415	0.518990881040015	0.28484
protein_coding	CHML	ENSG00000203668.2	0.0696358663401876	0.372534259155913	0.774555380131441	0.110948
protein_coding	CEP170	ENSG00000143702.15	0.0674132362112084	0.564243415210012	0.862670745381985	0.0641549
protein_coding	SDCCAG8	ENSG00000054282.15	0.0238670819152769	0.828766352628248	0.954288395403887	0.0203204
protein_coding	AKT3	ENSG00000117020.16	0.0312154449466303	0.754864234249078	0.934854008929295	0.0292562
protein_coding	ZBTB18	ENSG00000179456.10	0.134852245331493	0.0129005812122726	0.156727401977735	0.804855
protein_coding	ADSS	ENSG00000035687.9	0.373468395865444	0.0238272114390081	0.226231543067882	0.645447
protein_coding	DESI2	ENSG00000121644.18	-0.276549933073907	0.0588408142131603	0.364676605653853	0.438092
protein_coding	COX20	ENSG00000203667.9	0.167470216510206	0.190486177784418	0.60502913996657	0.218224
protein_coding	HNRNPU	ENSG00000153187.19	0.109429304137214	0.277697438622471	0.697841855589849	0.156243
protein_coding	EFCAB2	ENSG00000203666.12	-0.129982490944156	0.169601292021871	0.577065866590729	0.238775
protein_coding	KIF26B	ENSG00000162849.15	-0.03587367859569	0.429586595024357	0.808768804406203	0.0921756
protein_coding	SMYD3	ENSG00000185420.18	-0.229860308056622	0.085156978269908	0.431622109213514	0.364896
protein_coding	TFB2M	ENSG00000162851.7	0.0157484709370121	0.829340740135275	0.95430866998022	0.0203111
protein_coding	CNST	ENSG00000162852.13	0.153178235038522	0.134090538688844	0.527879836692448	0.277465
protein_coding	SCCPDH	ENSG00000143653.9	0.120483575650062	0.289659995810007	0.707393613989507	0.150339
protein_coding	AHCTF1	ENSG00000153207.15	0.00497605630110206	0.975612811818805	0.993832927218184	0.00268662
protein_coding	ZNF496	ENSG00000162714.12	-0.0469104953680919	0.528929668451538	0.848939661524605	0.0711232
protein_coding	SH3BP5L	ENSG00000175137.10	0.599356782437331	0.00121023315258808	0.0353963642095736	1.45104
protein_coding	ZNF672	ENSG00000171161.12	0.0418766733632584	0.377298086185034	0.7790618694188	0.108428
protein_coding	SH3YL1	ENSG00000035115.21	-0.204337205423314	0.0439634516962811	0.310444690941176	0.508016
protein_coding	ACP1	ENSG00000143727.15	-0.00895276912955481	0.91458585416862	0.97852887573895	0.00942635
protein_coding	TMEM18	ENSG00000151353.14	-0.14551329017023	0.241609143438354	0.660896451167718	0.179867
protein_coding	PXDN	ENSG00000130508.10	0.147474797854738	0.204932123075456	0.621897874664359	0.206281
protein_coding	EIPR1	ENSG00000032389.12	0.0264455960587034	0.724946113011949	0.928091704432108	0.0324091
protein_coding	TRAPPC12	ENSG00000171853.15	0.118860468844619	0.325090227171625	0.741080706765051	0.130134
protein_coding	ADI1	ENSG00000182551.13	0.0968882493933514	0.421259200199886	0.803721384682629	0.0948945
protein_coding	RNASEH1	ENSG00000171865.9	0.023059395508211	0.843689725606881	0.957525143998213	0.0188498
protein_coding	RPS7	ENSG00000171863.14	-0.212485899943427	0.0875428639066629	0.435679389444126	0.360833
protein_coding	RNF144A	ENSG00000151692.14	0.0493940716044258	0.63697807051072	0.893425492714853	0.0489417
protein_coding	ID2	ENSG00000115738.9	0.224901814560413	0.0908506548394446	0.443337128839759	0.353266
protein_coding	KIDINS220	ENSG00000134313.15	-0.416687314303559	0.00196654664035175	0.0505393032019245	1.29637
protein_coding	MBOAT2	ENSG00000143797.11	0.111598328160959	0.278993843573329	0.699021134671304	0.15551
protein_coding	ASAP2	ENSG00000151693.10	0.0201874091309468	0.850481496355504	0.958829738470455	0.0182585
protein_coding	ITGB1BP1	ENSG00000119185.12	-0.0229045918239162	0.835944780996921	0.955095575863345	0.0199532
protein_coding	CPSF3	ENSG00000119203.13	0.108720265825424	0.316767976688446	0.7322108868795	0.135364
protein_coding	IAH1	ENSG00000134330.18	-0.106371357528469	0.371129635551734	0.773108666983845	0.111759
protein_coding	ADAM17	ENSG00000151694.13	-0.0959004529505337	0.399762223745535	0.792420217838794	0.101044
protein_coding	YWHAQ	ENSG00000134308.13	-0.0242312086703564	0.827077890440819	0.954288395403887	0.0203204
protein_coding	TAF1B	ENSG00000115750.16	0.206980222526521	0.095318670469992	0.453314904801906	0.3436
protein_coding	KLF11	ENSG00000172059.10	0.21213388032919	0.0664883817860648	0.385899722950499	0.413526
protein_coding	RRM2	ENSG00000171848.14	-0.0379950721086189	0.497797373465665	0.835671647477256	0.0779643
protein_coding	HPCAL1	ENSG00000115756.12	0.913023333574776	6.98911010821966e-05	0.0040389500630798	2.39373
protein_coding	ODC1	ENSG00000115758.12	0.204330487004404	0.050408016639847	0.333213822462755	0.477277
protein_coding	NOL10	ENSG00000115761.15	0.0981608317913602	0.369880487638724	0.772873116061472	0.111892
protein_coding	PDIA6	ENSG00000143870.12	-0.10163744111949	0.281535340331579	0.701285135030801	0.154105
protein_coding	PQLC3	ENSG00000162976.12	-0.327426390246194	0.0398540896216865	0.295683603154372	0.529173
protein_coding	ROCK2	ENSG00000134318.13	-0.0248906626343194	0.82122230328768	0.9533812188564	0.0207334
protein_coding	E2F6	ENSG00000169016.16	0.0140094250996494	0.839934879449843	0.956512973604417	0.0193091
protein_coding	LPIN1	ENSG00000134324.11	-0.0432069129839739	0.655503787612834	0.900401049652511	0.045564
protein_coding	TRIB2	ENSG00000071575.11	-0.177996907143662	0.15857639389282	0.565113409036045	0.247864
protein_coding	FAM84A	ENSG00000162981.13	-0.0680852050717867	0.103653882421181	0.47061981847848	0.32733
protein_coding	NBAS	ENSG00000151779.12	-0.128580641835959	0.288622544648564	0.706685485239009	0.150774
protein_coding	DDX1	ENSG00000079785.14	-0.0857514778602733	0.459959810574309	0.823344819051263	0.0844182
protein_coding	FAM49A	ENSG00000197872.11	-0.0539445062217748	0.234347248952386	0.655179507989005	0.18364
protein_coding	SMC6	ENSG00000163029.15	-0.142077501856918	0.182490695548463	0.595364060454263	0.225217
protein_coding	GEN1	ENSG00000178295.14	-0.0363573279492831	0.479893263878614	0.828890068942117	0.0815031
protein_coding	KCNS3	ENSG00000170745.11	0.0957272836075939	0.128413568806571	0.519118548684267	0.284733
protein_coding	RDH14	ENSG00000240857.1	0.167711512000945	0.15846604003919	0.56508286683821	0.247888
protein_coding	OSR1	ENSG00000143867.6	-0.0316468772881512	0.601226762091015	0.879665432258799	0.0556825
protein_coding	LAPTM4A	ENSG00000068697.6	-0.420353126791613	0.000493379149986563	0.0187712330694176	1.72651
protein_coding	SDC1	ENSG00000115884.10	-0.532666576606573	0.0120847590769571	0.151108958235963	0.82071
protein_coding	PUM2	ENSG00000055917.15	-0.0232091750821231	0.835821123130059	0.955095575863345	0.0199532
protein_coding	RHOB	ENSG00000143878.9	0.0798079132454725	0.407026712260879	0.795961437894611	0.099108
protein_coding	HS1BP3	ENSG00000118960.12	0.289891147921826	0.0385350872162818	0.291976341197214	0.534652
protein_coding	LDAH	ENSG00000118961.14	-0.184813600409271	0.0715836542304417	0.399426329529046	0.398563
protein_coding	KLHL29	ENSG00000119771.14	0.0239380895250505	0.634182697618722	0.891876771933933	0.0496951
protein_coding	ATAD2B	ENSG00000119778.14	-0.0471948761871468	0.574299088139176	0.867575462949828	0.0616927
protein_coding	UBXN2A	ENSG00000173960.13	0.265653458234664	0.0695057056366436	0.396312266112723	0.401962
protein_coding	SF3B6	ENSG00000115128.6	0.115652429471784	0.334536546450858	0.749140446087357	0.125437
protein_coding	FAM228B	ENSG00000219626.8	0.0198587423828677	0.786587782589264	0.944558254538023	0.0247713
protein_coding	TP53I3	ENSG00000115129.13	-0.109983356699695	0.231664005188605	0.652455184265379	0.185449
protein_coding	ITSN2	ENSG00000198399.14	0.0605527152145874	0.575126458308771	0.868238953648838	0.0613607
protein_coding	NCOA1	ENSG00000084676.15	-0.0752068874750956	0.470608178240169	0.826565156518753	0.0827229
protein_coding	PTRHD1	ENSG00000184924.5	0.00343299372651181	0.97551549167509	0.993832927218184	0.00268662
protein_coding	CENPO	ENSG00000138092.10	-0.316144243705708	0.0145521229902353	0.168555522089496	0.773257
protein_coding	ADCY3	ENSG00000138031.14	-0.191834899334314	0.124791577393236	0.513447229632477	0.289504
protein_coding	DNAJC27	ENSG00000115137.11	0.00799405425719985	0.92008249939025	0.980034074024226	0.00875882
protein_coding	DNMT3A	ENSG00000119772.16	0.165466937733367	0.156078241064085	0.56246998293368	0.249901
protein_coding	DTNB	ENSG00000138101.18	-0.0873663713880193	0.244489527975716	0.662855777895677	0.178581
protein_coding	ASXL2	ENSG00000143970.16	0.0983761706049952	0.409800148874412	0.798208824646034	0.0978835
protein_coding	KIF3C	ENSG00000084731.14	-0.0063443857102016	0.92596405640447	0.980465487688855	0.00856769
protein_coding	RAB10	ENSG00000084733.10	0.24072374135443	0.0664054944876138	0.385899722950499	0.413526
protein_coding	GAREM2	ENSG00000157833.12	-0.00959174856017955	0.867304131997709	0.964766785661878	0.0155777
protein_coding	HADHA	ENSG00000084754.11	0.134074973973586	0.264395983766153	0.683923896066766	0.164992
protein_coding	HADHB	ENSG00000138029.13	0.168259307869207	0.18909553121252	0.603724424491473	0.219161
protein_coding	SELENOI	ENSG00000138018.17	0.0425039068518109	0.642098891673014	0.895696432993614	0.0478392
protein_coding	SLC35F6	ENSG00000213699.8	0.152842784935583	0.198940391238078	0.616768417629341	0.209878
protein_coding	MAPRE3	ENSG00000084764.11	-0.0277151758001487	0.751585339321112	0.934705560218583	0.0293252
protein_coding	TMEM214	ENSG00000119777.19	-0.202146982084414	0.103109256664381	0.469680896037026	0.328197
protein_coding	AGBL5	ENSG00000084693.15	0.0496169505312194	0.509151004615081	0.840110172383658	0.0756638
protein_coding	OST4	ENSG00000228474.5	-0.150407507729068	0.209193624890851	0.624892160857247	0.204195
protein_coding	EMILIN1	ENSG00000138080.13	-0.00413517179047958	0.95714995010745	0.988685035420169	0.00494204
protein_coding	PREB	ENSG00000138073.13	0.0886928094364393	0.355986435719775	0.766073064468622	0.11573
protein_coding	SLC5A6	ENSG00000138074.14	0.134337123557935	0.204790476088519	0.621897874664359	0.206281
protein_coding	ATRAID	ENSG00000138085.16	-0.193178719528256	0.133985849720821	0.527797612146387	0.277533
protein_coding	CAD	ENSG00000084774.13	-0.317235260481579	0.0367784990027934	0.285629672062195	0.544197
protein_coding	MPV17	ENSG00000115204.14	-0.122365704876659	0.314503248302152	0.729657038735099	0.136881
protein_coding	GTF3C2	ENSG00000115207.13	0.14339344903594	0.203299581780271	0.62046127000082	0.207285
protein_coding	EIF2B4	ENSG00000115211.15	0.14863129828226	0.221674808296278	0.63982866509058	0.193936
protein_coding	SNX17	ENSG00000115234.10	-0.166879841528841	0.162853125940208	0.569346883396586	0.244623
protein_coding	ZNF513	ENSG00000163795.13	0.000521479770809988	0.987200121385038	0.998136184283056	0.0008102
protein_coding	PPM1G	ENSG00000115241.10	0.185448172037876	0.137619398235281	0.534625358478704	0.27195
protein_coding	NRBP1	ENSG00000115216.13	0.066997627667719	0.561685609526989	0.861837941811826	0.0645744
protein_coding	IFT172	ENSG00000138002.14	-0.172668206128524	0.0345701289109114	0.277119828548974	0.557332
protein_coding	FNDC4	ENSG00000115226.9	0.12017553471518	0.303022712088969	0.719655562013553	0.142875
protein_coding	ZNF512	ENSG00000243943.9	-0.078550823013694	0.29873509730523	0.717219161304787	0.144348
protein_coding	GPN1	ENSG00000198522.13	-0.154607699137905	0.205371020033898	0.621989114782551	0.206217
protein_coding	SUPT7L	ENSG00000119760.15	-0.0154854889048085	0.851777354181683	0.958927361109301	0.0182143
protein_coding	SLC4A1AP	ENSG00000163798.13	-0.0753200632283674	0.509635959920461	0.840110172383658	0.0756638
protein_coding	MRPL33	ENSG00000243147.7	0.229526617737615	0.0977786969208607	0.459495406057548	0.337719
protein_coding	BABAM2	ENSG00000158019.20	0.0122685487560411	0.904806193130653	0.974443413956451	0.0112434
protein_coding	FOSL2	ENSG00000075426.11	-0.0411386092696105	0.71337298264007	0.924615339621655	0.0340389
protein_coding	PPP1CB	ENSG00000213639.9	-0.296673698123452	0.0225408848902256	0.220365159104559	0.656857
protein_coding	TRMT61B	ENSG00000171103.10	0.0220822241283031	0.718672572464927	0.926007222014769	0.0333856
protein_coding	WDR43	ENSG00000163811.11	-0.101830049072825	0.376119941833332	0.778281320270429	0.108863
protein_coding	CLIP4	ENSG00000115295.19	-0.370559858782648	0.0272944086707374	0.244187885438371	0.612276
protein_coding	YPEL5	ENSG00000119801.12	0.14238919054771	0.232699772034654	0.653257412291472	0.184916
protein_coding	LBH	ENSG00000213626.12	-0.211772491836745	0.0492273576773601	0.329548954870793	0.48208
protein_coding	LCLAT1	ENSG00000172954.13	-0.0730102097354598	0.30090598479952	0.718722290617751	0.143439
protein_coding	GALNT14	ENSG00000158089.14	0.0327567902082491	0.633721704730946	0.891853698011253	0.0497064
protein_coding	EHD3	ENSG00000013016.15	0.0969203323849468	0.404099799112892	0.79467542383516	0.0998102
protein_coding	MEMO1	ENSG00000162959.13	0.00518299371845783	0.942564713653372	0.985715360613479	0.00624848
protein_coding	DPY30	ENSG00000162961.13	-0.106661144063332	0.365328193764762	0.769752408265486	0.113649
protein_coding	SPAST	ENSG00000021574.12	0.0185340984488701	0.861116941487769	0.961684030235635	0.0169676
protein_coding	SLC30A6	ENSG00000152683.14	0.136521761164035	0.196237445913771	0.612929570029952	0.212589
protein_coding	YIPF4	ENSG00000119820.10	-0.0553681460107409	0.626593360074981	0.889156261538941	0.0510219
protein_coding	BIRC6	ENSG00000115760.14	0.267102284973851	0.0697314373586974	0.396760652919797	0.401471
protein_coding	TTC27	ENSG00000018699.12	-0.0472292856026741	0.489633419600219	0.831318316244637	0.0802327
protein_coding	LTBP1	ENSG00000049323.15	0.0620849753782611	0.577487994525522	0.869095297272558	0.0609326
protein_coding	FAM98A	ENSG00000119812.18	0.015136100310478	0.904920414256864	0.974443413956451	0.0112434
protein_coding	CRIM1	ENSG00000150938.9	-0.0118478697601369	0.904049143711786	0.974443413956451	0.0112434
protein_coding	FEZ2	ENSG00000171055.14	-0.177891008899729	0.171521824042456	0.579014783971549	0.23731
protein_coding	VIT	ENSG00000205221.12	-1.34358448754074	0.0042344060134426	0.0812477466148789	1.09019
protein_coding	STRN	ENSG00000115808.11	0.0184337932827723	0.856482933394412	0.960745609493186	0.0173916
protein_coding	HEATR5B	ENSG00000008869.11	-0.0794272853011834	0.247121792003514	0.666998000078154	0.175875
protein_coding	GPATCH11	ENSG00000152133.14	-0.742691098299568	0.0016677483304918	0.045138980762754	1.34545
protein_coding	EIF2AK2	ENSG00000055332.17	-0.0196026030278695	0.836098888796327	0.955095575863345	0.0199532
protein_coding	CEBPZOS	ENSG00000218739.9	-0.0459301663195951	0.668863596848806	0.907220743057241	0.042287
protein_coding	CEBPZ	ENSG00000115816.14	-0.313053138670885	0.046994227821431	0.322061083101871	0.492062
protein_coding	NDUFAF7	ENSG00000003509.15	0.0636578463666656	0.376960183922589	0.778809157451119	0.108569
protein_coding	PRKD3	ENSG00000115825.9	-0.150562239018676	0.227632212849207	0.647094127609553	0.189033
protein_coding	QPCT	ENSG00000115828.16	0.0275263539963412	0.752902664545436	0.934854008929295	0.0292562
protein_coding	CDC42EP3	ENSG00000163171.7	0.0838845999773199	0.412644143723046	0.79950162560386	0.0971806
protein_coding	RMDN2	ENSG00000115841.19	-0.0184560102880881	0.745636994438955	0.932725209728792	0.0302463
protein_coding	CYP1B1	ENSG00000138061.11	0.170197442179048	0.183122874287805	0.595745391941735	0.224939
protein_coding	ATL2	ENSG00000119787.13	-0.0253031581244745	0.763911806014605	0.939192786504	0.0272453
protein_coding	HNRNPLL	ENSG00000143889.15	-0.107978821862662	0.307831996769746	0.724147906951713	0.140173
protein_coding	GALM	ENSG00000143891.16	-0.278044459509741	0.0378997060859394	0.289254906284185	0.538719
protein_coding	SRSF7	ENSG00000115875.18	-0.00501300210405879	0.978460190486592	0.994553897745974	0.00237168
protein_coding	GEMIN6	ENSG00000152147.10	0.0882403942568634	0.370541346380746	0.773108666983845	0.111759
protein_coding	DHX57	ENSG00000163214.20	0.12032606024406	0.118919082845579	0.500113335611813	0.300932
protein_coding	MORN2	ENSG00000188010.13	-0.099419070865636	0.24114550302056	0.660539731691725	0.180101
protein_coding	SOS1	ENSG00000115904.12	0.0121124920924443	0.91938185230302	0.97977168894764	0.00887511
protein_coding	MAP4K3	ENSG00000011566.14	-0.111385277949669	0.270727775127526	0.691723848162089	0.160067
protein_coding	THUMPD2	ENSG00000138050.14	-0.0374550334222387	0.539497260105133	0.853827297465557	0.06863
protein_coding	SLC8A1	ENSG00000183023.18	-0.0983119051164777	0.255672011398575	0.675310343945846	0.170497
protein_coding	PKDCC	ENSG00000162878.12	0.113519574571343	0.139317422214126	0.53865328208604	0.268691
protein_coding	EML4	ENSG00000143924.18	-0.760683712423984	0.00440304929375811	0.0822954545446992	1.08462
protein_coding	COX7A2L	ENSG00000115944.14	0.0498831831632486	0.651936121856859	0.900097668111336	0.0457104
protein_coding	MTA3	ENSG00000057935.13	0.0655668304576766	0.546060667611219	0.8569253857616	0.067057
protein_coding	ZFP36L2	ENSG00000152518.7	0.0879779903333212	0.389345585724049	0.788184030939573	0.103372
protein_coding	THADA	ENSG00000115970.18	0.12313525816787	0.242159147860054	0.661790247896687	0.17928
protein_coding	PLEKHH2	ENSG00000152527.13	-0.0487127754336422	0.442547264903233	0.814393067903775	0.0891659
protein_coding	DYNC2LI1	ENSG00000138036.18	-0.0299041379216723	0.740232157468251	0.931366599446048	0.0308793
protein_coding	LRPPRC	ENSG00000138095.18	0.0747087692721193	0.523342163792919	0.846536927123099	0.0723541
protein_coding	PPM1B	ENSG00000138032.20	0.137744038142778	0.176705534826855	0.585604114331652	0.232396
protein_coding	PREPL	ENSG00000138078.15	-0.21177441087494	0.0964079876740294	0.455657734846617	0.341361
protein_coding	SIX2	ENSG00000170577.7	-0.0200090297364744	0.848664139954868	0.958829738470455	0.0182585
protein_coding	SRBD1	ENSG00000068784.12	-0.0592359929035373	0.404673751292464	0.79467542383516	0.0998102
protein_coding	PRKCE	ENSG00000171132.13	-0.260423815080309	0.0553068159827234	0.350971339426403	0.454728
protein_coding	EPAS1	ENSG00000116016.13	0.391840223242917	0.0256479168863314	0.236704468456788	0.625794
protein_coding	ATP6V1E2	ENSG00000250565.6	-0.0579731484623383	0.404944429600388	0.79467542383516	0.0998102
protein_coding	RHOQ	ENSG00000119729.11	-0.0194859491245668	0.862888412796239	0.962560760632529	0.0165718
protein_coding	PIGF	ENSG00000151665.12	-0.0419984878673123	0.631168070584281	0.890307364019828	0.05046
protein_coding	CRIPT	ENSG00000119878.5	0.106069203505464	0.351022467115569	0.761764026140679	0.11818
protein_coding	SOCS5	ENSG00000171150.8	-0.0793943282944742	0.470763319390442	0.826565156518753	0.0827229
protein_coding	MCFD2	ENSG00000180398.12	0.144115448824773	0.230519794575343	0.650260454829813	0.186913
protein_coding	TTC7A	ENSG00000068724.15	-0.590965902031634	0.0125844692093597	0.155036335773078	0.809567
protein_coding	CALM2	ENSG00000143933.16	0.0311797566953379	0.810203306579633	0.950220356135732	0.0221757
protein_coding	MSH2	ENSG00000095002.14	-0.0798182139280091	0.367670446028591	0.771343159044675	0.112752
protein_coding	MSH6	ENSG00000116062.14	-0.207856099432967	0.130057901262748	0.521744473696076	0.282542
protein_coding	FBXO11	ENSG00000138081.20	0.0273950492553727	0.81427464773293	0.951722997585302	0.0214894
protein_coding	FOXN2	ENSG00000170802.15	-0.0157246098171583	0.809792853542925	0.950130694527456	0.0222167
protein_coding	PPP1R21	ENSG00000162869.15	-0.0501666340470578	0.606103052350347	0.882091986479385	0.0544861
protein_coding	STON1	ENSG00000243244.6	-0.0792480634161049	0.462466187429654	0.824175030806873	0.0839805
protein_coding	ASB3	ENSG00000115239.21	0.00862072314680258	0.882868376479917	0.969070412006857	0.0136447
protein_coding	ERLEC1	ENSG00000068912.13	0.135215468010684	0.27408480313864	0.694973535080397	0.158032
protein_coding	PSME4	ENSG00000068878.14	0.0353347582306326	0.758508835437344	0.935643009075879	0.0288898
protein_coding	ACYP2	ENSG00000170634.12	0.119477868588053	0.209309759508018	0.624911592158269	0.204181
protein_coding	SPTBN1	ENSG00000115306.15	-0.580426552185948	5.714524619396e-06	0.000545481988446095	3.26322
protein_coding	RTN4	ENSG00000115310.17	-0.354906003723007	0.0015724576405576	0.0432203443584377	1.36431
protein_coding	RPS27A	ENSG00000143947.13	-0.0654550321047352	0.512847429498568	0.840476760582557	0.0754743
protein_coding	MTIF2	ENSG00000085760.14	-0.0969091182919545	0.432409794292911	0.81051862038295	0.091237
protein_coding	CCDC88A	ENSG00000115355.16	-0.086393397200504	0.453411933013794	0.820969600038008	0.0856729
protein_coding	CFAP36	ENSG00000163001.11	0.0181369685140292	0.844349088370888	0.957823735774342	0.0187144
protein_coding	PPP4R3B	ENSG00000275052.4	0.00209473888841792	0.992670890478219	0.999401496384089	0.000260005
protein_coding	PNPT1	ENSG00000138035.14	0.0115817545747317	0.879321378363001	0.9682839081218	0.0139973
protein_coding	EFEMP1	ENSG00000115380.19	-0.153451232367519	0.191025225733845	0.60502913996657	0.218224
protein_coding	VRK2	ENSG00000028116.17	0.0958474083175848	0.333818530301699	0.74912970349611	0.125443
protein_coding	FANCL	ENSG00000115392.11	-0.0773738284452068	0.276531129932094	0.69751000185977	0.15645
protein_coding	BCL11A	ENSG00000119866.21	-0.0487844148073306	0.357865198263571	0.767751246965995	0.114779
protein_coding	PAPOLG	ENSG00000115421.12	0.0187507884071781	0.812775030641927	0.950973278057289	0.0218317
protein_coding	REL	ENSG00000162924.14	0.00308939174180554	0.97004911288234	0.992610553773458	0.00322111
protein_coding	PEX13	ENSG00000162928.8	-0.165341165295007	0.0675713458795176	0.389030404278429	0.410016
protein_coding	KIAA1841	ENSG00000162929.13	-0.00369033562438349	0.951754185320282	0.988063960059805	0.00521494
protein_coding	USP34	ENSG00000115464.14	-0.0852729998568876	0.454366359981391	0.820969600038008	0.0856729
protein_coding	XPO1	ENSG00000082898.16	0.278433928989062	0.059956121458191	0.367975317741499	0.434181
protein_coding	FAM161A	ENSG00000170264.12	-0.234385088479739	0.0154168727175221	0.174414588595798	0.758417
protein_coding	CCT4	ENSG00000115484.14	0.207123509866454	0.0777655082990942	0.415691139768529	0.381229
protein_coding	COMMD1	ENSG00000173163.10	-0.110139827166453	0.277495641458499	0.697841855589849	0.156243
protein_coding	B3GNT2	ENSG00000170340.10	0.354879089241694	0.0327658434941943	0.269047337017228	0.570171
protein_coding	EHBP1	ENSG00000115504.14	-0.161820276834314	0.193115329189085	0.608231940419223	0.215931
protein_coding	MDH1	ENSG00000014641.17	0.436118542468669	0.0100627865555588	0.135152325459144	0.869176
protein_coding	UGP2	ENSG00000169764.15	-0.31454869957686	0.0394047319115461	0.294353133448364	0.531131
protein_coding	VPS54	ENSG00000143952.19	0.176138715662777	0.0619210392787823	0.372606855551141	0.428749
protein_coding	PELI1	ENSG00000197329.11	-0.0868924120802389	0.224778439242389	0.643746663257537	0.191285
protein_coding	AFTPH	ENSG00000119844.15	-0.166679488612331	0.170917913635155	0.578161007101144	0.237951
protein_coding	SERTAD2	ENSG00000179833.4	-0.0767242611412287	0.494070424606598	0.83324492139544	0.0792273
protein_coding	SLC1A4	ENSG00000115902.10	-0.314701287011664	0.0275730924295232	0.246268948340879	0.60859
protein_coding	CEP68	ENSG00000011523.13	-0.456541109574048	0.0182126730346931	0.195101891196297	0.709739
protein_coding	RAB1A	ENSG00000138069.17	0.0374289473747075	0.723064544658589	0.927524047672277	0.0326748
protein_coding	ACTR2	ENSG00000138071.13	0.0894270261273879	0.389224406917343	0.788184030939573	0.103372
protein_coding	SPRED2	ENSG00000198369.9	-0.127001046178358	0.132797454845281	0.525050883783617	0.279799
protein_coding	ETAA1	ENSG00000143971.8	0.0963804611533809	0.12152455645047	0.505793723760879	0.296027
protein_coding	C1D	ENSG00000197223.11	-0.0687195815022503	0.436432482732523	0.811460812677113	0.0907324
protein_coding	WDR92	ENSG00000243667.6	-0.00316138904726928	0.962961840747514	0.990884685130511	0.00397688
protein_coding	PNO1	ENSG00000115946.7	0.135077805939074	0.168960215052301	0.576766332730776	0.239
protein_coding	PPP3R1	ENSG00000221823.10	0.0292089862419648	0.761763600881808	0.937818362163451	0.0278813
protein_coding	CNRIP1	ENSG00000119865.8	-0.0720394173967576	0.534923472227795	0.851371396699809	0.0698809
protein_coding	APLF	ENSG00000169621.9	0.00704413661881706	0.938591027369423	0.984352941725484	0.00684916
protein_coding	ANTXR1	ENSG00000169604.19	-0.0131537334866896	0.900111833341665	0.973631388079879	0.0116054
protein_coding	GFPT1	ENSG00000198380.12	-0.164646018993753	0.167319399449229	0.575173583844313	0.240201
protein_coding	NFU1	ENSG00000169599.12	-0.290628939395283	0.0493080677670397	0.329740328928132	0.481828
protein_coding	AAK1	ENSG00000115977.18	-0.040274357670517	0.719240637180342	0.926007222014769	0.0333856
protein_coding	ANXA4	ENSG00000196975.15	-0.246267846013591	0.062268091798357	0.373283701066595	0.427961
protein_coding	GMCL1	ENSG00000087338.4	-0.0343987140635326	0.714242266702368	0.924951493378355	0.033881
protein_coding	SNRNP27	ENSG00000124380.10	-0.0465562264615468	0.666987941005197	0.90542053815653	0.0431497
protein_coding	MXD1	ENSG00000059728.10	0.0127048071249989	0.850601953707253	0.958829738470455	0.0182585
protein_coding	PCBP1	ENSG00000169564.6	-0.0897156097992566	0.399339123863952	0.79212796795089	0.101205
protein_coding	C2orf42	ENSG00000115998.7	-0.147100305009897	0.00680958315142825	0.107124351596241	0.970112
protein_coding	TIA1	ENSG00000116001.15	0.0697841752688835	0.455829075191048	0.821287440847966	0.0855048
protein_coding	PCYOX1	ENSG00000116005.11	-0.299296140283524	0.0436699100052337	0.310029333592943	0.508597
protein_coding	SNRPG	ENSG00000143977.13	-0.00294973804496867	0.970583779573837	0.992872566015107	0.00310649
protein_coding	FAM136A	ENSG00000035141.7	0.206759616780049	0.119747954135131	0.50125936823778	0.299937
protein_coding	TEX261	ENSG00000144043.11	-0.550973934394622	0.000352959967565118	0.0145694788155934	1.83656
protein_coding	NAGK	ENSG00000124357.12	-0.23273537530634	0.0939902384180165	0.450096370394731	0.346694
protein_coding	MPHOSPH10	ENSG00000124383.8	-0.154058225910489	0.181135869112547	0.592559045493395	0.227268
protein_coding	ZNF638	ENSG00000075292.18	0.00251486732781713	0.983322352031947	0.99675935982887	0.00140968
protein_coding	CYP26B1	ENSG00000003137.8	-0.10422797207995	0.209192083193622	0.624892160857247	0.204195
protein_coding	EXOC6B	ENSG00000144036.15	-0.0505853545010044	0.626759104569962	0.889156261538941	0.0510219
protein_coding	SPR	ENSG00000116096.5	0.602584568231343	0.011123232536183	0.143621351502817	0.842781
protein_coding	SFXN5	ENSG00000144040.12	0.0811020321097755	0.307277862820858	0.723591989299073	0.140506
protein_coding	RAB11FIP5	ENSG00000135631.16	0.0279716285797418	0.804311879718003	0.948500874556525	0.0229623
protein_coding	SMYD5	ENSG00000135632.11	0.0793225180651457	0.175513729647198	0.583100461049781	0.234257
protein_coding	PRADC1	ENSG00000135617.3	-0.0910031669029886	0.177764726158357	0.587112353215629	0.231279
protein_coding	CCT7	ENSG00000135624.15	0.189152999874957	0.137135291685662	0.533358839283001	0.272981
protein_coding	ALMS1	ENSG00000116127.17	0.0941676971792376	0.281025012917287	0.701285135030801	0.154105
protein_coding	TPRKB	ENSG00000144034.14	-0.0879595799831881	0.409774995122108	0.798208824646034	0.0978835
protein_coding	DUSP11	ENSG00000144048.10	-0.243726674945881	0.0600182557272809	0.367975317741499	0.434181
protein_coding	STAMBP	ENSG00000124356.15	0.258709656744968	0.0744112111890245	0.407233914622898	0.390156
protein_coding	DGUOK	ENSG00000114956.19	-0.0346740044171007	0.75683050336406	0.934971356214992	0.0292017
protein_coding	TET3	ENSG00000187605.15	0.0523490205553157	0.386758750340925	0.786791551722103	0.10414
protein_coding	BOLA3	ENSG00000163170.11	0.0282753910780845	0.777662212119825	0.942502686888061	0.0257174
protein_coding	MOB1A	ENSG00000114978.17	-0.00968990790595297	0.926497808408046	0.98060412783106	0.00850628
protein_coding	MTHFD2	ENSG00000065911.11	-2.08190297374132	1.11555874180328e-09	5.96321925430941e-07	6.22452
protein_coding	DCTN1	ENSG00000204843.12	-0.0337931274556037	0.759892051755136	0.936420734805059	0.028529
protein_coding	C2orf81	ENSG00000284308.1	0.00321864341813389	0.956680893735626	0.988678147407209	0.00494506
protein_coding	WDR54	ENSG00000005448.16	0.0491187369483434	0.651268265532171	0.900097668111336	0.0457104
protein_coding	RTKN	ENSG00000114993.16	-0.040030255945826	0.598223662556894	0.878852350735568	0.0560841
protein_coding	MOGS	ENSG00000115275.12	0.0147016965878943	0.898323471412006	0.97328264344209	0.011761
protein_coding	CCDC142	ENSG00000135637.13	0.0506653762406302	0.479548664625008	0.828890068942117	0.0815031
protein_coding	TTC31	ENSG00000115282.19	-0.0729292451919432	0.358115929986049	0.767751246965995	0.114779
protein_coding	PCGF1	ENSG00000115289.13	0.0621746425087856	0.28224484152281	0.702392830707719	0.15342
protein_coding	AUP1	ENSG00000115307.16	0.518152796065537	0.00660536969110495	0.105354708192105	0.977346
protein_coding	HTRA2	ENSG00000115317.11	0.257052067691968	0.0709633134893819	0.39853186450717	0.399537
protein_coding	LOXL3	ENSG00000115318.11	0.0146277236444631	0.881646129678411	0.968623859047569	0.0138448
protein_coding	DOK1	ENSG00000115325.13	-0.00520443772194845	0.955179203417076	0.988536823816354	0.00500715
protein_coding	SEMA4F	ENSG00000135622.12	-0.124249532961162	0.100518053061745	0.464893127904481	0.332647
protein_coding	HK2	ENSG00000159399.9	0.331352582702943	0.038444148607932	0.291907949408666	0.534754
protein_coding	POLE4	ENSG00000115350.11	0.0223989678046948	0.836319496978067	0.955095575863345	0.0199532
protein_coding	TACR1	ENSG00000115353.10	-0.0259561917684459	0.477644106406905	0.828719168403575	0.0815926
protein_coding	EVA1A	ENSG00000115363.13	0.0361692615608219	0.501157987539099	0.837168756996955	0.077187
protein_coding	MRPL19	ENSG00000115364.13	0.0632555848990061	0.542334032329018	0.855302130053035	0.0678804
protein_coding	GCFC2	ENSG00000005436.13	-0.0707738576032144	0.252647806682079	0.67257412879435	0.17226
protein_coding	SUCLG1	ENSG00000163541.11	-0.104076254068671	0.381670964897311	0.782894145379346	0.106297
protein_coding	TRABD2A	ENSG00000186854.10	-0.00448077493468174	0.924364956384082	0.98031387918226	0.00863485
protein_coding	TMSB10	ENSG00000034510.5	-0.0865318737159387	0.451774702156297	0.820556731149315	0.0858914
protein_coding	KCMF1	ENSG00000176407.17	-0.0189620906961211	0.852021467968053	0.958927361109301	0.0182143
protein_coding	TCF7L1	ENSG00000152284.4	-0.0272584460103057	0.829195834726905	0.954288395403887	0.0203204
protein_coding	TGOLN2	ENSG00000152291.13	-0.309382117431408	0.00702621422384939	0.109340984377254	0.961217
protein_coding	RETSAT	ENSG00000042445.13	-0.640262644878792	0.00180569349716667	0.047665849822738	1.32179
protein_coding	ELMOD3	ENSG00000115459.17	-0.0475552368811791	0.586795875451258	0.873737424018022	0.0586191
protein_coding	CAPG	ENSG00000042493.15	-0.354908018033663	0.0343641970095027	0.276439149908648	0.5584
protein_coding	MAT2A	ENSG00000168906.12	-0.129662576489468	0.203563214871469	0.620734264173095	0.207094
protein_coding	GGCX	ENSG00000115486.11	0.0495421152701841	0.631665523004166	0.890632825216274	0.0503013
protein_coding	VAMP5	ENSG00000168899.4	-0.0663607767625049	0.511114085932707	0.840110172383658	0.0756638
protein_coding	RNF181	ENSG00000168894.9	0.249488034417334	0.0581933687455321	0.363216549206894	0.439834
protein_coding	TMEM150A	ENSG00000168890.13	0.0759299659507218	0.495576365539984	0.834363295116216	0.0786448
protein_coding	USP39	ENSG00000168883.19	0.07466896788983	0.512427711381349	0.840476760582557	0.0754743
protein_coding	C2orf68	ENSG00000168887.10	0.121213531461972	0.21467236196602	0.631580127361806	0.199572
protein_coding	ATOH8	ENSG00000168874.12	0.675949992562832	0.00962118175289017	0.132198161659087	0.878775
protein_coding	ST3GAL5	ENSG00000115525.17	0.0663955865508909	0.408327261485538	0.797003503745926	0.0985398
protein_coding	POLR1A	ENSG00000068654.15	-0.0338177425999094	0.675610203931993	0.910484020350166	0.0407277
protein_coding	PTCD3	ENSG00000132300.18	-0.0613087442508196	0.562196428557425	0.861837941811826	0.0645744
protein_coding	IMMT	ENSG00000132305.20	0.0792962561916145	0.505661241775453	0.839471075964399	0.0759943
protein_coding	MRPL35	ENSG00000132313.14	-0.140914538992591	0.223373884903022	0.641787208679979	0.192609
protein_coding	KDM3A	ENSG00000115548.16	0.0737376590490544	0.477401166966587	0.828719168403575	0.0815926
protein_coding	CHMP3	ENSG00000115561.15	-0.439640314064044	0.0018003448045375	0.0476422928349269	1.32201
protein_coding	RNF103	ENSG00000239305.6	-0.0343613332369685	0.780423617689858	0.942662851284858	0.0256436
protein_coding	RMND5A	ENSG00000153561.12	0.0457865810806993	0.660427715230905	0.902253467199777	0.0446714
protein_coding	KRCC1	ENSG00000172086.7	-0.0189218351390963	0.867664317335251	0.964766785661878	0.0155777
protein_coding	THNSL2	ENSG00000144115.16	-0.150534210271167	0.211820634145383	0.627878064688342	0.202125
protein_coding	EIF2AK3	ENSG00000172071.11	-0.0304613236450813	0.729180611984166	0.928866381019786	0.0320468
protein_coding	RPIA	ENSG00000153574.8	-0.066915347652427	0.357967722011104	0.767751246965995	0.114779
protein_coding	MRPS5	ENSG00000144029.11	-0.0762367874399324	0.521472157802972	0.845713051941639	0.072777
protein_coding	ZNF514	ENSG00000144026.11	-0.00178696373504788	0.973787633099284	0.993677921682204	0.00275436
protein_coding	KCNIP3	ENSG00000115041.12	0.867971461308082	0.00703771217160501	0.109360727945682	0.961139
protein_coding	FAHD2A	ENSG00000115042.9	-0.0194987778912392	0.665329600813733	0.904843352129245	0.0434266
protein_coding	ANKRD36C	ENSG00000174501.14	-0.903811461764498	0.00425951533896305	0.0812477466148789	1.09019
protein_coding	STARD7	ENSG00000084090.13	0.388820608974647	0.00430736072889772	0.0812477466148789	1.09019
protein_coding	TMEM127	ENSG00000135956.8	0.0323678011767186	0.777483200947803	0.942502686888061	0.0257174
protein_coding	CIAO1	ENSG00000144021.2	0.668486794269589	0.0054816173772065	0.0949821254128277	1.02236
protein_coding	SNRNP200	ENSG00000144028.14	0.135957893791797	0.227491772912879	0.647011051931786	0.189088
protein_coding	NCAPH	ENSG00000121152.9	-0.0660412481132263	0.145022818060703	0.546629912701826	0.262307
protein_coding	ARID5A	ENSG00000196843.15	0.218607766985487	0.0482329350599904	0.325953418916788	0.486844
protein_coding	KANSL3	ENSG00000114982.17	-0.121851788266612	0.294805551886183	0.712982535789996	0.146921
protein_coding	LMAN2L	ENSG00000114988.11	0.144131338935278	0.209603928086403	0.624911592158269	0.204181
protein_coding	CNNM4	ENSG00000158158.11	0.0948093433174339	0.206680733920292	0.623039522636335	0.205484
protein_coding	CNNM3	ENSG00000168763.15	-0.000778581939659155	0.996852296540181	0.999746635186208	0.000110049
protein_coding	ANKRD39	ENSG00000213337.8	0.0057940582155011	0.941086978553169	0.985324731442518	0.00642062
protein_coding	SEMA4C	ENSG00000168758.10	0.0795345736924562	0.454726377711512	0.820969600038008	0.0856729
protein_coding	ANKRD36	ENSG00000135976.18	-0.0269438646947347	0.619656535732126	0.887173098886714	0.0519916
protein_coding	COX5B	ENSG00000135940.6	0.168126123605488	0.144117818567476	0.546288809075936	0.262578
protein_coding	ACTR1B	ENSG00000115073.7	0.00932901872355512	0.937822116908877	0.984220698132208	0.00690751
protein_coding	TMEM131	ENSG00000075568.16	0.141996551992728	0.25171875522041	0.671956661047665	0.172659
protein_coding	INPP4A	ENSG00000040933.15	0.0361415566926244	0.699520613503618	0.920704867468771	0.0358796
protein_coding	COA5	ENSG00000183513.8	-0.0973437062852046	0.209889600713851	0.625311654458104	0.203903
protein_coding	UNC50	ENSG00000115446.11	0.065715897089974	0.544611300881816	0.856493000548322	0.0672762
protein_coding	MITD1	ENSG00000158411.11	-0.0193214751905639	0.852277846837237	0.958927361109301	0.0182143
protein_coding	MRPL30	ENSG00000185414.19	0.09425235754341	0.395806377153154	0.791108532064669	0.101764
protein_coding	TXNDC9	ENSG00000115514.11	0.0303096156602533	0.728942630345547	0.928866381019786	0.0320468
protein_coding	EIF5B	ENSG00000158417.10	0.084455976850551	0.428095656131886	0.807903029074315	0.0926408
protein_coding	REV1	ENSG00000135945.9	-0.0153729108297131	0.868784218230623	0.964882882443323	0.0155254
protein_coding	AFF3	ENSG00000144218.18	-1.48069110882338	0.0024389005856728	0.0578143817326561	1.23796
protein_coding	CHST10	ENSG00000115526.10	-0.0358297271583002	0.522730512944731	0.846533314881018	0.0723559
protein_coding	PDCL3	ENSG00000115539.13	0.042874519299137	0.4958027818328	0.834418703789226	0.078616
protein_coding	NPAS2	ENSG00000170485.16	0.0703469636953304	0.45351508334398	0.820969600038008	0.0856729
protein_coding	RPL31	ENSG00000071082.10	-0.13825232902171	0.200140158895974	0.617517586942818	0.209351
protein_coding	TBC1D8	ENSG00000204634.12	0.865145532001336	0.00524336550061534	0.0922331179754657	1.03511
protein_coding	CNOT11	ENSG00000158435.7	0.078151459487057	0.500822227646774	0.836738620998854	0.0774102
protein_coding	RNF149	ENSG00000163162.8	0.0163145591267026	0.887259203050607	0.970323121274281	0.0130836
protein_coding	RFX8	ENSG00000196460.13	-0.0145490551824782	0.817566273215918	0.952711520379079	0.0210386
protein_coding	MAP4K4	ENSG00000071054.16	0.108046260351864	0.312829047121079	0.728639508229075	0.137487
protein_coding	IL1R1	ENSG00000115594.11	1.27258825352532	6.88534344256972e-06	0.000645712339864148	3.18996
protein_coding	MRPS9	ENSG00000135972.8	0.00433195412575669	0.965230646687235	0.991952402550536	0.00350917
protein_coding	TGFBRAP1	ENSG00000135966.12	-0.0773577668564403	0.499784593926881	0.836316500904329	0.0776293
protein_coding	C2orf49	ENSG00000135974.9	0.0932640946688479	0.35009893655852	0.760754498569491	0.118755
protein_coding	FHL2	ENSG00000115641.18	-0.0653835525796041	0.556953992213577	0.859689643269411	0.0656583
protein_coding	NCK2	ENSG00000071051.13	0.0905668216592305	0.418973986279825	0.803453073958315	0.0950395
protein_coding	UXS1	ENSG00000115652.14	0.029392766842964	0.79443658305333	0.94724156087566	0.0235393
protein_coding	GCC2	ENSG00000135968.20	-0.0123184015054755	0.923443934242461	0.98031387918226	0.00863485
protein_coding	LIMS1	ENSG00000169756.16	-0.0444246135424431	0.71243809827118	0.924615339621655	0.0340389
protein_coding	RANBP2	ENSG00000153201.15	-0.235987104560048	0.0897231607984911	0.442272734066146	0.35431
protein_coding	SH3RF3	ENSG00000172985.10	-0.0432469140266249	0.68543481425196	0.914491529615085	0.0388203
protein_coding	SEPT10	ENSG00000186522.14	0.506477041121154	0.011481705570271	0.146480804596382	0.834219
protein_coding	SOWAHC	ENSG00000198142.4	0.0304248697197003	0.729699672611723	0.928866381019786	0.0320468
protein_coding	NPHP1	ENSG00000144061.12	-0.112482862751668	0.119384805266522	0.500787282686198	0.300347
protein_coding	MTLN	ENSG00000175701.10	-0.00969100969586032	0.934407797118587	0.982566515097355	0.00763804
protein_coding	BCL2L11	ENSG00000153094.22	0.0822760094180166	0.308488482017865	0.724381517261486	0.140033
protein_coding	TMEM87B	ENSG00000153214.10	0.325004685141368	0.0320976085890038	0.266425103590869	0.574425
protein_coding	FBLN7	ENSG00000144152.12	-0.0775785683219065	0.311702337944854	0.726965465743551	0.138486
protein_coding	ZC3H8	ENSG00000144161.12	-0.0808320838436216	0.291302464705267	0.709411082041915	0.149102
protein_coding	ZC3H6	ENSG00000188177.13	-0.168038218237193	0.181895040982914	0.594003486811904	0.226211
protein_coding	TTL	ENSG00000114999.7	0.0825009598212366	0.478268841523115	0.828719168403575	0.0815926
protein_coding	POLR1B	ENSG00000125630.15	-0.110554438639897	0.158301577401746	0.56508286683821	0.247888
protein_coding	CHCHD5	ENSG00000125611.15	-0.0612840833920479	0.507616005932305	0.839690966953778	0.0758805
protein_coding	SLC20A1	ENSG00000144136.10	0.111451744679617	0.27822666108681	0.698110523504273	0.156076
protein_coding	CKAP2L	ENSG00000169607.12	-0.0382911754752901	0.420637158173366	0.803618239806108	0.0949502
protein_coding	IL1RN	ENSG00000136689.18	1.1480498940328	0.00251683979263401	0.0591374378528576	1.22814
protein_coding	PSD4	ENSG00000125637.15	0.0479849085940763	0.566031169618315	0.863134964254658	0.0639213
protein_coding	RABL2A	ENSG00000144134.18	-0.0546076862679732	0.512977981298897	0.840476760582557	0.0754743
protein_coding	SLC35F5	ENSG00000115084.13	0.087644855219163	0.365779435450856	0.770247773174138	0.11337
protein_coding	ACTR3	ENSG00000115091.11	0.103255380783398	0.391713327859068	0.78827715553723	0.103321
protein_coding	DDX18	ENSG00000088205.12	0.0236603339795352	0.833142565086992	0.955095575863345	0.0199532
protein_coding	CCDC93	ENSG00000125633.10	-0.09109304682583	0.420967578533134	0.803672211088882	0.094921
protein_coding	INSIG2	ENSG00000125629.14	0.211574256742477	0.0855910759992132	0.432445271033832	0.364069
protein_coding	EN1	ENSG00000163064.6	0.0515562618033416	0.51806144415164	0.843811900811858	0.0737544
protein_coding	STEAP3	ENSG00000115107.19	-0.0345000963781382	0.697007334910301	0.91967698917192	0.0363647
protein_coding	C2orf76	ENSG00000186132.14	0.128832766515869	0.0947857849701984	0.451785477983233	0.345068
protein_coding	DBI	ENSG00000155368.16	0.0310402693075049	0.760974773961337	0.937278952583024	0.0281311
protein_coding	TMEM177	ENSG00000144120.12	0.157391764623704	0.00988563950189058	0.134171447329525	0.87234
protein_coding	PTPN4	ENSG00000088179.8	0.208855823598509	0.0327322201900185	0.268977837088	0.570284
protein_coding	EPB41L5	ENSG00000115109.13	-0.0342103829977967	0.67602863656717	0.910484020350166	0.0407277
protein_coding	TMEM185B	ENSG00000226479.3	-0.034859435138853	0.655420365404268	0.900401049652511	0.045564
protein_coding	RALB	ENSG00000144118.13	-0.0839637442867263	0.461907061654008	0.824043734588814	0.0840497
protein_coding	CLASP1	ENSG00000074054.18	-0.213128901101921	0.11833503744026	0.499180221626712	0.301743
protein_coding	NIFK	ENSG00000155438.11	0.21617631248257	0.0933987775359899	0.448775878938098	0.34797
protein_coding	TSN	ENSG00000211460.11	-0.17739008079548	0.165286979208052	0.572080634824808	0.242543
protein_coding	GYPC	ENSG00000136732.15	0.623984318758384	7.5119765480607e-05	0.00422083670824383	2.3746
protein_coding	BIN1	ENSG00000136717.14	0.17328293769356	0.178433129247659	0.588411037873758	0.230319
protein_coding	ERCC3	ENSG00000163161.13	0.0931240293386716	0.411641611008075	0.79914099609348	0.0973766
protein_coding	MAP3K2	ENSG00000169967.16	-0.1714908616903	0.180506448066188	0.591417234531294	0.228106
protein_coding	IWS1	ENSG00000163166.14	0.0135295302542396	0.893929674656802	0.97203032462936	0.0123202
protein_coding	WDR33	ENSG00000136709.11	-0.0628234248276466	0.554994669106883	0.859170779649466	0.0659205
protein_coding	SFT2D3	ENSG00000173349.5	-0.16958197592489	0.0489954892023414	0.328408009443406	0.483586
protein_coding	POLR2D	ENSG00000144231.10	-0.791161172202727	0.00366991835947089	0.0747335184401967	1.12648
protein_coding	AMMECR1L	ENSG00000144233.9	-0.0506153322801571	0.625990218632637	0.889009222555993	0.0510937
protein_coding	SAP130	ENSG00000136715.18	-0.0147180658761801	0.860526717270606	0.961621603044179	0.0169958
protein_coding	UGGT1	ENSG00000136731.12	-0.0904079952033752	0.435225285332179	0.811401196863285	0.0907644
protein_coding	HS6ST1	ENSG00000136720.6	0.113601894376496	0.148337411778628	0.552343936564634	0.25779
protein_coding	SMPD4	ENSG00000136699.19	-0.31149489422192	0.0460497563527817	0.318240429972585	0.497245
protein_coding	MZT2B	ENSG00000152082.13	0.0139060346410457	0.874049636342927	0.966135717756641	0.0149619
protein_coding	CCDC115	ENSG00000136710.9	-0.0688997976586855	0.479171434264348	0.828890068942117	0.0815031
protein_coding	IMP4	ENSG00000136718.9	0.183905142684396	0.144295149453667	0.546288809075936	0.262578
protein_coding	PTPN18	ENSG00000072135.12	0.00110145774935715	0.994890013108577	0.999686779439458	0.000136051
protein_coding	FAM168B	ENSG00000152102.17	-0.218143502503208	0.0906391373629045	0.443244982817777	0.353356
protein_coding	PLEKHB2	ENSG00000115762.16	0.0243873237528914	0.819216298676	0.952914965634329	0.0209459
protein_coding	MZT2A	ENSG00000173272.15	-0.033565609926254	0.764276108033392	0.939219486196862	0.0272329
protein_coding	CCDC74A	ENSG00000163040.14	-0.0434161758635057	0.37897433097039	0.779675084217274	0.108086
protein_coding	LYPD1	ENSG00000150551.10	0.0466756976603901	0.205125755470797	0.621897874664359	0.206281
protein_coding	MGAT5	ENSG00000152127.8	0.218740868380922	0.10634590844204	0.477147377035961	0.321347
protein_coding	CCNT2	ENSG00000082258.12	-0.129660936244301	0.275158456904846	0.695208609394037	0.157885
protein_coding	RAB3GAP1	ENSG00000115839.17	-0.370781249497393	0.0166987617902797	0.183858354582781	0.735517
protein_coding	R3HDM1	ENSG00000048991.16	-0.0890344242256208	0.354016806444045	0.764759280196663	0.116475
protein_coding	UBXN4	ENSG00000144224.16	0.176574440154879	0.144894938773918	0.546629912701826	0.262307
protein_coding	MCM6	ENSG00000076003.4	-0.0295552686301936	0.706686643538314	0.922151459302833	0.0351977
protein_coding	DARS	ENSG00000115866.10	0.119207170914684	0.320693351247538	0.735875960474849	0.133195
protein_coding	HNMT	ENSG00000150540.13	-0.314611310604197	0.0404927371276177	0.298969511485747	0.524373
protein_coding	SPOPL	ENSG00000144228.8	-0.0653101710525466	0.42883381257302	0.808297300814203	0.0924289
protein_coding	KYNU	ENSG00000115919.14	1.63698604757682	4.46466506155956e-05	0.00285818767503792	2.54391
protein_coding	GTDC1	ENSG00000121964.14	-0.0703517779489904	0.413405242516793	0.800103076282432	0.0968541
protein_coding	ZEB2	ENSG00000169554.19	-0.0239062158887204	0.827011166512993	0.954288395403887	0.0203204
protein_coding	ACVR2A	ENSG00000121989.14	-0.109587996653216	0.169455197172048	0.577065866590729	0.238775
protein_coding	ORC4	ENSG00000115947.13	0.0251678424630999	0.741015926087381	0.93171121453607	0.0307187
protein_coding	MBD5	ENSG00000204406.13	0.0217273680844745	0.840781621720693	0.95706945462265	0.0190565
protein_coding	EPC2	ENSG00000135999.11	-0.0735062746879575	0.482152373120695	0.829085029600455	0.0814009
protein_coding	MMADHC	ENSG00000168288.12	0.0773450697160881	0.501240567269704	0.8371758951227	0.0771833
protein_coding	RND3	ENSG00000115963.13	0.379544688713761	0.0267727046700799	0.241338099180291	0.617374
protein_coding	RBM43	ENSG00000184898.6	-0.49850818834034	0.0156194162054041	0.175775977528394	0.75504
protein_coding	NMI	ENSG00000123609.10	-0.280891444961918	0.0407812238872983	0.299445099298837	0.523683
protein_coding	TNFAIP6	ENSG00000123610.4	0.100180619231273	0.191197267258622	0.60502913996657	0.218224
protein_coding	RIF1	ENSG00000080345.17	0.0623633861693794	0.576170815898416	0.86890402032543	0.0610282
protein_coding	ARL5A	ENSG00000162980.16	-0.0132633400776309	0.860466366736876	0.961621603044179	0.0169958
protein_coding	STAM2	ENSG00000115145.9	0.105411609971478	0.355985078517103	0.766073064468622	0.11573
protein_coding	FMNL2	ENSG00000157827.19	0.0294433633081382	0.778451783083984	0.942502686888061	0.0257174
protein_coding	PRPF40A	ENSG00000196504.16	0.145254758995511	0.194733164615625	0.611363199576679	0.213701
protein_coding	ARL6IP6	ENSG00000177917.10	-0.0877028322041577	0.261344081376315	0.680608091161894	0.167103
protein_coding	NR4A2	ENSG00000153234.13	3.39184698749014	0.000334189685530689	0.0139718674334198	1.85475
protein_coding	GPD2	ENSG00000115159.15	0.121262941901571	0.226424209661832	0.646209617056767	0.189627
protein_coding	GALNT5	ENSG00000136542.8	-0.897313214360772	1.05859542161779e-05	0.000912697068751273	3.03967
protein_coding	ACVR1	ENSG00000115170.13	-0.182726878170155	0.166175273741052	0.573561941636752	0.24142
protein_coding	PKP4	ENSG00000144283.21	-0.407978530514321	0.0172585193186271	0.18751100613358	0.726973
protein_coding	TANC1	ENSG00000115183.14	-0.125988088282939	0.239162518396026	0.658570918353594	0.181397
protein_coding	WDSUB1	ENSG00000196151.10	-0.103201920921157	0.0151055752170355	0.17224743855706	0.763847
protein_coding	BAZ2B	ENSG00000123636.17	-0.0783848997844677	0.467575167488177	0.82544548809755	0.0833116
protein_coding	MARCH7	ENSG00000136536.14	-0.108702433420322	0.356441157949392	0.766312910790161	0.115594
protein_coding	CD302	ENSG00000241399.6	-0.0565766537444139	0.493998484663807	0.83324492139544	0.0792273
protein_coding	PLA2R1	ENSG00000153246.12	-0.139260001532272	0.19214073150752	0.606341705982675	0.217283
protein_coding	RBMS1	ENSG00000153250.19	0.101788831963758	0.398829943523617	0.791941536004108	0.101307
protein_coding	TANK	ENSG00000136560.13	0.271391216528492	0.0677259904989522	0.389488200335825	0.409506
protein_coding	PSMD14	ENSG00000115233.11	0.311825363135969	0.0466066172687572	0.32084439486174	0.493706
protein_coding	DPP4	ENSG00000197635.9	-1.13691670375088	6.45274324361847e-05	0.00387563359649017	2.41166
protein_coding	FAP	ENSG00000078098.13	-0.102535264392754	0.391042491937201	0.78827715553723	0.103321
protein_coding	IFIH1	ENSG00000115267.6	-0.100913266350789	0.0911961591064769	0.444559434773784	0.35207
protein_coding	FIGN	ENSG00000182263.13	-0.00501287541288271	0.93781566450591	0.984220698132208	0.00690751
protein_coding	SCN2A	ENSG00000136531.15	-0.0986294787298962	0.12016663262919	0.501836511499481	0.299438
protein_coding	TTC21B	ENSG00000123607.14	-0.137280780780822	0.119887775192592	0.50125936823778	0.299937
protein_coding	SCN9A	ENSG00000169432.15	-0.854805001909494	0.0034046782823133	0.0715116218393152	1.14562
protein_coding	STK39	ENSG00000198648.10	0.199415116941605	0.0926905454709126	0.446627153516557	0.350055
protein_coding	CERS6	ENSG00000172292.14	-0.507732465325345	0.013671050357821	0.162024758187988	0.790419
protein_coding	BBS5	ENSG00000163093.11	0.0100667825904024	0.835369156823823	0.955095575863345	0.0199532
protein_coding	KLHL41	ENSG00000239474.6	0.0363762408391095	0.485299474769387	0.829085029600455	0.0814009
protein_coding	FASTKD1	ENSG00000138399.17	-0.0179556568744525	0.844559645138332	0.957823735774342	0.0187144
protein_coding	PPIG	ENSG00000138398.15	0.0884884171798136	0.449959626510848	0.819648725000422	0.0863722
protein_coding	SSB	ENSG00000138385.15	0.194200593198917	0.109920190274585	0.484777047423473	0.314458
protein_coding	METTL5	ENSG00000138382.14	-0.0266746816338401	0.797126758400767	0.94724156087566	0.0235393
protein_coding	UBR3	ENSG00000144357.16	-0.0508587897926337	0.594872975282685	0.877304900285299	0.0568494
protein_coding	MYO3B	ENSG00000071909.18	-0.0163825723106834	0.652086868422531	0.900097668111336	0.0457104
protein_coding	SP5	ENSG00000204335.3	0.0241518013725969	0.649423098478377	0.899492449098821	0.0460025
protein_coding	ERICH2	ENSG00000204334.7	-0.0834674477531043	0.0487485032480257	0.327780030329964	0.484418
protein_coding	GORASP2	ENSG00000115806.12	0.0235520477138395	0.864941144103582	0.963496491507938	0.0161499
protein_coding	TLK1	ENSG00000198586.13	-0.00407603994450921	0.967914190271672	0.992333060128444	0.00334254
protein_coding	METTL8	ENSG00000123600.19	0.0661398085908891	0.517613285399242	0.843506245006085	0.0739117
protein_coding	DCAF17	ENSG00000115827.13	0.0517540398961875	0.480857244440831	0.828890068942117	0.0815031
protein_coding	CYBRD1	ENSG00000071967.11	-0.0670381013423201	0.567549624457385	0.864340888187165	0.0633149
protein_coding	DYNC1I2	ENSG00000077380.15	-0.321804897850813	0.0305614904327336	0.259930703433855	0.585142
protein_coding	SLC25A12	ENSG00000115840.13	-0.211201270757221	0.0551638273841237	0.350836691590522	0.454895
protein_coding	HAT1	ENSG00000128708.12	0.108225713142558	0.28702607610714	0.706073580225825	0.15115
protein_coding	DLX1	ENSG00000144355.14	-0.0259868753075126	0.81969238176398	0.952950332039877	0.0209297
protein_coding	DLX2	ENSG00000115844.10	-0.127973282415129	0.177457986260603	0.586766636199162	0.231535
protein_coding	ITGA6	ENSG00000091409.14	-0.101764483729961	0.176859338958066	0.585648800876493	0.232363
protein_coding	PDK1	ENSG00000152256.13	1.38112565486253	0.000251479317051714	0.011109774291735	1.95429
protein_coding	MAP3K20	ENSG00000091436.16	0.115845914555206	0.327707486039976	0.743444862324877	0.128751
protein_coding	SP3	ENSG00000172845.14	0.0254532228704449	0.784184647082159	0.944325080193215	0.0248785
protein_coding	OLA1	ENSG00000138430.15	0.033334920574652	0.748757016871213	0.933740962016814	0.0297736
protein_coding	SP9	ENSG00000217236.1	0.0329086163694926	0.533008668475947	0.850549167494656	0.0703006
protein_coding	CIR1	ENSG00000138433.15	0.0246567002706942	0.828837636354482	0.954288395403887	0.0203204
protein_coding	SCRN3	ENSG00000144306.14	-0.0599942905159514	0.418942892006449	0.803453073958315	0.0950395
protein_coding	GPR155	ENSG00000163328.13	0.105034481152573	0.125586186885742	0.514028301682798	0.289013
protein_coding	WIPF1	ENSG00000115935.17	-0.29156529278598	0.0388323516160998	0.293109264947887	0.53297
protein_coding	CHN1	ENSG00000128656.13	-0.712757336216126	0.00399109283869751	0.078381373549189	1.10579
protein_coding	ATF2	ENSG00000115966.16	-0.569156802088187	0.0124834578060664	0.154373643046561	0.811427
protein_coding	ATP5MC3	ENSG00000154518.9	0.0778689779387666	0.493665023879234	0.832912402711998	0.0794007
protein_coding	LNPK	ENSG00000144320.13	0.0946947795182683	0.41802119941467	0.803328447837148	0.0951069
protein_coding	MTX2	ENSG00000128654.13	-0.0675033490689297	0.463631932221731	0.824493005442573	0.083813
protein_coding	HNRNPA3	ENSG00000170144.20	-0.0696921990756095	0.534571574557873	0.851095264869429	0.0700218
protein_coding	NFE2L2	ENSG00000116044.15	-0.147743366942071	0.201361206053521	0.618855863272545	0.20841
protein_coding	AGPS	ENSG00000018510.14	0.00158211522006998	0.988980021570962	0.99827030620165	0.000751847
protein_coding	TTC30A	ENSG00000197557.6	0.0327453193110969	0.533977250549028	0.850565888632682	0.070292
protein_coding	RBM45	ENSG00000155636.14	0.102929946035431	0.15630888778374	0.56246998293368	0.249901
protein_coding	OSBPL6	ENSG00000079156.16	-0.0932943186300024	0.189175645126409	0.603724424491473	0.219161
protein_coding	PRKRA	ENSG00000180228.12	0.0642339179380074	0.533453835388621	0.850549167494656	0.0703006
protein_coding	FKBP7	ENSG00000079150.17	-0.470505077202255	0.0129422390907224	0.156876959318496	0.804441
protein_coding	PLEKHA3	ENSG00000116095.10	0.120278663498686	0.307920342811944	0.724147906951713	0.140173
protein_coding	SESTD1	ENSG00000187231.13	-0.071684851967334	0.535143184531168	0.851371396699809	0.0698809
protein_coding	CWC22	ENSG00000163510.13	-0.194223126078031	0.138847282231213	0.537949021718442	0.269259
protein_coding	UBE2E3	ENSG00000170035.15	-0.0459418311593492	0.674323746445406	0.909745994335233	0.0410798
protein_coding	ITGA4	ENSG00000115232.13	0.0426126425349549	0.586021784909516	0.8734003598908	0.0587866
protein_coding	ITPRID2	ENSG00000138434.16	-0.157682267607792	0.179581576870134	0.589833068607865	0.229271
protein_coding	DNAJC10	ENSG00000077232.17	-0.0765548859948399	0.501959993096254	0.837303290612486	0.0771172
protein_coding	FRZB	ENSG00000162998.4	0.00150215846262581	0.984914678012959	0.997092682211599	0.00126447
protein_coding	NCKAP1	ENSG00000061676.14	0.155890608016623	0.199593254733548	0.617222064864592	0.209559
protein_coding	NUP35	ENSG00000163002.12	-0.0237032744082198	0.679585959251131	0.912021620909077	0.0399949
protein_coding	ZNF804A	ENSG00000170396.7	0.24575809973345	0.0253393368204979	0.236183827330377	0.62675
protein_coding	ZC3H15	ENSG00000065548.17	0.104974439822048	0.360999532837051	0.768441365563409	0.114389
protein_coding	ITGAV	ENSG00000138448.11	-0.0509237809157516	0.63884904789247	0.894673195050877	0.0483356
protein_coding	FAM171B	ENSG00000144369.12	-0.241524272233067	0.0882975236361436	0.437436897680265	0.359085
protein_coding	TFPI	ENSG00000003436.15	0.523588690839215	0.00318851894799433	0.0692854798231857	1.15936
protein_coding	GULP1	ENSG00000144366.15	-0.079276568795292	0.485320060626725	0.829085029600455	0.0814009
protein_coding	COL3A1	ENSG00000168542.14	-1.79929780896222	6.82450343567138e-08	1.62135036068362e-05	4.79012
protein_coding	COL5A2	ENSG00000204262.12	-0.86137212275284	5.5783590459279e-06	0.000537281410450588	3.2698
protein_coding	WDR75	ENSG00000115368.9	0.0477029176700558	0.664216163881493	0.903912297359603	0.0438737
protein_coding	SLC40A1	ENSG00000138449.10	0.199533239115623	0.0259282257852433	0.238536216683155	0.622446
protein_coding	ASNSD1	ENSG00000138381.9	0.105697776062668	0.36645461278183	0.770910323740761	0.112996
protein_coding	OSGEPL1	ENSG00000128694.11	0.0289260546166826	0.681685337121656	0.912577070904794	0.0397304
protein_coding	ORMDL1	ENSG00000128699.13	0.175428116373902	0.171778320481437	0.579514681056181	0.236936
protein_coding	PMS1	ENSG00000064933.17	-0.0798812962029624	0.351931540515135	0.76287512158299	0.117547
protein_coding	HIBCH	ENSG00000198130.15	0.0552541672963447	0.543971019656956	0.855872280267794	0.067591
protein_coding	INPP1	ENSG00000151689.12	0.0356674606549643	0.737116058905644	0.930228552997457	0.0314103
protein_coding	MFSD6	ENSG00000151690.14	0.0208441052708837	0.820162841683085	0.953097337403424	0.0208627
protein_coding	NAB1	ENSG00000138386.16	-0.0132525877790942	0.89055607574887	0.971012110741626	0.0127754
protein_coding	GLS	ENSG00000115419.12	0.132283804332948	0.253312713188564	0.673232082132158	0.171835
protein_coding	STAT1	ENSG00000115415.18	0.00219794364739008	0.991573007743772	0.999048819695473	0.000413289
protein_coding	MYO1B	ENSG00000128641.18	0.134585560527768	0.266527535434798	0.685622204363191	0.163915
protein_coding	NABP1	ENSG00000173559.12	0.139953129740381	0.143591651897892	0.54591057112809	0.262878
protein_coding	CAVIN2	ENSG00000168497.4	0.044616616501373	0.574289642201307	0.867575462949828	0.0616927
protein_coding	SLC39A10	ENSG00000196950.13	-0.0987941624877844	0.391742262404761	0.78827715553723	0.103321
protein_coding	STK17B	ENSG00000081320.10	0.019572152303425	0.860995795489759	0.961684030235635	0.0169676
protein_coding	HECW2	ENSG00000138411.12	-0.154488068201145	0.0942444901557383	0.450295324531597	0.346503
protein_coding	GTF3C3	ENSG00000119041.10	0.11721056846799	0.259000935643662	0.678006611891869	0.168766
protein_coding	PGAP1	ENSG00000197121.14	-0.0959420882750297	0.194278596754656	0.610891905265889	0.214036
protein_coding	ANKRD44	ENSG00000065413.19	0.00657887182220102	0.910722962802978	0.976877615664357	0.0101598
protein_coding	SF3B1	ENSG00000115524.15	0.0190141766502523	0.832660421762394	0.955095575863345	0.0199532
protein_coding	COQ10B	ENSG00000115520.8	0.000570763858058388	0.99462536447988	0.999686779439458	0.000136051
protein_coding	HSPD1	ENSG00000144381.16	0.323413429876036	0.0392129017846953	0.293579831121027	0.532274
protein_coding	HSPE1	ENSG00000115541.10	0.745224525286091	7.90058959876879e-05	0.00435387646394006	2.36112
protein_coding	MOB4	ENSG00000115540.14	0.374926721166794	0.0313368969875371	0.263398105596506	0.579387
protein_coding	RFTN2	ENSG00000162944.10	0.0968065569081364	0.212495011222836	0.628106151455044	0.201967
protein_coding	SATB2	ENSG00000119042.16	0.052543183061761	0.59465112620997	0.877211883822578	0.0568955
protein_coding	C2orf69	ENSG00000178074.5	0.472038132314889	0.0119580843875846	0.150766343442373	0.821696
protein_coding	TYW5	ENSG00000162971.10	-0.0810615350132897	0.248960871643061	0.670363563181358	0.17369
protein_coding	MAIP1	ENSG00000162972.10	0.0251058379345731	0.794345431213168	0.94724156087566	0.0235393
protein_coding	SPATS2L	ENSG00000196141.13	-0.712717150133856	0.000112918430860486	0.00580220104496886	2.23641
protein_coding	KCTD18	ENSG00000155729.12	0.0427046804230747	0.551914551465897	0.857694178920637	0.0666675
protein_coding	SGO2	ENSG00000163535.17	-0.185369967026039	0.0651907337123231	0.382731539878334	0.417106
protein_coding	AOX1	ENSG00000138356.13	0.0150742001923127	0.834063006006872	0.955095575863345	0.0199532
protein_coding	BZW1	ENSG00000082153.17	0.508791814962738	0.00971856505713229	0.132527014063522	0.877696
protein_coding	CLK1	ENSG00000013441.15	0.0645935440251121	0.549160451298899	0.856966046538684	0.0670364
protein_coding	PPIL3	ENSG00000240344.8	-0.0296083688866042	0.730819927556031	0.929018315096715	0.0319757
protein_coding	NIF3L1	ENSG00000196290.14	0.137902967550821	0.162456240200559	0.569346883396586	0.244623
protein_coding	ORC2	ENSG00000115942.8	-0.0855881399152249	0.296430050044932	0.714600234471044	0.145937
protein_coding	FAM126B	ENSG00000155744.9	0.0302040539818988	0.706501190250753	0.922151459302833	0.0351977
protein_coding	NDUFB3	ENSG00000119013.8	-0.0134845646023415	0.900830239276736	0.973848770215633	0.0115085
protein_coding	CFLAR	ENSG00000003402.19	0.167365579544738	0.178688203887504	0.58862351466987	0.230162
protein_coding	CASP8	ENSG00000064012.21	0.0830063274969676	0.316827945253444	0.7322108868795	0.135364
protein_coding	TRAK2	ENSG00000115993.12	-0.0480385677003492	0.679530999999	0.912021620909077	0.0399949
protein_coding	STRADB	ENSG00000082146.12	0.0382033069507085	0.655143243664417	0.900401049652511	0.045564
protein_coding	TMEM237	ENSG00000155755.18	-0.179122162743916	0.0907136865031611	0.443244982817777	0.353356
protein_coding	ALS2	ENSG00000003393.14	0.0224066886086768	0.805142797607889	0.949196266708574	0.022644
protein_coding	FZD7	ENSG00000155760.2	0.32740593276933	0.0407569040334115	0.299445099298837	0.523683
protein_coding	SUMO1	ENSG00000116030.16	0.158955545304279	0.202474076873024	0.619888418055413	0.207686
protein_coding	NOP58	ENSG00000055044.10	0.0354797901047315	0.728248189413469	0.928866381019786	0.0320468
protein_coding	BMPR2	ENSG00000204217.13	-0.259194296614398	0.0519181793045141	0.337892024334335	0.471222
protein_coding	FAM117B	ENSG00000138439.11	0.0866649153213142	0.24992232563315	0.671201829739243	0.173147
protein_coding	ICA1L	ENSG00000163596.16	-0.0258601443704008	0.609772914249416	0.883703704248408	0.0536933
protein_coding	WDR12	ENSG00000138442.9	-0.992554418181573	0.00167665463105858	0.0452654410622405	1.34423
protein_coding	CARF	ENSG00000138380.17	-0.0458070213872659	0.36466031232567	0.769632531997763	0.113717
protein_coding	NBEAL1	ENSG00000144426.18	-0.0261333324920848	0.793791755577038	0.947207962038453	0.0235547
protein_coding	CYP20A1	ENSG00000119004.15	-1.10963960355409	0.000502406886303077	0.0190469220619369	1.72018
protein_coding	ABI2	ENSG00000138443.15	-0.052450317797712	0.641371743381711	0.89566477038505	0.0478545
protein_coding	RAPH1	ENSG00000173166.17	-0.039698891455547	0.655813441893333	0.900401049652511	0.045564
protein_coding	PARD3B	ENSG00000116117.17	-0.765951343618055	0.00362361508132469	0.073931429073363	1.13117
protein_coding	NRP2	ENSG00000118257.16	0.105172548987238	0.310400259421274	0.725670057614879	0.139261
protein_coding	INO80D	ENSG00000114933.15	0.0899385087757002	0.39847955927433	0.791848507100717	0.101358
protein_coding	NDUFS1	ENSG00000023228.13	0.0568187420338645	0.626388793488007	0.889156261538941	0.0510219
protein_coding	EEF1B2	ENSG00000114942.13	-0.00807111129951502	0.990343763251424	0.998663578299491	0.000580789
protein_coding	GPR1	ENSG00000183671.12	-3.40099471276706	6.98288242711146e-08	1.62291295713584e-05	4.7897
protein_coding	ZDBF2	ENSG00000204186.8	-0.108441769385386	0.264374270266094	0.683923896066766	0.164992
protein_coding	ADAM23	ENSG00000114948.12	-0.0608527238665533	0.436265632291186	0.811434916274334	0.0907463
protein_coding	FASTKD2	ENSG00000118246.13	0.109864271653723	0.24727810591075	0.667202071344364	0.175743
protein_coding	KLF7	ENSG00000118263.14	-0.212779562341697	0.102457035869612	0.467706306781392	0.330027
protein_coding	CREB1	ENSG00000118260.14	-0.0391318898885307	0.725376780937634	0.928091704432108	0.0324091
protein_coding	METTL21A	ENSG00000144401.14	-0.015138372987297	0.805518396185575	0.949351427116865	0.022573
protein_coding	CCNYL1	ENSG00000163249.11	-0.146770660254961	0.200920588590509	0.618497556182302	0.208662
protein_coding	PLEKHM3	ENSG00000178385.14	-0.0658397926232276	0.364471899822169	0.769632531997763	0.113717
protein_coding	IDH1	ENSG00000138413.13	-0.0822555025224013	0.484660477021381	0.829085029600455	0.0814009
protein_coding	PIKFYVE	ENSG00000115020.16	-0.0619788928200848	0.622040619179783	0.887667478593507	0.0517497
protein_coding	RPE	ENSG00000197713.14	-0.00690162001034512	0.940620617148976	0.985030367121138	0.00655038
protein_coding	KANSL1L	ENSG00000144445.16	0.0412217648323049	0.621782762002326	0.887667478593507	0.0517497
protein_coding	LANCL1	ENSG00000115365.11	-0.147119446766629	0.237353649055995	0.658169081193305	0.181663
protein_coding	CPS1	ENSG00000021826.15	-0.173150162492138	0.00792976830210541	0.118238706998339	0.92724
protein_coding	IKZF2	ENSG00000030419.16	0.000817932786143447	0.989058434057704	0.99827030620165	0.000751847
protein_coding	SPAG16	ENSG00000144451.18	0.0257572581765017	0.801214738849585	0.947754297717107	0.0233042
protein_coding	BARD1	ENSG00000138376.10	-0.160207491136529	0.121970892166882	0.506207611861853	0.295671
protein_coding	ATIC	ENSG00000138363.14	-0.0419180334226548	0.696293609232401	0.919654590153481	0.0363753
protein_coding	FN1	ENSG00000115414.18	-1.00012805808514	3.06496698848836e-08	9.36148062035647e-06	5.02866
protein_coding	XRCC5	ENSG00000079246.15	0.15011238508198	0.134154851397753	0.527879836692448	0.277465
protein_coding	SMARCAL1	ENSG00000138375.12	-0.0375905764189894	0.685280815182309	0.914491529615085	0.0388203
protein_coding	RPL37A	ENSG00000197756.9	0.0288097980033196	0.713228511379928	0.924615339621655	0.0340389
protein_coding	IGFBP2	ENSG00000115457.9	-0.0245064779159233	0.827666840624029	0.954288395403887	0.0203204
protein_coding	IGFBP5	ENSG00000115461.4	0.0574722637277373	0.46686039410661	0.82544548809755	0.0833116
protein_coding	TNS1	ENSG00000079308.18	-0.111073967884437	0.315128067108054	0.729860087836265	0.13676
protein_coding	ARPC2	ENSG00000163466.15	-0.0207023154559296	0.82346965809881	0.953669218008457	0.0206022
protein_coding	AAMP	ENSG00000127837.9	0.324640352213381	0.0195245783065448	0.202630924144599	0.693294
protein_coding	PNKD	ENSG00000127838.13	-0.00797725038197935	0.967960981788594	0.992333060128444	0.00334254
protein_coding	TMBIM1	ENSG00000135926.14	0.189358746216381	0.0952492690152681	0.453314904801906	0.3436
protein_coding	CTDSP1	ENSG00000144579.7	-0.134892920543355	0.256556382444696	0.675310343945846	0.170497
protein_coding	USP37	ENSG00000135913.10	0.159166770014238	0.108921519216124	0.482585976767334	0.316425
protein_coding	CNOT9	ENSG00000144580.13	0.0456568835269923	0.684502826698842	0.914037492013699	0.039036
protein_coding	ZNF142	ENSG00000115568.15	0.0630300040983043	0.360816012436842	0.768441365563409	0.114389
protein_coding	BCS1L	ENSG00000074582.13	0.00238564566773499	0.97534761489546	0.993832927218184	0.00268662
protein_coding	STK36	ENSG00000163482.11	-0.201470729190337	0.0859205668032428	0.432869898610577	0.363643
protein_coding	TTLL4	ENSG00000135912.10	-0.0396716765094285	0.557360442998313	0.859723055272683	0.0656414
protein_coding	CYP27A1	ENSG00000135929.8	0.0646297205022605	0.524324582135841	0.847480973028103	0.07187
protein_coding	CNPPD1	ENSG00000115649.15	-0.565069642004139	0.00443174146586194	0.0825431150026655	1.08332
protein_coding	RETREG2	ENSG00000144567.10	0.0777678207806531	0.507818749167895	0.83976647290858	0.0758415
protein_coding	ZFAND2B	ENSG00000158552.12	0.0384344408286249	0.70274536497166	0.921672990641209	0.0354231
protein_coding	ANKZF1	ENSG00000163516.13	-0.0882621780679342	0.380445922556557	0.780980675509246	0.10736
protein_coding	GLB1L	ENSG00000163521.15	-0.0150995898290578	0.81136187270313	0.950500743049437	0.0220475
protein_coding	STK16	ENSG00000115661.13	0.0163119593261158	0.889847349120236	0.97098340395667	0.0127882
protein_coding	TUBA4A	ENSG00000127824.13	0.328794124971546	0.0312777153553087	0.263299255798115	0.57955
protein_coding	DNAJB2	ENSG00000135924.15	-0.300243646233908	0.0494412393120895	0.329741914838147	0.481826
protein_coding	PTPRN	ENSG00000054356.13	-0.0302962264746114	0.540626410364363	0.854573496614666	0.0682506
protein_coding	DNPEP	ENSG00000123992.19	0.248420176797715	0.0836463426322409	0.428492117432337	0.368057
protein_coding	SPEG	ENSG00000072195.14	0.0243215930460494	0.746067742201478	0.932784707034327	0.0302186
protein_coding	GMPPA	ENSG00000144591.18	0.0608185121438505	0.577208907110827	0.869095297272558	0.0609326
protein_coding	CHPF	ENSG00000123989.13	-0.177600488921727	0.151541840452098	0.556364634709266	0.25464
protein_coding	TMEM198	ENSG00000188760.10	0.0144484999009238	0.834650959684599	0.955095575863345	0.0199532
protein_coding	OBSL1	ENSG00000124006.14	0.0668387457492654	0.587620489286138	0.874082563637983	0.0584475
protein_coding	STK11IP	ENSG00000144589.21	-0.0431769176294569	0.533409658402671	0.850549167494656	0.0703006
protein_coding	EPHA4	ENSG00000116106.11	-0.102372596885089	0.173717758955264	0.58141573110167	0.235513
protein_coding	FARSB	ENSG00000116120.9	-0.0762565055439378	0.481694781047906	0.828890068942117	0.0815031
protein_coding	ACSL3	ENSG00000123983.13	-0.0514429039895693	0.62115154636533	0.887667478593507	0.0517497
protein_coding	KCNE4	ENSG00000152049.6	-0.0821916879232802	0.33243058373112	0.747766115441147	0.126234
protein_coding	SCG2	ENSG00000171951.4	0.0776220553304196	0.196819674373863	0.613469136656258	0.212207
protein_coding	WDFY1	ENSG00000085449.14	0.0504752340605428	0.631477629061596	0.890532559332215	0.0503502
protein_coding	MRPL44	ENSG00000135900.3	-0.0581081563432178	0.531497283500823	0.850549167494656	0.0703006
protein_coding	SERPINE2	ENSG00000135919.12	0.242381627097043	0.0623594322425347	0.373283701066595	0.427961
protein_coding	CUL3	ENSG00000036257.12	0.304620774864322	0.0427980288464546	0.307080252873636	0.512748
protein_coding	DOCK10	ENSG00000135905.19	0.0558881867360363	0.567260561634502	0.864023744754875	0.0634743
protein_coding	IRS1	ENSG00000169047.5	-0.125525327198116	0.298615791675445	0.717169020511014	0.144378
protein_coding	RHBDD1	ENSG00000144468.16	-0.0563270186283583	0.525332202464113	0.847906047173819	0.0716523
protein_coding	MFF	ENSG00000168958.19	0.0373254619540015	0.74349460386278	0.932026258870606	0.0305719
protein_coding	AGFG1	ENSG00000173744.17	0.0333360142872624	0.780403611163035	0.942662851284858	0.0256436
protein_coding	PID1	ENSG00000153823.18	-0.118967535647331	0.3141394041613	0.729657038735099	0.136881
protein_coding	DNER	ENSG00000187957.7	0.0877666329779821	0.0542947258899995	0.347792039838217	0.45868
protein_coding	TRIP12	ENSG00000153827.13	0.0982158043061318	0.355934627019182	0.766073064468622	0.11573
protein_coding	SP110	ENSG00000135899.17	-0.282625841382148	0.0586258780198296	0.364007110812191	0.43889
protein_coding	SP140L	ENSG00000185404.16	0.198950064201805	0.129886733549478	0.521523256844626	0.282726
protein_coding	SP100	ENSG00000067066.16	-0.140473670753073	0.255012069560201	0.675310343945846	0.170497
protein_coding	CAB39	ENSG00000135932.10	0.112484254438963	0.320716704271538	0.735875960474849	0.133195
protein_coding	ITM2C	ENSG00000135916.15	0.237274971138535	0.0819723979274787	0.42500819895377	0.371603
protein_coding	PSMD1	ENSG00000173692.12	0.419156276510907	0.0040935735720931	0.0794272142636068	1.10003
protein_coding	ARMC9	ENSG00000135931.17	0.102685271005507	0.364682729537732	0.769632531997763	0.113717
protein_coding	NCL	ENSG00000115053.15	-0.0446621781800124	0.695539740269224	0.919502332535956	0.0364472
protein_coding	PTMA	ENSG00000187514.16	0.161881399096047	0.19162923867772	0.605589178452114	0.217822
protein_coding	PDE6D	ENSG00000156973.13	0.117177170501124	0.292796314691974	0.71045969141441	0.148461
protein_coding	COPS7B	ENSG00000144524.17	-0.0642499933416532	0.427046655920598	0.806635300078995	0.0933228
protein_coding	DIS3L2	ENSG00000144535.19	-0.0191003321139314	0.802902290201937	0.948175012100841	0.0231115
protein_coding	EIF4E2	ENSG00000135930.13	0.0813049747008841	0.455512415012079	0.82122820048805	0.0855361
protein_coding	GIGYF2	ENSG00000204120.14	0.0733331925216494	0.508664016629069	0.840110172383658	0.0756638
protein_coding	NGEF	ENSG00000066248.14	-0.164965294237382	0.00243630303176176	0.0578143817326561	1.23796
protein_coding	ATG16L1	ENSG00000085978.21	-0.167879333852154	0.0767894132800779	0.413579656109478	0.383441
protein_coding	DGKD	ENSG00000077044.10	-0.0679352198346544	0.450917513405253	0.820283370029346	0.0860361
protein_coding	USP40	ENSG00000085982.13	0.0327148329692666	0.774219199544761	0.942065430479948	0.0259189
protein_coding	HJURP	ENSG00000123485.11	-0.11062478951302	0.0626835193019769	0.373520626985456	0.427685
protein_coding	ARL4C	ENSG00000188042.7	0.949565592614632	5.3759822542926e-05	0.00328426435889384	2.48356
protein_coding	SH3BP4	ENSG00000130147.15	0.355860603069164	0.0312322798801824	0.263299255798115	0.57955
protein_coding	AGAP1	ENSG00000157985.18	0.161423308441203	0.146998431249016	0.550108012168	0.259552
protein_coding	IQCA1	ENSG00000132321.16	0.0303732558053374	0.600156966764205	0.879067641214756	0.0559777
protein_coding	ACKR3	ENSG00000144476.5	-0.0524368389763894	0.461901819092166	0.824043734588814	0.0840497
protein_coding	COPS8	ENSG00000198612.10	-0.625521572942819	0.000428154315923209	0.0168907667584318	1.77235
protein_coding	COL6A3	ENSG00000163359.15	-1.18685819973196	1.64803441295704e-11	1.76191359089237e-08	7.75402
protein_coding	MLPH	ENSG00000115648.13	-0.000409023964324734	0.994789745867677	0.999686779439458	0.000136051
protein_coding	LRRFIP1	ENSG00000124831.18	0.217931747975402	0.105090053372841	0.47440542961998	0.32385
protein_coding	RAMP1	ENSG00000132329.10	-0.0655805744812077	0.316698499514357	0.7322108868795	0.135364
protein_coding	UBE2F	ENSG00000184182.18	-0.11753763778313	0.287494515682651	0.706413207805842	0.150941
protein_coding	ILKAP	ENSG00000132323.8	-0.092493808534039	0.354708233297772	0.765634105024526	0.115979
protein_coding	PER2	ENSG00000132326.11	-0.265574869962416	0.0299100418777293	0.256170434928748	0.591471
protein_coding	TRAF3IP1	ENSG00000204104.11	0.055128536205206	0.63986322857298	0.895037055825739	0.048159
protein_coding	ASB1	ENSG00000065802.11	0.0506051775700881	0.647027770943093	0.898003393393933	0.046722
protein_coding	TWIST2	ENSG00000233608.3	0.727118442807193	0.000129902381801454	0.0065508790747139	2.1837
protein_coding	HDAC4	ENSG00000068024.16	0.0240648717752285	0.784884557373739	0.944394935540558	0.0248464
protein_coding	NDUFA10	ENSG00000130414.11	-0.177309543451083	0.168149279876706	0.576180753577519	0.239441
protein_coding	COPS9	ENSG00000172428.10	-0.0598854803526083	0.633916027610842	0.891853698011253	0.0497064
protein_coding	GPC1	ENSG00000063660.8	-0.00706079520476682	0.948381565029415	0.986682299701194	0.00582266
protein_coding	RNPEPL1	ENSG00000142327.12	-0.0316708102479571	0.728856567319883	0.928866381019786	0.0320468
protein_coding	CAPN10	ENSG00000142330.19	0.0442870655297641	0.502913170703434	0.837881615766175	0.0768173
protein_coding	SNED1	ENSG00000162804.13	-0.874183428195682	0.00121177338889757	0.0353963642095736	1.45104
protein_coding	MTERF4	ENSG00000122085.16	0.121308068592559	0.130940687123278	0.522237377645111	0.282132
protein_coding	PPP1R7	ENSG00000115685.14	-0.0824605369171405	0.474229291322119	0.828257246467244	0.0818348
protein_coding	HDLBP	ENSG00000115677.16	-0.113466286293026	0.286814245955788	0.706073580225825	0.15115
protein_coding	SEPT2	ENSG00000168385.17	-0.111922353807783	0.310910291814813	0.726013496828133	0.139055
protein_coding	FARP2	ENSG00000006607.13	-0.631046996573965	0.0101065612218819	0.135230595773641	0.868925
protein_coding	STK25	ENSG00000115694.14	-0.111263478471366	0.351044572988514	0.761764026140679	0.11818
protein_coding	BOK	ENSG00000176720.5	-0.0297294974393041	0.691075560793703	0.917018613883262	0.0376218
protein_coding	THAP4	ENSG00000176946.11	0.0491898259668293	0.665551812055339	0.904843352129245	0.0434266
protein_coding	ATG4B	ENSG00000168397.16	0.478751464311011	0.00767638394345346	0.115264354971153	0.938305
protein_coding	DTYMK	ENSG00000168393.12	-0.111528991488904	0.301669123056915	0.718722290617751	0.143439
protein_coding	ING5	ENSG00000168395.15	0.0181025979346381	0.860454708325351	0.961621603044179	0.0169958
protein_coding	D2HGDH	ENSG00000180902.17	0.0805996822991455	0.462229995773753	0.824043734588814	0.0840497
protein_coding	CHL1	ENSG00000134121.9	-0.13489301355704	0.155134952561774	0.561308347955657	0.250798
protein_coding	TRNT1	ENSG00000072756.16	-0.0105790693022627	0.904977663810833	0.974443413956451	0.0112434
protein_coding	CRBN	ENSG00000113851.14	-0.114483871108796	0.344606274178726	0.756118525190542	0.12141
protein_coding	SUMF1	ENSG00000144455.13	-0.0537504703998594	0.619021395561629	0.887173098886714	0.0519916
protein_coding	SETMAR	ENSG00000170364.12	0.0513410503458702	0.338947071284064	0.753087286024608	0.123155
protein_coding	ITPR1	ENSG00000150995.19	0.120271897533519	0.159266652750123	0.565687636063644	0.247423
protein_coding	BHLHE40	ENSG00000134107.4	-0.072503673578711	0.355629987034775	0.765996305435421	0.115773
protein_coding	ARL8B	ENSG00000134108.12	0.13013016069988	0.279870452886108	0.700397708925903	0.154655
protein_coding	EDEM1	ENSG00000134109.10	0.168091863302312	0.129210127271386	0.520884415783707	0.283259
protein_coding	LMCD1	ENSG00000071282.11	-0.0289103204241884	0.588703168304317	0.874585979150169	0.0581975
protein_coding	OXTR	ENSG00000180914.10	-0.248438404860265	0.00124230769489717	0.0358959772057992	1.44495
protein_coding	RAD18	ENSG00000070950.9	0.0155457574724422	0.822521605762598	0.953669218008457	0.0206022
protein_coding	SRGAP3	ENSG00000196220.15	-0.476346820811912	0.00985701708173161	0.134072989339431	0.872659
protein_coding	THUMPD3	ENSG00000134077.15	-0.140887890859601	0.159463774966696	0.565788171185356	0.247346
protein_coding	SETD5	ENSG00000168137.15	-0.0462555183692819	0.669378368722183	0.90727959440754	0.0422589
protein_coding	MTMR14	ENSG00000163719.19	-0.00918155224564349	0.908736662479771	0.976128821291947	0.0104929
protein_coding	BRPF1	ENSG00000156983.15	0.0327945487624081	0.75364759146168	0.934854008929295	0.0292562
protein_coding	OGG1	ENSG00000114026.21	0.0117479167038156	0.894681283520786	0.972254279540631	0.0122201
protein_coding	CAMK1	ENSG00000134072.10	-0.00350918302345556	0.950724403023971	0.987882932694304	0.00529452
protein_coding	TADA3	ENSG00000171148.13	-0.137771142585327	0.270255116363345	0.691182080387963	0.160408
protein_coding	ARPC4	ENSG00000241553.12	0.234628176763325	0.0584215353167646	0.363765075172702	0.439179
protein_coding	TTLL3	ENSG00000214021.15	0.0528957539597456	0.382985804566972	0.784284416073708	0.105526
protein_coding	RPUSD3	ENSG00000156990.14	-0.0365118811201437	0.721676340233771	0.927044157779669	0.0328996
protein_coding	JAGN1	ENSG00000171135.14	0.133685002037264	0.273173750496706	0.694319582780506	0.158441
protein_coding	CRELD1	ENSG00000163703.17	0.0485810073042208	0.587480085083411	0.874082563637983	0.0584475
protein_coding	PRRT3	ENSG00000163704.11	0.040328623863064	0.578200914858369	0.869128597034499	0.060916
protein_coding	EMC3	ENSG00000125037.12	0.472420967402022	0.0039692545111123	0.0783447512620266	1.10599
protein_coding	FANCD2	ENSG00000144554.10	-0.00262377748312301	0.946360420092665	0.98656178111988	0.00587571
protein_coding	BRK1	ENSG00000254999.3	-0.0344358654597669	0.765492048870542	0.939219486196862	0.0272329
protein_coding	VHL	ENSG00000134086.7	0.149261595944955	0.229509421591222	0.649861009229202	0.18718
protein_coding	IRAK2	ENSG00000134070.4	0.0201079789448477	0.682021400853924	0.912577070904794	0.0397304
protein_coding	TATDN2	ENSG00000157014.10	-0.0556528042516981	0.629576229122204	0.890050478670443	0.0505854
protein_coding	SEC13	ENSG00000157020.17	-0.0950494957849422	0.422131997871746	0.804022720512855	0.0947317
protein_coding	HRH1	ENSG00000196639.6	-0.073632351009246	0.349286015357662	0.760223287904878	0.119059
protein_coding	ATG7	ENSG00000197548.12	0.0909584411871733	0.33926637100179	0.753087286024608	0.123155
protein_coding	VGLL4	ENSG00000144560.14	0.191752114113041	0.143540183816762	0.54591057112809	0.262878
protein_coding	TAMM41	ENSG00000144559.10	-0.024706156968896	0.737289309309148	0.930228552997457	0.0314103
protein_coding	PPARG	ENSG00000132170.20	0.0904435418800562	0.175350002106708	0.583100461049781	0.234257
protein_coding	MKRN2	ENSG00000075975.15	-0.00361964561467962	0.967591263322647	0.992333060128444	0.00334254
protein_coding	RAF1	ENSG00000132155.11	0.0801185029505166	0.484448097572778	0.829085029600455	0.0814009
protein_coding	CAND2	ENSG00000144712.12	-0.0509024938770123	0.249868944958974	0.671201829739243	0.173147
protein_coding	RPL32	ENSG00000144713.12	-0.163624440185253	0.109551986439201	0.483975325215496	0.315177
protein_coding	IQSEC1	ENSG00000144711.15	-0.0445241948168777	0.690361740821401	0.916737966851522	0.0377548
protein_coding	HDAC11	ENSG00000163517.14	-0.13412117240004	0.130571310020941	0.522237377645111	0.282132
protein_coding	FBLN2	ENSG00000163520.13	-0.259548701783019	0.0741752891561549	0.406879433744716	0.390534
protein_coding	CHCHD4	ENSG00000163528.12	0.0254238792085525	0.796819519565263	0.94724156087566	0.0235393
protein_coding	TMEM43	ENSG00000170876.7	-0.422911188870707	0.00410471411143612	0.0794990916039195	1.09964
protein_coding	XPC	ENSG00000154767.14	-0.298345977357031	0.0443281498870069	0.3108952420031	0.507386
protein_coding	LSM3	ENSG00000170860.3	0.0674675352864976	0.563374356072116	0.862404816833762	0.0642888
protein_coding	SLC6A6	ENSG00000131389.17	0.562525616639355	0.00882728056168519	0.125495287878958	0.901373
protein_coding	CCDC174	ENSG00000154781.15	-0.0277931383396141	0.792462020374438	0.946906213367634	0.023693
protein_coding	NR2C2	ENSG00000177463.15	-0.0476990044691475	0.6265542123799	0.889156261538941	0.0510219
protein_coding	MRPS25	ENSG00000131368.7	0.072182423673174	0.470385435385214	0.826565156518753	0.0827229
protein_coding	RBSN	ENSG00000131381.12	0.059173956978401	0.58626963569629	0.8734003598908	0.0587866
protein_coding	CAPN7	ENSG00000131375.9	-0.0411584663622263	0.675955625519291	0.910484020350166	0.0407277
protein_coding	SH3BP5	ENSG00000131370.15	-0.408613323206216	0.0124101591921872	0.153739295392437	0.813215
protein_coding	METTL6	ENSG00000206562.11	-0.0118906675345693	0.884177286494093	0.969628835920096	0.0133945
protein_coding	EAF1	ENSG00000144597.13	0.108457813911565	0.31380820161278	0.729582517340169	0.136926
protein_coding	HACL1	ENSG00000131373.14	-0.0449691734706554	0.494210648823168	0.83324492139544	0.0792273
protein_coding	BTD	ENSG00000169814.13	-0.0342704176574206	0.730597913190092	0.928987312438053	0.0319902
protein_coding	ANKRD28	ENSG00000206560.11	0.0227818537942085	0.831394092512523	0.955039513882071	0.0199787
protein_coding	GALNT15	ENSG00000131386.18	1.15237507303448	7.62842820668961e-05	0.00422567492008905	2.3741
protein_coding	DPH3	ENSG00000154813.9	-0.0827170286211397	0.458728677799976	0.821851002617244	0.0852069
protein_coding	OXNAD1	ENSG00000154814.13	0.0483536867066412	0.397462067241486	0.791108532064669	0.101764
protein_coding	RFTN1	ENSG00000131378.13	0.143940990272283	0.245264212960848	0.663995872566328	0.177835
protein_coding	PLCL2	ENSG00000154822.17	-0.11262394426393	0.189714439975135	0.604499412510055	0.218604
protein_coding	TBC1D5	ENSG00000131374.14	-0.0544511581203549	0.616043127164103	0.886323433240201	0.0524078
protein_coding	SATB1	ENSG00000182568.16	-0.0287134518720287	0.787235612038459	0.944701372016975	0.0247055
protein_coding	RAB5A	ENSG00000144566.10	0.112147066821735	0.352248425700466	0.763097855960218	0.11742
protein_coding	KAT2B	ENSG00000114166.7	-0.0700618799536891	0.274038202008209	0.694973535080397	0.158032
protein_coding	ZNF385D	ENSG00000151789.11	0.00193657655926509	0.981457699857051	0.996220019972816	0.00164473
protein_coding	UBE2E2	ENSG00000182247.9	0.0023607459027702	0.975925836522324	0.993962381467102	0.00263005
protein_coding	UBE2E1	ENSG00000170142.11	0.0822230365166228	0.491198161314942	0.831643549019091	0.0800628
protein_coding	NKIRAS1	ENSG00000197885.10	0.0633981777610615	0.511680060798802	0.840110172383658	0.0756638
protein_coding	RPL15	ENSG00000174748.20	-0.0451454250349531	0.607762144592509	0.883156412698882	0.0539624
protein_coding	NR1D2	ENSG00000174738.12	-0.135445470715247	0.264378330456597	0.683923896066766	0.164992
protein_coding	THRB	ENSG00000151090.18	-0.262585804742163	0.0499224650542832	0.331503772605802	0.479512
protein_coding	TOP2B	ENSG00000077097.15	0.0396280417018209	0.733316312751963	0.929557114018406	0.0317239
protein_coding	NGLY1	ENSG00000151092.16	-0.0584073804196485	0.474363401002613	0.828257246467244	0.0818348
protein_coding	NEK10	ENSG00000163491.16	-0.136506815572471	0.0483038841746987	0.326020723302844	0.486755
protein_coding	SLC4A7	ENSG00000033867.16	-0.0188374381164455	0.864690798071427	0.963496491507938	0.0161499
protein_coding	CMC1	ENSG00000187118.13	0.104985320703957	0.344893246595902	0.756118525190542	0.12141
protein_coding	AZI2	ENSG00000163512.13	0.113236118835996	0.331881285244705	0.747606999694719	0.126327
protein_coding	RBMS3	ENSG00000144642.21	-0.139618386581684	0.244603202656882	0.662855777895677	0.178581
protein_coding	TGFBR2	ENSG00000163513.17	-0.11268362723285	0.347009764413434	0.757974585763514	0.120345
protein_coding	STT3B	ENSG00000163527.9	0.44551863295734	0.00589988414282362	0.0993317501904366	1.00291
protein_coding	OSBPL10	ENSG00000144645.13	-0.0785948066728988	0.283928231986812	0.703144945140376	0.152955
protein_coding	GPD1L	ENSG00000152642.10	-0.00211463625032999	0.971990771669611	0.992983339289862	0.00305804
protein_coding	CMTM7	ENSG00000153551.13	0.145262175671186	0.148204953339399	0.552343936564634	0.25779
protein_coding	CMTM6	ENSG00000091317.7	0.214569678881532	0.0886969486833493	0.438602718951752	0.357929
protein_coding	DYNC1LI1	ENSG00000144635.8	0.483377635435273	0.00622305322165483	0.101757989608171	0.992431
protein_coding	CNOT10	ENSG00000182973.18	0.032685443803167	0.720770630915406	0.926893927612423	0.03297
protein_coding	GLB1	ENSG00000170266.15	-0.123876474310585	0.288639481377448	0.706685485239009	0.150774
protein_coding	CRTAP	ENSG00000170275.14	-0.277421208891588	0.0173011142372774	0.187782956660642	0.726344
protein_coding	SUSD5	ENSG00000173705.8	-0.121214621856245	0.0957865500768785	0.453708152129683	0.343223
protein_coding	UBP1	ENSG00000153560.11	0.0617819641042352	0.593748777250995	0.87688467710877	0.0570575
protein_coding	CLASP2	ENSG00000163539.16	-0.0193926502587153	0.812435397788014	0.950973278057289	0.0218317
protein_coding	PDCD6IP	ENSG00000170248.14	0.174694091025817	0.171844258625397	0.579554248884579	0.236906
protein_coding	TRANK1	ENSG00000168016.14	-0.0788740219615016	0.409526595916909	0.798208824646034	0.0978835
protein_coding	EPM2AIP1	ENSG00000178567.7	0.161000323486872	0.207462256825124	0.623538876830442	0.205136
protein_coding	MLH1	ENSG00000076242.14	-0.00424040953971345	0.934012422012913	0.982352507833	0.00773264
protein_coding	LRRFIP2	ENSG00000093167.17	0.0788492949646013	0.499014511468474	0.836201276192704	0.0776892
protein_coding	GOLGA4	ENSG00000144674.16	0.114373006256704	0.340954269547753	0.753128532176659	0.123131
protein_coding	CTDSPL	ENSG00000144677.14	0.041194983980334	0.731832644703014	0.929311874080961	0.0318385
protein_coding	VILL	ENSG00000136059.14	2.17139185543683	0.000491050579635632	0.0187493633817305	1.72701
protein_coding	PLCD1	ENSG00000187091.13	-0.000717477568168368	0.999205203001229	0.999990735287509	4.02363e-06
protein_coding	ACAA1	ENSG00000060971.17	-0.0469194207280062	0.608870540965938	0.883156412698882	0.0539624
protein_coding	MYD88	ENSG00000172936.13	-0.12934508496637	0.226919651933202	0.646544802674748	0.189401
protein_coding	OXSR1	ENSG00000172939.8	0.106827713005115	0.361948266067407	0.768845760693572	0.114161
protein_coding	ACVR2B	ENSG00000114739.13	0.0515367582382894	0.500181321699532	0.836437342135552	0.0775666
protein_coding	EXOG	ENSG00000157036.12	-0.0398152295601152	0.605636306914857	0.882030532958485	0.0545164
protein_coding	WDR48	ENSG00000114742.13	-0.0257085489002834	0.805187629106731	0.949196266708574	0.022644
protein_coding	GORASP1	ENSG00000114745.13	-0.0580525344402538	0.479581971301727	0.828890068942117	0.0815031
protein_coding	CSRNP1	ENSG00000144655.14	0.107656813833234	0.220616825928116	0.638498778017729	0.19484
protein_coding	SLC25A38	ENSG00000144659.12	-0.00621500337351426	0.953261774770465	0.988536823816354	0.00500715
protein_coding	RPSA	ENSG00000168028.13	-0.267411547611468	0.0507024126093125	0.334398206789734	0.475736
protein_coding	EIF1B	ENSG00000114784.3	0.114967337700375	0.333450571880652	0.749008000516658	0.125514
protein_coding	ENTPD3	ENSG00000168032.9	-0.00443871449811867	0.917855534435622	0.979505839596507	0.00899297
protein_coding	RPL14	ENSG00000188846.13	-0.181354174164306	0.144470920253491	0.546290734228977	0.262576
protein_coding	ZNF621	ENSG00000172888.11	-0.116201605499633	0.255616171465081	0.675310343945846	0.170497
protein_coding	CTNNB1	ENSG00000168036.17	0.215641215383331	0.0772677388789645	0.414277530769814	0.382709
protein_coding	ULK4	ENSG00000168038.10	-0.0061771792308666	0.915302950327792	0.97852887573895	0.00942635
protein_coding	TRAK1	ENSG00000182606.14	-0.00581550934603478	0.949875924579178	0.987756396233439	0.00535015
protein_coding	SEC22C	ENSG00000093183.13	-0.00248264382822841	0.972574880304005	0.993103920279858	0.0030053
protein_coding	SS18L2	ENSG00000008324.11	0.112792867264894	0.329635086163945	0.74490143863427	0.127901
protein_coding	NKTR	ENSG00000114857.17	0.0650755694885772	0.579830882459528	0.869622339530219	0.0606693
protein_coding	ZBTB47	ENSG00000114853.13	0.0390451228405922	0.641517220622495	0.89566477038505	0.0478545
protein_coding	HIGD1A	ENSG00000181061.13	-0.00758280306445603	0.942099078173379	0.985715360613479	0.00624848
protein_coding	POMGNT2	ENSG00000144647.5	-1.11972033980133	0.00218330626374427	0.0544096206659441	1.26432
protein_coding	SNRK	ENSG00000163788.13	-0.126850127394427	0.154064792003935	0.560240371195261	0.251626
protein_coding	ANO10	ENSG00000160746.12	0.111942385509055	0.354470886394548	0.765430871832784	0.116094
protein_coding	ABHD5	ENSG00000011198.9	-0.235911268331786	0.0912990421777884	0.444559434773784	0.35207
protein_coding	TCAIM	ENSG00000179152.19	0.0669370906663724	0.519373947934287	0.844634450466301	0.0733312
protein_coding	ZNF445	ENSG00000185219.16	-0.100176284742171	0.33525324142527	0.749517441254194	0.125218
protein_coding	ZNF197	ENSG00000186448.14	-0.0530161788511778	0.559569695683768	0.86063359669751	0.0651817
protein_coding	ZNF502	ENSG00000196653.11	-0.0840916288999524	0.145891549357358	0.54804165642288	0.261186
protein_coding	KIAA1143	ENSG00000163807.5	-0.0156039571988606	0.883705475936062	0.96952799721511	0.0134396
protein_coding	KIF15	ENSG00000163808.16	-0.157083643049704	0.000315807063009278	0.0133968566124122	1.873
protein_coding	TMEM42	ENSG00000169964.7	-0.322758836992316	0.0272885602289697	0.244187885438371	0.612276
protein_coding	ZDHHC3	ENSG00000163812.13	-0.289172561503122	0.0421755529217737	0.304292209210768	0.516709
protein_coding	EXOSC7	ENSG00000075914.12	-0.0852599271204684	0.445877959593225	0.816246792125201	0.0881785
protein_coding	CDCP1	ENSG00000163814.7	1.67930198441329	0.000144074812721627	0.0071642038270089	2.14483
protein_coding	TMEM158	ENSG00000249992.1	1.85082692311551	0.000158025397807342	0.00774098124276602	2.1112
protein_coding	LARS2	ENSG00000011376.10	-0.00914349404208165	0.865816774000886	0.9637323438091	0.0160436
protein_coding	LIMD1	ENSG00000144791.9	0.0365568010673812	0.604204241937611	0.880767323500817	0.0551388
protein_coding	SACM1L	ENSG00000211456.10	0.148974630022971	0.240118125038985	0.660207196077883	0.18032
protein_coding	LZTFL1	ENSG00000163818.16	-0.0492387424928242	0.617134626056507	0.886680054719811	0.0522331
protein_coding	FYCO1	ENSG00000163820.14	-0.0796202794963603	0.476541926537789	0.828719168403575	0.0815926
protein_coding	CCR1	ENSG00000163823.3	-0.0439709118349029	0.452528214236784	0.820804917356162	0.0857601
protein_coding	LRRC2	ENSG00000163827.12	-1.99416382545909	0.000119800329304386	0.00607007260944642	2.21681
protein_coding	CCDC12	ENSG00000160799.11	0.114112792779252	0.306995202831701	0.723361291515812	0.140645
protein_coding	SETD2	ENSG00000181555.20	0.0984670208231847	0.404121133484918	0.79467542383516	0.0998102
protein_coding	KIF9	ENSG00000088727.12	0.0627425587359347	0.362629804315459	0.769221277368367	0.113949
protein_coding	KLHL18	ENSG00000114648.11	-0.165046702989585	0.0876831566314199	0.436009594207679	0.360504
protein_coding	PTPN23	ENSG00000076201.14	-0.0847021782842247	0.456621501334701	0.821315847005091	0.0854898
protein_coding	SCAP	ENSG00000114650.19	0.338605098655894	0.0260004827470944	0.238806839389335	0.621953
protein_coding	ELP6	ENSG00000163832.15	-0.0101806132344471	0.899322373271587	0.973591361926989	0.0116233
protein_coding	SMARCC1	ENSG00000173473.10	0.0102786810180763	0.923531799187177	0.98031387918226	0.00863485
protein_coding	DHX30	ENSG00000132153.14	0.282119285480931	0.0623571007979489	0.373283701066595	0.427961
protein_coding	MAP4	ENSG00000047849.21	-0.409817584366799	0.00195996642772979	0.0504915688647209	1.29678
protein_coding	NME6	ENSG00000172113.9	0.0319603784673039	0.722763675932737	0.927507677277265	0.0326825
protein_coding	PLXNB1	ENSG00000164050.12	-0.0131757075281416	0.880885829055103	0.968508139308178	0.0138967
protein_coding	CCDC51	ENSG00000164051.13	-0.112388754095274	0.0779704351682504	0.415989455980616	0.380918
protein_coding	TMA7	ENSG00000232112.3	-0.0803739610755378	0.448000003489717	0.817751073469108	0.0873789
protein_coding	ATRIP	ENSG00000164053.20	0.0213810272238781	0.705023432076668	0.921672990641209	0.0354231
protein_coding	SHISA5	ENSG00000164054.15	-0.329883409103637	0.0208409403238869	0.210198578304411	0.67737
protein_coding	COL7A1	ENSG00000114270.17	-0.0623478896990751	0.54154781664701	0.855302130053035	0.0678804
protein_coding	UQCRC1	ENSG00000010256.10	0.165902353333023	0.197056825011992	0.614029296474266	0.211811
protein_coding	SLC26A6	ENSG00000225697.12	0.112901307248385	0.156272299457355	0.56246998293368	0.249901
protein_coding	NCKIPSD	ENSG00000213672.7	0.0919943274872686	0.344143226980511	0.756118525190542	0.12141
protein_coding	IP6K2	ENSG00000068745.14	0.0101510164183084	0.925077073961234	0.98037262070971	0.00860883
protein_coding	PRKAR2A	ENSG00000114302.15	0.0245417115949077	0.844685187125223	0.957823735774342	0.0187144
protein_coding	SLC25A20	ENSG00000178537.9	-0.0168296786012504	0.786615764573031	0.944558254538023	0.0247713
protein_coding	ARIH2	ENSG00000177479.19	-0.0758700844102849	0.469608399065457	0.826401612359363	0.0828088
protein_coding	P4HTM	ENSG00000178467.17	-0.123125397796114	0.25112297774042	0.671956661047665	0.172659
protein_coding	WDR6	ENSG00000178252.17	0.048518698817198	0.67202053327408	0.908521826960673	0.0416646
protein_coding	DALRD3	ENSG00000178149.16	0.0729450968407962	0.484182196111084	0.829085029600455	0.0814009
protein_coding	NDUFAF3	ENSG00000178057.14	-0.146310341106577	0.240935519522318	0.660539731691725	0.180101
protein_coding	IMPDH2	ENSG00000178035.11	-0.225316433396559	0.101768094255406	0.466953946645728	0.330726
protein_coding	QRICH1	ENSG00000198218.10	0.0533612519912799	0.633211835645238	0.891684369715917	0.0497888
protein_coding	QARS	ENSG00000172053.17	0.0250755180915412	0.845267259771322	0.957823735774342	0.0187144
protein_coding	USP19	ENSG00000172046.18	0.0244033086442092	0.826270994289348	0.954288395403887	0.0203204
protein_coding	LAMB2	ENSG00000172037.13	-0.046488754543916	0.710737882190633	0.923881600852878	0.0343837
protein_coding	CCDC71	ENSG00000177352.9	0.0525805232600394	0.587658957860173	0.874082563637983	0.0584475
protein_coding	KLHDC8B	ENSG00000185909.14	0.0215025247602886	0.818735301985037	0.952873842099067	0.0209646
protein_coding	C3orf62	ENSG00000188315.7	0.0262591737618597	0.778114269499671	0.942502686888061	0.0257174
protein_coding	USP4	ENSG00000114316.12	-0.0362920541304335	0.741869201808244	0.932026258870606	0.0305719
protein_coding	RHOA	ENSG00000067560.10	-0.347020473303843	0.000158243724941408	0.00774098124276602	2.1112
protein_coding	TCTA	ENSG00000145022.4	-0.0125011710041503	0.89190336988895	0.971012110741626	0.0127754
protein_coding	DAG1	ENSG00000173402.11	-0.0359149370563423	0.743840699127212	0.932026258870606	0.0305719
protein_coding	APEH	ENSG00000164062.12	0.0375716204196644	0.750706879596384	0.934705560218583	0.0293252
protein_coding	RNF123	ENSG00000164068.15	-0.131268863557102	0.231198631931979	0.651487763306479	0.186094
protein_coding	GMPPB	ENSG00000173540.12	0.00294043204180771	0.97150516306144	0.992983339289862	0.00305804
protein_coding	IP6K1	ENSG00000176095.11	0.0847823483802148	0.45520147136239	0.821076722797696	0.0856163
protein_coding	UBA7	ENSG00000182179.12	-0.0952021985817715	0.144080580087515	0.546288809075936	0.262578
protein_coding	MON1A	ENSG00000164077.14	-0.0163751064118513	0.829679311104846	0.954595513885267	0.0201806
protein_coding	RBM6	ENSG00000004534.14	0.0525041823569155	0.645873820850718	0.897457371811155	0.0469862
protein_coding	RBM5	ENSG00000003756.16	-0.0975561178143544	0.402513001103903	0.794400312867239	0.0999606
protein_coding	SEMA3F	ENSG00000001617.11	0.0392815370488294	0.457744479221094	0.821851002617244	0.0852069
protein_coding	GNAI2	ENSG00000114353.16	-0.185973861621562	0.120388757405276	0.502567827184617	0.298805
protein_coding	SEMA3B	ENSG00000012171.19	0.000367936680006462	0.995882667618816	0.999716582113874	0.000123104
protein_coding	IFRD2	ENSG00000214706.10	-0.0060582998651082	0.947349963165048	0.98656178111988	0.00587571
protein_coding	NAA80	ENSG00000243477.5	-0.0760931661433865	0.251180194699295	0.671956661047665	0.172659
protein_coding	HYAL2	ENSG00000068001.13	0.608084805895274	0.00459151719804442	0.0841988170914115	1.07469
protein_coding	TUSC2	ENSG00000114383.9	0.171732760866002	0.155412476126656	0.561425552576304	0.250708
protein_coding	RASSF1	ENSG00000068028.17	-0.660102068786843	0.0105320155325404	0.138236421660625	0.859378
protein_coding	NPRL2	ENSG00000114388.12	0.0191723213819772	0.791221031070346	0.946508229067144	0.0238756
protein_coding	CYB561D2	ENSG00000114395.10	0.0378223432017316	0.655434260950805	0.900401049652511	0.045564
protein_coding	TMEM115	ENSG00000126062.3	0.0675996623701637	0.542174930071075	0.855302130053035	0.0678804
protein_coding	C3orf18	ENSG00000088543.14	-0.0207945132407901	0.830965638436613	0.954973308608429	0.0200088
protein_coding	HEMK1	ENSG00000114735.9	0.0284990854469622	0.647472507043967	0.898266645854685	0.0465947
protein_coding	MAPKAPK3	ENSG00000114738.10	-0.0875337940180073	0.429590672514838	0.808768804406203	0.0921756
protein_coding	MANF	ENSG00000145050.16	0.180072363235711	0.165288877457196	0.572080634824808	0.242543
protein_coding	RBM15B	ENSG00000259956.1	-0.109817225177728	0.358240620959687	0.767751246965995	0.114779
protein_coding	DCAF1	ENSG00000145041.15	0.0268645917909957	0.795491801919329	0.94724156087566	0.0235393
protein_coding	RAD54L2	ENSG00000164080.13	-0.0686696288964636	0.546549164409356	0.856966046538684	0.0670364
protein_coding	TEX264	ENSG00000164081.12	-0.139719194850543	0.258215299596475	0.676446892424876	0.169766
protein_coding	RRP9	ENSG00000114767.6	-0.0769457503439204	0.380202122865067	0.780664194887743	0.107536
protein_coding	PARP3	ENSG00000041880.14	0.046870149026329	0.6720347481302	0.908521826960673	0.0416646
protein_coding	PCBP4	ENSG00000090097.21	-0.12917054455263	0.28125482918327	0.701285135030801	0.154105
protein_coding	ABHD14B	ENSG00000114779.19	-0.125507421800738	0.234060047771695	0.654718987631396	0.183945
protein_coding	ABHD14A	ENSG00000248487.8	-0.163616335386419	0.154976199737877	0.561308347955657	0.250798
protein_coding	RPL29	ENSG00000162244.11	-0.0066632079842762	0.948623440863905	0.986837910506569	0.00575417
protein_coding	DUSP7	ENSG00000164086.9	0.0769935444937015	0.367875038918498	0.771438935349386	0.112698
protein_coding	POC1A	ENSG00000164087.7	-0.0327263155546108	0.545437626838648	0.856845026054741	0.0670977
protein_coding	ALAS1	ENSG00000023330.14	1.24553125356213	3.98518095737119e-05	0.0025821557342579	2.58802
protein_coding	TWF2	ENSG00000247596.8	-0.0662591587971033	0.563988286899071	0.862646365337517	0.0641672
protein_coding	PPM1M	ENSG00000164088.17	-0.487408181320324	0.0165994482699627	0.183331303155135	0.736763
protein_coding	WDR82	ENSG00000164091.11	-0.0956681777006731	0.404630673161052	0.79467542383516	0.0998102
protein_coding	BAP1	ENSG00000163930.9	0.258505415873439	0.0766202954231414	0.413579656109478	0.383441
protein_coding	NISCH	ENSG00000010322.15	-0.340692509009818	0.0358790259424407	0.282193498174823	0.549453
protein_coding	NT5DC2	ENSG00000168268.10	-0.0114395482782585	0.915056915326043	0.97852887573895	0.00942635
protein_coding	SMIM4	ENSG00000168273.7	0.244404310368849	0.0871236078973072	0.434676231191913	0.361834
protein_coding	PBRM1	ENSG00000163939.18	-0.0293407623174544	0.819203467379208	0.952914965634329	0.0209459
protein_coding	GNL3	ENSG00000163938.16	-0.0925603605353826	0.326654422666814	0.741614447383926	0.129822
protein_coding	GLT8D1	ENSG00000016864.18	-0.405221583980478	0.0183750301743776	0.196251196397873	0.707188
protein_coding	SPCS1	ENSG00000114902.13	0.101640139699007	0.395989847554851	0.791108532064669	0.101764
protein_coding	NEK4	ENSG00000114904.12	0.117081571712502	0.185173921432879	0.598347365212134	0.223047
protein_coding	SFMBT1	ENSG00000163935.13	-0.0760632751831347	0.406183123725675	0.795483099106143	0.099369
protein_coding	RFT1	ENSG00000163933.9	-0.142827488081632	0.190657067623536	0.60502913996657	0.218224
protein_coding	PRKCD	ENSG00000163932.13	-0.00358880513241944	0.950064782300464	0.987856699822434	0.00530605
protein_coding	TKT	ENSG00000163931.15	0.754361787809916	0.000970195132828893	0.0303911377055841	1.51725
protein_coding	DCP1A	ENSG00000272886.5	0.317115603948385	0.0466763034281356	0.320960888370775	0.493548
protein_coding	ACTR8	ENSG00000113812.13	0.116900723039827	0.288115273849995	0.70647715429594	0.150902
protein_coding	SELENOK	ENSG00000113811.10	0.0348177897763412	0.754222073712622	0.934854008929295	0.0292562
protein_coding	CACNA2D3	ENSG00000157445.14	-0.154495361645969	0.0984115545123149	0.460848852076723	0.336441
protein_coding	WNT5A	ENSG00000114251.14	0.0913907158072947	0.402984877221479	0.79467542383516	0.0998102
protein_coding	CCDC66	ENSG00000180376.16	-0.154996690368673	0.152998962241106	0.55962218221915	0.252105
protein_coding	FAM208A	ENSG00000163946.13	-0.11207879942455	0.349955657869503	0.760754498569491	0.118755
protein_coding	ARHGEF3	ENSG00000163947.11	-0.0808185183041792	0.227319545373286	0.646693256941404	0.189302
protein_coding	IL17RD	ENSG00000144730.17	-0.0700352234700579	0.289057718745265	0.707081856292118	0.15053
protein_coding	APPL1	ENSG00000157500.11	-0.07611716253705	0.503960070701796	0.838443373151712	0.0765263
[truncated: 8,277 more rows]
