# Supplementary material for: RNA-Seq of Gingival Fibroblasts Grown on Collagen Membranes and Hyaluronic Acid
Source: J Funct Biomater. 2026 Jan 23;17(2):57. doi: 10.3390/jfb17020057 (PMC12942325; doi:10.3390/jfb17020057)
Supplement: Supplementary file 1 [file jfb-17-00057-s001.zip › Tables S2 Membranes versus Membranes with HA/Collafleece vs Collacleece HA/Collafleece vs Collacleece HA_paired_lfcShrink_apeglm_DESeq2results_GeneSymbols_GeneTypes_forVolcano.txt]

GeneType	GeneSymbol	ENSG	log2FoldChange	pvalue	padj	minus_log10_padj
protein_coding	SAMD11	ENSG00000187634.11	-2.08725757033138e-08	0.857377765657976	0.999920142629065	3.4683e-05
protein_coding	NOC2L	ENSG00000188976.10	-1.78457364145166e-06	0.501867956578589	0.999920142629065	3.4683e-05
protein_coding	KLHL17	ENSG00000187961.13	1.88314103682288e-06	0.344390000973474	0.999920142629065	3.4683e-05
protein_coding	PLEKHN1	ENSG00000187583.10	5.414161965848e-07	0.524888162659126	0.999920142629065	3.4683e-05
protein_coding	HES4	ENSG00000188290.10	2.46162705200302e-07	0.632261251000513	0.999920142629065	3.4683e-05
protein_coding	ISG15	ENSG00000187608.9	-6.8412682437508e-07	0.753668473031303	0.999920142629065	3.4683e-05
protein_coding	AGRN	ENSG00000188157.14	-2.27825753761297e-07	0.716172434731375	0.999920142629065	3.4683e-05
protein_coding	C1orf159	ENSG00000131591.17	-1.5012142945924e-06	0.0330670745361618	0.999920142629065	3.4683e-05
protein_coding	TNFRSF18	ENSG00000186891.13	-6.29548454868269e-08	0.846186598375849	0.999920142629065	3.4683e-05
protein_coding	SDF4	ENSG00000078808.16	9.01658159659375e-07	0.915414569365107	0.999920142629065	3.4683e-05
protein_coding	B3GALT6	ENSG00000176022.5	-2.23463174587987e-06	0.513453770550726	0.999920142629065	3.4683e-05
protein_coding	C1QTNF12	ENSG00000184163.3	-1.65032478659604e-07	0.414601590714557	0.999920142629065	3.4683e-05
protein_coding	UBE2J2	ENSG00000160087.20	1.57996133773957e-07	0.972850271392186	0.999920142629065	3.4683e-05
protein_coding	SCNN1D	ENSG00000162572.20	-1.68323243748677e-06	0.113108330995419	0.999920142629065	3.4683e-05
protein_coding	ACAP3	ENSG00000131584.18	1.46812043839925e-06	0.32242878621187	0.999920142629065	3.4683e-05
protein_coding	PUSL1	ENSG00000169972.11	7.72043452698267e-07	0.524978699688297	0.999920142629065	3.4683e-05
protein_coding	INTS11	ENSG00000127054.20	1.77032161954902e-08	0.995310801622224	0.999920142629065	3.4683e-05
protein_coding	CPTP	ENSG00000224051.6	3.16187806791513e-06	0.172948648019341	0.999920142629065	3.4683e-05
protein_coding	TAS1R3	ENSG00000169962.4	-1.7128500631829e-07	0.726046728877464	0.999920142629065	3.4683e-05
protein_coding	DVL1	ENSG00000107404.19	-1.07856748990247e-05	0.0145069225548314	0.999920142629065	3.4683e-05
protein_coding	MXRA8	ENSG00000162576.16	-5.7750057365085e-06	0.538760450615238	0.999920142629065	3.4683e-05
protein_coding	AURKAIP1	ENSG00000175756.13	1.21880631067653e-06	0.771203695572886	0.999920142629065	3.4683e-05
protein_coding	CCNL2	ENSG00000221978.11	-1.04743660233861e-05	0.00442121893566217	0.999920142629065	3.4683e-05
protein_coding	MRPL20	ENSG00000242485.5	3.47901168669738e-06	0.370084999598607	0.999920142629065	3.4683e-05
protein_coding	ANKRD65	ENSG00000235098.8	-1.29908054979909e-07	0.899259291338136	0.999920142629065	3.4683e-05
protein_coding	VWA1	ENSG00000179403.11	-4.89813179767097e-07	0.550105495661125	0.999920142629065	3.4683e-05
protein_coding	ATAD3C	ENSG00000215915.9	1.91798897847853e-07	0.257820940940715	0.999920142629065	3.4683e-05
protein_coding	ATAD3B	ENSG00000160072.19	-1.12034963946205e-06	0.276772873082133	0.999920142629065	3.4683e-05
protein_coding	ATAD3A	ENSG00000197785.13	-9.79216062655651e-07	0.72579046664784	0.999920142629065	3.4683e-05
protein_coding	TMEM240	ENSG00000205090.8	3.80704969545277e-07	0.521957196175955	0.999920142629065	3.4683e-05
protein_coding	SSU72	ENSG00000160075.11	3.74128860155735e-06	0.375208972032171	0.999920142629065	3.4683e-05
protein_coding	FNDC10	ENSG00000228594.3	1.42557572873107e-06	0.387890924326964	0.999920142629065	3.4683e-05
protein_coding	MIB2	ENSG00000197530.12	-6.07610218659068e-07	0.80634164188089	0.999920142629065	3.4683e-05
protein_coding	CDK11B	ENSG00000248333.8	-6.68890496868126e-07	0.815750080136071	0.999920142629065	3.4683e-05
protein_coding	SLC35E2B	ENSG00000189339.11	-7.0927415565795e-07	0.513472924879083	0.999920142629065	3.4683e-05
protein_coding	CDK11A	ENSG00000008128.22	2.22678938923053e-07	0.819400174935118	0.999920142629065	3.4683e-05
protein_coding	SLC35E2A	ENSG00000215790.7	-4.00690015303916e-06	0.237579209554397	0.999920142629065	3.4683e-05
protein_coding	NADK	ENSG00000008130.15	-7.20252818845095e-07	0.641219991212114	0.999920142629065	3.4683e-05
protein_coding	GNB1	ENSG00000078369.17	-5.81092555557061e-06	0.490448727151706	0.999920142629065	3.4683e-05
protein_coding	TMEM52	ENSG00000178821.12	8.13212301764586e-08	0.71194099378635	0.999920142629065	3.4683e-05
protein_coding	PRKCZ	ENSG00000067606.16	-3.17047951927163e-07	0.740361755586328	0.999920142629065	3.4683e-05
protein_coding	FAAP20	ENSG00000162585.16	-3.7758996315174e-07	0.907695191627851	0.999920142629065	3.4683e-05
protein_coding	SKI	ENSG00000157933.9	-4.90802631557997e-07	0.918288261331617	0.999920142629065	3.4683e-05
protein_coding	MORN1	ENSG00000116151.13	-1.93513538652127e-07	0.346597777691946	0.999920142629065	3.4683e-05
protein_coding	RER1	ENSG00000157916.19	4.48068424266866e-06	0.421615936129406	0.999920142629065	3.4683e-05
protein_coding	PEX10	ENSG00000157911.10	8.96294201668664e-07	0.704514052996029	0.999920142629065	3.4683e-05
protein_coding	PLCH2	ENSG00000149527.17	-8.55880108018247e-08	0.676718809954322	0.999920142629065	3.4683e-05
protein_coding	PANK4	ENSG00000157881.13	1.34169210750153e-07	0.529713396688385	0.999920142629065	3.4683e-05
protein_coding	TNFRSF14	ENSG00000157873.17	-2.29164482999075e-06	0.231681927133082	0.999920142629065	3.4683e-05
protein_coding	PRXL2B	ENSG00000157870.15	-1.32030092844874e-06	0.257558607846382	0.999920142629065	3.4683e-05
protein_coding	TTC34	ENSG00000215912.12	-3.82002415549893e-07	0.319843178067064	0.999920142629065	3.4683e-05
protein_coding	PRDM16	ENSG00000142611.16	2.22700891136339e-07	0.703990328582433	0.999920142629065	3.4683e-05
protein_coding	ARHGEF16	ENSG00000130762.14	-6.40153853046012e-08	0.937384954997344	0.999920142629065	3.4683e-05
protein_coding	MEGF6	ENSG00000162591.15	-1.15456398878614e-06	0.555591487317313	0.999920142629065	3.4683e-05
protein_coding	TPRG1L	ENSG00000158109.14	-2.4020785724918e-06	0.585996472734863	0.999920142629065	3.4683e-05
protein_coding	WRAP73	ENSG00000116213.15	-2.1874806928219e-06	0.297001813668655	0.999920142629065	3.4683e-05
protein_coding	TP73	ENSG00000078900.14	-8.41978879085449e-08	0.70626432726584	0.999920142629065	3.4683e-05
protein_coding	SMIM1	ENSG00000235169.8	5.1811554995413e-07	0.351905367572146	0.999920142629065	3.4683e-05
protein_coding	LRRC47	ENSG00000130764.9	2.63943600479608e-07	0.951000827329375	0.999920142629065	3.4683e-05
protein_coding	CEP104	ENSG00000116198.12	2.1933750613465e-07	0.941681709999188	0.999920142629065	3.4683e-05
protein_coding	DFFB	ENSG00000169598.15	8.29457540314858e-07	0.594938273525137	0.999920142629065	3.4683e-05
protein_coding	C1orf174	ENSG00000198912.10	5.23627537494467e-07	0.765603314542954	0.999920142629065	3.4683e-05
protein_coding	AJAP1	ENSG00000196581.10	5.8737683444062e-08	0.949348802759519	0.999920142629065	3.4683e-05
protein_coding	NPHP4	ENSG00000131697.17	4.84692117336987e-07	0.731154452312108	0.999920142629065	3.4683e-05
protein_coding	KCNAB2	ENSG00000069424.14	-6.29951611961262e-07	0.617536699558354	0.999920142629065	3.4683e-05
protein_coding	CHD5	ENSG00000116254.17	-6.3198702665814e-08	0.825055061678471	0.999920142629065	3.4683e-05
protein_coding	RPL22	ENSG00000116251.10	8.10585615328509e-06	0.107153142848629	0.999920142629065	3.4683e-05
protein_coding	RNF207	ENSG00000158286.12	5.85958388405937e-07	0.175389070094889	0.999920142629065	3.4683e-05
protein_coding	ICMT	ENSG00000116237.15	-1.46611420903487e-06	0.441615433704088	0.999920142629065	3.4683e-05
protein_coding	GPR153	ENSG00000158292.6	1.35418633726476e-06	0.614191529327142	0.999920142629065	3.4683e-05
protein_coding	ACOT7	ENSG00000097021.19	-1.68517935412799e-06	0.480305942158115	0.999920142629065	3.4683e-05
protein_coding	HES2	ENSG00000069812.11	-6.15093226378128e-08	0.846469275373889	0.999920142629065	3.4683e-05
protein_coding	ESPN	ENSG00000187017.16	-8.68665390513315e-08	0.700420701872581	0.999920142629065	3.4683e-05
protein_coding	TNFRSF25	ENSG00000215788.10	-3.33345110187007e-07	0.67240913600377	0.999920142629065	3.4683e-05
protein_coding	PLEKHG5	ENSG00000171680.21	1.01167731967456e-06	0.414205827601412	0.999920142629065	3.4683e-05
protein_coding	NOL9	ENSG00000162408.10	-5.08352829477868e-07	0.836407473266464	0.999920142629065	3.4683e-05
protein_coding	TAS1R1	ENSG00000173662.20	7.62222422271535e-08	0.667586833644314	0.999920142629065	3.4683e-05
protein_coding	ZBTB48	ENSG00000204859.12	-4.37469680639968e-07	0.208623931122618	0.999920142629065	3.4683e-05
protein_coding	KLHL21	ENSG00000162413.16	-6.46709764149025e-06	0.059461971417503	0.999920142629065	3.4683e-05
protein_coding	PHF13	ENSG00000116273.5	9.02515150191947e-07	0.761733242883984	0.999920142629065	3.4683e-05
protein_coding	THAP3	ENSG00000041988.15	-5.18456638573701e-07	0.779584166362441	0.999920142629065	3.4683e-05
protein_coding	DNAJC11	ENSG00000007923.15	2.338597207736e-06	0.254509608372474	0.999920142629065	3.4683e-05
protein_coding	CAMTA1	ENSG00000171735.18	1.27424250508407e-06	0.737999042376241	0.999920142629065	3.4683e-05
protein_coding	VAMP3	ENSG00000049245.12	-1.7377198013228e-06	0.67623722748572	0.999920142629065	3.4683e-05
protein_coding	PER3	ENSG00000049246.14	-2.9703390257568e-09	0.996434193214048	0.999920142629065	3.4683e-05
protein_coding	TNFRSF9	ENSG00000049249.8	7.32276057525526e-08	0.804839189821933	0.999920142629065	3.4683e-05
protein_coding	PARK7	ENSG00000116288.12	-3.28816258060206e-07	0.951942893680838	0.999920142629065	3.4683e-05
protein_coding	ERRFI1	ENSG00000116285.12	2.60005242719013e-06	0.453440979826843	0.999920142629065	3.4683e-05
protein_coding	SLC45A1	ENSG00000162426.14	-6.15095439935072e-07	0.11666691484266	0.999920142629065	3.4683e-05
protein_coding	RERE	ENSG00000142599.17	-1.34776174721792e-07	0.973247821486925	0.999920142629065	3.4683e-05
protein_coding	ENO1	ENSG00000074800.15	-2.47942607613498e-05	0.00949365384264199	0.999920142629065	3.4683e-05
protein_coding	SLC2A5	ENSG00000142583.17	-4.89567597276075e-08	0.890960100305396	0.999920142629065	3.4683e-05
protein_coding	GPR157	ENSG00000180758.11	-1.56132465566883e-06	0.0147707699310044	0.999920142629065	3.4683e-05
protein_coding	H6PD	ENSG00000049239.12	5.44690671390568e-06	0.107848522105164	0.999920142629065	3.4683e-05
protein_coding	SPSB1	ENSG00000171621.13	-1.03780799182729e-06	0.703244126484077	0.999920142629065	3.4683e-05
protein_coding	SLC25A33	ENSG00000171612.6	-1.49198097865121e-06	0.129311095151094	0.999920142629065	3.4683e-05
protein_coding	TMEM201	ENSG00000188807.12	-2.81973570220217e-07	0.732253520729049	0.999920142629065	3.4683e-05
protein_coding	PIK3CD	ENSG00000171608.15	6.991026386309e-07	0.820425014809105	0.999920142629065	3.4683e-05
protein_coding	CLSTN1	ENSG00000171603.17	7.21766238603802e-06	0.254197360785317	0.999920142629065	3.4683e-05
protein_coding	CTNNBIP1	ENSG00000178585.14	-2.27611070430409e-06	0.275259864988169	0.999920142629065	3.4683e-05
protein_coding	LZIC	ENSG00000162441.11	-1.08972873409676e-06	0.560286233725783	0.999920142629065	3.4683e-05
protein_coding	NMNAT1	ENSG00000173614.13	-9.14534372137383e-07	0.425844452755763	0.999920142629065	3.4683e-05
protein_coding	UBE4B	ENSG00000130939.18	-4.92093418637487e-06	0.0866878418261555	0.999920142629065	3.4683e-05
protein_coding	KIF1B	ENSG00000054523.17	6.92616663577978e-07	0.853241308557072	0.999920142629065	3.4683e-05
protein_coding	PGD	ENSG00000142657.20	-6.19929647662969e-06	0.236400179992698	0.999920142629065	3.4683e-05
protein_coding	CENPS	ENSG00000175279.21	1.7507713540402e-06	0.0945096350557887	0.999920142629065	3.4683e-05
protein_coding	DFFA	ENSG00000160049.11	-2.69585907062212e-06	0.530802848042303	0.999920142629065	3.4683e-05
protein_coding	PEX14	ENSG00000142655.12	-1.12304626045393e-06	0.528589356624962	0.999920142629065	3.4683e-05
protein_coding	CASZ1	ENSG00000130940.14	7.88536837108744e-08	0.661391431119588	0.999920142629065	3.4683e-05
protein_coding	TARDBP	ENSG00000120948.17	7.3472274420511e-07	0.759046925978522	0.999920142629065	3.4683e-05
protein_coding	SRM	ENSG00000116649.9	3.28867083481399e-06	0.498172033243577	0.999920142629065	3.4683e-05
protein_coding	EXOSC10	ENSG00000171824.13	4.62609443801211e-07	0.857133454970779	0.999920142629065	3.4683e-05
protein_coding	MTOR	ENSG00000198793.12	-1.08237551237423e-06	0.614947790942628	0.999920142629065	3.4683e-05
protein_coding	UBIAD1	ENSG00000120942.13	-1.64522960102308e-06	0.238781233000908	0.999920142629065	3.4683e-05
protein_coding	FBXO2	ENSG00000116661.10	-3.66249949649436e-07	0.788683446948302	0.999920142629065	3.4683e-05
protein_coding	FBXO44	ENSG00000132879.13	-1.15256762391391e-06	0.755547762617569	0.999920142629065	3.4683e-05
protein_coding	FBXO6	ENSG00000116663.10	3.22351646652391e-07	0.357120727330723	0.999920142629065	3.4683e-05
protein_coding	MAD2L2	ENSG00000116670.14	2.7830677217339e-07	0.924659329670368	0.999920142629065	3.4683e-05
protein_coding	DRAXIN	ENSG00000162490.6	-8.05643353548725e-08	0.734453503222279	0.999920142629065	3.4683e-05
protein_coding	AGTRAP	ENSG00000177674.15	1.75395603870542e-07	0.827566005237412	0.999920142629065	3.4683e-05
protein_coding	C1orf167	ENSG00000215910.7	-8.33032702486793e-08	0.698369778658782	0.999920142629065	3.4683e-05
protein_coding	MTHFR	ENSG00000177000.12	1.94370191399914e-06	0.513280869055033	0.999920142629065	3.4683e-05
protein_coding	CLCN6	ENSG00000011021.22	2.36255337720899e-07	0.879098241099037	0.999920142629065	3.4683e-05
protein_coding	KIAA2013	ENSG00000116685.15	2.03524841330578e-06	0.584768329307957	0.999920142629065	3.4683e-05
protein_coding	PLOD1	ENSG00000083444.16	3.29097510473775e-06	0.577872366019464	0.999920142629065	3.4683e-05
protein_coding	MFN2	ENSG00000116688.16	1.14431723924162e-06	0.715164185377914	0.999920142629065	3.4683e-05
protein_coding	MIIP	ENSG00000116691.10	4.76651505446067e-08	0.964928135963644	0.999920142629065	3.4683e-05
protein_coding	TNFRSF8	ENSG00000120949.14	-6.3198702665814e-08	0.825055061678471	0.999920142629065	3.4683e-05
protein_coding	TNFRSF1B	ENSG00000028137.18	-1.38107178859382e-07	0.92760039169327	0.999920142629065	3.4683e-05
protein_coding	VPS13D	ENSG00000048707.15	-5.97980741783733e-06	0.0785798414059035	0.999920142629065	3.4683e-05
protein_coding	DHRS3	ENSG00000162496.8	-3.36848404739365e-06	0.135892154571801	0.999920142629065	3.4683e-05
protein_coding	C1orf158	ENSG00000157330.9	-8.61635890906492e-08	0.711315520898494	0.999920142629065	3.4683e-05
protein_coding	PDPN	ENSG00000162493.16	4.75682953878504e-06	0.082802682262066	0.999920142629065	3.4683e-05
protein_coding	PRDM2	ENSG00000116731.22	7.87148210878498e-07	0.810625045623707	0.999920142629065	3.4683e-05
protein_coding	KAZN	ENSG00000189337.16	2.52990985767582e-06	0.351578906552086	0.999920142629065	3.4683e-05
protein_coding	TMEM51	ENSG00000171729.13	-9.3085459531978e-08	0.966602240332026	0.999920142629065	3.4683e-05
protein_coding	FHAD1	ENSG00000142621.19	8.54641076843118e-08	0.735659245591072	0.999920142629065	3.4683e-05
protein_coding	EFHD2	ENSG00000142634.12	-5.28347120308561e-07	0.85264954863142	0.999920142629065	3.4683e-05
protein_coding	CELA2A	ENSG00000142615.7	-6.59457868611703e-08	0.951793908417499	0.999920142629065	3.4683e-05
protein_coding	CASP9	ENSG00000132906.17	2.66402705002046e-07	0.88043065188234	0.999920142629065	3.4683e-05
protein_coding	DNAJC16	ENSG00000116138.12	-4.70551122026106e-06	0.0485775403406315	0.999920142629065	3.4683e-05
protein_coding	AGMAT	ENSG00000116771.5	-1.53427682934438e-07	0.409058111254993	0.999920142629065	3.4683e-05
protein_coding	DDI2	ENSG00000197312.11	1.55988644127345e-06	0.538654193279707	0.999920142629065	3.4683e-05
protein_coding	PLEKHM2	ENSG00000116786.12	-4.18621390813177e-06	0.428376423637616	0.999920142629065	3.4683e-05
protein_coding	SLC25A34	ENSG00000162461.7	7.62222422271535e-08	0.667586833644314	0.999920142629065	3.4683e-05
protein_coding	FBLIM1	ENSG00000162458.12	5.94680325291304e-07	0.864707974189433	0.999920142629065	3.4683e-05
protein_coding	UQCRHL	ENSG00000233954.6	3.38871389015893e-08	0.923891922572417	0.999920142629065	3.4683e-05
protein_coding	SPEN	ENSG00000065526.10	-3.54084490573164e-06	0.387675447040531	0.999920142629065	3.4683e-05
protein_coding	ZBTB17	ENSG00000116809.11	-2.23169413106278e-07	0.896098815264148	0.999920142629065	3.4683e-05
protein_coding	SRARP	ENSG00000183888.4	-8.57771712108666e-08	0.684938550708857	0.999920142629065	3.4683e-05
protein_coding	HSPB7	ENSG00000173641.17	-1.46787603416965e-06	0.453301278439224	0.999920142629065	3.4683e-05
protein_coding	FAM131C	ENSG00000185519.8	1.67212847626053e-07	0.775428927999696	0.999920142629065	3.4683e-05
protein_coding	EPHA2	ENSG00000142627.12	9.46180057375965e-07	0.554781473123416	0.999920142629065	3.4683e-05
protein_coding	ARHGEF19	ENSG00000142632.16	-1.41019807404602e-06	0.609126597799255	0.999920142629065	3.4683e-05
protein_coding	CPLANE2	ENSG00000132881.11	7.82103939775867e-07	0.111755957467139	0.999920142629065	3.4683e-05
protein_coding	FBXO42	ENSG00000037637.10	5.50263461587208e-07	0.73035082013772	0.999920142629065	3.4683e-05
protein_coding	SZRD1	ENSG00000055070.16	2.16077293790944e-06	0.626121961529314	0.999920142629065	3.4683e-05
protein_coding	NECAP2	ENSG00000157191.19	1.3968166096741e-07	0.969398551313722	0.999920142629065	3.4683e-05
protein_coding	NBPF1	ENSG00000219481.10	-5.71552263465299e-07	0.491335670061376	0.999920142629065	3.4683e-05
protein_coding	CROCC	ENSG00000058453.16	-5.28596813828215e-07	0.717931131034033	0.999920142629065	3.4683e-05
protein_coding	MFAP2	ENSG00000117122.13	2.43838431784695e-07	0.785302744952991	0.999920142629065	3.4683e-05
protein_coding	ATP13A2	ENSG00000159363.17	1.3793668117086e-06	0.204009612870231	0.999920142629065	3.4683e-05
protein_coding	SDHB	ENSG00000117118.9	-1.41540969337477e-06	0.58680141599545	0.999920142629065	3.4683e-05
protein_coding	RCC2	ENSG00000179051.13	7.29186481310321e-07	0.894392103085422	0.999920142629065	3.4683e-05
protein_coding	ARHGEF10L	ENSG00000074964.16	-1.72141604602975e-07	0.932224225936026	0.999920142629065	3.4683e-05
protein_coding	ALDH4A1	ENSG00000159423.16	-9.4897867126219e-08	0.957696307655568	0.999920142629065	3.4683e-05
protein_coding	IFFO2	ENSG00000169991.10	1.03923226642163e-07	0.807840028701753	0.999920142629065	3.4683e-05
protein_coding	UBR4	ENSG00000127481.14	-6.89767322432302e-06	0.127061633089045	0.999920142629065	3.4683e-05
protein_coding	EMC1	ENSG00000127463.14	-1.82392775026935e-06	0.575448899684249	0.999920142629065	3.4683e-05
protein_coding	MRTO4	ENSG00000053372.4	3.03190815110822e-06	0.126807415893004	0.999920142629065	3.4683e-05
protein_coding	AKR7A3	ENSG00000162482.4	2.35304663108676e-07	0.638779583310788	0.999920142629065	3.4683e-05
protein_coding	AKR7A2	ENSG00000053371.12	-2.50912569746959e-06	0.562141987804293	0.999920142629065	3.4683e-05
protein_coding	PQLC2	ENSG00000040487.12	-2.11527572435039e-06	0.1504568995573	0.999920142629065	3.4683e-05
protein_coding	CAPZB	ENSG00000077549.17	1.46528916586797e-05	0.176786891887174	0.999920142629065	3.4683e-05
protein_coding	MINOS1	ENSG00000173436.14	9.88201053406334e-07	0.904006232200442	0.999920142629065	3.4683e-05
protein_coding	NBL1	ENSG00000158747.14	-4.46295865016661e-06	0.647057116084119	0.999920142629065	3.4683e-05
protein_coding	TMCO4	ENSG00000162542.13	1.68484983143397e-06	0.37790556516996	0.999920142629065	3.4683e-05
protein_coding	OTUD3	ENSG00000169914.5	-1.46878320994782e-06	0.160104669448452	0.999920142629065	3.4683e-05
protein_coding	PLA2G5	ENSG00000127472.10	8.54641076843118e-08	0.735659245591072	0.999920142629065	3.4683e-05
protein_coding	CAMK2N1	ENSG00000162545.5	-5.86782068104884e-06	0.34706988983406	0.999920142629065	3.4683e-05
protein_coding	MUL1	ENSG00000090432.6	2.67226904724485e-06	0.172027215332361	0.999920142629065	3.4683e-05
protein_coding	FAM43B	ENSG00000183114.7	-2.24234924282561e-08	0.880221772871494	0.999920142629065	3.4683e-05
protein_coding	PINK1	ENSG00000158828.7	-1.96429431243442e-06	0.681328099550063	0.999920142629065	3.4683e-05
protein_coding	DDOST	ENSG00000244038.9	-4.76189744068791e-06	0.729130014178983	0.999920142629065	3.4683e-05
protein_coding	KIF17	ENSG00000117245.12	4.88621674906814e-08	0.916288981436662	0.999920142629065	3.4683e-05
protein_coding	SH2D5	ENSG00000189410.11	1.41037375536784e-08	0.924014267705588	0.999920142629065	3.4683e-05
protein_coding	HP1BP3	ENSG00000127483.17	-2.60291203043595e-06	0.596892290844665	0.999920142629065	3.4683e-05
protein_coding	EIF4G3	ENSG00000075151.20	-3.51208147533207e-06	0.479382797615338	0.999920142629065	3.4683e-05
protein_coding	ECE1	ENSG00000117298.15	-3.06094580676889e-06	0.581024859030448	0.999920142629065	3.4683e-05
protein_coding	NBPF3	ENSG00000142794.18	1.46186602780193e-07	0.896866373827732	0.999920142629065	3.4683e-05
protein_coding	ALPL	ENSG00000162551.13	1.88008723565005e-06	0.298603014933123	0.999920142629065	3.4683e-05
protein_coding	RAP1GAP	ENSG00000076864.19	8.13396188355786e-08	0.752835432977732	0.999920142629065	3.4683e-05
protein_coding	USP48	ENSG00000090686.15	9.54647470988456e-06	0.0350128688905992	0.999920142629065	3.4683e-05
protein_coding	HSPG2	ENSG00000142798.19	-3.39303964637135e-06	0.556534051543452	0.999920142629065	3.4683e-05
protein_coding	AL031281.2	ENSG00000285721.1	3.73547766062152e-08	0.896089190452893	0.999920142629065	3.4683e-05
protein_coding	CDC42	ENSG00000070831.15	-2.58298614909132e-08	0.958626561851812	0.999920142629065	3.4683e-05
protein_coding	WNT4	ENSG00000162552.14	6.22158297481542e-08	0.830312127422641	0.999920142629065	3.4683e-05
protein_coding	ZBTB40	ENSG00000184677.17	2.0693861773075e-06	0.268208048842441	0.999920142629065	3.4683e-05
protein_coding	EPHB2	ENSG00000133216.16	-1.28673505369833e-06	0.569083321434038	0.999920142629065	3.4683e-05
protein_coding	KDM1A	ENSG00000004487.16	-1.7344036221945e-06	0.425414938002566	0.999920142629065	3.4683e-05
protein_coding	LUZP1	ENSG00000169641.13	4.18629773108534e-06	0.335665286744862	0.999920142629065	3.4683e-05
protein_coding	HNRNPR	ENSG00000125944.19	-7.25701898539243e-07	0.852077683120451	0.999920142629065	3.4683e-05
protein_coding	ZNF436	ENSG00000125945.14	-1.66827209398576e-06	0.179063753250809	0.999920142629065	3.4683e-05
protein_coding	TCEA3	ENSG00000204219.10	-1.38298716608159e-08	0.991527889140474	0.999920142629065	3.4683e-05
protein_coding	ASAP3	ENSG00000088280.18	6.03681953199015e-07	0.714333141631631	0.999920142629065	3.4683e-05
protein_coding	E2F2	ENSG00000007968.6	1.43685445509627e-07	0.979941851543505	0.999920142629065	3.4683e-05
protein_coding	ID3	ENSG00000117318.8	-4.4460190321688e-06	0.388033705099279	0.999920142629065	3.4683e-05
protein_coding	RPL11	ENSG00000142676.14	6.52695730212657e-06	0.544279794346051	0.999920142629065	3.4683e-05
protein_coding	ELOA	ENSG00000011007.12	-2.06611082874112e-07	0.928568878752496	0.999920142629065	3.4683e-05
protein_coding	PITHD1	ENSG00000057757.9	2.33672745638204e-06	0.436284921918324	0.999920142629065	3.4683e-05
protein_coding	LYPLA2	ENSG00000011009.10	-3.09261819761103e-06	0.382116066639409	0.999920142629065	3.4683e-05
protein_coding	GALE	ENSG00000117308.14	-3.86275939232807e-07	0.802172037757183	0.999920142629065	3.4683e-05
protein_coding	HMGCL	ENSG00000117305.14	-1.26810769854596e-06	0.561419328230257	0.999920142629065	3.4683e-05
protein_coding	FUCA1	ENSG00000179163.11	1.73438532476796e-06	0.409579393202189	0.999920142629065	3.4683e-05
protein_coding	PNRC2	ENSG00000189266.12	-3.47855944940433e-06	0.214653622574944	0.999920142629065	3.4683e-05
protein_coding	SRSF10	ENSG00000188529.14	-1.65113218270701e-06	0.614605092812369	0.999920142629065	3.4683e-05
protein_coding	MYOM3	ENSG00000142661.18	7.15266300285296e-08	0.717291337100157	0.999920142629065	3.4683e-05
protein_coding	IFNLR1	ENSG00000185436.11	7.59069621033298e-08	0.665671242868249	0.999920142629065	3.4683e-05
protein_coding	STPG1	ENSG00000001460.17	9.2038348400508e-07	0.435242881297261	0.999920142629065	3.4683e-05
protein_coding	NIPAL3	ENSG00000001461.16	9.74452156964822e-07	0.799370639664515	0.999920142629065	3.4683e-05
protein_coding	RCAN3	ENSG00000117602.11	2.72351748683236e-07	0.820351182834299	0.999920142629065	3.4683e-05
protein_coding	SRRM1	ENSG00000133226.16	-4.2784470672331e-06	0.418127274590982	0.999920142629065	3.4683e-05
protein_coding	CLIC4	ENSG00000169504.14	-1.68020064932589e-06	0.763645533611833	0.999920142629065	3.4683e-05
protein_coding	RUNX3	ENSG00000020633.18	-2.97734439563773e-06	0.447313518225124	0.999920142629065	3.4683e-05
protein_coding	SYF2	ENSG00000117614.9	2.10811571637729e-06	0.708554614881045	0.999920142629065	3.4683e-05
protein_coding	RSRP1	ENSG00000117616.17	-3.36791174741311e-06	0.224269183953159	0.999920142629065	3.4683e-05
protein_coding	TMEM50A	ENSG00000183726.10	5.18233010254221e-06	0.329342884735792	0.999920142629065	3.4683e-05
protein_coding	RHCE	ENSG00000188672.18	8.46529521906497e-08	0.99582968408786	0.999920142629065	3.4683e-05
protein_coding	MACO1	ENSG00000204178.10	1.52973501928777e-06	0.603696467630424	0.999920142629065	3.4683e-05
protein_coding	LDLRAP1	ENSG00000157978.11	-5.17816402912067e-07	0.860458771654888	0.999920142629065	3.4683e-05
protein_coding	MAN1C1	ENSG00000117643.14	2.95448674450278e-06	0.324407455600925	0.999920142629065	3.4683e-05
protein_coding	SELENON	ENSG00000162430.16	4.70381764083667e-06	0.176892077363213	0.999920142629065	3.4683e-05
protein_coding	MTFR1L	ENSG00000117640.17	-3.35188516175384e-07	0.862897389024651	0.999920142629065	3.4683e-05
protein_coding	AUNIP	ENSG00000127423.10	-1.25443316044155e-07	0.709153447177613	0.999920142629065	3.4683e-05
protein_coding	PAQR7	ENSG00000182749.5	1.42553105016283e-06	0.109289881557776	0.999920142629065	3.4683e-05
protein_coding	STMN1	ENSG00000117632.22	2.74742321498094e-06	0.674146134176526	0.999920142629065	3.4683e-05
protein_coding	PAFAH2	ENSG00000158006.13	-1.60949742884856e-06	0.173511193436758	0.999920142629065	3.4683e-05
protein_coding	EXTL1	ENSG00000158008.9	7.12181190743051e-08	0.672613444553018	0.999920142629065	3.4683e-05
protein_coding	PDIK1L	ENSG00000175087.9	-5.23796348036685e-07	0.141642126172592	0.999920142629065	3.4683e-05
protein_coding	ZNF593	ENSG00000142684.8	-9.00606912645681e-08	0.966111958992714	0.999920142629065	3.4683e-05
protein_coding	CEP85	ENSG00000130695.15	9.472824214161e-07	0.21261506347991	0.999920142629065	3.4683e-05
protein_coding	SH3BGRL3	ENSG00000142669.14	-2.22110766072224e-06	0.821218759243686	0.999920142629065	3.4683e-05
protein_coding	UBXN11	ENSG00000158062.20	4.92032205297609e-10	0.905893694317894	0.999920142629065	3.4683e-05
protein_coding	CD52	ENSG00000169442.8	6.4251162077233e-08	0.754284266722978	0.999920142629065	3.4683e-05
protein_coding	DHDDS	ENSG00000117682.16	-1.01616350569718e-06	0.654454428194171	0.999920142629065	3.4683e-05
protein_coding	HMGN2	ENSG00000198830.10	1.85136376699157e-07	0.855941842339988	0.999920142629065	3.4683e-05
protein_coding	RPS6KA1	ENSG00000117676.13	4.17819916919716e-07	0.525888030953536	0.999920142629065	3.4683e-05
protein_coding	ARID1A	ENSG00000117713.19	-1.16639095650734e-06	0.736949946834309	0.999920142629065	3.4683e-05
protein_coding	PIGV	ENSG00000060642.10	8.12593190143797e-07	0.519990300465526	0.999920142629065	3.4683e-05
protein_coding	ZDHHC18	ENSG00000204160.11	1.28134941197637e-06	0.448069486027657	0.999920142629065	3.4683e-05
protein_coding	SFN	ENSG00000175793.11	-8.10633676794367e-08	0.74642159516092	0.999920142629065	3.4683e-05
protein_coding	GPN2	ENSG00000142751.14	6.40166242565916e-07	0.742656432744912	0.999920142629065	3.4683e-05
protein_coding	GPATCH3	ENSG00000198746.12	6.86695740156563e-07	0.550020893823035	0.999920142629065	3.4683e-05
protein_coding	NUDC	ENSG00000090273.13	-3.45700131615787e-06	0.268705592287849	0.999920142629065	3.4683e-05
protein_coding	TRNP1	ENSG00000253368.3	-6.29127280610745e-07	0.634221119708682	0.999920142629065	3.4683e-05
protein_coding	TENT5B	ENSG00000158246.7	-1.15160121899912e-07	0.64457198740593	0.999920142629065	3.4683e-05
protein_coding	SLC9A1	ENSG00000090020.10	1.41585263068494e-07	0.951778304140106	0.999920142629065	3.4683e-05
protein_coding	WDTC1	ENSG00000142784.15	-5.11374841282833e-07	0.808658650761391	0.999920142629065	3.4683e-05
protein_coding	TMEM222	ENSG00000186501.14	7.16377916171561e-07	0.720750802592047	0.999920142629065	3.4683e-05
protein_coding	MAP3K6	ENSG00000142733.15	1.55129152342193e-06	0.298179345449776	0.999920142629065	3.4683e-05
protein_coding	WASF2	ENSG00000158195.10	-1.76946036418031e-06	0.801444645801136	0.999920142629065	3.4683e-05
protein_coding	AHDC1	ENSG00000126705.14	3.57966146061887e-06	0.124756045250157	0.999920142629065	3.4683e-05
protein_coding	IFI6	ENSG00000126709.14	3.35374255512211e-06	0.465203669299168	0.999920142629065	3.4683e-05
protein_coding	FAM76A	ENSG00000009780.15	7.33854186129453e-07	0.6519493563795	0.999920142629065	3.4683e-05
protein_coding	STX12	ENSG00000117758.13	4.12074972736147e-06	0.244477882445724	0.999920142629065	3.4683e-05
protein_coding	PPP1R8	ENSG00000117751.17	2.55139359624459e-07	0.919856560291143	0.999920142629065	3.4683e-05
protein_coding	THEMIS2	ENSG00000130775.15	-3.36142766086515e-09	0.99400445150868	0.999920142629065	3.4683e-05
protein_coding	RPA2	ENSG00000117748.9	2.72739591846004e-06	0.248273917784018	0.999920142629065	3.4683e-05
protein_coding	XKR8	ENSG00000158156.7	-8.61816104328176e-08	0.95466719999758	0.999920142629065	3.4683e-05
protein_coding	EYA3	ENSG00000158161.15	3.32911270747103e-07	0.889861968154104	0.999920142629065	3.4683e-05
protein_coding	PTAFR	ENSG00000169403.11	-3.51152152636599e-07	0.0896309762424406	0.999920142629065	3.4683e-05
protein_coding	DNAJC8	ENSG00000126698.10	2.14182789162776e-06	0.729813527213277	0.999920142629065	3.4683e-05
protein_coding	ATP5IF1	ENSG00000130770.17	-6.19229950746012e-07	0.908890798815583	0.999920142629065	3.4683e-05
protein_coding	SESN2	ENSG00000130766.4	1.37427355577879e-06	0.783235540955749	0.999920142629065	3.4683e-05
protein_coding	MED18	ENSG00000130772.13	-2.03188263382903e-08	0.988342342507616	0.999920142629065	3.4683e-05
protein_coding	PHACTR4	ENSG00000204138.12	8.79146396115978e-07	0.762976168929403	0.999920142629065	3.4683e-05
protein_coding	RCC1	ENSG00000180198.16	3.79904460961024e-07	0.887403380171382	0.999920142629065	3.4683e-05
protein_coding	TRNAU1AP	ENSG00000180098.9	2.08829375938103e-06	0.264499113742554	0.999920142629065	3.4683e-05
protein_coding	TAF12	ENSG00000120656.11	8.28443109493365e-07	0.678644516459745	0.999920142629065	3.4683e-05
protein_coding	RAB42	ENSG00000188060.7	7.66461680978276e-07	0.323665034614521	0.999920142629065	3.4683e-05
protein_coding	GMEB1	ENSG00000162419.12	-6.52171113599827e-07	0.763485221695169	0.999920142629065	3.4683e-05
protein_coding	YTHDF2	ENSG00000198492.15	-3.86427027108593e-06	0.283108998464267	0.999920142629065	3.4683e-05
protein_coding	EPB41	ENSG00000159023.21	7.64354301732739e-07	0.751159774899426	0.999920142629065	3.4683e-05
protein_coding	TMEM200B	ENSG00000253304.1	5.02330595924321e-07	0.890240616366177	0.999920142629065	3.4683e-05
protein_coding	SRSF4	ENSG00000116350.16	-5.81362358540419e-06	0.616333788015239	0.999920142629065	3.4683e-05
protein_coding	MECR	ENSG00000116353.15	1.22010846042508e-06	0.382915329713847	0.999920142629065	3.4683e-05
protein_coding	PTPRU	ENSG00000060656.19	-8.41495188174568e-07	0.690342307758285	0.999920142629065	3.4683e-05
protein_coding	MATN1	ENSG00000162510.5	1.3197265536584e-07	0.375039526621321	0.999920142629065	3.4683e-05
protein_coding	LAPTM5	ENSG00000162511.7	4.99459290853876e-08	0.831330641791868	0.999920142629065	3.4683e-05
protein_coding	SDC3	ENSG00000162512.15	-5.4281955386539e-07	0.861871995970627	0.999920142629065	3.4683e-05
protein_coding	PUM1	ENSG00000134644.15	-1.3818343933849e-06	0.716441733101176	0.999920142629065	3.4683e-05
protein_coding	NKAIN1	ENSG00000084628.9	2.25350905672248e-07	0.493598736782762	0.999920142629065	3.4683e-05
protein_coding	SNRNP40	ENSG00000060688.12	-1.44317824740541e-07	0.864939822373578	0.999920142629065	3.4683e-05
protein_coding	ZCCHC17	ENSG00000121766.15	2.13729514928802e-07	0.944536660147935	0.999920142629065	3.4683e-05
protein_coding	FABP3	ENSG00000121769.7	-4.11467172139285e-08	0.907404548542757	0.999920142629065	3.4683e-05
protein_coding	SERINC2	ENSG00000168528.11	2.9760317607346e-06	0.609185573505165	0.999920142629065	3.4683e-05
protein_coding	TINAGL1	ENSG00000142910.15	1.13676613361268e-07	0.685943509667323	0.999920142629065	3.4683e-05
protein_coding	PEF1	ENSG00000162517.12	1.86335374289228e-06	0.519811531788186	0.999920142629065	3.4683e-05
protein_coding	COL16A1	ENSG00000084636.17	1.34283583448331e-06	0.660962681249649	0.999920142629065	3.4683e-05
protein_coding	ADGRB2	ENSG00000121753.12	5.70618461484193e-07	0.599026791786252	0.999920142629065	3.4683e-05
protein_coding	SPOCD1	ENSG00000134668.12	-5.16441504934335e-06	0.138376011526149	0.999920142629065	3.4683e-05
protein_coding	PTP4A2	ENSG00000184007.20	6.02935990742205e-06	0.529898727387142	0.999920142629065	3.4683e-05
protein_coding	KHDRBS1	ENSG00000121774.17	1.97714974233077e-06	0.732351262315267	0.999920142629065	3.4683e-05
protein_coding	TMEM39B	ENSG00000121775.17	-2.43522379654304e-06	0.225178515271776	0.999920142629065	3.4683e-05
protein_coding	KPNA6	ENSG00000025800.13	-6.47479960107082e-06	0.228170192527562	0.999920142629065	3.4683e-05
protein_coding	TXLNA	ENSG00000084652.15	-3.47609680712895e-06	0.322583805663013	0.999920142629065	3.4683e-05
protein_coding	CCDC28B	ENSG00000160050.14	-2.28477605895817e-06	0.138756381791782	0.999920142629065	3.4683e-05
protein_coding	IQCC	ENSG00000160051.11	-1.58850491987538e-08	0.914841244893783	0.999920142629065	3.4683e-05
protein_coding	DCDC2B	ENSG00000222046.2	-8.69076534688672e-08	0.716777085214369	0.999920142629065	3.4683e-05
protein_coding	TMEM234	ENSG00000160055.19	4.74064848199195e-07	0.649303847751612	0.999920142629065	3.4683e-05
protein_coding	EIF3I	ENSG00000084623.11	3.04368422110952e-08	0.996359662827067	0.999920142629065	3.4683e-05
protein_coding	FAM167B	ENSG00000183615.5	-7.9436410549776e-07	0.388824081741389	0.999920142629065	3.4683e-05
protein_coding	LCK	ENSG00000182866.16	-6.31357502864773e-09	0.965607683084551	0.999920142629065	3.4683e-05
protein_coding	HDAC1	ENSG00000116478.11	1.01808466181981e-07	0.977289629219829	0.999920142629065	3.4683e-05
protein_coding	MARCKSL1	ENSG00000175130.6	2.30203023670948e-06	0.405620915447992	0.999920142629065	3.4683e-05
protein_coding	TSSK3	ENSG00000162526.6	-8.58085469506329e-08	0.695284855344849	0.999920142629065	3.4683e-05
protein_coding	FAM229A	ENSG00000225828.1	-4.99852441610061e-07	0.307889964177211	0.999920142629065	3.4683e-05
protein_coding	BSDC1	ENSG00000160058.18	2.85942142674419e-06	0.361354392699719	0.999920142629065	3.4683e-05
protein_coding	ZBTB8A	ENSG00000160062.14	-5.55382052930207e-07	0.745731054902841	0.999920142629065	3.4683e-05
protein_coding	ZBTB8OS	ENSG00000176261.15	2.37911858535636e-06	0.22387431444152	0.999920142629065	3.4683e-05
protein_coding	RBBP4	ENSG00000162521.18	1.68783714858924e-06	0.667678538139277	0.999920142629065	3.4683e-05
protein_coding	SYNC	ENSG00000162520.14	4.10278715733345e-07	0.854719629726513	0.999920142629065	3.4683e-05
protein_coding	KIAA1522	ENSG00000162522.10	2.21712106411244e-06	0.129514146817927	0.999920142629065	3.4683e-05
protein_coding	YARS	ENSG00000134684.10	-1.08951224978346e-06	0.687204041111337	0.999920142629065	3.4683e-05
protein_coding	S100PBP	ENSG00000116497.17	-1.07968720605127e-06	0.616412159374909	0.999920142629065	3.4683e-05
protein_coding	FNDC5	ENSG00000160097.17	1.14120043532026e-06	0.660746892145282	0.999920142629065	3.4683e-05
protein_coding	HPCA	ENSG00000121905.9	7.62222422271535e-08	0.667586833644314	0.999920142629065	3.4683e-05
protein_coding	TMEM54	ENSG00000121900.18	1.99157323085125e-07	0.871460932969988	0.999920142629065	3.4683e-05
protein_coding	RNF19B	ENSG00000116514.16	4.03495080556144e-07	0.418861092702964	0.999920142629065	3.4683e-05
protein_coding	AK2	ENSG00000004455.16	1.80670959588578e-06	0.435581091189164	0.999920142629065	3.4683e-05
protein_coding	AZIN2	ENSG00000142920.16	1.31744774139206e-06	0.394204920187743	0.999920142629065	3.4683e-05
protein_coding	TRIM62	ENSG00000116525.13	-1.73042392114904e-07	0.894257094816341	0.999920142629065	3.4683e-05
protein_coding	ZNF362	ENSG00000160094.14	2.74387415927575e-06	0.216603207813575	0.999920142629065	3.4683e-05
protein_coding	PHC2	ENSG00000134686.18	2.90171065485451e-06	0.425090344675622	0.999920142629065	3.4683e-05
protein_coding	ZSCAN20	ENSG00000121903.14	1.227964454048e-07	0.311117038841582	0.999920142629065	3.4683e-05
protein_coding	CSMD2	ENSG00000121904.17	8.56288800957749e-08	0.856266528369318	0.999920142629065	3.4683e-05
protein_coding	C1orf94	ENSG00000142698.14	-8.58085469506329e-08	0.695284855344849	0.999920142629065	3.4683e-05
protein_coding	SMIM12	ENSG00000163866.8	3.97963569614666e-08	0.996388553128124	0.999920142629065	3.4683e-05
protein_coding	AC114490.3	ENSG00000284773.1	-1.42601968238829e-07	0.606357089351571	0.999920142629065	3.4683e-05
protein_coding	ZMYM6	ENSG00000163867.16	-1.07041046702244e-06	0.555760018043311	0.999920142629065	3.4683e-05
protein_coding	ZMYM1	ENSG00000197056.10	-1.58068594930264e-07	0.886907777620674	0.999920142629065	3.4683e-05
protein_coding	SFPQ	ENSG00000116560.10	1.37552449629598e-06	0.812468601980623	0.999920142629065	3.4683e-05
protein_coding	ZMYM4	ENSG00000146463.11	1.54191862526754e-06	0.647733022119355	0.999920142629065	3.4683e-05
protein_coding	KIAA0319L	ENSG00000142687.17	-4.69292947010784e-06	0.17416557973464	0.999920142629065	3.4683e-05
protein_coding	NCDN	ENSG00000020129.15	5.90345386388201e-06	0.103568893131347	0.999920142629065	3.4683e-05
protein_coding	TFAP2E	ENSG00000116819.7	9.33980802628838e-08	0.714279198063321	0.999920142629065	3.4683e-05
protein_coding	PSMB2	ENSG00000126067.11	-2.39642413034204e-06	0.536316552864249	0.999920142629065	3.4683e-05
protein_coding	C1orf216	ENSG00000142686.7	1.77612239034351e-07	0.946803986591633	0.999920142629065	3.4683e-05
protein_coding	CLSPN	ENSG00000092853.13	1.95330302255023e-07	0.89545460512635	0.999920142629065	3.4683e-05
protein_coding	AGO4	ENSG00000134698.10	-1.49586345727077e-06	0.236644359561019	0.999920142629065	3.4683e-05
protein_coding	AGO1	ENSG00000092847.11	-1.9938940787919e-06	0.496481196149617	0.999920142629065	3.4683e-05
protein_coding	AGO3	ENSG00000126070.19	-2.19136251254426e-06	0.313959492097257	0.999920142629065	3.4683e-05
protein_coding	ADPRHL2	ENSG00000116863.10	3.52031077531603e-07	0.84500221006075	0.999920142629065	3.4683e-05
protein_coding	COL8A2	ENSG00000171812.12	2.21879869578167e-07	0.870124406528182	0.999920142629065	3.4683e-05
protein_coding	TRAPPC3	ENSG00000054116.11	-1.09192741715102e-06	0.818585453633476	0.999920142629065	3.4683e-05
protein_coding	MAP7D1	ENSG00000116871.15	2.39030498010966e-06	0.664191296207578	0.999920142629065	3.4683e-05
protein_coding	THRAP3	ENSG00000054118.14	-2.81826945231803e-06	0.601880570506568	0.999920142629065	3.4683e-05
protein_coding	SH3D21	ENSG00000214193.10	-7.37130461634214e-08	0.885200636596048	0.999920142629065	3.4683e-05
protein_coding	EVA1B	ENSG00000142694.6	1.56537004798519e-06	0.707224277409463	0.999920142629065	3.4683e-05
protein_coding	STK40	ENSG00000196182.10	-8.95598048981383e-07	0.693096074695085	0.999920142629065	3.4683e-05
protein_coding	LSM10	ENSG00000181817.5	1.23488687322996e-06	0.641827371148803	0.999920142629065	3.4683e-05
protein_coding	OSCP1	ENSG00000116885.18	-1.01175422727975e-07	0.926048379054328	0.999920142629065	3.4683e-05
protein_coding	MRPS15	ENSG00000116898.11	-5.35781208954424e-08	0.983202227718814	0.999920142629065	3.4683e-05
protein_coding	CSF3R	ENSG00000119535.17	-1.15686123740354e-07	0.460575911499339	0.999920142629065	3.4683e-05
protein_coding	ZC3H12A	ENSG00000163874.10	4.27351530977018e-07	0.752325293276374	0.999920142629065	3.4683e-05
protein_coding	MEAF6	ENSG00000163875.15	1.94129840702037e-06	0.530949075596449	0.999920142629065	3.4683e-05
protein_coding	SNIP1	ENSG00000163877.10	8.72062660460879e-07	0.517587286055324	0.999920142629065	3.4683e-05
protein_coding	DNALI1	ENSG00000163879.10	-1.29617993453127e-07	0.904482491182924	0.999920142629065	3.4683e-05
protein_coding	GNL2	ENSG00000134697.12	-1.62664666134011e-06	0.703579926844011	0.999920142629065	3.4683e-05
protein_coding	RSPO1	ENSG00000169218.13	9.52891247013443e-08	0.443425537423706	0.999920142629065	3.4683e-05
protein_coding	C1orf109	ENSG00000116922.14	-1.05716843375819e-06	0.312008878939062	0.999920142629065	3.4683e-05
protein_coding	CDCA8	ENSG00000134690.10	-4.25207323094483e-07	0.579354865856836	0.999920142629065	3.4683e-05
protein_coding	MANEAL	ENSG00000185090.14	7.92293141096763e-07	0.147614520035557	0.999920142629065	3.4683e-05
protein_coding	YRDC	ENSG00000196449.3	-1.45859141125188e-06	0.240652992872987	0.999920142629065	3.4683e-05
protein_coding	C1orf122	ENSG00000197982.13	1.49731085433268e-07	0.974310776656002	0.999920142629065	3.4683e-05
protein_coding	MTF1	ENSG00000188786.9	8.67624103482229e-07	0.790869818831544	0.999920142629065	3.4683e-05
protein_coding	INPP5B	ENSG00000204084.12	1.75687664074533e-07	0.91576023338546	0.999920142629065	3.4683e-05
protein_coding	SF3A3	ENSG00000183431.11	9.24442128907572e-08	0.978592953504505	0.999920142629065	3.4683e-05
protein_coding	FHL3	ENSG00000183386.9	-3.08330463941386e-07	0.895051381725024	0.999920142629065	3.4683e-05
protein_coding	UTP11	ENSG00000183520.11	-3.87525373710198e-06	0.168797887106953	0.999920142629065	3.4683e-05
protein_coding	POU3F1	ENSG00000185668.7	-3.32008705698723e-10	0.990597848550018	0.999920142629065	3.4683e-05
protein_coding	RRAGC	ENSG00000116954.7	-2.21575913372103e-06	0.377555871666087	0.999920142629065	3.4683e-05
protein_coding	MYCBP	ENSG00000214114.8	-5.72984560846065e-07	0.367387115303409	0.999920142629065	3.4683e-05
protein_coding	RHBDL2	ENSG00000158315.10	-6.12793212879236e-07	0.481379639842624	0.999920142629065	3.4683e-05
protein_coding	AKIRIN1	ENSG00000174574.15	4.08180249032086e-07	0.890342466460371	0.999920142629065	3.4683e-05
protein_coding	NDUFS5	ENSG00000168653.10	2.10912887031146e-06	0.775799793990545	0.999920142629065	3.4683e-05
protein_coding	MACF1	ENSG00000127603.25	6.73607370578362e-07	0.931832632059899	0.999920142629065	3.4683e-05
protein_coding	PABPC4	ENSG00000090621.13	-3.24286495580181e-06	0.730831721104746	0.999920142629065	3.4683e-05
protein_coding	HEYL	ENSG00000163909.7	-1.35213300410442e-07	0.290994367775682	0.999920142629065	3.4683e-05
protein_coding	HPCAL4	ENSG00000116983.12	-8.10633676794367e-08	0.74642159516092	0.999920142629065	3.4683e-05
protein_coding	PPIE	ENSG00000084072.16	-1.52038050040874e-06	0.542898775337922	0.999920142629065	3.4683e-05
protein_coding	BMP8B	ENSG00000116985.11	-8.10633676794367e-08	0.74642159516092	0.999920142629065	3.4683e-05
protein_coding	OXCT2	ENSG00000198754.5	6.22158297481542e-08	0.830312127422641	0.999920142629065	3.4683e-05
protein_coding	TRIT1	ENSG00000043514.16	-6.14161487429915e-07	0.638967679409349	0.999920142629065	3.4683e-05
protein_coding	MYCL	ENSG00000116990.10	4.99459290853876e-08	0.831330641791868	0.999920142629065	3.4683e-05
protein_coding	MFSD2A	ENSG00000168389.17	2.04989477304306e-07	0.817929660196259	0.999920142629065	3.4683e-05
protein_coding	CAP1	ENSG00000131236.16	-6.36519955238933e-09	0.998139980109341	0.999920142629065	3.4683e-05
protein_coding	PPT1	ENSG00000131238.17	-8.74650901272259e-07	0.6266151643247	0.999920142629065	3.4683e-05
protein_coding	RLF	ENSG00000117000.8	4.17710553819955e-07	0.886097708712484	0.999920142629065	3.4683e-05
protein_coding	ZMPSTE24	ENSG00000084073.8	3.90749586059081e-07	0.904112134255738	0.999920142629065	3.4683e-05
protein_coding	COL9A2	ENSG00000049089.14	-1.69494756140947e-07	0.413813071276597	0.999920142629065	3.4683e-05
protein_coding	SMAP2	ENSG00000084070.11	-1.8653555023702e-06	0.511129035165905	0.999920142629065	3.4683e-05
protein_coding	ZFP69B	ENSG00000187801.14	-5.40751224280581e-08	0.615616214580707	0.999920142629065	3.4683e-05
protein_coding	ZFP69	ENSG00000187815.9	2.70294638919622e-07	0.331391970270448	0.999920142629065	3.4683e-05
protein_coding	EXO5	ENSG00000164002.11	1.19674172493437e-07	0.905598649362359	0.999920142629065	3.4683e-05
protein_coding	ZNF684	ENSG00000117010.16	-7.45264909038853e-07	0.121738095537982	0.999920142629065	3.4683e-05
protein_coding	RIMS3	ENSG00000117016.9	-1.57699328256877e-07	0.524024009757462	0.999920142629065	3.4683e-05
protein_coding	NFYC	ENSG00000066136.20	5.44476236210722e-07	0.721235762433373	0.999920142629065	3.4683e-05
protein_coding	CITED4	ENSG00000179862.6	6.96655789142877e-07	0.653139878804913	0.999920142629065	3.4683e-05
protein_coding	CTPS1	ENSG00000171793.14	-5.01027480741343e-07	0.690010198269672	0.999920142629065	3.4683e-05
protein_coding	SCMH1	ENSG00000010803.16	-1.07541918891786e-08	0.993092011297469	0.999920142629065	3.4683e-05
protein_coding	FOXO6	ENSG00000204060.7	6.68514697262277e-08	0.693684859276466	0.999920142629065	3.4683e-05
protein_coding	HIVEP3	ENSG00000127124.15	5.78807799943168e-07	0.414180905433281	0.999920142629065	3.4683e-05
protein_coding	FOXJ3	ENSG00000198815.8	-8.99614873306081e-07	0.635151367743354	0.999920142629065	3.4683e-05
protein_coding	RIMKLA	ENSG00000177181.14	1.453097420435e-07	0.352418362670173	0.999920142629065	3.4683e-05
protein_coding	ZMYND12	ENSG00000066185.12	1.16812609480439e-08	0.925881005608834	0.999920142629065	3.4683e-05
protein_coding	PPCS	ENSG00000127125.8	4.50788194993909e-06	0.12651694782759	0.999920142629065	3.4683e-05
protein_coding	CCDC30	ENSG00000186409.15	8.72995652151656e-09	0.988586942934963	0.999920142629065	3.4683e-05
protein_coding	PPIH	ENSG00000171960.10	-1.87878998985491e-06	0.125009330882618	0.999920142629065	3.4683e-05
protein_coding	YBX1	ENSG00000065978.18	-1.11657412015802e-05	0.210244579728541	0.999920142629065	3.4683e-05
protein_coding	P3H1	ENSG00000117385.15	-1.18776091797523e-06	0.758559088014291	0.999920142629065	3.4683e-05
protein_coding	C1orf50	ENSG00000164008.15	-4.74566657375528e-07	0.348683255890414	0.999920142629065	3.4683e-05
protein_coding	SVBP	ENSG00000177868.11	-1.46861668552979e-06	0.617838998010653	0.999920142629065	3.4683e-05
protein_coding	ERMAP	ENSG00000164010.14	-2.24715034515576e-07	0.780571909177902	0.999920142629065	3.4683e-05
protein_coding	ZNF691	ENSG00000164011.17	2.26717763555684e-07	0.466985075925836	0.999920142629065	3.4683e-05
protein_coding	SLC2A1	ENSG00000117394.21	-7.07719111989565e-07	0.7721273176816	0.999920142629065	3.4683e-05
protein_coding	EBNA1BP2	ENSG00000117395.12	-8.62295059521348e-07	0.773512648196796	0.999920142629065	3.4683e-05
protein_coding	CFAP57	ENSG00000243710.7	8.64465305007277e-08	0.298042064655712	0.999920142629065	3.4683e-05
protein_coding	TIE1	ENSG00000066056.13	-1.00897908590256e-07	0.674516694525023	0.999920142629065	3.4683e-05
protein_coding	CDC20	ENSG00000117399.13	3.4473346980007e-08	0.60431604479102	0.999920142629065	3.4683e-05
protein_coding	ELOVL1	ENSG00000066322.14	-2.67853750663406e-07	0.937664054968653	0.999920142629065	3.4683e-05
protein_coding	MED8	ENSG00000159479.16	2.02438556978682e-06	0.249397907657039	0.999920142629065	3.4683e-05
protein_coding	SZT2	ENSG00000198198.16	-1.57021044693821e-08	0.991209244191936	0.999920142629065	3.4683e-05
protein_coding	HYI	ENSG00000178922.16	-2.54485243324305e-06	0.196352571178396	0.999920142629065	3.4683e-05
protein_coding	PTPRF	ENSG00000142949.16	4.7111449165563e-06	0.282830886924445	0.999920142629065	3.4683e-05
protein_coding	KDM4A	ENSG00000066135.12	-1.82236381901713e-06	0.547049115937707	0.999920142629065	3.4683e-05
protein_coding	ST3GAL3	ENSG00000126091.20	-1.54176894520296e-06	0.158876401525021	0.999920142629065	3.4683e-05
protein_coding	ARTN	ENSG00000117407.16	-7.55625597123888e-08	0.754219931208032	0.999920142629065	3.4683e-05
protein_coding	IPO13	ENSG00000117408.10	3.2671042015056e-07	0.862321916683654	0.999920142629065	3.4683e-05
protein_coding	DPH2	ENSG00000132768.13	-7.58903410919598e-07	0.293600962947395	0.999920142629065	3.4683e-05
protein_coding	ATP6V0B	ENSG00000117410.13	-7.80265107793389e-06	0.139191196440585	0.999920142629065	3.4683e-05
protein_coding	B4GALT2	ENSG00000117411.16	-1.86198422119686e-06	0.68647286446775	0.999920142629065	3.4683e-05
protein_coding	CCDC24	ENSG00000159214.12	-5.4681770450249e-07	0.175818152633939	0.999920142629065	3.4683e-05
protein_coding	SLC6A9	ENSG00000196517.11	-5.04323648637924e-07	0.777807924665467	0.999920142629065	3.4683e-05
protein_coding	KLF17	ENSG00000171872.4	1.57691304302134e-07	0.304902100899567	0.999920142629065	3.4683e-05
protein_coding	DMAP1	ENSG00000178028.13	-5.74006201707523e-07	0.705816536742435	0.999920142629065	3.4683e-05
protein_coding	ERI3	ENSG00000117419.15	-1.11767605739258e-06	0.326725175574176	0.999920142629065	3.4683e-05
protein_coding	RNF220	ENSG00000187147.17	-3.94325843049258e-07	0.918953039658079	0.999920142629065	3.4683e-05
protein_coding	TMEM53	ENSG00000126106.13	1.07117705010314e-07	0.954440191832666	0.999920142629065	3.4683e-05
protein_coding	ARMH1	ENSG00000198520.11	-1.71605278274436e-07	0.140437281169808	0.999920142629065	3.4683e-05
protein_coding	KIF2C	ENSG00000142945.12	-1.54638770167645e-06	0.169135762534519	0.999920142629065	3.4683e-05
protein_coding	RPS8	ENSG00000142937.11	2.45799648852054e-06	0.854366464839218	0.999920142629065	3.4683e-05
protein_coding	BEST4	ENSG00000142959.4	-1.59946257825628e-07	0.620259098254843	0.999920142629065	3.4683e-05
protein_coding	PLK3	ENSG00000173846.12	-1.27471091198252e-06	0.580381354235289	0.999920142629065	3.4683e-05
protein_coding	TCTEX1D4	ENSG00000188396.3	2.55799307863522e-07	0.280536425371292	0.999920142629065	3.4683e-05
protein_coding	BTBD19	ENSG00000222009.8	4.17385381476684e-07	0.742179591671729	0.999920142629065	3.4683e-05
protein_coding	PTCH2	ENSG00000117425.13	-1.21430153718871e-07	0.670696988513183	0.999920142629065	3.4683e-05
protein_coding	EIF2B3	ENSG00000070785.16	6.37383153804177e-08	0.967794543958408	0.999920142629065	3.4683e-05
protein_coding	HECTD3	ENSG00000126107.14	-2.83291162776358e-06	0.226588143824202	0.999920142629065	3.4683e-05
protein_coding	UROD	ENSG00000126088.13	2.17336948330797e-06	0.598159925892118	0.999920142629065	3.4683e-05
protein_coding	ZSWIM5	ENSG00000162415.6	5.26804979516392e-07	0.531480040331459	0.999920142629065	3.4683e-05
protein_coding	HPDL	ENSG00000186603.5	-3.68577983222972e-08	0.999227724396549	0.999920142629065	3.4683e-05
protein_coding	MUTYH	ENSG00000132781.17	-1.29765407202673e-07	0.83592103446253	0.999920142629065	3.4683e-05
protein_coding	TOE1	ENSG00000132773.11	-1.14977986206531e-07	0.854005258570332	0.999920142629065	3.4683e-05
protein_coding	TESK2	ENSG00000070759.16	-1.09303754741072e-08	0.982558449623488	0.999920142629065	3.4683e-05
protein_coding	CCDC163	ENSG00000280670.2	-2.66013327905761e-09	0.774196128535152	0.999920142629065	3.4683e-05
protein_coding	MMACHC	ENSG00000132763.14	-5.78764429191732e-07	0.584970352859712	0.999920142629065	3.4683e-05
protein_coding	PRDX1	ENSG00000117450.13	-2.11247324660282e-05	0.0191123865945159	0.999920142629065	3.4683e-05
protein_coding	AKR1A1	ENSG00000117448.13	-1.08547346343556e-06	0.725433415343916	0.999920142629065	3.4683e-05
protein_coding	NASP	ENSG00000132780.16	2.62107670606351e-06	0.451817874321094	0.999920142629065	3.4683e-05
protein_coding	GPBP1L1	ENSG00000159592.10	3.25437069886342e-07	0.902315443296523	0.999920142629065	3.4683e-05
protein_coding	TMEM69	ENSG00000159596.6	7.43139528190599e-07	0.649221723045238	0.999920142629065	3.4683e-05
protein_coding	IPP	ENSG00000197429.10	1.95838287359549e-07	0.869827665180653	0.999920142629065	3.4683e-05
protein_coding	MAST2	ENSG00000086015.20	-1.53503191505277e-06	0.589911348286588	0.999920142629065	3.4683e-05
protein_coding	PIK3R3	ENSG00000117461.14	-1.63403125483057e-06	0.337181250709112	0.999920142629065	3.4683e-05
protein_coding	TSPAN1	ENSG00000117472.9	7.67245043993525e-08	0.824324243880354	0.999920142629065	3.4683e-05
protein_coding	POMGNT1	ENSG00000085998.13	-1.24041002435382e-07	0.958293592772915	0.999920142629065	3.4683e-05
protein_coding	LURAP1	ENSG00000171357.5	2.79320624350241e-08	0.752669725500486	0.999920142629065	3.4683e-05
protein_coding	RAD54L	ENSG00000085999.11	-8.07151103420317e-07	0.158956731522289	0.999920142629065	3.4683e-05
protein_coding	LRRC41	ENSG00000132128.16	1.21508945736673e-06	0.833297157073046	0.999920142629065	3.4683e-05
protein_coding	UQCRH	ENSG00000173660.11	-8.04086279682099e-06	0.218024373694585	0.999920142629065	3.4683e-05
protein_coding	NSUN4	ENSG00000117481.10	-1.90467452085122e-06	0.212599687902012	0.999920142629065	3.4683e-05
protein_coding	FAAH	ENSG00000117480.15	2.0595904790737e-07	0.285371792468025	0.999920142629065	3.4683e-05
protein_coding	DMBX1	ENSG00000197587.10	5.5137014341254e-08	0.721322490582587	0.999920142629065	3.4683e-05
protein_coding	MKNK1	ENSG00000079277.20	1.32603053311121e-07	0.947972927169504	0.999920142629065	3.4683e-05
protein_coding	MOB3C	ENSG00000142961.14	-4.18135441629641e-07	0.715386001490785	0.999920142629065	3.4683e-05
protein_coding	ATPAF1	ENSG00000123472.12	1.38398760403415e-06	0.562372522170594	0.999920142629065	3.4683e-05
protein_coding	TEX38	ENSG00000186118.8	7.62222422271535e-08	0.667586833644314	0.999920142629065	3.4683e-05
protein_coding	EFCAB14	ENSG00000159658.10	-2.86990244751259e-06	0.472810744642628	0.999920142629065	3.4683e-05
protein_coding	STIL	ENSG00000123473.15	-8.71770744924276e-07	0.10440689019881	0.999920142629065	3.4683e-05
protein_coding	CMPK1	ENSG00000162368.13	6.95015495064273e-07	0.874276444460897	0.999920142629065	3.4683e-05
protein_coding	FOXD2	ENSG00000186564.5	-7.89750133930894e-08	0.637882272382382	0.999920142629065	3.4683e-05
protein_coding	TRABD2B	ENSG00000269113.3	-1.71367790392144e-07	0.669407338269774	0.999920142629065	3.4683e-05
protein_coding	SPATA6	ENSG00000132122.11	-5.62907796229195e-07	0.598580467532331	0.999920142629065	3.4683e-05
protein_coding	AGBL4	ENSG00000186094.16	-8.55880108018247e-08	0.676718809954322	0.999920142629065	3.4683e-05
protein_coding	BEND5	ENSG00000162373.12	-3.71825682962576e-07	0.0974805597144185	0.999920142629065	3.4683e-05
protein_coding	ELAVL4	ENSG00000162374.16	-1.30991581172335e-07	0.338356078946999	0.999920142629065	3.4683e-05
protein_coding	FAF1	ENSG00000185104.19	2.46093899444313e-06	0.381720946821114	0.999920142629065	3.4683e-05
protein_coding	CDKN2C	ENSG00000123080.10	-3.28778042394247e-09	0.960606660556797	0.999920142629065	3.4683e-05
protein_coding	RNF11	ENSG00000123091.4	1.08177048711203e-08	0.999672613135395	0.999920142629065	3.4683e-05
protein_coding	TTC39A	ENSG00000085831.15	1.78217112322675e-07	0.582931008545848	0.999920142629065	3.4683e-05
protein_coding	EPS15	ENSG00000085832.16	2.0198163840698e-06	0.489957853145324	0.999920142629065	3.4683e-05
protein_coding	OSBPL9	ENSG00000117859.18	-1.11684694888441e-06	0.691795248246322	0.999920142629065	3.4683e-05
protein_coding	NRDC	ENSG00000078618.21	1.89175253545055e-06	0.7426109313902	0.999920142629065	3.4683e-05
protein_coding	RAB3B	ENSG00000169213.6	-9.40608458507181e-06	0.172402570719419	0.999920142629065	3.4683e-05
protein_coding	TXNDC12	ENSG00000117862.12	6.73965858173074e-08	0.676007565588599	0.999920142629065	3.4683e-05
protein_coding	KTI12	ENSG00000198841.3	6.78601027975292e-07	0.609121598289458	0.999920142629065	3.4683e-05
protein_coding	BTF3L4	ENSG00000134717.17	-1.08011754957119e-07	0.967892178293063	0.999920142629065	3.4683e-05
protein_coding	ZFYVE9	ENSG00000157077.14	-1.34026707193031e-06	0.54603268050798	0.999920142629065	3.4683e-05
protein_coding	CC2D1B	ENSG00000154222.14	2.20124074418886e-06	0.167974843009239	0.999920142629065	3.4683e-05
protein_coding	ORC1	ENSG00000085840.12	2.17551580694541e-07	0.327077979389759	0.999920142629065	3.4683e-05
protein_coding	PRPF38A	ENSG00000134748.12	-1.54768140834736e-07	0.943433387503795	0.999920142629065	3.4683e-05
protein_coding	TUT4	ENSG00000134744.13	-4.28278047124043e-07	0.877146552321481	0.999920142629065	3.4683e-05
protein_coding	GPX7	ENSG00000116157.5	1.30310632229621e-06	0.54998060896272	0.999920142629065	3.4683e-05
protein_coding	COA7	ENSG00000162377.5	3.31511516795924e-07	0.774037103372953	0.999920142629065	3.4683e-05
protein_coding	ZYG11B	ENSG00000162378.12	-1.69533930285748e-06	0.671438249666579	0.999920142629065	3.4683e-05
protein_coding	ECHDC2	ENSG00000121310.16	1.4351467917688e-06	0.487596462489151	0.999920142629065	3.4683e-05
protein_coding	SCP2	ENSG00000116171.17	5.4473408410563e-06	0.154044363184134	0.999920142629065	3.4683e-05
protein_coding	PODN	ENSG00000174348.13	4.69122794863907e-06	0.344876441355458	0.999920142629065	3.4683e-05
protein_coding	CPT2	ENSG00000157184.6	-2.30670801349743e-06	0.0704219805427634	0.999920142629065	3.4683e-05
protein_coding	C1orf123	ENSG00000162384.13	-7.56743634516433e-07	0.764199943276488	0.999920142629065	3.4683e-05
protein_coding	MAGOH	ENSG00000162385.10	-1.88793531160294e-06	0.474128161594107	0.999920142629065	3.4683e-05
protein_coding	LRP8	ENSG00000157193.16	-2.30535980002017e-06	0.152776094820179	0.999920142629065	3.4683e-05
protein_coding	GLIS1	ENSG00000174332.5	1.32637457134349e-06	0.347487709009176	0.999920142629065	3.4683e-05
protein_coding	NDC1	ENSG00000058804.11	-1.47939473676182e-07	0.924763575218946	0.999920142629065	3.4683e-05
protein_coding	YIPF1	ENSG00000058799.14	1.07913903700204e-06	0.577492227195724	0.999920142629065	3.4683e-05
protein_coding	HSPB11	ENSG00000081870.11	-1.01122938667207e-06	0.686289387619929	0.999920142629065	3.4683e-05
protein_coding	LRRC42	ENSG00000116212.14	-8.75141190617639e-07	0.754470629115954	0.999920142629065	3.4683e-05
protein_coding	TMEM59	ENSG00000116209.11	9.53047206255919e-06	0.170836671246013	0.999920142629065	3.4683e-05
protein_coding	TCEANC2	ENSG00000116205.13	-3.07409684462274e-07	0.830483969572283	0.999920142629065	3.4683e-05
protein_coding	CYB5RL	ENSG00000215883.10	2.59590307103251e-07	0.752701341821382	0.999920142629065	3.4683e-05
protein_coding	MRPL37	ENSG00000116221.15	-1.46234684807747e-06	0.703040208201428	0.999920142629065	3.4683e-05
protein_coding	SSBP3	ENSG00000157216.15	-1.5302957548502e-06	0.51121944157992	0.999920142629065	3.4683e-05
protein_coding	ACOT11	ENSG00000162390.17	7.64671383891938e-08	0.209321163957005	0.999920142629065	3.4683e-05
protein_coding	TTC4	ENSG00000243725.6	-2.02844390306331e-07	0.640943772608079	0.999920142629065	3.4683e-05
protein_coding	PARS2	ENSG00000162396.5	1.86863173042271e-07	0.780257252633128	0.999920142629065	3.4683e-05
protein_coding	DHCR24	ENSG00000116133.12	-6.30656048666266e-06	0.193490707491303	0.999920142629065	3.4683e-05
protein_coding	PCSK9	ENSG00000169174.10	8.48860064752417e-08	0.70946268788561	0.999920142629065	3.4683e-05
protein_coding	USP24	ENSG00000162402.13	1.39548170421721e-06	0.494636540931415	0.999920142629065	3.4683e-05
protein_coding	AC119674.2	ENSG00000284686.1	3.70102973144861e-08	0.897252859578225	0.999920142629065	3.4683e-05
protein_coding	PLPP3	ENSG00000162407.8	8.11107276870934e-06	0.365214534318152	0.999920142629065	3.4683e-05
protein_coding	PRKAA2	ENSG00000162409.10	7.49399388295032e-07	0.712182048656243	0.999920142629065	3.4683e-05
protein_coding	FYB2	ENSG00000187889.12	1.13676613361268e-07	0.685943509667323	0.999920142629065	3.4683e-05
protein_coding	DAB1	ENSG00000173406.15	5.69243663276523e-10	0.967188404079822	0.999920142629065	3.4683e-05
protein_coding	OMA1	ENSG00000162600.11	-5.32545513773007e-08	0.95686420827694	0.999920142629065	3.4683e-05
protein_coding	TACSTD2	ENSG00000184292.6	-7.57547615957867e-08	0.893321284570955	0.999920142629065	3.4683e-05
protein_coding	MYSM1	ENSG00000162601.9	1.26277166674689e-06	0.437170262690853	0.999920142629065	3.4683e-05
protein_coding	JUN	ENSG00000177606.6	-4.19085876916912e-06	0.452621245720142	0.999920142629065	3.4683e-05
protein_coding	FGGY	ENSG00000172456.17	-6.37065591108691e-07	0.506983953200565	0.999920142629065	3.4683e-05
protein_coding	CYP2J2	ENSG00000134716.10	1.66299491594469e-07	0.290075637580795	0.999920142629065	3.4683e-05
protein_coding	C1orf87	ENSG00000162598.13	8.33091856974403e-09	0.946844301863481	0.999920142629065	3.4683e-05
protein_coding	NFIA	ENSG00000162599.15	-1.50858461704803e-06	0.635741292677635	0.999920142629065	3.4683e-05
protein_coding	TM2D1	ENSG00000162604.12	2.51051321820669e-06	0.57738791176529	0.999920142629065	3.4683e-05
protein_coding	PATJ	ENSG00000132849.20	-2.7012306853477e-07	0.791416301871631	0.999920142629065	3.4683e-05
protein_coding	L1TD1	ENSG00000240563.1	1.50417791907854e-07	0.461544087701412	0.999920142629065	3.4683e-05
protein_coding	KANK4	ENSG00000132854.18	-1.52614719983719e-08	0.923550871799496	0.999920142629065	3.4683e-05
protein_coding	USP1	ENSG00000162607.12	-2.38204906884298e-06	0.455175528447625	0.999920142629065	3.4683e-05
protein_coding	DOCK7	ENSG00000116641.17	-6.03410632016607e-06	0.028652880506238	0.999920142629065	3.4683e-05
protein_coding	ATG4C	ENSG00000125703.14	1.35332886271452e-06	0.348264021171234	0.999920142629065	3.4683e-05
protein_coding	ALG6	ENSG00000088035.16	2.03906555890195e-07	0.839627556047666	0.999920142629065	3.4683e-05
protein_coding	ITGB3BP	ENSG00000142856.16	-2.4282886621264e-07	0.906328084641665	0.999920142629065	3.4683e-05
protein_coding	EFCAB7	ENSG00000203965.12	-1.37064332099586e-07	0.668951051577763	0.999920142629065	3.4683e-05
protein_coding	PGM1	ENSG00000079739.16	-4.16112696457472e-06	0.072855980059173	0.999920142629065	3.4683e-05
protein_coding	ROR1	ENSG00000185483.11	9.70865539803483e-07	0.504454552082745	0.999920142629065	3.4683e-05
protein_coding	UBE2U	ENSG00000177414.13	-8.69076534688672e-08	0.716777085214369	0.999920142629065	3.4683e-05
protein_coding	CACHD1	ENSG00000158966.14	-1.81774778091446e-06	0.0601014338767818	0.999920142629065	3.4683e-05
protein_coding	RAVER2	ENSG00000162437.14	-2.03852888183144e-07	0.849381401637147	0.999920142629065	3.4683e-05
protein_coding	JAK1	ENSG00000162434.11	-2.60709313062236e-06	0.696502120998768	0.999920142629065	3.4683e-05
protein_coding	AK4	ENSG00000162433.14	-3.10558034512113e-06	0.208058562890124	0.999920142629065	3.4683e-05
protein_coding	DNAJC6	ENSG00000116675.15	-6.65228642660369e-08	0.940293979446349	0.999920142629065	3.4683e-05
protein_coding	LEPROT	ENSG00000213625.8	-4.01294247226351e-06	0.582326666437106	0.999920142629065	3.4683e-05
protein_coding	LEPR	ENSG00000116678.19	-3.93852099174007e-06	0.453753181424247	0.999920142629065	3.4683e-05
protein_coding	PDE4B	ENSG00000184588.17	2.01000573711497e-06	0.351780619116039	0.999920142629065	3.4683e-05
protein_coding	SGIP1	ENSG00000118473.21	-1.53258988420045e-06	0.668081195786421	0.999920142629065	3.4683e-05
protein_coding	TCTEX1D1	ENSG00000152760.9	-2.24351361065125e-07	0.584353264888283	0.999920142629065	3.4683e-05
protein_coding	WDR78	ENSG00000152763.16	-4.27417338481309e-07	0.477189129452844	0.999920142629065	3.4683e-05
protein_coding	MIER1	ENSG00000198160.14	1.35224877658278e-06	0.763620249232248	0.999920142629065	3.4683e-05
protein_coding	SLC35D1	ENSG00000116704.7	2.99765664811988e-06	0.946717499105777	0.999920142629065	3.4683e-05
protein_coding	IL12RB2	ENSG00000081985.11	6.22158297481542e-08	0.830312127422641	0.999920142629065	3.4683e-05
protein_coding	SERBP1	ENSG00000142864.14	-1.39072995972517e-05	0.0954924405660695	0.999920142629065	3.4683e-05
protein_coding	GADD45A	ENSG00000116717.12	1.68747253642799e-07	0.967085333006023	0.999920142629065	3.4683e-05
protein_coding	GNG12	ENSG00000172380.5	4.07609860897226e-07	0.937575405632499	0.999920142629065	3.4683e-05
protein_coding	DIRAS3	ENSG00000162595.6	-4.00813835134638e-06	0.263967264061211	0.999920142629065	3.4683e-05
protein_coding	WLS	ENSG00000116729.13	1.57561098412317e-05	0.0400082519856276	0.999920142629065	3.4683e-05
protein_coding	DEPDC1	ENSG00000024526.16	-2.04295606890798e-07	0.769379293904597	0.999920142629065	3.4683e-05
protein_coding	LRRC7	ENSG00000033122.18	-5.37472410039312e-09	0.995087734836851	0.999920142629065	3.4683e-05
protein_coding	LRRC40	ENSG00000066557.5	1.2121023666668e-06	0.375350100027333	0.999920142629065	3.4683e-05
protein_coding	SRSF11	ENSG00000116754.13	-7.07504794512523e-06	0.905342987536847	0.999920142629065	3.4683e-05
protein_coding	ANKRD13C	ENSG00000118454.12	-7.81001721532401e-07	0.72286496401971	0.999920142629065	3.4683e-05
protein_coding	HHLA3	ENSG00000197568.13	9.56717586508525e-07	0.555009121345689	0.999920142629065	3.4683e-05
protein_coding	CTH	ENSG00000116761.11	-1.55716832899351e-06	0.325827124267702	0.999920142629065	3.4683e-05
protein_coding	PTGER3	ENSG00000050628.20	3.02076293972812e-07	0.833140116504621	0.999920142629065	3.4683e-05
protein_coding	ZRANB2	ENSG00000132485.13	-9.77950180555071e-06	0.251864769094889	0.999920142629065	3.4683e-05
protein_coding	NEGR1	ENSG00000172260.14	-5.88269500122728e-07	0.750946478720693	0.999920142629065	3.4683e-05
protein_coding	LRRIQ3	ENSG00000162620.15	-7.88716048452931e-08	0.839544349755664	0.999920142629065	3.4683e-05
protein_coding	FPGT	ENSG00000254685.6	3.99350172428441e-07	0.41547088267709	0.999920142629065	3.4683e-05
protein_coding	FPGT-TNNI3K	ENSG00000259030.7	1.75677588124952e-07	0.163075017235828	0.999920142629065	3.4683e-05
protein_coding	CRYZ	ENSG00000116791.13	5.41247142355337e-06	0.878761492755282	0.999920142629065	3.4683e-05
protein_coding	TYW3	ENSG00000162623.15	3.98234535106952e-07	0.927810736918609	0.999920142629065	3.4683e-05
protein_coding	LHX8	ENSG00000162624.14	-1.37768745560237e-06	0.630311390386251	0.999920142629065	3.4683e-05
protein_coding	ACADM	ENSG00000117054.13	-1.09912348722907e-06	0.584740286398218	0.999920142629065	3.4683e-05
protein_coding	RABGGTB	ENSG00000137955.15	2.98504679575993e-07	0.87096619931275	0.999920142629065	3.4683e-05
protein_coding	ST6GALNAC3	ENSG00000184005.10	8.38128767208199e-07	0.301729896286504	0.999920142629065	3.4683e-05
protein_coding	ST6GALNAC5	ENSG00000117069.14	4.24958293678528e-07	0.707671784023051	0.999920142629065	3.4683e-05
protein_coding	PIGK	ENSG00000142892.14	-4.31615503847777e-07	0.860791175115064	0.999920142629065	3.4683e-05
protein_coding	AK5	ENSG00000154027.18	-1.51957125592212e-06	0.587743207922814	0.999920142629065	3.4683e-05
protein_coding	AC118549.1	ENSG00000036549.12	2.9911072663477e-06	0.341739713639852	0.999920142629065	3.4683e-05
protein_coding	USP33	ENSG00000077254.14	-6.81194235846827e-06	0.0908227420679397	0.999920142629065	3.4683e-05
protein_coding	MIGA1	ENSG00000180488.15	-7.13725216514943e-07	0.758809710003723	0.999920142629065	3.4683e-05
protein_coding	NEXN	ENSG00000162614.18	2.81559824365465e-06	0.680853649556989	0.999920142629065	3.4683e-05
protein_coding	FUBP1	ENSG00000162613.16	-4.93895678412207e-07	0.888608103147904	0.999920142629065	3.4683e-05
protein_coding	DNAJB4	ENSG00000162616.8	1.37770305557043e-06	0.554006544292675	0.999920142629065	3.4683e-05
protein_coding	GIPC2	ENSG00000137960.5	-1.0759957685281e-08	0.721018274852414	0.999920142629065	3.4683e-05
protein_coding	PTGFR	ENSG00000122420.9	4.23033538782708e-06	0.350427929486121	0.999920142629065	3.4683e-05
protein_coding	IFI44L	ENSG00000137959.15	6.90019659531116e-08	0.899591061658811	0.999920142629065	3.4683e-05
protein_coding	IFI44	ENSG00000137965.10	-3.53411265365781e-07	0.630900332326197	0.999920142629065	3.4683e-05
protein_coding	ADGRL4	ENSG00000162618.13	-1.83689622269312e-06	0.24072443034555	0.999920142629065	3.4683e-05
protein_coding	ADGRL2	ENSG00000117114.19	-2.53330126851804e-06	0.311391719720332	0.999920142629065	3.4683e-05
protein_coding	TTLL7	ENSG00000137941.16	-6.60743810695157e-07	0.772446701466348	0.999920142629065	3.4683e-05
protein_coding	PRKACB	ENSG00000142875.19	1.18074105532578e-07	0.962335605273891	0.999920142629065	3.4683e-05
protein_coding	SAMD13	ENSG00000203943.8	-1.7386981288317e-07	0.524771045083892	0.999920142629065	3.4683e-05
protein_coding	RPF1	ENSG00000117133.10	2.46091373111235e-09	0.998576938625012	0.999920142629065	3.4683e-05
protein_coding	GNG5	ENSG00000174021.10	1.02559104650171e-06	0.558746151406216	0.999920142629065	3.4683e-05
protein_coding	SPATA1	ENSG00000122432.17	4.4853380578314e-08	0.879308630114988	0.999920142629065	3.4683e-05
protein_coding	CTBS	ENSG00000117151.12	9.49481470315824e-07	0.450323403354174	0.999920142629065	3.4683e-05
protein_coding	SSX2IP	ENSG00000117155.16	-4.41933470179454e-06	0.0799335441159062	0.999920142629065	3.4683e-05
protein_coding	LPAR3	ENSG00000171517.5	1.99821605477893e-08	0.859245650472595	0.999920142629065	3.4683e-05
protein_coding	MCOLN2	ENSG00000153898.12	-1.48994964479206e-07	0.480943950588727	0.999920142629065	3.4683e-05
protein_coding	WDR63	ENSG00000162643.12	7.60483182636464e-07	0.169832514861736	0.999920142629065	3.4683e-05
protein_coding	MCOLN3	ENSG00000055732.12	9.7640622103605e-07	0.144227480032959	0.999920142629065	3.4683e-05
protein_coding	SYDE2	ENSG00000097096.8	1.06866674586605e-06	0.248873528219574	0.999920142629065	3.4683e-05
protein_coding	C1orf52	ENSG00000162642.13	-8.29987719311687e-07	0.710386162501587	0.999920142629065	3.4683e-05
protein_coding	BCL10	ENSG00000142867.13	1.22757129722554e-06	0.996371633253777	0.999920142629065	3.4683e-05
protein_coding	DDAH1	ENSG00000153904.19	-1.32283936082212e-07	0.976011892381074	0.999920142629065	3.4683e-05
protein_coding	CYR61	ENSG00000142871.16	3.58340337692593e-06	0.586226533853743	0.999920142629065	3.4683e-05
protein_coding	ZNHIT6	ENSG00000117174.10	-9.02007053589111e-07	0.707918311841269	0.999920142629065	3.4683e-05
protein_coding	COL24A1	ENSG00000171502.14	4.18746238249517e-08	0.92238662536943	0.999920142629065	3.4683e-05
protein_coding	ODF2L	ENSG00000122417.15	2.49621405459179e-06	0.340866503871553	0.999920142629065	3.4683e-05
protein_coding	CLCA2	ENSG00000137975.7	6.52715757355486e-07	0.489884741646784	0.999920142629065	3.4683e-05
protein_coding	SH3GLB1	ENSG00000097033.14	6.13612555767166e-07	0.899307723489369	0.999920142629065	3.4683e-05
protein_coding	SELENOF	ENSG00000183291.16	6.52366795961419e-06	0.145650504268864	0.999920142629065	3.4683e-05
protein_coding	HS2ST1	ENSG00000153936.16	-8.13370697999809e-07	0.811340115632596	0.999920142629065	3.4683e-05
protein_coding	LMO4	ENSG00000143013.12	-1.91764274941059e-06	0.61342228576328	0.999920142629065	3.4683e-05
protein_coding	PKN2	ENSG00000065243.19	-3.96491221720867e-06	0.198959124319413	0.999920142629065	3.4683e-05
protein_coding	GTF2B	ENSG00000137947.11	-9.85929715932864e-08	0.953413925036411	0.999920142629065	3.4683e-05
protein_coding	KYAT3	ENSG00000137944.17	3.06142789699714e-07	0.907694108848652	0.999920142629065	3.4683e-05
protein_coding	RBMXL1	ENSG00000213516.9	2.02931948176865e-06	0.299754866873973	0.999920142629065	3.4683e-05
protein_coding	GBP3	ENSG00000117226.11	-7.82993652202336e-07	0.675656410286576	0.999920142629065	3.4683e-05
protein_coding	GBP1	ENSG00000117228.9	5.485099114938e-07	0.797348256137874	0.999920142629065	3.4683e-05
protein_coding	GBP2	ENSG00000162645.12	6.56070102367506e-06	0.159197679037544	0.999920142629065	3.4683e-05
protein_coding	GBP4	ENSG00000162654.8	1.60024280011551e-07	0.77133609492815	0.999920142629065	3.4683e-05
protein_coding	GBP5	ENSG00000154451.14	7.97354347363924e-07	0.521015781240592	0.999920142629065	3.4683e-05
protein_coding	LRRC8B	ENSG00000197147.13	-1.49328139470051e-06	0.279319871990579	0.999920142629065	3.4683e-05
protein_coding	LRRC8C	ENSG00000171488.14	-2.29085804808183e-06	0.35375090967949	0.999920142629065	3.4683e-05
protein_coding	LRRC8D	ENSG00000171492.14	-5.90153649087182e-07	0.666230718979588	0.999920142629065	3.4683e-05
protein_coding	ZNF326	ENSG00000162664.16	1.75222600241124e-06	0.501034368550148	0.999920142629065	3.4683e-05
protein_coding	ZNF644	ENSG00000122482.20	5.39625250240042e-07	0.841688448996209	0.999920142629065	3.4683e-05
protein_coding	HFM1	ENSG00000162669.15	1.84612770068607e-07	0.381691047886426	0.999920142629065	3.4683e-05
protein_coding	CDC7	ENSG00000097046.12	-3.38521255040118e-07	0.422087945136907	0.999920142629065	3.4683e-05
protein_coding	TGFBR3	ENSG00000069702.10	6.18138124362865e-06	0.237285896225203	0.999920142629065	3.4683e-05
protein_coding	BRDT	ENSG00000137948.18	6.75010135703631e-09	0.527638354725448	0.999920142629065	3.4683e-05
protein_coding	EPHX4	ENSG00000172031.6	-2.61855952530681e-07	0.197336570331984	0.999920142629065	3.4683e-05
protein_coding	BTBD8	ENSG00000189195.12	1.46859444774192e-06	0.178375448863625	0.999920142629065	3.4683e-05
protein_coding	GLMN	ENSG00000174842.16	8.22691778536306e-07	0.441625639387682	0.999920142629065	3.4683e-05
protein_coding	RPAP2	ENSG00000122484.8	-1.26581617072952e-06	0.548384195092282	0.999920142629065	3.4683e-05
protein_coding	EVI5	ENSG00000067208.14	1.54888891038713e-06	0.723266324376416	0.999920142629065	3.4683e-05
protein_coding	RPL5	ENSG00000122406.13	1.26116266492042e-05	0.235811596224816	0.999920142629065	3.4683e-05
protein_coding	FAM69A	ENSG00000154511.11	-2.69515229594281e-07	0.90884802877665	0.999920142629065	3.4683e-05
protein_coding	MTF2	ENSG00000143033.17	-5.25581048117161e-07	0.667659233559525	0.999920142629065	3.4683e-05
protein_coding	TMED5	ENSG00000117500.12	2.04335972926323e-06	0.614526973817738	0.999920142629065	3.4683e-05
protein_coding	CCDC18	ENSG00000122483.17	5.16938593308435e-07	0.789109185818918	0.999920142629065	3.4683e-05
protein_coding	DR1	ENSG00000117505.12	4.20318797219026e-07	0.882535419080512	0.999920142629065	3.4683e-05
protein_coding	FNBP1L	ENSG00000137942.16	5.14778238621503e-07	0.771267166599378	0.999920142629065	3.4683e-05
protein_coding	BCAR3	ENSG00000137936.17	5.5599020020149e-07	0.716686376674258	0.999920142629065	3.4683e-05
protein_coding	DNTTIP2	ENSG00000067334.13	-5.50575980443026e-07	0.86855735702385	0.999920142629065	3.4683e-05
protein_coding	GCLM	ENSG00000023909.9	-5.03012275985775e-06	0.110076280340851	0.999920142629065	3.4683e-05
protein_coding	ARHGAP29	ENSG00000137962.12	-5.5032332962512e-07	0.886839161562604	0.999920142629065	3.4683e-05
protein_coding	ABCD3	ENSG00000117528.12	9.30588013031188e-07	0.698574310298794	0.999920142629065	3.4683e-05
protein_coding	F3	ENSG00000117525.13	8.5684366604337e-07	0.377291669066432	0.999920142629065	3.4683e-05
protein_coding	SLC44A3	ENSG00000143036.16	3.58438275017299e-07	0.163903087524922	0.999920142629065	3.4683e-05
protein_coding	CNN3	ENSG00000117519.15	8.71635819409071e-06	0.153984396205847	0.999920142629065	3.4683e-05
protein_coding	ALG14	ENSG00000172339.9	8.60279941058231e-07	0.270013933837661	0.999920142629065	3.4683e-05
protein_coding	TMEM56	ENSG00000152078.9	3.19176377382274e-07	0.73951655177898	0.999920142629065	3.4683e-05
protein_coding	TMEM56-RWDD3	ENSG00000271092.5	-9.13581621247943e-09	0.937736494689439	0.999920142629065	3.4683e-05
protein_coding	RWDD3	ENSG00000122481.16	-1.03709736611966e-07	0.481081882682962	0.999920142629065	3.4683e-05
protein_coding	PTBP2	ENSG00000117569.18	-9.13869466935608e-07	0.311470160093029	0.999920142629065	3.4683e-05
protein_coding	DPYD	ENSG00000188641.13	-1.58209025191522e-07	0.931569933870474	0.999920142629065	3.4683e-05
protein_coding	SNX7	ENSG00000162627.16	-6.63062679224431e-07	0.818148489884405	0.999920142629065	3.4683e-05
protein_coding	PLPPR4	ENSG00000117600.12	3.78685396542005e-07	0.316231771580557	0.999920142629065	3.4683e-05
protein_coding	PALMD	ENSG00000099260.10	8.85273368034487e-07	0.680111247642007	0.999920142629065	3.4683e-05
protein_coding	FRRS1	ENSG00000156869.13	3.50724156721267e-07	0.483272055634608	0.999920142629065	3.4683e-05
protein_coding	AGL	ENSG00000162688.16	-1.0228875345936e-06	0.592998013789655	0.999920142629065	3.4683e-05
protein_coding	SLC35A3	ENSG00000117620.14	2.58257639998879e-07	0.887542725858005	0.999920142629065	3.4683e-05
protein_coding	SASS6	ENSG00000156876.9	3.48537365911054e-09	0.999412001855615	0.999920142629065	3.4683e-05
protein_coding	TRMT13	ENSG00000122435.9	5.51147894233516e-07	0.629678943462638	0.999920142629065	3.4683e-05
protein_coding	LRRC39	ENSG00000122477.12	-8.55880108018247e-08	0.676718809954322	0.999920142629065	3.4683e-05
protein_coding	DBT	ENSG00000137992.14	8.48012401818726e-07	0.825802699214181	0.999920142629065	3.4683e-05
protein_coding	RTCA	ENSG00000137996.12	8.76985102251236e-07	0.818195623885704	0.999920142629065	3.4683e-05
protein_coding	CDC14A	ENSG00000079335.19	2.61372816554657e-07	0.436624159813149	0.999920142629065	3.4683e-05
protein_coding	VCAM1	ENSG00000162692.11	-3.49894736427965e-07	0.363095355274985	0.999920142629065	3.4683e-05
protein_coding	EXTL2	ENSG00000162694.13	-4.54349787262269e-06	0.100240778514767	0.999920142629065	3.4683e-05
protein_coding	SLC30A7	ENSG00000162695.11	-2.33567697193771e-06	0.462184210146566	0.999920142629065	3.4683e-05
protein_coding	DPH5	ENSG00000117543.20	-1.3063305679558e-07	0.952685470095382	0.999920142629065	3.4683e-05
protein_coding	S1PR1	ENSG00000170989.9	4.7251363229239e-07	0.56900445702729	0.999920142629065	3.4683e-05
protein_coding	COL11A1	ENSG00000060718.21	2.6042286443591e-06	0.300503755010316	0.999920142629065	3.4683e-05
protein_coding	RNPC3	ENSG00000185946.15	-1.12069026369665e-07	0.941121169064838	0.999920142629065	3.4683e-05
protein_coding	AMY2B	ENSG00000240038.6	-1.27466390619215e-07	0.436611544194165	0.999920142629065	3.4683e-05
protein_coding	PRMT6	ENSG00000198890.8	1.08291240844001e-06	0.231098983458969	0.999920142629065	3.4683e-05
protein_coding	NTNG1	ENSG00000162631.18	1.09725515321309e-06	0.610100061864988	0.999920142629065	3.4683e-05
protein_coding	VAV3	ENSG00000134215.15	-1.42919813343272e-07	0.8488469180078	0.999920142629065	3.4683e-05
protein_coding	SLC25A24	ENSG00000085491.16	1.36866415202537e-06	0.659269865512599	0.999920142629065	3.4683e-05
protein_coding	FAM102B	ENSG00000162636.15	2.05912234900175e-07	0.682696347982619	0.999920142629065	3.4683e-05
protein_coding	HENMT1	ENSG00000162639.15	7.70189435155426e-07	0.15909844797953	0.999920142629065	3.4683e-05
protein_coding	PRPF38B	ENSG00000134186.11	2.577040107909e-06	0.601656122632792	0.999920142629065	3.4683e-05
protein_coding	STXBP3	ENSG00000116266.10	-1.34927658593645e-06	0.424755998012195	0.999920142629065	3.4683e-05
protein_coding	AKNAD1	ENSG00000162641.18	1.42564996181783e-08	0.959785584298631	0.999920142629065	3.4683e-05
protein_coding	GPSM2	ENSG00000121957.13	1.06671340752877e-06	0.456523226928221	0.999920142629065	3.4683e-05
protein_coding	CLCC1	ENSG00000121940.15	-1.31180895644605e-06	0.464917037221965	0.999920142629065	3.4683e-05
protein_coding	WDR47	ENSG00000085433.15	-1.6682901355779e-07	0.901554598415324	0.999920142629065	3.4683e-05
protein_coding	TAF13	ENSG00000197780.9	-5.25335224176596e-06	0.245933104096151	0.999920142629065	3.4683e-05
protein_coding	TMEM167B	ENSG00000215717.5	6.37170984448013e-07	0.848322368208828	0.999920142629065	3.4683e-05
protein_coding	KIAA1324	ENSG00000116299.16	1.59705429607881e-07	0.566135910323226	0.999920142629065	3.4683e-05
protein_coding	SARS	ENSG00000031698.12	4.83077511599096e-08	0.99269265457603	0.999920142629065	3.4683e-05
protein_coding	CELSR2	ENSG00000143126.7	-3.76079474145257e-07	0.503893538146934	0.999920142629065	3.4683e-05
protein_coding	PSRC1	ENSG00000134222.16	-9.65653443659619e-08	0.927413915296306	0.999920142629065	3.4683e-05
protein_coding	SORT1	ENSG00000134243.11	3.09473991240661e-06	0.267296826038888	0.999920142629065	3.4683e-05
protein_coding	PSMA5	ENSG00000143106.12	9.64951645164444e-07	0.662531714571483	0.999920142629065	3.4683e-05
protein_coding	SYPL2	ENSG00000143028.8	-2.34752627880151e-07	0.654463949936778	0.999920142629065	3.4683e-05
protein_coding	ATXN7L2	ENSG00000162650.16	-2.33099537913407e-07	0.690259103335814	0.999920142629065	3.4683e-05
protein_coding	CYB561D1	ENSG00000174151.14	-3.59258059742204e-07	0.822792061012875	0.999920142629065	3.4683e-05
protein_coding	AMIGO1	ENSG00000181754.6	-7.08233601898557e-07	0.123835958303212	0.999920142629065	3.4683e-05
protein_coding	GNAI3	ENSG00000065135.10	-6.69633415826402e-06	0.172237554643038	0.999920142629065	3.4683e-05
protein_coding	AMPD2	ENSG00000116337.15	-3.53796191920482e-06	0.417608842430825	0.999920142629065	3.4683e-05
protein_coding	GSTM4	ENSG00000168765.16	1.01096564195216e-06	0.612638934660075	0.999920142629065	3.4683e-05
protein_coding	GSTM2	ENSG00000213366.12	3.42308349849731e-07	0.372197654141641	0.999920142629065	3.4683e-05
protein_coding	GSTM1	ENSG00000134184.12	-1.83914369541908e-07	0.625242487501535	0.999920142629065	3.4683e-05
protein_coding	GSTM5	ENSG00000134201.11	-1.37095437149729e-06	0.598964622662157	0.999920142629065	3.4683e-05
protein_coding	GSTM3	ENSG00000134202.10	-3.20488202203034e-06	0.349760260309703	0.999920142629065	3.4683e-05
protein_coding	CSF1	ENSG00000184371.13	1.86691445692604e-06	0.539203112785242	0.999920142629065	3.4683e-05
protein_coding	AHCYL1	ENSG00000168710.17	-7.83507053344892e-06	0.392549654078	0.999920142629065	3.4683e-05
protein_coding	STRIP1	ENSG00000143093.14	8.48354577597187e-07	0.733589181091463	0.999920142629065	3.4683e-05
protein_coding	SLC6A17	ENSG00000197106.6	-2.23671013030993e-07	0.84226795860823	0.999920142629065	3.4683e-05
protein_coding	KCNC4	ENSG00000116396.14	-1.53603697566414e-06	0.204427290410983	0.999920142629065	3.4683e-05
protein_coding	RBM15	ENSG00000162775.14	-3.75046622220182e-06	0.0724778245006534	0.999920142629065	3.4683e-05
protein_coding	SLC16A4	ENSG00000168679.17	2.28460898578388e-06	0.348924492777435	0.999920142629065	3.4683e-05
protein_coding	LAMTOR5	ENSG00000134248.13	6.7931439121617e-07	0.865863548738662	0.999920142629065	3.4683e-05
protein_coding	LRIF1	ENSG00000121931.15	-5.2867412362732e-07	0.832151414027744	0.999920142629065	3.4683e-05
protein_coding	DRAM2	ENSG00000156171.14	1.58774387644173e-06	0.46825996103095	0.999920142629065	3.4683e-05
protein_coding	CEPT1	ENSG00000134255.13	-4.1001037547161e-06	0.0665089811006761	0.999920142629065	3.4683e-05
protein_coding	DENND2D	ENSG00000162777.16	-5.05897772527052e-08	0.877283215808485	0.999920142629065	3.4683e-05
protein_coding	CHI3L2	ENSG00000064886.13	-4.7080714823084e-07	0.639595183698978	0.999920142629065	3.4683e-05
protein_coding	PIFO	ENSG00000173947.13	7.47381194881338e-08	0.722860084670842	0.999920142629065	3.4683e-05
protein_coding	OVGP1	ENSG00000085465.12	-1.28575314783504e-07	0.6775551083705	0.999920142629065	3.4683e-05
protein_coding	WDR77	ENSG00000116455.13	1.41936637750779e-06	0.0836303463639522	0.999920142629065	3.4683e-05
protein_coding	ATP5PB	ENSG00000116459.10	1.02374756234874e-07	0.98160824453492	0.999920142629065	3.4683e-05
protein_coding	C1orf162	ENSG00000143110.11	4.99459290853876e-08	0.831330641791868	0.999920142629065	3.4683e-05
protein_coding	RAP1A	ENSG00000116473.14	3.389089306969e-06	0.320067369821902	0.999920142629065	3.4683e-05
protein_coding	DDX20	ENSG00000064703.11	1.16544142207313e-06	0.349853412949178	0.999920142629065	3.4683e-05
protein_coding	KCND3	ENSG00000171385.9	1.04017038422548e-06	0.178451515096845	0.999920142629065	3.4683e-05
protein_coding	CTTNBP2NL	ENSG00000143079.14	-1.38426061346026e-06	0.686689309051063	0.999920142629065	3.4683e-05
protein_coding	WNT2B	ENSG00000134245.17	-2.48876205290145e-06	0.235747686153142	0.999920142629065	3.4683e-05
protein_coding	ST7L	ENSG00000007341.18	-7.66730242451411e-08	0.952321148273779	0.999920142629065	3.4683e-05
protein_coding	CAPZA1	ENSG00000116489.12	-2.61458134033454e-07	0.959160505075828	0.999920142629065	3.4683e-05
protein_coding	MOV10	ENSG00000155363.18	-1.80636922705142e-06	0.115134610579063	0.999920142629065	3.4683e-05
protein_coding	RHOC	ENSG00000155366.16	-2.00476137790394e-06	0.675344847588694	0.999920142629065	3.4683e-05
protein_coding	PPM1J	ENSG00000155367.15	5.10684994783546e-07	0.258282759138188	0.999920142629065	3.4683e-05
protein_coding	FAM19A3	ENSG00000184599.13	-6.20256344192066e-08	0.744868347986581	0.999920142629065	3.4683e-05
protein_coding	SLC16A1	ENSG00000155380.11	-1.44173951495747e-06	0.724316628179574	0.999920142629065	3.4683e-05
protein_coding	LRIG2	ENSG00000198799.11	-5.78976037606582e-07	0.697000306431235	0.999920142629065	3.4683e-05
protein_coding	MAGI3	ENSG00000081026.18	8.53340195045936e-07	0.604944594726651	0.999920142629065	3.4683e-05
protein_coding	PHTF1	ENSG00000116793.15	-2.0491986339596e-07	0.894754150636946	0.999920142629065	3.4683e-05
protein_coding	RSBN1	ENSG00000081019.13	-1.15630487052283e-06	0.739536166451295	0.999920142629065	3.4683e-05
protein_coding	PTPN22	ENSG00000134242.15	-1.29507323668697e-07	0.596889876422103	0.999920142629065	3.4683e-05
protein_coding	AP4B1	ENSG00000134262.12	1.1127123944819e-06	0.363398844228004	0.999920142629065	3.4683e-05
protein_coding	DCLRE1B	ENSG00000118655.5	6.73344017950682e-07	0.401555570568682	0.999920142629065	3.4683e-05
protein_coding	HIPK1	ENSG00000163349.21	-9.58981628388092e-07	0.753717413578392	0.999920142629065	3.4683e-05
protein_coding	OLFML3	ENSG00000116774.11	3.82628659064329e-06	0.407619290782871	0.999920142629065	3.4683e-05
protein_coding	SYT6	ENSG00000134207.16	-8.41978879085449e-08	0.70626432726584	0.999920142629065	3.4683e-05
protein_coding	TRIM33	ENSG00000197323.11	8.34061157831778e-07	0.794542463382828	0.999920142629065	3.4683e-05
protein_coding	BCAS2	ENSG00000116752.5	6.52911308445137e-07	0.764097326020263	0.999920142629065	3.4683e-05
protein_coding	DENND2C	ENSG00000175984.14	3.90011515634741e-07	0.562492127913879	0.999920142629065	3.4683e-05
protein_coding	NRAS	ENSG00000213281.4	-3.33005029510057e-06	0.172258195514834	0.999920142629065	3.4683e-05
protein_coding	CSDE1	ENSG00000009307.15	2.04749511746842e-06	0.849430133558097	0.999920142629065	3.4683e-05
protein_coding	SIKE1	ENSG00000052723.11	2.65456268656035e-06	0.23591043707502	0.999920142629065	3.4683e-05
protein_coding	TSPAN2	ENSG00000134198.9	-1.1515049932592e-07	0.838595375699263	0.999920142629065	3.4683e-05
protein_coding	NGF	ENSG00000134259.3	4.08040311569787e-07	0.528168474807312	0.999920142629065	3.4683e-05
protein_coding	VANGL1	ENSG00000173218.14	1.95590045951315e-06	0.41771068975718	0.999920142629065	3.4683e-05
protein_coding	CASQ2	ENSG00000118729.11	-8.08691457649375e-07	0.680307366235573	0.999920142629065	3.4683e-05
protein_coding	SLC22A15	ENSG00000163393.12	9.63843564177189e-07	0.283126080099436	0.999920142629065	3.4683e-05
protein_coding	MAB21L3	ENSG00000173212.4	9.92952921756705e-08	0.363164105915555	0.999920142629065	3.4683e-05
protein_coding	ATP1A1	ENSG00000163399.15	-1.38313539253675e-06	0.857486089423459	0.999920142629065	3.4683e-05
protein_coding	CD58	ENSG00000116815.15	3.07033297520951e-07	0.85360364867645	0.999920142629065	3.4683e-05
protein_coding	IGSF3	ENSG00000143061.17	3.26019558439004e-08	0.897617099961487	0.999920142629065	3.4683e-05
protein_coding	PTGFRN	ENSG00000134247.9	2.3895437709387e-06	0.407757237755337	0.999920142629065	3.4683e-05
protein_coding	CD101	ENSG00000134256.12	1.32892237314559e-07	0.546445798392274	0.999920142629065	3.4683e-05
protein_coding	TTF2	ENSG00000116830.11	-2.06087235588925e-06	0.130505217922083	0.999920142629065	3.4683e-05
protein_coding	TRIM45	ENSG00000134253.9	-1.39965430553374e-06	0.30468232160791	0.999920142629065	3.4683e-05
protein_coding	VTCN1	ENSG00000134258.16	8.553641863445e-08	0.69850663649178	0.999920142629065	3.4683e-05
protein_coding	MAN1A2	ENSG00000198162.12	3.51081743573564e-06	0.623705966777819	0.999920142629065	3.4683e-05
protein_coding	TENT5C	ENSG00000183508.4	-3.96753170708449e-07	0.209791034461803	0.999920142629065	3.4683e-05
protein_coding	GDAP2	ENSG00000196505.10	-3.8372594895628e-07	0.794255088028268	0.999920142629065	3.4683e-05
protein_coding	WDR3	ENSG00000065183.15	1.03316934223276e-06	0.563605974600354	0.999920142629065	3.4683e-05
protein_coding	TBX15	ENSG00000092607.14	2.64772896199088e-08	0.727006481004031	0.999920142629065	3.4683e-05
protein_coding	WARS2	ENSG00000116874.11	-7.38400524640975e-07	0.505691120669876	0.999920142629065	3.4683e-05
protein_coding	ZNF697	ENSG00000143067.4	-1.97445725682169e-06	0.256206518030482	0.999920142629065	3.4683e-05
protein_coding	PHGDH	ENSG00000092621.12	-6.48677849808894e-07	0.771900463808805	0.999920142629065	3.4683e-05
protein_coding	NOTCH2	ENSG00000134250.19	-1.36101280936672e-06	0.713010080420658	0.999920142629065	3.4683e-05
protein_coding	SEC22B	ENSG00000265808.3	-2.19300988266362e-06	0.427899036528716	0.999920142629065	3.4683e-05
protein_coding	NBPF26	ENSG00000273136.6	-7.96197168135573e-08	0.757564423621359	0.999920142629065	3.4683e-05
protein_coding	SRGAP2C	ENSG00000171943.11	-5.25721675120485e-07	0.764490601078227	0.999920142629065	3.4683e-05
protein_coding	NBPF15	ENSG00000266338.6	-1.94973538893955e-07	0.883451441428935	0.999920142629065	3.4683e-05
protein_coding	SRGAP2B	ENSG00000196369.11	-1.2180763547271e-06	0.0170598263674211	0.999920142629065	3.4683e-05
protein_coding	FAM72D	ENSG00000215784.5	9.99536041901473e-09	0.968042757282327	0.999920142629065	3.4683e-05
protein_coding	NBPF20	ENSG00000162825.16	-2.1729448006726e-07	0.777456828943647	0.999920142629065	3.4683e-05
protein_coding	GPR89A	ENSG00000117262.18	-7.93434061306031e-07	0.572643021957701	0.999920142629065	3.4683e-05
protein_coding	PDZK1	ENSG00000174827.13	6.68514697262277e-08	0.693684859276466	0.999920142629065	3.4683e-05
protein_coding	RNF115	ENSG00000265491.4	-2.7171950374234e-06	0.590666443543866	0.999920142629065	3.4683e-05
protein_coding	POLR3C	ENSG00000186141.8	-1.45027817032181e-06	0.335166386505193	0.999920142629065	3.4683e-05
protein_coding	NUDT17	ENSG00000186364.11	-1.63664341175222e-07	0.813711705979735	0.999920142629065	3.4683e-05
protein_coding	PIAS3	ENSG00000131788.15	-6.677503858198e-07	0.769223327236937	0.999920142629065	3.4683e-05
protein_coding	ANKRD35	ENSG00000198483.12	-1.47427777550966e-06	0.458331943634135	0.999920142629065	3.4683e-05
protein_coding	ITGA10	ENSG00000143127.12	-3.76159835269652e-07	0.755311518699221	0.999920142629065	3.4683e-05
protein_coding	PEX11B	ENSG00000131779.10	-6.87203437081641e-07	0.713775871371253	0.999920142629065	3.4683e-05
protein_coding	RBM8A	ENSG00000265241.6	5.56851370761416e-06	0.177874561558111	0.999920142629065	3.4683e-05
protein_coding	LIX1L	ENSG00000271601.3	3.8389987160075e-06	0.290767555770982	0.999920142629065	3.4683e-05
protein_coding	ANKRD34A	ENSG00000272031.2	9.50284777892827e-07	0.40873228384519	0.999920142629065	3.4683e-05
protein_coding	POLR3GL	ENSG00000121851.12	2.63960101633049e-06	0.114528685480005	0.999920142629065	3.4683e-05
protein_coding	TXNIP	ENSG00000265972.5	-2.37660292967824e-07	0.97098196282352	0.999920142629065	3.4683e-05
protein_coding	NBPF10	ENSG00000271425.7	7.09331261444415e-07	0.280769141535867	0.999920142629065	3.4683e-05
protein_coding	NOTCH2NLA	ENSG00000264343.5	-1.74900727459719e-07	0.121308481704423	0.999920142629065	3.4683e-05
protein_coding	NBPF12	ENSG00000268043.7	-3.26537631828951e-07	0.645198085257468	0.999920142629065	3.4683e-05
protein_coding	PRKAB2	ENSG00000131791.7	6.8925708284705e-07	0.819367384042726	0.999920142629065	3.4683e-05
protein_coding	FMO5	ENSG00000131781.12	1.31501274630304e-08	0.954752400328647	0.999920142629065	3.4683e-05
protein_coding	CHD1L	ENSG00000131778.18	-1.43909532947201e-06	0.716631549208519	0.999920142629065	3.4683e-05
protein_coding	BCL9	ENSG00000116128.10	4.8406682986465e-07	0.951127838710474	0.999920142629065	3.4683e-05
protein_coding	ACP6	ENSG00000162836.11	-7.44185710463818e-07	0.41785247121408	0.999920142629065	3.4683e-05
protein_coding	GPR89B	ENSG00000188092.14	-6.0786659218415e-08	0.935017618426721	0.999920142629065	3.4683e-05
protein_coding	NBPF11	ENSG00000263956.6	2.32112701179076e-07	0.877252703500699	0.999920142629065	3.4683e-05
protein_coding	NBPF14	ENSG00000270629.5	-5.66763162185755e-08	0.86505495744691	0.999920142629065	3.4683e-05
protein_coding	PDE4DIP	ENSG00000178104.19	1.13977910909338e-06	0.715530367693344	0.999920142629065	3.4683e-05
protein_coding	NBPF9	ENSG00000269713.7	1.41104768656546e-06	0.126318083673406	0.999920142629065	3.4683e-05
protein_coding	NBPF19	ENSG00000271383.6	1.89117659803442e-06	0.148254975531022	0.999920142629065	3.4683e-05
protein_coding	HIST2H2BF	ENSG00000203814.6	-3.36288592381863e-07	0.0812653555698182	0.999920142629065	3.4683e-05
protein_coding	HIST2H4A	ENSG00000270882.2	-7.89652114034559e-08	0.70938700703761	0.999920142629065	3.4683e-05
protein_coding	HIST2H2BE	ENSG00000184678.10	5.55745155819408e-07	0.73598395727627	0.999920142629065	3.4683e-05
protein_coding	HIST2H2AC	ENSG00000184260.5	9.08188517052704e-08	0.799292707776146	0.999920142629065	3.4683e-05
protein_coding	BOLA1	ENSG00000178096.8	-1.05883355375176e-07	0.924447503924709	0.999920142629065	3.4683e-05
protein_coding	SV2A	ENSG00000159164.9	1.29361083493203e-06	0.685296616919598	0.999920142629065	3.4683e-05
protein_coding	SF3B4	ENSG00000143368.9	-5.53251411611676e-06	0.944799110855759	0.999920142629065	3.4683e-05
protein_coding	MTMR11	ENSG00000014914.20	1.78580407994782e-06	0.368085895228557	0.999920142629065	3.4683e-05
protein_coding	OTUD7B	ENSG00000264522.5	-2.21555261503196e-06	0.46337589965674	0.999920142629065	3.4683e-05
protein_coding	VPS45	ENSG00000136631.14	-1.79262692071234e-07	0.924112683078498	0.999920142629065	3.4683e-05
protein_coding	PLEKHO1	ENSG00000023902.13	4.5855152555228e-06	0.386535689161087	0.999920142629065	3.4683e-05
protein_coding	ANP32E	ENSG00000143401.14	3.64971986142784e-06	0.0900740553083153	0.999920142629065	3.4683e-05
protein_coding	APH1A	ENSG00000117362.12	-1.31417474030715e-05	0.0820233711877523	0.999920142629065	3.4683e-05
protein_coding	C1orf54	ENSG00000118292.8	1.50628084725847e-06	0.689472512774454	0.999920142629065	3.4683e-05
protein_coding	CIART	ENSG00000159208.15	-5.93688803757876e-07	0.581659916894659	0.999920142629065	3.4683e-05
protein_coding	MRPS21	ENSG00000266472.5	-2.47353950465937e-06	0.643695617360724	0.999920142629065	3.4683e-05
protein_coding	PRPF3	ENSG00000117360.12	-3.35845119138114e-06	0.111800982061273	0.999920142629065	3.4683e-05
protein_coding	RPRD2	ENSG00000163125.15	8.23771355412266e-07	0.740449754202389	0.999920142629065	3.4683e-05
protein_coding	TARS2	ENSG00000143374.16	-5.71016581948803e-07	0.672361530585278	0.999920142629065	3.4683e-05
protein_coding	ECM1	ENSG00000143369.14	2.94283825582077e-06	0.530547624706911	0.999920142629065	3.4683e-05
protein_coding	ADAMTSL4	ENSG00000143382.14	3.62333346290819e-07	0.892873411520756	0.999920142629065	3.4683e-05
protein_coding	MCL1	ENSG00000143384.12	-1.01396472613616e-06	0.899572824214026	0.999920142629065	3.4683e-05
protein_coding	ENSA	ENSG00000143420.18	1.30751702156424e-06	0.693450648544722	0.999920142629065	3.4683e-05
protein_coding	GOLPH3L	ENSG00000143457.10	-1.19363333005772e-06	0.556960910638999	0.999920142629065	3.4683e-05
protein_coding	HORMAD1	ENSG00000143452.15	-4.14761017259252e-08	0.926909439993013	0.999920142629065	3.4683e-05
protein_coding	CTSS	ENSG00000163131.10	6.67375372729908e-08	0.953755872443853	0.999920142629065	3.4683e-05
protein_coding	CTSK	ENSG00000143387.12	5.82890933817257e-06	0.548103948313723	0.999920142629065	3.4683e-05
protein_coding	ARNT	ENSG00000143437.20	2.17323085049071e-06	0.533216352223446	0.999920142629065	3.4683e-05
protein_coding	SETDB1	ENSG00000143379.12	-1.01298669009791e-06	0.508493315077303	0.999920142629065	3.4683e-05
protein_coding	CERS2	ENSG00000143418.19	-9.50395850054562e-07	0.828634347645621	0.999920142629065	3.4683e-05
protein_coding	ANXA9	ENSG00000143412.9	4.99459290853876e-08	0.831330641791868	0.999920142629065	3.4683e-05
protein_coding	MINDY1	ENSG00000143409.15	8.32872445776413e-08	0.96256869324754	0.999920142629065	3.4683e-05
protein_coding	PRUNE1	ENSG00000143363.16	1.5013023323443e-06	0.369346658013473	0.999920142629065	3.4683e-05
protein_coding	BNIPL	ENSG00000163141.19	8.13396188355786e-08	0.752835432977732	0.999920142629065	3.4683e-05
protein_coding	C1orf56	ENSG00000143443.9	4.0899056350427e-07	0.710499165938983	0.999920142629065	3.4683e-05
protein_coding	CDC42SE1	ENSG00000197622.12	8.39300750610036e-07	0.824089702628244	0.999920142629065	3.4683e-05
protein_coding	MLLT11	ENSG00000213190.3	4.24503607870537e-07	0.774826638101837	0.999920142629065	3.4683e-05
protein_coding	GABPB2	ENSG00000143458.11	-7.28029499770155e-07	0.704523547188704	0.999920142629065	3.4683e-05
protein_coding	SEMA6C	ENSG00000143434.15	3.34532828122008e-07	0.832400360513701	0.999920142629065	3.4683e-05
protein_coding	SCNM1	ENSG00000163156.11	-3.21797936200911e-06	0.073370030527592	0.999920142629065	3.4683e-05
protein_coding	LYSMD1	ENSG00000163155.11	-1.3373677546866e-06	0.0865668091956701	0.999920142629065	3.4683e-05
protein_coding	VPS72	ENSG00000163159.12	7.15290110470555e-07	0.830531193806789	0.999920142629065	3.4683e-05
protein_coding	PIP5K1A	ENSG00000143398.19	2.06353445017667e-08	0.997577172552438	0.999920142629065	3.4683e-05
protein_coding	PSMD4	ENSG00000159352.15	2.48275366780484e-06	0.673386159708416	0.999920142629065	3.4683e-05
protein_coding	ZNF687	ENSG00000143373.17	2.57166026097253e-06	0.0950916908598559	0.999920142629065	3.4683e-05
protein_coding	PI4KB	ENSG00000143393.16	2.39187230058846e-06	0.397492445691358	0.999920142629065	3.4683e-05
protein_coding	RFX5	ENSG00000143390.17	8.12027142782443e-08	0.957037736218654	0.999920142629065	3.4683e-05
protein_coding	SELENBP1	ENSG00000143416.20	7.41114389993679e-07	0.771319469125166	0.999920142629065	3.4683e-05
protein_coding	PSMB4	ENSG00000159377.10	-4.1536126335049e-07	0.94523956858014	0.999920142629065	3.4683e-05
protein_coding	POGZ	ENSG00000143442.21	-2.73601674682338e-06	0.31584957028821	0.999920142629065	3.4683e-05
protein_coding	TUFT1	ENSG00000143367.15	2.11521808629528e-07	0.852857807593437	0.999920142629065	3.4683e-05
protein_coding	SNX27	ENSG00000143376.13	-6.74537325024257e-07	0.851680437877778	0.999920142629065	3.4683e-05
protein_coding	MRPL9	ENSG00000143436.10	-4.03351675128598e-06	0.181462052575273	0.999920142629065	3.4683e-05
protein_coding	OAZ3	ENSG00000143450.16	2.07016406457415e-07	0.329144562010156	0.999920142629065	3.4683e-05
protein_coding	TDRKH	ENSG00000182134.15	6.46130178448448e-08	0.750583913815779	0.999920142629065	3.4683e-05
protein_coding	THEM4	ENSG00000159445.12	2.33964625238726e-07	0.752544224127405	0.999920142629065	3.4683e-05
protein_coding	S100A10	ENSG00000197747.8	9.55818468063104e-06	0.175239587414107	0.999920142629065	3.4683e-05
protein_coding	S100A11	ENSG00000163191.5	-3.42127194144372e-06	0.663022747477838	0.999920142629065	3.4683e-05
protein_coding	TCHHL1	ENSG00000182898.3	6.73965858173074e-08	0.676007565588599	0.999920142629065	3.4683e-05
protein_coding	HRNR	ENSG00000197915.5	-7.89652114034559e-08	0.70938700703761	0.999920142629065	3.4683e-05
protein_coding	FLG	ENSG00000143631.10	6.22158297481542e-08	0.830312127422641	0.999920142629065	3.4683e-05
protein_coding	LCE5A	ENSG00000186207.4	1.68558409813106e-09	0.997590730787634	0.999920142629065	3.4683e-05
protein_coding	LCE2C	ENSG00000187180.3	-1.25443316044155e-07	0.709153447177613	0.999920142629065	3.4683e-05
protein_coding	LCE2A	ENSG00000187173.3	1.07327180629964e-07	0.659343427955814	0.999920142629065	3.4683e-05
protein_coding	C1orf68	ENSG00000198854.5	8.553641863445e-08	0.69850663649178	0.999920142629065	3.4683e-05
protein_coding	KPRP	ENSG00000203786.6	-7.89652114034559e-08	0.70938700703761	0.999920142629065	3.4683e-05
protein_coding	LCE6A	ENSG00000235942.2	8.48860064752417e-08	0.70946268788561	0.999920142629065	3.4683e-05
protein_coding	LOR	ENSG00000203782.5	-1.21430153718871e-07	0.670696988513183	0.999920142629065	3.4683e-05
protein_coding	S100A6	ENSG00000197956.9	8.03663252447039e-07	0.949295261185658	0.999920142629065	3.4683e-05
protein_coding	S100A5	ENSG00000196420.7	-7.89652114034559e-08	0.70938700703761	0.999920142629065	3.4683e-05
protein_coding	S100A4	ENSG00000196154.11	-3.803595249069e-06	0.248143138500887	0.999920142629065	3.4683e-05
protein_coding	S100A3	ENSG00000188015.9	-1.81285393824976e-07	0.712729014516013	0.999920142629065	3.4683e-05
protein_coding	S100A2	ENSG00000196754.10	-9.70132591896945e-07	0.378628921756832	0.999920142629065	3.4683e-05
protein_coding	S100A16	ENSG00000188643.10	1.10458192085214e-06	0.848630921913108	0.999920142629065	3.4683e-05
protein_coding	S100A14	ENSG00000189334.8	-8.92742852153382e-09	0.962205088462675	0.999920142629065	3.4683e-05
protein_coding	S100A13	ENSG00000189171.14	-7.46041738088006e-06	0.151871252704356	0.999920142629065	3.4683e-05
protein_coding	CHTOP	ENSG00000160679.12	-2.44403768187205e-07	0.935256214412365	0.999920142629065	3.4683e-05
protein_coding	SNAPIN	ENSG00000143553.10	3.5125996903142e-07	0.941599343116902	0.999920142629065	3.4683e-05
protein_coding	ILF2	ENSG00000143621.16	1.8058660909624e-06	0.587901662057071	0.999920142629065	3.4683e-05
protein_coding	NPR1	ENSG00000169418.9	-8.45229863435164e-08	0.666079822249324	0.999920142629065	3.4683e-05
protein_coding	INTS3	ENSG00000143624.13	-4.9441119129446e-07	0.631469451153039	0.999920142629065	3.4683e-05
protein_coding	SLC27A3	ENSG00000143554.13	-3.1608146622909e-07	0.877286495999219	0.999920142629065	3.4683e-05
protein_coding	GATAD2B	ENSG00000143614.9	7.15920309485892e-07	0.865153099510106	0.999920142629065	3.4683e-05
protein_coding	DENND4B	ENSG00000198837.9	1.06802820483326e-06	0.401165980977486	0.999920142629065	3.4683e-05
protein_coding	CRTC2	ENSG00000160741.16	-4.97005393892891e-08	0.971498098924851	0.999920142629065	3.4683e-05
protein_coding	CREB3L4	ENSG00000143578.15	-1.88802782479857e-06	0.0778020902511123	0.999920142629065	3.4683e-05
protein_coding	JTB	ENSG00000143543.14	2.92662134887809e-06	0.543092817020588	0.999920142629065	3.4683e-05
protein_coding	RAB13	ENSG00000143545.8	1.03789905540225e-05	0.110014204352027	0.999920142629065	3.4683e-05
protein_coding	RPS27	ENSG00000177954.12	1.12126028012886e-05	0.32251507542617	0.999920142629065	3.4683e-05
protein_coding	NUP210L	ENSG00000143552.9	-6.63498468856583e-09	0.967414960878738	0.999920142629065	3.4683e-05
protein_coding	TPM3	ENSG00000143549.19	-6.44661131206981e-08	0.98808981066555	0.999920142629065	3.4683e-05
protein_coding	C1orf43	ENSG00000143612.20	2.95400631091302e-08	0.997116840815113	0.999920142629065	3.4683e-05
protein_coding	UBAP2L	ENSG00000143569.18	-4.58686752428008e-07	0.897016129665659	0.999920142629065	3.4683e-05
protein_coding	HAX1	ENSG00000143575.14	4.73192271153468e-07	0.897081714862045	0.999920142629065	3.4683e-05
protein_coding	ATP8B2	ENSG00000143515.16	5.60343946165406e-06	0.184724753715559	0.999920142629065	3.4683e-05
protein_coding	IL6R	ENSG00000160712.12	-2.68754366067498e-06	0.25264093393569	0.999920142629065	3.4683e-05
protein_coding	SHE	ENSG00000169291.9	-8.37384321830947e-08	0.659443358020134	0.999920142629065	3.4683e-05
protein_coding	TDRD10	ENSG00000163239.12	4.99459290853876e-08	0.831330641791868	0.999920142629065	3.4683e-05
protein_coding	UBE2Q1	ENSG00000160714.9	4.74089966528842e-06	0.231962053471332	0.999920142629065	3.4683e-05
protein_coding	CHRNB2	ENSG00000160716.5	6.68514697262277e-08	0.693684859276466	0.999920142629065	3.4683e-05
protein_coding	ADAR	ENSG00000160710.16	3.54345769292635e-06	0.400731600759405	0.999920142629065	3.4683e-05
protein_coding	KCNN3	ENSG00000143603.18	2.00245953925387e-07	0.491040415760765	0.999920142629065	3.4683e-05
protein_coding	PMVK	ENSG00000163344.5	1.31782171420536e-06	0.607260579697156	0.999920142629065	3.4683e-05
protein_coding	PBXIP1	ENSG00000163346.16	5.70104126588621e-07	0.869418052997922	0.999920142629065	3.4683e-05
protein_coding	PYGO2	ENSG00000163348.3	-6.00852686707578e-07	0.796092912883464	0.999920142629065	3.4683e-05
protein_coding	SHC1	ENSG00000160691.18	-4.35529204948984e-06	0.460865007241753	0.999920142629065	3.4683e-05
protein_coding	CKS1B	ENSG00000173207.12	-4.00578406804239e-07	0.867341751617842	0.999920142629065	3.4683e-05
protein_coding	FLAD1	ENSG00000160688.18	3.20705062340544e-07	0.878804009030933	0.999920142629065	3.4683e-05
protein_coding	ZBTB7B	ENSG00000160685.13	6.62460738164889e-07	0.528914386890284	0.999920142629065	3.4683e-05
protein_coding	DCST2	ENSG00000163354.14	8.54641076843118e-08	0.735659245591072	0.999920142629065	3.4683e-05
protein_coding	ADAM15	ENSG00000143537.13	-1.54633917654597e-06	0.675788035420263	0.999920142629065	3.4683e-05
protein_coding	EFNA4	ENSG00000243364.7	-2.88865566521727e-07	0.846633354078666	0.999920142629065	3.4683e-05
protein_coding	EFNA3	ENSG00000143590.13	-5.14787683482483e-07	0.336293052450557	0.999920142629065	3.4683e-05
protein_coding	EFNA1	ENSG00000169242.11	-2.49823685481084e-07	0.450303335107117	0.999920142629065	3.4683e-05
protein_coding	SLC50A1	ENSG00000169241.18	1.60909480521261e-06	0.451146944788052	0.999920142629065	3.4683e-05
protein_coding	DPM3	ENSG00000179085.7	-2.88025226756318e-06	0.453307478328088	0.999920142629065	3.4683e-05
protein_coding	KRTCAP2	ENSG00000163463.11	-2.72822184030222e-08	0.91276054611943	0.999920142629065	3.4683e-05
protein_coding	TRIM46	ENSG00000163462.17	3.9330052835171e-07	0.307824892297171	0.999920142629065	3.4683e-05
protein_coding	MUC1	ENSG00000185499.16	2.5250895312292e-07	0.852463861498766	0.999920142629065	3.4683e-05
protein_coding	THBS3	ENSG00000169231.13	-1.66950020389409e-06	0.258071859515682	0.999920142629065	3.4683e-05
protein_coding	GBA	ENSG00000177628.15	-1.06487797687446e-07	0.892845582476512	0.999920142629065	3.4683e-05
protein_coding	FAM189B	ENSG00000160767.20	2.30541686620787e-07	0.956174226413038	0.999920142629065	3.4683e-05
protein_coding	SCAMP3	ENSG00000116521.10	-1.65276044666185e-06	0.635243407789629	0.999920142629065	3.4683e-05
protein_coding	CLK2	ENSG00000176444.18	3.28255084848263e-06	0.126727074923861	0.999920142629065	3.4683e-05
protein_coding	HCN3	ENSG00000143630.9	1.23676032492751e-07	0.415944774323849	0.999920142629065	3.4683e-05
protein_coding	FDPS	ENSG00000160752.14	-1.48866415445394e-06	0.601082810954222	0.999920142629065	3.4683e-05
protein_coding	RUSC1	ENSG00000160753.15	1.02598281674353e-06	0.707044962736323	0.999920142629065	3.4683e-05
protein_coding	ASH1L	ENSG00000116539.12	-3.89169305989614e-06	0.405637044035435	0.999920142629065	3.4683e-05
protein_coding	MSTO1	ENSG00000125459.15	-7.4211922545201e-07	0.248088497711241	0.999920142629065	3.4683e-05
protein_coding	YY1AP1	ENSG00000163374.19	-2.51689491516896e-07	0.90092763478961	0.999920142629065	3.4683e-05
protein_coding	DAP3	ENSG00000132676.15	-7.93846462324545e-07	0.810294802953388	0.999920142629065	3.4683e-05
protein_coding	GON4L	ENSG00000116580.18	1.2695543871406e-06	0.576943583356287	0.999920142629065	3.4683e-05
protein_coding	SYT11	ENSG00000132718.8	-2.55222368949656e-06	0.47366805768026	0.999920142629065	3.4683e-05
protein_coding	RIT1	ENSG00000143622.10	2.85625509704574e-06	0.157727249884358	0.999920142629065	3.4683e-05
protein_coding	KHDC4	ENSG00000132680.10	1.09492314908491e-06	0.628678070017478	0.999920142629065	3.4683e-05
protein_coding	ARHGEF2	ENSG00000116584.17	-1.53204072449195e-07	0.955436884704686	0.999920142629065	3.4683e-05
protein_coding	SSR2	ENSG00000163479.13	3.92928187070112e-06	0.490084479773921	0.999920142629065	3.4683e-05
protein_coding	UBQLN4	ENSG00000160803.7	2.66826573921896e-08	0.964124639159638	0.999920142629065	3.4683e-05
protein_coding	LAMTOR2	ENSG00000116586.11	1.13761831982272e-07	0.964769129209898	0.999920142629065	3.4683e-05
protein_coding	MEX3A	ENSG00000254726.2	-2.26296027116703e-06	0.223023070980099	0.999920142629065	3.4683e-05
protein_coding	LMNA	ENSG00000160789.19	4.30331612805491e-06	0.649058573597856	0.999920142629065	3.4683e-05
protein_coding	SEMA4A	ENSG00000196189.12	-8.33032702486793e-08	0.698369778658782	0.999920142629065	3.4683e-05
protein_coding	SLC25A44	ENSG00000160785.13	3.69140950390565e-06	0.0521418274960287	0.999920142629065	3.4683e-05
protein_coding	PMF1	ENSG00000160783.19	1.28628860275159e-06	0.372172083748646	0.999920142629065	3.4683e-05
protein_coding	PAQR6	ENSG00000160781.16	-2.16199395899339e-07	0.0827378509873483	0.999920142629065	3.4683e-05
protein_coding	SMG5	ENSG00000198952.8	-7.86480261495894e-07	0.62399076651662	0.999920142629065	3.4683e-05
protein_coding	TMEM79	ENSG00000163472.18	7.3252136405968e-08	0.702527553321789	0.999920142629065	3.4683e-05
protein_coding	GLMP	ENSG00000198715.12	-6.40291356261822e-06	0.235715651184561	0.999920142629065	3.4683e-05
protein_coding	CCT3	ENSG00000163468.14	-4.39767071071606e-06	0.359258366029956	0.999920142629065	3.4683e-05
protein_coding	TSACC	ENSG00000163467.11	-8.08691457649375e-07	0.680307366235573	0.999920142629065	3.4683e-05
protein_coding	MEF2D	ENSG00000116604.17	2.35753774986297e-06	0.549773929982763	0.999920142629065	3.4683e-05
protein_coding	IQGAP3	ENSG00000183856.10	-3.45585375991271e-07	0.579569556270599	0.999920142629065	3.4683e-05
protein_coding	NAXE	ENSG00000163382.11	-1.12150500541715e-06	0.714258404128886	0.999920142629065	3.4683e-05
protein_coding	GPATCH4	ENSG00000160818.16	1.80689704529875e-06	0.511330238570807	0.999920142629065	3.4683e-05
protein_coding	NES	ENSG00000132688.10	-4.53641863727552e-06	0.11146799630284	0.999920142629065	3.4683e-05
protein_coding	CRABP2	ENSG00000143320.8	5.93942269744861e-06	0.200674735643642	0.999920142629065	3.4683e-05
protein_coding	ISG20L2	ENSG00000143319.16	-1.87438867695409e-06	0.403592523333278	0.999920142629065	3.4683e-05
protein_coding	RRNAD1	ENSG00000143303.11	4.07207287261843e-07	0.805452448851765	0.999920142629065	3.4683e-05
protein_coding	MRPL24	ENSG00000143314.12	-4.27807986747646e-06	0.202720428952094	0.999920142629065	3.4683e-05
protein_coding	HDGF	ENSG00000143321.18	-9.26373474081849e-07	0.89015384501301	0.999920142629065	3.4683e-05
protein_coding	PRCC	ENSG00000143294.14	4.91878048747472e-07	0.795935552903415	0.999920142629065	3.4683e-05
protein_coding	SH2D2A	ENSG00000027869.11	2.64772896199088e-08	0.727006481004031	0.999920142629065	3.4683e-05
protein_coding	NTRK1	ENSG00000198400.11	-1.34977961036856e-07	0.613145391243964	0.999920142629065	3.4683e-05
protein_coding	INSRR	ENSG00000027644.4	7.67245043993525e-08	0.824324243880354	0.999920142629065	3.4683e-05
protein_coding	PEAR1	ENSG00000187800.13	-9.4296733463962e-07	0.187998705910155	0.999920142629065	3.4683e-05
protein_coding	ARHGEF11	ENSG00000132694.18	-9.9602007349162e-07	0.62219590179976	0.999920142629065	3.4683e-05
protein_coding	ETV3L	ENSG00000253831.1	-7.46222060629678e-08	0.55545701596194	0.999920142629065	3.4683e-05
protein_coding	ETV3	ENSG00000117036.11	3.7777845208636e-07	0.801592193333341	0.999920142629065	3.4683e-05
protein_coding	FCRL4	ENSG00000163518.10	7.67245043993525e-08	0.824324243880354	0.999920142629065	3.4683e-05
protein_coding	KIRREL1	ENSG00000183853.17	-1.02032175341859e-08	0.98322707158883	0.999920142629065	3.4683e-05
protein_coding	CD1D	ENSG00000158473.6	-6.3198702665814e-08	0.825055061678471	0.999920142629065	3.4683e-05
protein_coding	OR10K2	ENSG00000180708.5	-8.37384321830947e-08	0.659443358020134	0.999920142629065	3.4683e-05
protein_coding	IFI16	ENSG00000163565.18	1.97103879015427e-06	0.724625965146168	0.999920142629065	3.4683e-05
protein_coding	AIM2	ENSG00000163568.14	-1.37979750915927e-07	0.340113833535518	0.999920142629065	3.4683e-05
protein_coding	DUSP23	ENSG00000158716.8	2.40246901898817e-07	0.889968758711237	0.999920142629065	3.4683e-05
protein_coding	VSIG8	ENSG00000243284.1	5.5137014341254e-08	0.721322490582587	0.999920142629065	3.4683e-05
protein_coding	CFAP45	ENSG00000213085.9	-6.70175135359729e-08	0.748636800270895	0.999920142629065	3.4683e-05
protein_coding	TAGLN2	ENSG00000158710.14	-1.08078422761908e-05	0.161711675293989	0.999920142629065	3.4683e-05
protein_coding	SLAMF9	ENSG00000162723.9	4.99459290853876e-08	0.831330641791868	0.999920142629065	3.4683e-05
protein_coding	PIGM	ENSG00000143315.7	1.88274593757254e-06	0.366142600695185	0.999920142629065	3.4683e-05
protein_coding	IGSF8	ENSG00000162729.13	1.29436757932364e-06	0.472507321495538	0.999920142629065	3.4683e-05
protein_coding	ATP1A2	ENSG00000018625.14	6.22158297481542e-08	0.830312127422641	0.999920142629065	3.4683e-05
protein_coding	CASQ1	ENSG00000143318.12	-8.58085469506329e-08	0.695284855344849	0.999920142629065	3.4683e-05
protein_coding	PEA15	ENSG00000162734.12	-2.7784618831666e-06	0.679407083999435	0.999920142629065	3.4683e-05
protein_coding	DCAF8	ENSG00000132716.18	-5.81256484180486e-08	0.98165131748443	0.999920142629065	3.4683e-05
protein_coding	PEX19	ENSG00000162735.18	6.26377364435028e-06	0.978142182418488	0.999920142629065	3.4683e-05
protein_coding	COPA	ENSG00000122218.15	4.18624312553887e-06	0.43744026821642	0.999920142629065	3.4683e-05
protein_coding	NCSTN	ENSG00000162736.16	-6.24124859205642e-06	0.334782011483548	0.999920142629065	3.4683e-05
protein_coding	NHLH1	ENSG00000171786.5	-2.64469187638475e-08	0.950636948531763	0.999920142629065	3.4683e-05
protein_coding	VANGL2	ENSG00000162738.5	8.54641076843118e-08	0.735659245591072	0.999920142629065	3.4683e-05
protein_coding	LY9	ENSG00000122224.17	-7.2405073456093e-08	0.823908072461377	0.999920142629065	3.4683e-05
protein_coding	F11R	ENSG00000158769.17	8.54641076843118e-08	0.735659245591072	0.999920142629065	3.4683e-05
protein_coding	TSTD1	ENSG00000215845.10	-9.10711432712047e-09	0.847371773144854	0.999920142629065	3.4683e-05
protein_coding	USF1	ENSG00000158773.14	2.47350254828613e-07	0.36460234985869	0.999920142629065	3.4683e-05
protein_coding	ARHGAP30	ENSG00000186517.13	-8.68665390513315e-08	0.700420701872581	0.999920142629065	3.4683e-05
protein_coding	NECTIN4	ENSG00000143217.8	7.67245043993525e-08	0.824324243880354	0.999920142629065	3.4683e-05
protein_coding	KLHDC9	ENSG00000162755.13	-2.50696559964937e-08	0.933054083251443	0.999920142629065	3.4683e-05
protein_coding	PFDN2	ENSG00000143256.4	7.47244171541942e-07	0.863487833211864	0.999920142629065	3.4683e-05
protein_coding	NIT1	ENSG00000158793.13	-2.11444593457237e-07	0.897712312343978	0.999920142629065	3.4683e-05
protein_coding	DEDD	ENSG00000158796.16	1.35807329901561e-06	0.505006871445063	0.999920142629065	3.4683e-05
protein_coding	UFC1	ENSG00000143222.11	-2.27618757524509e-06	0.601052951142305	0.999920142629065	3.4683e-05
protein_coding	USP21	ENSG00000143258.15	-4.23681716022254e-07	0.623585590711763	0.999920142629065	3.4683e-05
protein_coding	PPOX	ENSG00000143224.17	3.57621968176208e-07	0.771236041489248	0.999920142629065	3.4683e-05
protein_coding	B4GALT3	ENSG00000158850.14	-1.1283208888727e-06	0.652457741187516	0.999920142629065	3.4683e-05
protein_coding	ADAMTS4	ENSG00000158859.9	2.83315754233836e-06	0.258207329334204	0.999920142629065	3.4683e-05
protein_coding	NDUFS2	ENSG00000158864.12	-4.53259273755255e-06	0.284176817074038	0.999920142629065	3.4683e-05
protein_coding	FCER1G	ENSG00000158869.10	1.86579105740146e-08	0.974696631956736	0.999920142629065	3.4683e-05
protein_coding	TOMM40L	ENSG00000158882.14	-2.68176151090982e-07	0.813372849490131	0.999920142629065	3.4683e-05
protein_coding	MPZ	ENSG00000158887.15	-7.45394423491965e-08	0.720038093589925	0.999920142629065	3.4683e-05
protein_coding	SDHC	ENSG00000143252.14	4.80799090800051e-06	0.24443605487024	0.999920142629065	3.4683e-05
protein_coding	FCGR2A	ENSG00000143226.13	2.35026716802588e-07	0.566573215622269	0.999920142629065	3.4683e-05
protein_coding	HSPA6	ENSG00000173110.7	-1.85878027408275e-06	0.315218481865136	0.999920142629065	3.4683e-05
protein_coding	FCRLA	ENSG00000132185.16	-9.01542691787395e-07	0.351430642394037	0.999920142629065	3.4683e-05
protein_coding	FCRLB	ENSG00000162746.14	-5.26748965850373e-07	0.341716165335791	0.999920142629065	3.4683e-05
protein_coding	DUSP12	ENSG00000081721.11	-1.26227837089579e-06	0.433942926869267	0.999920142629065	3.4683e-05
protein_coding	ATF6	ENSG00000118217.5	5.62187469685435e-06	0.123088372572797	0.999920142629065	3.4683e-05
protein_coding	OLFML2B	ENSG00000162745.10	5.22923761771065e-06	0.0153635400289689	0.999920142629065	3.4683e-05
protein_coding	NOS1AP	ENSG00000198929.12	-1.25073234545034e-07	0.464246347952028	0.999920142629065	3.4683e-05
protein_coding	C1orf226	ENSG00000239887.4	-7.09393771860675e-08	0.830591895781212	0.999920142629065	3.4683e-05
protein_coding	UHMK1	ENSG00000152332.15	-5.40008217383277e-06	0.0838380600294806	0.999920142629065	3.4683e-05
protein_coding	UAP1	ENSG00000117143.13	6.36035195340276e-07	0.787260078427383	0.999920142629065	3.4683e-05
protein_coding	DDR2	ENSG00000162733.17	9.94783315620119e-07	0.891914865855947	0.999920142629065	3.4683e-05
protein_coding	HSD17B7	ENSG00000132196.14	-3.05442109535928e-07	0.650867659053758	0.999920142629065	3.4683e-05
protein_coding	CCDC190	ENSG00000185860.13	2.64772896199088e-08	0.727006481004031	0.999920142629065	3.4683e-05
protein_coding	RGS4	ENSG00000117152.13	3.33576914363808e-06	0.195915410748768	0.999920142629065	3.4683e-05
protein_coding	RGS5	ENSG00000143248.12	3.70740665233736e-07	0.507584991061008	0.999920142629065	3.4683e-05
protein_coding	NUF2	ENSG00000143228.12	-3.25712586968974e-08	0.734998647417541	0.999920142629065	3.4683e-05
protein_coding	PBX1	ENSG00000185630.18	2.0565507854141e-06	0.7274296076017	0.999920142629065	3.4683e-05
protein_coding	MGST3	ENSG00000143198.12	-3.6844540816123e-06	0.626095605904166	0.999920142629065	3.4683e-05
protein_coding	ALDH9A1	ENSG00000143149.12	1.58448138461072e-06	0.598449956231762	0.999920142629065	3.4683e-05
protein_coding	TMCO1	ENSG00000143183.16	3.05199622547508e-07	0.948456826433	0.999920142629065	3.4683e-05
protein_coding	UCK2	ENSG00000143179.15	-1.03650478298104e-06	0.615975239595976	0.999920142629065	3.4683e-05
protein_coding	POGK	ENSG00000143157.11	-1.33691857571662e-06	0.52102276703556	0.999920142629065	3.4683e-05
protein_coding	TADA1	ENSG00000152382.5	5.28851930075348e-07	0.600068728515871	0.999920142629065	3.4683e-05
protein_coding	MAEL	ENSG00000143194.12	1.13676613361268e-07	0.685943509667323	0.999920142629065	3.4683e-05
protein_coding	POU2F1	ENSG00000143190.22	-1.96489395222587e-06	0.35528942377536	0.999920142629065	3.4683e-05
protein_coding	CREG1	ENSG00000143162.8	4.67467393596533e-06	0.203487537385553	0.999920142629065	3.4683e-05
protein_coding	RCSD1	ENSG00000198771.10	-8.45229863435164e-08	0.666079822249324	0.999920142629065	3.4683e-05
protein_coding	MPZL1	ENSG00000197965.11	1.871475464247e-07	0.971198278872029	0.999920142629065	3.4683e-05
protein_coding	MPC2	ENSG00000143158.10	5.28277305588571e-06	0.143130217833264	0.999920142629065	3.4683e-05
protein_coding	DCAF6	ENSG00000143164.15	3.2529931636644e-07	0.938733922954274	0.999920142629065	3.4683e-05
protein_coding	GPR161	ENSG00000143147.14	7.5685326187583e-07	0.734324267751216	0.999920142629065	3.4683e-05
protein_coding	TIPRL	ENSG00000143155.12	1.9032806270118e-06	0.601878801706239	0.999920142629065	3.4683e-05
protein_coding	SFT2D2	ENSG00000213064.9	1.14003231819628e-06	0.685313066119361	0.999920142629065	3.4683e-05
protein_coding	TBX19	ENSG00000143178.12	-7.64141429024845e-07	0.320325542700955	0.999920142629065	3.4683e-05
protein_coding	XCL1	ENSG00000143184.4	8.553641863445e-08	0.69850663649178	0.999920142629065	3.4683e-05
protein_coding	DPT	ENSG00000143196.4	-9.22008717358065e-07	0.452865570392523	0.999920142629065	3.4683e-05
protein_coding	ATP1B1	ENSG00000143153.12	-1.69635390183731e-06	0.410255017030143	0.999920142629065	3.4683e-05
protein_coding	NME7	ENSG00000143156.13	-1.77161386980467e-06	0.289547268672707	0.999920142629065	3.4683e-05
protein_coding	BLZF1	ENSG00000117475.13	-8.24290811806337e-07	0.580659757789923	0.999920142629065	3.4683e-05
protein_coding	CCDC181	ENSG00000117477.12	-1.32500433947441e-07	0.543471981087844	0.999920142629065	3.4683e-05
protein_coding	SLC19A2	ENSG00000117479.13	5.23385870781617e-07	0.607465634783631	0.999920142629065	3.4683e-05
protein_coding	SELP	ENSG00000174175.16	-1.25443316044155e-07	0.709153447177613	0.999920142629065	3.4683e-05
protein_coding	C1orf112	ENSG00000000460.16	-2.17389405366848e-07	0.638952229583243	0.999920142629065	3.4683e-05
protein_coding	METTL18	ENSG00000171806.11	5.43455359819785e-07	0.289225461896612	0.999920142629065	3.4683e-05
protein_coding	SCYL3	ENSG00000000457.13	-1.14987715531322e-06	0.290045226939625	0.999920142629065	3.4683e-05
protein_coding	KIFAP3	ENSG00000075945.12	-1.37333027084752e-06	0.581086783321322	0.999920142629065	3.4683e-05
protein_coding	GORAB	ENSG00000120370.12	1.62450389574352e-06	0.2647937275481	0.999920142629065	3.4683e-05
protein_coding	PRRX1	ENSG00000116132.11	7.27789928038363e-06	0.475196290030418	0.999920142629065	3.4683e-05
protein_coding	FMO3	ENSG00000007933.12	-7.09393771860675e-08	0.830591895781212	0.999920142629065	3.4683e-05
protein_coding	FMO2	ENSG00000094963.13	-7.89652114034559e-08	0.70938700703761	0.999920142629065	3.4683e-05
protein_coding	FMO1	ENSG00000010932.16	-1.1971322370611e-07	0.566862485322321	0.999920142629065	3.4683e-05
protein_coding	FMO4	ENSG00000076258.9	-6.32662123076995e-09	0.987882756330277	0.999920142629065	3.4683e-05
protein_coding	PRRC2C	ENSG00000117523.16	4.71952722745743e-06	0.574911280325694	0.999920142629065	3.4683e-05
protein_coding	MYOC	ENSG00000034971.16	-1.00897908590256e-07	0.674516694525023	0.999920142629065	3.4683e-05
protein_coding	VAMP4	ENSG00000117533.14	-5.57019430003674e-07	0.842118315324942	0.999920142629065	3.4683e-05
protein_coding	METTL13	ENSG00000010165.19	5.93555223717307e-08	0.979266242186155	0.999920142629065	3.4683e-05
protein_coding	DNM3	ENSG00000197959.13	2.285975353917e-07	0.560777730803341	0.999920142629065	3.4683e-05
protein_coding	PIGC	ENSG00000135845.9	4.77100874204408e-07	0.812168341500866	0.999920142629065	3.4683e-05
protein_coding	SUCO	ENSG00000094975.13	-3.17461468226042e-06	0.25559482034043	0.999920142629065	3.4683e-05
protein_coding	TNFSF4	ENSG00000117586.10	4.72249489748721e-08	0.933212311144859	0.999920142629065	3.4683e-05
protein_coding	PRDX6	ENSG00000117592.8	-1.5269667623926e-06	0.78295358831576	0.999920142629065	3.4683e-05
protein_coding	KLHL20	ENSG00000076321.10	1.92200507048295e-06	0.436283469469579	0.999920142629065	3.4683e-05
protein_coding	CENPL	ENSG00000120334.15	4.52370630469661e-07	0.640527067547372	0.999920142629065	3.4683e-05
protein_coding	DARS2	ENSG00000117593.10	-2.13521153538039e-07	0.840325829886853	0.999920142629065	3.4683e-05
protein_coding	ZBTB37	ENSG00000185278.15	1.19882576434487e-06	0.516970755390036	0.999920142629065	3.4683e-05
protein_coding	SERPINC1	ENSG00000117601.13	-3.24181357508198e-08	0.923047650685665	0.999920142629065	3.4683e-05
protein_coding	RC3H1	ENSG00000135870.11	-4.09663791939907e-06	0.194149878144159	0.999920142629065	3.4683e-05
protein_coding	RABGAP1L	ENSG00000152061.23	-4.35558835324755e-07	0.778779697995311	0.999920142629065	3.4683e-05
protein_coding	CACYBP	ENSG00000116161.17	-1.22421118237922e-06	0.684449146566492	0.999920142629065	3.4683e-05
protein_coding	MRPS14	ENSG00000120333.4	-4.0647890302723e-07	0.838179105392255	0.999920142629065	3.4683e-05
protein_coding	KIAA0040	ENSG00000235750.9	-2.38153192561648e-08	0.961043314709325	0.999920142629065	3.4683e-05
protein_coding	TNR	ENSG00000116147.16	6.46130178448448e-08	0.750583913815779	0.999920142629065	3.4683e-05
protein_coding	COP1	ENSG00000143207.20	4.16513497139768e-07	0.855427682510272	0.999920142629065	3.4683e-05
protein_coding	PAPPA2	ENSG00000116183.10	-5.02619047290233e-07	0.333389352814895	0.999920142629065	3.4683e-05
protein_coding	ASTN1	ENSG00000152092.15	6.73965858173074e-08	0.676007565588599	0.999920142629065	3.4683e-05
protein_coding	BRINP2	ENSG00000198797.6	2.99928801885202e-08	0.98703295507874	0.999920142629065	3.4683e-05
protein_coding	RASAL2	ENSG00000075391.16	-1.61891730962118e-06	0.499610110771147	0.999920142629065	3.4683e-05
protein_coding	RALGPS2	ENSG00000116191.17	2.30223319620548e-07	0.954769113021087	0.999920142629065	3.4683e-05
protein_coding	ANGPTL1	ENSG00000116194.12	-7.61332530109774e-07	0.117947930430807	0.999920142629065	3.4683e-05
protein_coding	FAM20B	ENSG00000116199.11	-7.07613398352965e-07	0.804152041594693	0.999920142629065	3.4683e-05
protein_coding	TOR3A	ENSG00000186283.13	-6.70913839773906e-07	0.587086174409243	0.999920142629065	3.4683e-05
protein_coding	ABL2	ENSG00000143322.19	-3.28421646347133e-06	0.396650360554475	0.999920142629065	3.4683e-05
protein_coding	SOAT1	ENSG00000057252.12	4.38900550341512e-06	0.120803543117745	0.999920142629065	3.4683e-05
protein_coding	AXDND1	ENSG00000162779.21	-8.64405654599145e-08	0.696688592244779	0.999920142629065	3.4683e-05
protein_coding	TOR1AIP2	ENSG00000169905.12	2.60391487782041e-06	0.618168631153843	0.999920142629065	3.4683e-05
protein_coding	TOR1AIP1	ENSG00000143337.18	-2.61843320758264e-06	0.35905287915291	0.999920142629065	3.4683e-05
protein_coding	CEP350	ENSG00000135837.15	-4.45002822108889e-06	0.404442668419349	0.999920142629065	3.4683e-05
protein_coding	QSOX1	ENSG00000116260.16	-6.19169502081452e-06	0.97771184051655	0.999920142629065	3.4683e-05
protein_coding	LHX4	ENSG00000121454.5	4.30113154492348e-08	0.890044225281237	0.999920142629065	3.4683e-05
protein_coding	ACBD6	ENSG00000230124.7	1.99788892583789e-06	0.401751816705758	0.999920142629065	3.4683e-05
protein_coding	XPR1	ENSG00000143324.13	2.16767778025406e-07	0.912876713215264	0.999920142629065	3.4683e-05
protein_coding	KIAA1614	ENSG00000135835.11	4.75875286895812e-07	0.794669893692699	0.999920142629065	3.4683e-05
protein_coding	STX6	ENSG00000135823.13	2.04969676623387e-06	0.308233043142861	0.999920142629065	3.4683e-05
protein_coding	MR1	ENSG00000153029.14	-9.90247123209054e-08	0.961213148655367	0.999920142629065	3.4683e-05
protein_coding	IER5	ENSG00000162783.10	1.31156761181915e-06	0.761141886733238	0.999920142629065	3.4683e-05
protein_coding	CACNA1E	ENSG00000198216.11	2.93738627526503e-07	0.493541769320492	0.999920142629065	3.4683e-05
protein_coding	GLUL	ENSG00000135821.18	4.43324339556446e-06	0.552779830167598	0.999920142629065	3.4683e-05
protein_coding	RGSL1	ENSG00000121446.19	7.88536837108744e-08	0.661391431119588	0.999920142629065	3.4683e-05
protein_coding	RNASEL	ENSG00000135828.11	2.22857450989404e-06	0.185366431274911	0.999920142629065	3.4683e-05
protein_coding	RGS16	ENSG00000143333.6	1.09523385587322e-06	0.213198128743381	0.999920142629065	3.4683e-05
protein_coding	RGS8	ENSG00000135824.12	-7.55625597123888e-08	0.754219931208032	0.999920142629065	3.4683e-05
protein_coding	NPL	ENSG00000135838.13	-3.15528267155893e-08	0.905825461099661	0.999920142629065	3.4683e-05
protein_coding	DHX9	ENSG00000135829.16	2.89235267643815e-06	0.487182810111346	0.999920142629065	3.4683e-05
protein_coding	LAMC1	ENSG00000135862.5	3.34399920974933e-06	0.705260072815012	0.999920142629065	3.4683e-05
protein_coding	LAMC2	ENSG00000058085.14	3.46174944740758e-08	0.918767061277067	0.999920142629065	3.4683e-05
protein_coding	NMNAT2	ENSG00000157064.10	-2.65470440109218e-07	0.39553546703403	0.999920142629065	3.4683e-05
protein_coding	SMG7	ENSG00000116698.21	2.71910937691628e-06	0.235368385965096	0.999920142629065	3.4683e-05
protein_coding	NCF2	ENSG00000116701.14	-5.69818774434855e-07	0.0353547845080525	0.999920142629065	3.4683e-05
protein_coding	ARPC5	ENSG00000162704.15	-7.72450521535494e-06	0.144280318153262	0.999920142629065	3.4683e-05
protein_coding	RGL1	ENSG00000143344.15	-4.46289932865744e-08	0.982075345040976	0.999920142629065	3.4683e-05
protein_coding	COLGALT2	ENSG00000198756.11	7.54562497590458e-07	0.226424435352355	0.999920142629065	3.4683e-05
protein_coding	TSEN15	ENSG00000198860.12	3.11374070139773e-06	0.207594064495144	0.999920142629065	3.4683e-05
protein_coding	C1orf21	ENSG00000116667.13	2.57989416926864e-06	0.531901818433258	0.999920142629065	3.4683e-05
protein_coding	EDEM3	ENSG00000116406.18	2.10926026746292e-06	0.519971990266098	0.999920142629065	3.4683e-05
protein_coding	FAM129A	ENSG00000135842.16	-2.64103958797654e-06	0.621156836951125	0.999920142629065	3.4683e-05
protein_coding	RNF2	ENSG00000121481.10	-7.32382579797738e-07	0.682187911153499	0.999920142629065	3.4683e-05
protein_coding	TRMT1L	ENSG00000121486.11	7.53399388311936e-07	0.773458372361701	0.999920142629065	3.4683e-05
protein_coding	SWT1	ENSG00000116668.12	-2.55949551031845e-07	0.758311431537826	0.999920142629065	3.4683e-05
protein_coding	IVNS1ABP	ENSG00000116679.15	-8.94490916580972e-07	0.704644771174845	0.999920142629065	3.4683e-05
protein_coding	HMCN1	ENSG00000143341.11	-2.73239510970243e-08	0.976430390364273	0.999920142629065	3.4683e-05
protein_coding	PRG4	ENSG00000116690.12	-2.70231125864252e-07	0.485189963512491	0.999920142629065	3.4683e-05
protein_coding	TPR	ENSG00000047410.13	5.85595211151698e-06	0.342779661028875	0.999920142629065	3.4683e-05
protein_coding	ODR4	ENSG00000157181.15	-2.57823799345658e-06	0.240459691037968	0.999920142629065	3.4683e-05
protein_coding	PTGS2	ENSG00000073756.11	-9.89275039179594e-07	0.560413002322171	0.999920142629065	3.4683e-05
protein_coding	PLA2G4A	ENSG00000116711.9	-1.07696642111005e-06	0.69565603340695	0.999920142629065	3.4683e-05
protein_coding	BRINP3	ENSG00000162670.10	6.46130178448448e-08	0.750583913815779	0.999920142629065	3.4683e-05
protein_coding	RGS18	ENSG00000150681.9	2.35243217320035e-08	0.971508440119072	0.999920142629065	3.4683e-05
protein_coding	RGS13	ENSG00000127074.14	2.64772896199088e-08	0.727006481004031	0.999920142629065	3.4683e-05
protein_coding	AL136454.1	ENSG00000231767.4	3.67237389059649e-07	0.434164246752658	0.999920142629065	3.4683e-05
protein_coding	RGS2	ENSG00000116741.7	2.8583333868469e-07	0.965811577155083	0.999920142629065	3.4683e-05
protein_coding	UCHL5	ENSG00000116750.13	1.03647898159281e-06	0.602410589494737	0.999920142629065	3.4683e-05
protein_coding	TROVE2	ENSG00000116747.12	-5.25777347299247e-06	0.202218996781021	0.999920142629065	3.4683e-05
protein_coding	GLRX2	ENSG00000023572.9	-1.22953271544389e-07	0.946555440572833	0.999920142629065	3.4683e-05
protein_coding	CDC73	ENSG00000134371.12	8.07231350017841e-08	0.981149845217774	0.999920142629065	3.4683e-05
protein_coding	KCNT2	ENSG00000162687.17	-5.33905672133109e-08	0.825245515573511	0.999920142629065	3.4683e-05
protein_coding	CFH	ENSG00000000971.15	-2.22827800714071e-06	0.487473614373254	0.999920142629065	3.4683e-05
protein_coding	CFHR1	ENSG00000244414.6	-7.09393771860675e-08	0.830591895781212	0.999920142629065	3.4683e-05
protein_coding	ASPM	ENSG00000066279.17	1.45832629737839e-06	0.327644319519032	0.999920142629065	3.4683e-05
protein_coding	ZBTB41	ENSG00000177888.7	-1.01682818416938e-08	0.993761768278817	0.999920142629065	3.4683e-05
protein_coding	DENND1B	ENSG00000213047.12	5.21920010511975e-07	0.500888720144573	0.999920142629065	3.4683e-05
protein_coding	C1orf53	ENSG00000203724.10	1.42256364717305e-08	0.981753046963697	0.999920142629065	3.4683e-05
protein_coding	LHX9	ENSG00000143355.15	2.30737470803677e-08	0.97986263937882	0.999920142629065	3.4683e-05
protein_coding	NEK7	ENSG00000151414.14	-1.84120936769066e-06	0.517540713682555	0.999920142629065	3.4683e-05
protein_coding	NR5A2	ENSG00000116833.13	-3.58964443120858e-08	0.987047608238721	0.999920142629065	3.4683e-05
protein_coding	ZNF281	ENSG00000162702.7	-1.59346419240558e-06	0.734154204449396	0.999920142629065	3.4683e-05
protein_coding	KIF14	ENSG00000118193.11	1.19372592414353e-06	0.301669331457255	0.999920142629065	3.4683e-05
protein_coding	DDX59	ENSG00000118197.13	1.31322734305532e-06	0.331922242642121	0.999920142629065	3.4683e-05
protein_coding	CAMSAP2	ENSG00000118200.14	4.9394744327994e-06	0.364949285310604	0.999920142629065	3.4683e-05
protein_coding	INAVA	ENSG00000163362.10	2.43931991789725e-08	0.986219721503708	0.999920142629065	3.4683e-05
protein_coding	ASCL5	ENSG00000232237.3	7.67245043993525e-08	0.824324243880354	0.999920142629065	3.4683e-05
protein_coding	TMEM9	ENSG00000116857.16	3.59990208921273e-06	0.312309574165213	0.999920142629065	3.4683e-05
protein_coding	TNNT2	ENSG00000118194.18	5.5137014341254e-08	0.721322490582587	0.999920142629065	3.4683e-05
protein_coding	PHLDA3	ENSG00000174307.6	-1.84869214154814e-06	0.715055261365971	0.999920142629065	3.4683e-05
protein_coding	CSRP1	ENSG00000159176.13	2.81243748139173e-06	0.490147293169214	0.999920142629065	3.4683e-05
protein_coding	NAV1	ENSG00000134369.15	-7.6586740383827e-07	0.873760204926341	0.999920142629065	3.4683e-05
protein_coding	IPO9	ENSG00000198700.9	2.80891331507131e-06	0.416639619541962	0.999920142629065	3.4683e-05
protein_coding	SHISA4	ENSG00000198892.6	-5.9414474718034e-07	0.856377370500942	0.999920142629065	3.4683e-05
protein_coding	LMOD1	ENSG00000163431.12	-7.25788714354015e-07	0.760179077073206	0.999920142629065	3.4683e-05
protein_coding	TIMM17A	ENSG00000134375.10	-4.79983229489358e-06	0.0472074877067722	0.999920142629065	3.4683e-05
protein_coding	RNPEP	ENSG00000176393.10	-1.68848367207024e-06	0.712743389680749	0.999920142629065	3.4683e-05
protein_coding	ELF3	ENSG00000163435.15	-2.25263508871631e-08	0.975402727489981	0.999920142629065	3.4683e-05
protein_coding	GPR37L1	ENSG00000170075.8	-8.10633676794367e-08	0.74642159516092	0.999920142629065	3.4683e-05
protein_coding	ARL8A	ENSG00000143862.7	-8.50282133941678e-06	0.120130172163615	0.999920142629065	3.4683e-05
protein_coding	PTPN7	ENSG00000143851.15	1.47064331718743e-07	0.479017270469032	0.999920142629065	3.4683e-05
protein_coding	UBE2T	ENSG00000077152.10	-8.66166974357687e-07	0.57024000833638	0.999920142629065	3.4683e-05
protein_coding	PPP1R12B	ENSG00000077157.21	7.56990059066272e-07	0.561801542588839	0.999920142629065	3.4683e-05
protein_coding	SYT2	ENSG00000143858.11	-7.89652114034559e-08	0.70938700703761	0.999920142629065	3.4683e-05
protein_coding	KDM5B	ENSG00000117139.17	2.08114020266289e-06	0.657260387299028	0.999920142629065	3.4683e-05
protein_coding	RABIF	ENSG00000183155.4	7.83171319613372e-07	0.527139834634975	0.999920142629065	3.4683e-05
protein_coding	KLHL12	ENSG00000117153.15	-3.2849689237021e-06	0.130298858478856	0.999920142629065	3.4683e-05
protein_coding	ADIPOR1	ENSG00000159346.12	1.78399977060665e-06	0.414808141106101	0.999920142629065	3.4683e-05
protein_coding	CYB5R1	ENSG00000159348.12	3.59969156210531e-07	0.899735232558486	0.999920142629065	3.4683e-05
protein_coding	TMEM183A	ENSG00000163444.11	-1.58785873124673e-06	0.503617317241866	0.999920142629065	3.4683e-05
protein_coding	PPFIA4	ENSG00000143847.15	1.00888453855902e-08	0.934289221102086	0.999920142629065	3.4683e-05
protein_coding	ADORA1	ENSG00000163485.16	-5.28138239126202e-07	0.409683412751234	0.999920142629065	3.4683e-05
protein_coding	MYBPH	ENSG00000133055.8	-7.55625597123888e-08	0.754219931208032	0.999920142629065	3.4683e-05
protein_coding	CHI3L1	ENSG00000133048.12	-2.029920670777e-08	0.887507139559876	0.999920142629065	3.4683e-05
protein_coding	BTG2	ENSG00000159388.5	-2.17636629327443e-06	0.0907768613337719	0.999920142629065	3.4683e-05
protein_coding	FMOD	ENSG00000122176.11	-2.20304322670632e-06	0.513833955247661	0.999920142629065	3.4683e-05
protein_coding	PRELP	ENSG00000188783.5	6.67666911544986e-07	0.774416910299498	0.999920142629065	3.4683e-05
protein_coding	ATP2B4	ENSG00000058668.14	9.41718750482199e-06	0.191694795941239	0.999920142629065	3.4683e-05
protein_coding	LAX1	ENSG00000122188.12	2.64772896199088e-08	0.727006481004031	0.999920142629065	3.4683e-05
protein_coding	SNRPE	ENSG00000182004.12	-2.53786014632023e-06	0.45658423938909	0.999920142629065	3.4683e-05
protein_coding	SOX13	ENSG00000143842.14	1.52676630086146e-06	0.186442665967437	0.999920142629065	3.4683e-05
protein_coding	ETNK2	ENSG00000143845.14	-1.32465613691944e-06	0.206007663643708	0.999920142629065	3.4683e-05
protein_coding	PLEKHA6	ENSG00000143850.14	4.29679333882826e-07	0.296463810820414	0.999920142629065	3.4683e-05
protein_coding	PPP1R15B	ENSG00000158615.8	-9.70611318170247e-08	0.963845092142048	0.999920142629065	3.4683e-05
protein_coding	PIK3C2B	ENSG00000133056.13	-2.96423439467163e-07	0.639470559008019	0.999920142629065	3.4683e-05
protein_coding	MDM4	ENSG00000198625.12	7.12545724494838e-07	0.789061445268106	0.999920142629065	3.4683e-05
protein_coding	LRRN2	ENSG00000170382.11	-1.25443316044155e-07	0.709153447177613	0.999920142629065	3.4683e-05
protein_coding	NFASC	ENSG00000163531.15	-3.24904809371267e-07	0.859834096438634	0.999920142629065	3.4683e-05
protein_coding	CNTN2	ENSG00000184144.11	-7.55625597123888e-08	0.754219931208032	0.999920142629065	3.4683e-05
protein_coding	TMEM81	ENSG00000174529.7	-5.07970610176397e-07	0.476448658808647	0.999920142629065	3.4683e-05
protein_coding	RBBP5	ENSG00000117222.13	1.6739615726189e-06	0.417813295377042	0.999920142629065	3.4683e-05
protein_coding	DSTYK	ENSG00000133059.16	-3.14754455507708e-06	0.503918026730038	0.999920142629065	3.4683e-05
protein_coding	TMCC2	ENSG00000133069.16	-1.03317821028689e-06	0.0751100565027692	0.999920142629065	3.4683e-05
protein_coding	NUAK2	ENSG00000163545.8	6.89973140099089e-07	0.306357511859164	0.999920142629065	3.4683e-05
protein_coding	CDK18	ENSG00000117266.15	-8.08691457649375e-07	0.680307366235573	0.999920142629065	3.4683e-05
protein_coding	MFSD4A	ENSG00000174514.12	8.553641863445e-08	0.69850663649178	0.999920142629065	3.4683e-05
protein_coding	ELK4	ENSG00000158711.13	-1.31651014990063e-08	0.993015431849971	0.999920142629065	3.4683e-05
protein_coding	SLC45A3	ENSG00000158715.5	-1.37360739294552e-07	0.427756850649603	0.999920142629065	3.4683e-05
protein_coding	NUCKS1	ENSG00000069275.12	-7.05164400489506e-06	0.524205404880556	0.999920142629065	3.4683e-05
protein_coding	RAB29	ENSG00000117280.12	-6.77607155737256e-07	0.804133369395901	0.999920142629065	3.4683e-05
protein_coding	SLC41A1	ENSG00000133065.10	-3.61469176855393e-07	0.911149698325303	0.999920142629065	3.4683e-05
protein_coding	SLC26A9	ENSG00000174502.18	-7.55625597123888e-08	0.754219931208032	0.999920142629065	3.4683e-05
protein_coding	RAB7B	ENSG00000276600.4	2.85428058164014e-08	0.985029218787969	0.999920142629065	3.4683e-05
protein_coding	SRGAP2	ENSG00000266028.7	-2.8050643253075e-08	0.988471443439589	0.999920142629065	3.4683e-05
protein_coding	IKBKE	ENSG00000263528.7	-1.51022673275412e-06	0.251839937488721	0.999920142629065	3.4683e-05
protein_coding	RASSF5	ENSG00000266094.7	-1.51136408725255e-06	0.320342634663448	0.999920142629065	3.4683e-05
protein_coding	EIF2D	ENSG00000143486.15	6.59306902978014e-07	0.817982788264082	0.999920142629065	3.4683e-05
protein_coding	DYRK3	ENSG00000143479.16	2.39672832008674e-07	0.822570075831999	0.999920142629065	3.4683e-05
protein_coding	MAPKAPK2	ENSG00000162889.10	-6.51510695156501e-06	0.475376720635258	0.999920142629065	3.4683e-05
protein_coding	IL19	ENSG00000142224.15	1.6597442235062e-07	0.633878165840918	0.999920142629065	3.4683e-05
protein_coding	IL20	ENSG00000162891.10	2.47140577826715e-08	0.930989286315647	0.999920142629065	3.4683e-05
protein_coding	IL24	ENSG00000162892.15	-4.41629407709221e-06	0.0784587822833254	0.999920142629065	3.4683e-05
protein_coding	FCMR	ENSG00000162894.11	-1.73099997725647e-06	0.173063949796547	0.999920142629065	3.4683e-05
protein_coding	C1orf116	ENSG00000182795.12	-8.10633676794367e-08	0.74642159516092	0.999920142629065	3.4683e-05
protein_coding	PFKFB2	ENSG00000123836.14	-4.21838050916337e-07	0.274144820662901	0.999920142629065	3.4683e-05
protein_coding	YOD1	ENSG00000180667.10	7.23924293221125e-07	0.451361635912524	0.999920142629065	3.4683e-05
protein_coding	CD55	ENSG00000196352.15	-9.02645680879716e-07	0.736887986075726	0.999920142629065	3.4683e-05
protein_coding	CD46	ENSG00000117335.19	4.45375036915534e-07	0.900113876561769	0.999920142629065	3.4683e-05
protein_coding	CD34	ENSG00000174059.16	2.23303397086566e-07	0.274375722893729	0.999920142629065	3.4683e-05
protein_coding	PLXNA2	ENSG00000076356.6	-2.92093710992453e-07	0.578512245677623	0.999920142629065	3.4683e-05
protein_coding	LAMB3	ENSG00000196878.14	1.30007987746606e-06	0.424032719656629	0.999920142629065	3.4683e-05
protein_coding	G0S2	ENSG00000123689.5	2.0872844787593e-06	0.535004587400455	0.999920142629065	3.4683e-05
protein_coding	HSD11B1	ENSG00000117594.9	6.0478123941301e-07	0.560581176794004	0.999920142629065	3.4683e-05
protein_coding	C1orf74	ENSG00000162757.4	2.85888809517102e-07	0.645697023360542	0.999920142629065	3.4683e-05
protein_coding	IRF6	ENSG00000117595.11	1.12473851241419e-06	0.064340777281086	0.999920142629065	3.4683e-05
protein_coding	UTP25	ENSG00000117597.17	3.1301143010825e-06	0.312938049903666	0.999920142629065	3.4683e-05
protein_coding	SYT14	ENSG00000143469.18	-1.34696808504213e-06	0.345624953490042	0.999920142629065	3.4683e-05
protein_coding	SERTAD4	ENSG00000082497.11	-1.33900829876632e-06	0.206948353498481	0.999920142629065	3.4683e-05
protein_coding	HHAT	ENSG00000054392.12	2.42159640229261e-07	0.801732829180511	0.999920142629065	3.4683e-05
protein_coding	RCOR3	ENSG00000117625.13	-1.02342465182021e-07	0.962160233882667	0.999920142629065	3.4683e-05
protein_coding	TRAF5	ENSG00000082512.14	-4.85929166518886e-07	0.735857867784091	0.999920142629065	3.4683e-05
protein_coding	SLC30A1	ENSG00000170385.9	1.25409260329372e-06	0.798553596243117	0.999920142629065	3.4683e-05
protein_coding	NEK2	ENSG00000117650.12	-5.0321858806864e-08	0.783470472664947	0.999920142629065	3.4683e-05
protein_coding	LPGAT1	ENSG00000123684.12	1.32912439454696e-07	0.970592151792389	0.999920142629065	3.4683e-05
protein_coding	INTS7	ENSG00000143493.12	1.22903491318188e-07	0.915331685656372	0.999920142629065	3.4683e-05
protein_coding	DTL	ENSG00000143476.17	-4.02422489573925e-07	0.599790892632041	0.999920142629065	3.4683e-05
protein_coding	PPP2R5A	ENSG00000066027.11	2.94483346713343e-06	0.361164014112547	0.999920142629065	3.4683e-05
protein_coding	TMEM206	ENSG00000065600.12	2.35109883111067e-06	0.0576896551519093	0.999920142629065	3.4683e-05
protein_coding	NENF	ENSG00000117691.9	6.02333978786798e-06	0.229413242191256	0.999920142629065	3.4683e-05
protein_coding	ATF3	ENSG00000162772.16	-2.3121307820057e-06	0.25595562369791	0.999920142629065	3.4683e-05
protein_coding	BATF3	ENSG00000123685.8	5.73863444506684e-09	0.996054039471766	0.999920142629065	3.4683e-05
protein_coding	NSL1	ENSG00000117697.14	9.95522801968187e-07	0.570213252262962	0.999920142629065	3.4683e-05
protein_coding	TATDN3	ENSG00000203705.10	-1.55053754415068e-06	0.218689331350856	0.999920142629065	3.4683e-05
protein_coding	FLVCR1	ENSG00000162769.12	-6.23524282907619e-07	0.145601025852259	0.999920142629065	3.4683e-05
protein_coding	VASH2	ENSG00000143494.15	8.19892584987873e-07	0.0383705212275144	0.999920142629065	3.4683e-05
protein_coding	ANGEL2	ENSG00000174606.13	-1.82083910799252e-06	0.342022317677908	0.999920142629065	3.4683e-05
protein_coding	RPS6KC1	ENSG00000136643.11	4.30898380493074e-07	0.844683062443152	0.999920142629065	3.4683e-05
protein_coding	PROX1	ENSG00000117707.15	2.02451070265827e-07	0.45910238809874	0.999920142629065	3.4683e-05
protein_coding	SMYD2	ENSG00000143499.13	7.50383546534114e-07	0.512837588361423	0.999920142629065	3.4683e-05
protein_coding	PTPN14	ENSG00000152104.11	-3.47071974496454e-06	0.386735698032997	0.999920142629065	3.4683e-05
protein_coding	CENPF	ENSG00000117724.12	-8.15680809937526e-07	0.751403818883978	0.999920142629065	3.4683e-05
protein_coding	KCNK2	ENSG00000082482.13	-2.8426323455085e-07	0.947903433068058	0.999920142629065	3.4683e-05
protein_coding	KCTD3	ENSG00000136636.12	7.9060539420443e-08	0.980673449163035	0.999920142629065	3.4683e-05
protein_coding	USH2A	ENSG00000042781.12	-7.89652114034559e-08	0.70938700703761	0.999920142629065	3.4683e-05
protein_coding	ESRRG	ENSG00000196482.16	-6.3198702665814e-08	0.825055061678471	0.999920142629065	3.4683e-05
protein_coding	GPATCH2	ENSG00000092978.10	9.70736809538266e-08	0.96618937821296	0.999920142629065	3.4683e-05
protein_coding	SPATA17	ENSG00000162814.10	1.37331904921202e-07	0.57513339405471	0.999920142629065	3.4683e-05
protein_coding	RRP15	ENSG00000067533.5	-2.20357191408809e-07	0.86405572400272	0.999920142629065	3.4683e-05
protein_coding	TGFB2	ENSG00000092969.11	6.90880977550957e-07	0.865000654265772	0.999920142629065	3.4683e-05
protein_coding	LYPLAL1	ENSG00000143353.11	-3.99308465295534e-07	0.794039340899366	0.999920142629065	3.4683e-05
protein_coding	EPRS	ENSG00000136628.17	5.2255252082402e-07	0.913798311082241	0.999920142629065	3.4683e-05
protein_coding	BPNT1	ENSG00000162813.17	-5.15833723996757e-07	0.72904377611122	0.999920142629065	3.4683e-05
protein_coding	IARS2	ENSG00000067704.9	2.28925745247284e-06	0.511861206790258	0.999920142629065	3.4683e-05
protein_coding	RAB3GAP2	ENSG00000118873.15	2.08426832436959e-06	0.550481575190962	0.999920142629065	3.4683e-05
protein_coding	MARK1	ENSG00000116141.15	4.36695414482535e-07	0.614581328055582	0.999920142629065	3.4683e-05
protein_coding	C1orf115	ENSG00000162817.6	-2.12973213729481e-07	0.482419939491744	0.999920142629065	3.4683e-05
protein_coding	MARC2	ENSG00000117791.15	1.50111624584251e-06	0.117518033345169	0.999920142629065	3.4683e-05
protein_coding	MARC1	ENSG00000186205.12	6.59783784410347e-07	0.359804880952607	0.999920142629065	3.4683e-05
protein_coding	HLX	ENSG00000136630.12	-3.33937028580461e-06	0.32968094290075	0.999920142629065	3.4683e-05
protein_coding	DUSP10	ENSG00000143507.17	-1.48426639536154e-06	0.216207168987583	0.999920142629065	3.4683e-05
protein_coding	HHIPL2	ENSG00000143512.12	-2.92935562978667e-07	0.418124649235007	0.999920142629065	3.4683e-05
protein_coding	TAF1A	ENSG00000143498.17	8.15712001005477e-09	0.989177875608321	0.999920142629065	3.4683e-05
protein_coding	MIA3	ENSG00000154305.16	8.05950921490963e-07	0.854006498624636	0.999920142629065	3.4683e-05
protein_coding	AIDA	ENSG00000186063.12	-5.20938503420895e-07	0.742848937046895	0.999920142629065	3.4683e-05
protein_coding	BROX	ENSG00000162819.11	2.6098183811455e-06	0.349362144254202	0.999920142629065	3.4683e-05
protein_coding	FAM177B	ENSG00000197520.10	5.92324701280836e-08	0.76955691983214	0.999920142629065	3.4683e-05
protein_coding	DISP1	ENSG00000154309.8	2.96230396418381e-07	0.837383490622958	0.999920142629065	3.4683e-05
protein_coding	TLR5	ENSG00000187554.12	-8.33032702486793e-08	0.698369778658782	0.999920142629065	3.4683e-05
protein_coding	CAPN2	ENSG00000162909.17	-2.04668859116054e-06	0.726908703675042	0.999920142629065	3.4683e-05
protein_coding	TP53BP2	ENSG00000143514.16	3.8466004369779e-06	0.125773512847282	0.999920142629065	3.4683e-05
protein_coding	FBXO28	ENSG00000143756.11	-4.1674739416238e-07	0.81471214056806	0.999920142629065	3.4683e-05
protein_coding	DEGS1	ENSG00000143753.12	2.27931483072916e-06	0.51851267971644	0.999920142629065	3.4683e-05
protein_coding	NVL	ENSG00000143748.17	5.07458952028013e-07	0.735154991651997	0.999920142629065	3.4683e-05
protein_coding	CNIH4	ENSG00000143771.11	-1.19467843256269e-06	0.78247939179696	0.999920142629065	3.4683e-05
protein_coding	WDR26	ENSG00000162923.15	-3.94719111636427e-06	0.392360086900704	0.999920142629065	3.4683e-05
protein_coding	CNIH3	ENSG00000143786.7	-2.66714891943006e-06	0.2621182008768	0.999920142629065	3.4683e-05
protein_coding	DNAH14	ENSG00000185842.15	-5.03933637020646e-07	0.62138106817938	0.999920142629065	3.4683e-05
protein_coding	LBR	ENSG00000143815.14	1.58470410926892e-06	0.504190485914776	0.999920142629065	3.4683e-05
protein_coding	ENAH	ENSG00000154380.17	5.61077667444152e-06	0.521854028016061	0.999920142629065	3.4683e-05
protein_coding	SRP9	ENSG00000143742.12	1.30265328031368e-06	0.674205653762355	0.999920142629065	3.4683e-05
protein_coding	EPHX1	ENSG00000143819.12	3.49533315774407e-06	0.258929019980196	0.999920142629065	3.4683e-05
protein_coding	TMEM63A	ENSG00000196187.11	2.25295174851785e-07	0.912349507899311	0.999920142629065	3.4683e-05
protein_coding	PYCR2	ENSG00000143811.18	-9.3657883599256e-07	0.767200135507464	0.999920142629065	3.4683e-05
protein_coding	SDE2	ENSG00000143751.9	6.87368135795494e-07	0.712105520377502	0.999920142629065	3.4683e-05
protein_coding	H3F3A	ENSG00000163041.9	-1.4454712394921e-07	0.876544837111	0.999920142629065	3.4683e-05
protein_coding	ACBD3	ENSG00000182827.8	5.75463688709686e-06	0.380160921415218	0.999920142629065	3.4683e-05
protein_coding	LIN9	ENSG00000183814.15	-2.0231086584904e-07	0.735299713954364	0.999920142629065	3.4683e-05
protein_coding	PARP1	ENSG00000143799.12	1.14328431471061e-06	0.73072884307063	0.999920142629065	3.4683e-05
protein_coding	ITPKB	ENSG00000143772.9	9.63297541371374e-07	0.39221860262435	0.999920142629065	3.4683e-05
protein_coding	PSEN2	ENSG00000143801.16	-9.77495756256922e-07	0.480404255962142	0.999920142629065	3.4683e-05
protein_coding	COQ8A	ENSG00000163050.16	8.37628988886122e-07	0.537293394375143	0.999920142629065	3.4683e-05
protein_coding	CDC42BPA	ENSG00000143776.18	4.0978819178894e-06	0.355206958423027	0.999920142629065	3.4683e-05
protein_coding	ZNF678	ENSG00000181450.17	7.60175787569314e-07	0.255836900185775	0.999920142629065	3.4683e-05
protein_coding	SNAP47	ENSG00000143740.14	-9.18751206886674e-07	0.689903552288218	0.999920142629065	3.4683e-05
protein_coding	JMJD4	ENSG00000081692.12	-1.45030721467563e-06	0.287814456513883	0.999920142629065	3.4683e-05
protein_coding	WNT9A	ENSG00000143816.7	-2.95325740331797e-07	0.835541495309851	0.999920142629065	3.4683e-05
protein_coding	ARF1	ENSG00000143761.15	6.21222968253768e-07	0.938380139640044	0.999920142629065	3.4683e-05
protein_coding	C1orf35	ENSG00000143793.12	-2.39685156695895e-06	0.436422349446132	0.999920142629065	3.4683e-05
protein_coding	MRPL55	ENSG00000162910.18	2.93363067600133e-06	0.276380942984835	0.999920142629065	3.4683e-05
protein_coding	GUK1	ENSG00000143774.16	-2.76089935834557e-06	0.617879647120751	0.999920142629065	3.4683e-05
protein_coding	GJC2	ENSG00000198835.3	-1.15587354760107e-06	0.156674743361195	0.999920142629065	3.4683e-05
protein_coding	IBA57	ENSG00000181873.12	9.92856731761225e-07	0.155352532476201	0.999920142629065	3.4683e-05
protein_coding	OBSCN	ENSG00000154358.20	5.33662939083058e-07	0.518566664130997	0.999920142629065	3.4683e-05
protein_coding	TRIM11	ENSG00000154370.15	-9.3155764557801e-06	0.0157083334952251	0.999920142629065	3.4683e-05
protein_coding	HIST3H2A	ENSG00000181218.5	1.27475755225228e-08	0.977621533868287	0.999920142629065	3.4683e-05
protein_coding	HIST3H2BB	ENSG00000196890.4	-4.68857629433553e-10	0.710640798933648	0.999920142629065	3.4683e-05
protein_coding	RNF187	ENSG00000168159.11	-1.83174035257422e-06	0.717098467781173	0.999920142629065	3.4683e-05
protein_coding	RHOU	ENSG00000116574.5	1.53259132630775e-06	0.397038853186297	0.999920142629065	3.4683e-05
protein_coding	RAB4A	ENSG00000168118.11	1.45651830094911e-06	0.529951520535719	0.999920142629065	3.4683e-05
protein_coding	CCSAP	ENSG00000154429.10	-8.4092847137261e-07	0.596970798160009	0.999920142629065	3.4683e-05
protein_coding	NUP133	ENSG00000069248.11	8.38734980236308e-08	0.973562370091994	0.999920142629065	3.4683e-05
protein_coding	ABCB10	ENSG00000135776.4	1.55379782607249e-07	0.833531718050641	0.999920142629065	3.4683e-05
protein_coding	TAF5L	ENSG00000135801.9	-6.76157250394796e-07	0.614910279850032	0.999920142629065	3.4683e-05
protein_coding	URB2	ENSG00000135763.9	-1.86603444076703e-07	0.744739373621502	0.999920142629065	3.4683e-05
protein_coding	GALNT2	ENSG00000143641.9	7.25995426270161e-06	0.211310597032889	0.999920142629065	3.4683e-05
protein_coding	PGBD5	ENSG00000177614.10	-6.90173097520521e-07	0.186044132985511	0.999920142629065	3.4683e-05
protein_coding	COG2	ENSG00000135775.13	-2.39036463179663e-06	0.0930949076633342	0.999920142629065	3.4683e-05
protein_coding	AGT	ENSG00000135744.7	7.86674153322365e-09	0.980787988811012	0.999920142629065	3.4683e-05
protein_coding	C1orf198	ENSG00000119280.16	3.34361266201285e-06	0.455462854886291	0.999920142629065	3.4683e-05
protein_coding	TTC13	ENSG00000143643.12	-2.39929076833626e-07	0.844783123703687	0.999920142629065	3.4683e-05
protein_coding	ARV1	ENSG00000173409.13	5.04421089519352e-08	0.970906235527307	0.999920142629065	3.4683e-05
protein_coding	FAM89A	ENSG00000182118.7	1.91596481335127e-06	0.366751273570102	0.999920142629065	3.4683e-05
protein_coding	TRIM67	ENSG00000119283.15	6.68514697262277e-08	0.693684859276466	0.999920142629065	3.4683e-05
protein_coding	C1orf131	ENSG00000143633.12	2.87034487708483e-07	0.891463937686655	0.999920142629065	3.4683e-05
protein_coding	GNPAT	ENSG00000116906.12	1.02497153016812e-06	0.639856814827044	0.999920142629065	3.4683e-05
protein_coding	EXOC8	ENSG00000116903.7	-1.82452834517127e-07	0.898538692306995	0.999920142629065	3.4683e-05
protein_coding	SPRTN	ENSG00000010072.15	7.92530539211136e-07	0.534153559140875	0.999920142629065	3.4683e-05
protein_coding	EGLN1	ENSG00000135766.8	2.11837767377623e-06	0.404998764434915	0.999920142629065	3.4683e-05
protein_coding	TSNAX	ENSG00000116918.13	3.18215985939979e-06	0.2436407384905	0.999920142629065	3.4683e-05
protein_coding	DISC1	ENSG00000162946.22	3.02571680314901e-07	0.677076414277088	0.999920142629065	3.4683e-05
protein_coding	SIPA1L2	ENSG00000116991.10	1.05686831474368e-07	0.971197533879798	0.999920142629065	3.4683e-05
protein_coding	MAP10	ENSG00000212916.4	6.01506240599407e-08	0.919320861178618	0.999920142629065	3.4683e-05
protein_coding	NTPCR	ENSG00000135778.11	-4.12999451437242e-06	0.103183249511507	0.999920142629065	3.4683e-05
protein_coding	PCNX2	ENSG00000135749.18	-1.06556703886453e-06	0.632607432662063	0.999920142629065	3.4683e-05
protein_coding	MAP3K21	ENSG00000143674.10	-1.61475478064362e-08	0.656973158045276	0.999920142629065	3.4683e-05
protein_coding	KCNK1	ENSG00000135750.14	3.00043939125252e-07	0.893344369155998	0.999920142629065	3.4683e-05
protein_coding	COA6	ENSG00000168275.14	9.16062103759605e-07	0.572722380061216	0.999920142629065	3.4683e-05
protein_coding	TARBP1	ENSG00000059588.9	3.69101707729601e-07	0.690973548420744	0.999920142629065	3.4683e-05
protein_coding	IRF2BP2	ENSG00000168264.10	1.98000729453133e-06	0.751767716304811	0.999920142629065	3.4683e-05
protein_coding	TOMM20	ENSG00000173726.10	-1.5391203181334e-06	0.704246024409775	0.999920142629065	3.4683e-05
protein_coding	RBM34	ENSG00000188739.14	1.08962982223817e-07	0.502125935580098	0.999920142629065	3.4683e-05
protein_coding	ARID4B	ENSG00000054267.21	1.80807990392667e-06	0.461242166444675	0.999920142629065	3.4683e-05
protein_coding	GGPS1	ENSG00000152904.11	2.30431298360056e-07	0.916689864922135	0.999920142629065	3.4683e-05
protein_coding	TBCE	ENSG00000285053.1	-1.4117242690849e-07	0.5263165001382	0.999920142629065	3.4683e-05
protein_coding	TBCE	ENSG00000284770.1	8.4781389031489e-08	0.748235182441786	0.999920142629065	3.4683e-05
protein_coding	B3GALNT2	ENSG00000162885.12	1.08170882091774e-07	0.928320742501352	0.999920142629065	3.4683e-05
protein_coding	LYST	ENSG00000143669.13	-6.90017425151675e-07	0.847823403862277	0.999920142629065	3.4683e-05
protein_coding	NID1	ENSG00000116962.14	2.74808518378722e-06	0.519398473473654	0.999920142629065	3.4683e-05
protein_coding	GPR137B	ENSG00000077585.13	-3.01496695529977e-07	0.886088629715317	0.999920142629065	3.4683e-05
protein_coding	ERO1B	ENSG00000086619.13	-1.81021513874324e-06	0.326911932419573	0.999920142629065	3.4683e-05
protein_coding	EDARADD	ENSG00000186197.14	9.87087158144291e-08	0.97582781127608	0.999920142629065	3.4683e-05
protein_coding	LGALS8	ENSG00000116977.18	-3.84917928385762e-06	0.320780511776804	0.999920142629065	3.4683e-05
protein_coding	HEATR1	ENSG00000119285.10	7.5711801331016e-07	0.683250225376095	0.999920142629065	3.4683e-05
protein_coding	MTR	ENSG00000116984.12	1.04555371534755e-06	0.802587499526722	0.999920142629065	3.4683e-05
protein_coding	RYR2	ENSG00000198626.15	-1.23155614559147e-08	0.938776142154901	0.999920142629065	3.4683e-05
protein_coding	MTRNR2L11	ENSG00000270188.1	6.46130178448448e-08	0.750583913815779	0.999920142629065	3.4683e-05
protein_coding	CHRM3	ENSG00000133019.11	9.9506483738037e-08	0.675145857215781	0.999920142629065	3.4683e-05
protein_coding	FMN2	ENSG00000155816.19	-1.42019431674651e-06	0.503504313094407	0.999920142629065	3.4683e-05
protein_coding	GREM2	ENSG00000180875.4	-3.56443430039823e-07	0.944723761593658	0.999920142629065	3.4683e-05
protein_coding	RGS7	ENSG00000182901.16	1.90879269668939e-07	0.778507384679037	0.999920142629065	3.4683e-05
protein_coding	FH	ENSG00000091483.6	2.56632909453233e-06	0.356635948369187	0.999920142629065	3.4683e-05
protein_coding	KMO	ENSG00000117009.11	7.12181190743051e-08	0.672613444553018	0.999920142629065	3.4683e-05
protein_coding	OPN3	ENSG00000054277.13	-1.59231142785159e-07	0.951708081388777	0.999920142629065	3.4683e-05
protein_coding	CHML	ENSG00000203668.2	1.57484552190883e-06	0.362284841433565	0.999920142629065	3.4683e-05
protein_coding	WDR64	ENSG00000162843.17	-8.45229863435164e-08	0.666079822249324	0.999920142629065	3.4683e-05
protein_coding	EXO1	ENSG00000174371.16	-4.64278183682915e-07	0.312265405168496	0.999920142629065	3.4683e-05
protein_coding	PLD5	ENSG00000180287.16	1.50417791907854e-07	0.461544087701412	0.999920142629065	3.4683e-05
protein_coding	CEP170	ENSG00000143702.15	8.80856415095366e-07	0.807386350330435	0.999920142629065	3.4683e-05
protein_coding	SDCCAG8	ENSG00000054282.15	-4.59949105879625e-06	0.156073037312867	0.999920142629065	3.4683e-05
protein_coding	AKT3	ENSG00000117020.16	-7.8763643458467e-07	0.840030627495097	0.999920142629065	3.4683e-05
protein_coding	ZBTB18	ENSG00000179456.10	5.70944260042683e-07	0.600296378405202	0.999920142629065	3.4683e-05
protein_coding	ADSS	ENSG00000035687.9	-2.81980361069853e-06	0.493472285246171	0.999920142629065	3.4683e-05
protein_coding	CATSPERE	ENSG00000179397.17	-3.58144154060938e-07	0.186370765527894	0.999920142629065	3.4683e-05
protein_coding	DESI2	ENSG00000121644.18	-2.13798665060306e-06	0.476826514271012	0.999920142629065	3.4683e-05
protein_coding	COX20	ENSG00000203667.9	-1.43873599665483e-06	0.630006088266507	0.999920142629065	3.4683e-05
protein_coding	HNRNPU	ENSG00000153187.19	5.74010309517536e-06	0.441699203552688	0.999920142629065	3.4683e-05
protein_coding	EFCAB2	ENSG00000203666.12	8.83757617523727e-07	0.533134530936175	0.999920142629065	3.4683e-05
protein_coding	KIF26B	ENSG00000162849.15	-1.04422067247154e-07	0.926335349817472	0.999920142629065	3.4683e-05
protein_coding	SMYD3	ENSG00000185420.18	-4.23174540332127e-06	0.130352721330451	0.999920142629065	3.4683e-05
protein_coding	TFB2M	ENSG00000162851.7	1.72709980922766e-06	0.132030192255659	0.999920142629065	3.4683e-05
protein_coding	CNST	ENSG00000162852.13	-9.02849393231226e-07	0.622521445000692	0.999920142629065	3.4683e-05
protein_coding	SCCPDH	ENSG00000143653.9	-3.58530830983505e-06	0.27454511462756	0.999920142629065	3.4683e-05
protein_coding	AHCTF1	ENSG00000153207.15	1.05590810667946e-06	0.642915356956889	0.999920142629065	3.4683e-05
protein_coding	ZNF695	ENSG00000197472.14	8.54641076843118e-08	0.735659245591072	0.999920142629065	3.4683e-05
protein_coding	ZNF670	ENSG00000277462.1	1.7462094475102e-07	0.532880474029735	0.999920142629065	3.4683e-05
protein_coding	ZNF669	ENSG00000188295.14	7.45428376535904e-07	0.349779773001368	0.999920142629065	3.4683e-05
protein_coding	ZNF124	ENSG00000196418.12	3.48913505078715e-07	0.689081465237382	0.999920142629065	3.4683e-05
protein_coding	ZNF496	ENSG00000162714.12	7.40250003334956e-07	0.61393720973326	0.999920142629065	3.4683e-05
protein_coding	NLRP3	ENSG00000162711.17	1.90548240606521e-07	0.359314690295281	0.999920142629065	3.4683e-05
protein_coding	OR2C3	ENSG00000196242.9	7.62222422271535e-08	0.667586833644314	0.999920142629065	3.4683e-05
protein_coding	SH3BP5L	ENSG00000175137.10	-3.22965875472616e-06	0.403071906795983	0.999920142629065	3.4683e-05
protein_coding	ZNF672	ENSG00000171161.12	-1.80414586820088e-07	0.882183717632653	0.999920142629065	3.4683e-05
protein_coding	ZNF692	ENSG00000171163.15	6.18094404282127e-07	0.339455814392803	0.999920142629065	3.4683e-05
protein_coding	PGBD2	ENSG00000185220.11	-2.58730955447774e-07	0.680875803565438	0.999920142629065	3.4683e-05
protein_coding	SH3YL1	ENSG00000035115.21	-2.42282056369297e-07	0.892257167188198	0.999920142629065	3.4683e-05
protein_coding	ACP1	ENSG00000143727.15	-3.6968984832533e-07	0.91147186432297	0.999920142629065	3.4683e-05
protein_coding	ALKAL2	ENSG00000189292.15	1.08484747198745e-07	0.466223664250064	0.999920142629065	3.4683e-05
protein_coding	TMEM18	ENSG00000151353.14	3.17262626670902e-06	0.361171981726324	0.999920142629065	3.4683e-05
protein_coding	SNTG2	ENSG00000172554.11	4.99459290853876e-08	0.831330641791868	0.999920142629065	3.4683e-05
protein_coding	PXDN	ENSG00000130508.10	1.84350527309005e-06	0.833752906464641	0.999920142629065	3.4683e-05
protein_coding	MYT1L	ENSG00000186487.19	3.69425581099129e-08	0.658483198733581	0.999920142629065	3.4683e-05
protein_coding	EIPR1	ENSG00000032389.12	-6.90310117203498e-07	0.368898936391354	0.999920142629065	3.4683e-05
protein_coding	TRAPPC12	ENSG00000171853.15	2.16176725484192e-06	0.397857279937634	0.999920142629065	3.4683e-05
protein_coding	ADI1	ENSG00000182551.13	-1.77096167424561e-06	0.665330675057364	0.999920142629065	3.4683e-05
protein_coding	RNASEH1	ENSG00000171865.9	3.97247065458459e-06	0.219047308545414	0.999920142629065	3.4683e-05
protein_coding	RPS7	ENSG00000171863.14	3.15143382586304e-06	0.656663110011703	0.999920142629065	3.4683e-05
protein_coding	COLEC11	ENSG00000118004.17	2.64772896199088e-08	0.727006481004031	0.999920142629065	3.4683e-05
protein_coding	ALLC	ENSG00000151360.9	-6.3198702665814e-08	0.825055061678471	0.999920142629065	3.4683e-05
protein_coding	SOX11	ENSG00000176887.6	-1.70420313182146e-08	0.982822142524966	0.999920142629065	3.4683e-05
protein_coding	CMPK2	ENSG00000134326.11	8.60805446477645e-07	0.389762379361783	0.999920142629065	3.4683e-05
protein_coding	RSAD2	ENSG00000134321.11	8.36698020738274e-08	0.678582025020959	0.999920142629065	3.4683e-05
protein_coding	RNF144A	ENSG00000151692.14	-3.12390401692184e-06	0.20747647209174	0.999920142629065	3.4683e-05
protein_coding	ID2	ENSG00000115738.9	-2.33206413761324e-06	0.278456104805153	0.999920142629065	3.4683e-05
protein_coding	KIDINS220	ENSG00000134313.15	-3.81536471243675e-07	0.92565082228799	0.999920142629065	3.4683e-05
protein_coding	MBOAT2	ENSG00000143797.11	4.58493783483783e-07	0.838004373837509	0.999920142629065	3.4683e-05
protein_coding	ASAP2	ENSG00000151693.10	-5.98910475079447e-07	0.86396256293121	0.999920142629065	3.4683e-05
protein_coding	ITGB1BP1	ENSG00000119185.12	-7.78672190443978e-08	0.981943855822756	0.999920142629065	3.4683e-05
protein_coding	CPSF3	ENSG00000119203.13	-1.70357286231508e-06	0.454380819564314	0.999920142629065	3.4683e-05
protein_coding	IAH1	ENSG00000134330.18	2.48550178594988e-06	0.387282892987091	0.999920142629065	3.4683e-05
protein_coding	ADAM17	ENSG00000151694.13	-1.2051586581034e-06	0.74991508118479	0.999920142629065	3.4683e-05
protein_coding	YWHAQ	ENSG00000134308.13	4.4028815722191e-06	0.51946721894379	0.999920142629065	3.4683e-05
protein_coding	TAF1B	ENSG00000115750.16	-3.19473816069687e-06	0.158425705058478	0.999920142629065	3.4683e-05
protein_coding	GRHL1	ENSG00000134317.17	-2.25347247604816e-07	0.469487911267712	0.999920142629065	3.4683e-05
protein_coding	KLF11	ENSG00000172059.10	-1.0887845970352e-06	0.509406327690351	0.999920142629065	3.4683e-05
protein_coding	CYS1	ENSG00000205795.4	5.01561895164726e-07	0.0899879129833426	0.999920142629065	3.4683e-05
protein_coding	RRM2	ENSG00000171848.14	-2.47388710350604e-06	0.0896864776047211	0.999920142629065	3.4683e-05
protein_coding	AC007240.1	ENSG00000284681.2	1.48722342810822e-07	0.364864417560006	0.999920142629065	3.4683e-05
protein_coding	HPCAL1	ENSG00000115756.12	-5.5717859839666e-06	0.265874578947445	0.999920142629065	3.4683e-05
protein_coding	ODC1	ENSG00000115758.12	-1.35073380504833e-06	0.536381251302897	0.999920142629065	3.4683e-05
protein_coding	NOL10	ENSG00000115761.15	7.33308985710898e-07	0.765512155935842	0.999920142629065	3.4683e-05
protein_coding	PDIA6	ENSG00000143870.12	-1.34759796213491e-05	0.18079136239314	0.999920142629065	3.4683e-05
protein_coding	KCNF1	ENSG00000162975.4	7.88895632189379e-07	0.221267136017081	0.999920142629065	3.4683e-05
protein_coding	C2orf50	ENSG00000150873.11	-6.63498468856583e-09	0.967414960878738	0.999920142629065	3.4683e-05
protein_coding	PQLC3	ENSG00000162976.12	1.11969428916201e-06	0.596682528992345	0.999920142629065	3.4683e-05
protein_coding	ROCK2	ENSG00000134318.13	-2.18237775934139e-06	0.660191931624447	0.999920142629065	3.4683e-05
protein_coding	E2F6	ENSG00000169016.16	-1.01073303460881e-07	0.917266734948547	0.999920142629065	3.4683e-05
protein_coding	GREB1	ENSG00000196208.13	5.5137014341254e-08	0.721322490582587	0.999920142629065	3.4683e-05
protein_coding	LPIN1	ENSG00000134324.11	-1.39533715024563e-06	0.659316359247481	0.999920142629065	3.4683e-05
protein_coding	TRIB2	ENSG00000071575.11	1.28900289265753e-06	0.634749660962422	0.999920142629065	3.4683e-05
protein_coding	FAM84A	ENSG00000162981.13	-8.29045156655775e-08	0.814984883607584	0.999920142629065	3.4683e-05
protein_coding	NBAS	ENSG00000151779.12	-7.52025662621321e-07	0.827762542438649	0.999920142629065	3.4683e-05
protein_coding	DDX1	ENSG00000079785.14	-8.79723224343265e-07	0.875270782859914	0.999920142629065	3.4683e-05
protein_coding	FAM49A	ENSG00000197872.11	1.26808603843204e-06	0.112257860622143	0.999920142629065	3.4683e-05
protein_coding	SMC6	ENSG00000163029.15	5.93621696101827e-07	0.863079812436762	0.999920142629065	3.4683e-05
protein_coding	GEN1	ENSG00000178295.14	1.41318303505763e-07	0.597785029096304	0.999920142629065	3.4683e-05
protein_coding	KCNS3	ENSG00000170745.11	1.36429024705041e-07	0.933369047445755	0.999920142629065	3.4683e-05
protein_coding	RDH14	ENSG00000240857.1	1.09537611380031e-06	0.643924939597913	0.999920142629065	3.4683e-05
protein_coding	OSR1	ENSG00000143867.6	9.23852946955957e-07	0.481375585453357	0.999920142629065	3.4683e-05
protein_coding	TTC32	ENSG00000183891.5	5.28861578652819e-07	0.554268383177731	0.999920142629065	3.4683e-05
protein_coding	WDR35	ENSG00000118965.14	2.21998736399299e-07	0.713375047085653	0.999920142629065	3.4683e-05
protein_coding	MATN3	ENSG00000132031.12	-4.24008567267397e-08	0.920824860375197	0.999920142629065	3.4683e-05
protein_coding	LAPTM4A	ENSG00000068697.6	1.31794890646025e-05	0.288303639238922	0.999920142629065	3.4683e-05
protein_coding	SDC1	ENSG00000115884.10	3.05264603848769e-06	0.332099941638217	0.999920142629065	3.4683e-05
protein_coding	PUM2	ENSG00000055917.15	-1.02757163602156e-06	0.746872134044781	0.999920142629065	3.4683e-05
protein_coding	RHOB	ENSG00000143878.9	-2.74624857608623e-07	0.928705638966531	0.999920142629065	3.4683e-05
protein_coding	HS1BP3	ENSG00000118960.12	-1.07075737474904e-06	0.423093564795378	0.999920142629065	3.4683e-05
protein_coding	GDF7	ENSG00000143869.6	9.49605448982149e-08	0.629927391266239	0.999920142629065	3.4683e-05
protein_coding	LDAH	ENSG00000118961.14	1.26739818055435e-06	0.302399597829525	0.999920142629065	3.4683e-05
protein_coding	KLHL29	ENSG00000119771.14	1.91976833754129e-06	0.074182162261685	0.999920142629065	3.4683e-05
protein_coding	ATAD2B	ENSG00000119778.14	3.17568903989439e-07	0.849986673593331	0.999920142629065	3.4683e-05
protein_coding	UBXN2A	ENSG00000173960.13	1.37203482421331e-06	0.640260923766122	0.999920142629065	3.4683e-05
protein_coding	MFSD2B	ENSG00000205639.10	-2.98338419635497e-07	0.11839868006213	0.999920142629065	3.4683e-05
protein_coding	WDCP	ENSG00000163026.11	3.93931499846193e-07	0.6173837384335	0.999920142629065	3.4683e-05
protein_coding	FKBP1B	ENSG00000119782.13	5.87618256627057e-07	0.344901878604661	0.999920142629065	3.4683e-05
protein_coding	SF3B6	ENSG00000115128.6	9.17687996782794e-07	0.804714196929884	0.999920142629065	3.4683e-05
protein_coding	FAM228B	ENSG00000219626.8	1.74195991828452e-06	0.195656612542005	0.999920142629065	3.4683e-05
protein_coding	TP53I3	ENSG00000115129.13	7.03246204532752e-07	0.764727582842958	0.999920142629065	3.4683e-05
protein_coding	FAM228A	ENSG00000186453.12	6.81759264916773e-08	0.761467059177937	0.999920142629065	3.4683e-05
protein_coding	ITSN2	ENSG00000198399.14	1.69930268237915e-06	0.625997036615194	0.999920142629065	3.4683e-05
protein_coding	NCOA1	ENSG00000084676.15	3.33037767588876e-06	0.200767966643054	0.999920142629065	3.4683e-05
protein_coding	PTRHD1	ENSG00000184924.5	1.67649931327461e-06	0.480317187379907	0.999920142629065	3.4683e-05
protein_coding	CENPO	ENSG00000138092.10	-1.12097735311163e-06	0.318573599426578	0.999920142629065	3.4683e-05
protein_coding	ADCY3	ENSG00000138031.14	-1.11852054325096e-06	0.678575346403213	0.999920142629065	3.4683e-05
protein_coding	DNAJC27	ENSG00000115137.11	1.28398426857185e-06	0.330137789203757	0.999920142629065	3.4683e-05
protein_coding	EFR3B	ENSG00000084710.13	6.14746228955632e-08	0.766808370015842	0.999920142629065	3.4683e-05
protein_coding	POMC	ENSG00000115138.10	4.71766646168201e-08	0.844992980438159	0.999920142629065	3.4683e-05
protein_coding	DNMT3A	ENSG00000119772.16	-1.60169132172948e-06	0.522530784576268	0.999920142629065	3.4683e-05
protein_coding	DTNB	ENSG00000138101.18	-9.7760288336698e-07	0.444297193576573	0.999920142629065	3.4683e-05
protein_coding	ASXL2	ENSG00000143970.16	-2.38303944932032e-06	0.505931443362969	0.999920142629065	3.4683e-05
protein_coding	KIF3C	ENSG00000084731.14	-6.07836511611987e-07	0.767228091383095	0.999920142629065	3.4683e-05
protein_coding	RAB10	ENSG00000084733.10	-1.47980869802784e-07	0.979041607339013	0.999920142629065	3.4683e-05
protein_coding	GAREM2	ENSG00000157833.12	-1.17731703413142e-06	0.3146866562718	0.999920142629065	3.4683e-05
protein_coding	HADHA	ENSG00000084754.11	1.42345826256237e-06	0.802260016619838	0.999920142629065	3.4683e-05
protein_coding	HADHB	ENSG00000138029.13	3.71062788536284e-06	0.33302411987303	0.999920142629065	3.4683e-05
protein_coding	SELENOI	ENSG00000138018.17	5.36146903339359e-07	0.668022553975104	0.999920142629065	3.4683e-05
protein_coding	KCNK3	ENSG00000171303.6	-1.68037299698948e-06	0.00494234665671345	0.999920142629065	3.4683e-05
protein_coding	SLC35F6	ENSG00000213699.8	-4.44711410025143e-06	0.273867949115097	0.999920142629065	3.4683e-05
protein_coding	CENPA	ENSG00000115163.14	-6.13680507235662e-08	0.875834477187683	0.999920142629065	3.4683e-05
protein_coding	MAPRE3	ENSG00000084764.11	-2.27357709447937e-07	0.890244171325848	0.999920142629065	3.4683e-05
protein_coding	TMEM214	ENSG00000119777.19	9.31248338261599e-07	0.770158989498087	0.999920142629065	3.4683e-05
protein_coding	AGBL5	ENSG00000084693.15	9.15536156104344e-07	0.568304275714456	0.999920142629065	3.4683e-05
protein_coding	OST4	ENSG00000228474.5	3.04947729503509e-06	0.681482448521473	0.999920142629065	3.4683e-05
protein_coding	EMILIN1	ENSG00000138080.13	-3.59656811002913e-08	0.99106927572231	0.999920142629065	3.4683e-05
protein_coding	CGREF1	ENSG00000138028.15	5.39558258776891e-07	0.428907540414407	0.999920142629065	3.4683e-05
protein_coding	ABHD1	ENSG00000143994.13	-7.50312247482893e-08	0.781244419144553	0.999920142629065	3.4683e-05
protein_coding	PREB	ENSG00000138073.13	4.11954877112574e-06	0.0897675699794344	0.999920142629065	3.4683e-05
protein_coding	SLC5A6	ENSG00000138074.14	2.75840449054341e-07	0.881800499476392	0.999920142629065	3.4683e-05
protein_coding	ATRAID	ENSG00000138085.16	2.55508945250914e-07	0.963737901929846	0.999920142629065	3.4683e-05
protein_coding	CAD	ENSG00000084774.13	9.59142767505301e-07	0.582503602942895	0.999920142629065	3.4683e-05
protein_coding	SLC30A3	ENSG00000115194.10	-1.31080191793078e-07	0.759554562710402	0.999920142629065	3.4683e-05
protein_coding	UCN	ENSG00000163794.6	9.63930685668299e-07	0.0714999348357827	0.999920142629065	3.4683e-05
protein_coding	MPV17	ENSG00000115204.14	-5.36240753623985e-07	0.886976474669678	0.999920142629065	3.4683e-05
protein_coding	GTF3C2	ENSG00000115207.13	8.80565114771138e-07	0.637308095852097	0.999920142629065	3.4683e-05
protein_coding	EIF2B4	ENSG00000115211.15	1.52335769430762e-07	0.959325574806273	0.999920142629065	3.4683e-05
protein_coding	SNX17	ENSG00000115234.10	3.35932021477689e-06	0.37501807406319	0.999920142629065	3.4683e-05
protein_coding	ZNF513	ENSG00000163795.13	-1.57514454793882e-06	0.396581126069078	0.999920142629065	3.4683e-05
protein_coding	PPM1G	ENSG00000115241.10	-3.0207308306116e-06	0.476677072769978	0.999920142629065	3.4683e-05
protein_coding	NRBP1	ENSG00000115216.13	-8.76319054258723e-07	0.818253405442298	0.999920142629065	3.4683e-05
protein_coding	IFT172	ENSG00000138002.14	-2.17885416164848e-07	0.750307474917854	0.999920142629065	3.4683e-05
protein_coding	FNDC4	ENSG00000115226.9	4.23793629750734e-06	0.24776769267787	0.999920142629065	3.4683e-05
protein_coding	GCKR	ENSG00000084734.8	6.86185484434531e-08	0.894993480604431	0.999920142629065	3.4683e-05
protein_coding	ZNF512	ENSG00000243943.9	5.53337728821672e-07	0.647423236136546	0.999920142629065	3.4683e-05
protein_coding	CCDC121	ENSG00000176714.9	1.20348860447348e-07	0.756026313091131	0.999920142629065	3.4683e-05
protein_coding	GPN1	ENSG00000198522.13	-3.05309889262547e-06	0.217336392522879	0.999920142629065	3.4683e-05
protein_coding	SUPT7L	ENSG00000119760.15	-1.24610300172086e-06	0.443228624895724	0.999920142629065	3.4683e-05
protein_coding	SLC4A1AP	ENSG00000163798.13	2.33054858135457e-06	0.429906515272708	0.999920142629065	3.4683e-05
protein_coding	MRPL33	ENSG00000243147.7	2.2489836857613e-06	0.665811169338129	0.999920142629065	3.4683e-05
protein_coding	RBKS	ENSG00000171174.14	-7.27042948155393e-08	0.846103226726471	0.999920142629065	3.4683e-05
protein_coding	BABAM2	ENSG00000158019.20	1.81305578546467e-06	0.505464670704785	0.999920142629065	3.4683e-05
protein_coding	FOSL2	ENSG00000075426.11	2.36107297415368e-06	0.648314654733314	0.999920142629065	3.4683e-05
protein_coding	PLB1	ENSG00000163803.12	7.15266300285296e-08	0.717291337100157	0.999920142629065	3.4683e-05
protein_coding	PPP1CB	ENSG00000213639.9	2.16384796015568e-06	0.615171854071917	0.999920142629065	3.4683e-05
protein_coding	TRMT61B	ENSG00000171103.10	8.19811698020306e-08	0.94705712349322	0.999920142629065	3.4683e-05
protein_coding	WDR43	ENSG00000163811.11	-6.28030102617165e-06	0.0999072127397694	0.999920142629065	3.4683e-05
protein_coding	CLIP4	ENSG00000115295.19	4.9590850819886e-07	0.887374050657702	0.999920142629065	3.4683e-05
protein_coding	ALK	ENSG00000171094.17	8.54641076843118e-08	0.735659245591072	0.999920142629065	3.4683e-05
protein_coding	YPEL5	ENSG00000119801.12	8.11866196407084e-07	0.851217350699587	0.999920142629065	3.4683e-05
protein_coding	LBH	ENSG00000213626.12	4.9056451814698e-06	0.0118687386318251	0.999920142629065	3.4683e-05
protein_coding	LCLAT1	ENSG00000172954.13	9.00995878220588e-08	0.954042764429697	0.999920142629065	3.4683e-05
protein_coding	GALNT14	ENSG00000158089.14	-5.47319434439017e-07	0.759874139373236	0.999920142629065	3.4683e-05
protein_coding	CAPN14	ENSG00000214711.9	7.50434800011071e-08	0.691096316431949	0.999920142629065	3.4683e-05
protein_coding	EHD3	ENSG00000013016.15	-9.74368122366019e-07	0.809922181251072	0.999920142629065	3.4683e-05
protein_coding	XDH	ENSG00000158125.9	-4.56766482492011e-07	0.38495041640367	0.999920142629065	3.4683e-05
protein_coding	MEMO1	ENSG00000162959.13	-1.73281185484799e-07	0.84166705059286	0.999920142629065	3.4683e-05
protein_coding	DPY30	ENSG00000162961.13	-1.84368925696842e-06	0.429650891576729	0.999920142629065	3.4683e-05
protein_coding	SPAST	ENSG00000021574.12	5.08203309315642e-07	0.762311430118705	0.999920142629065	3.4683e-05
protein_coding	SLC30A6	ENSG00000152683.14	5.333338034508e-07	0.740471244417062	0.999920142629065	3.4683e-05
protein_coding	YIPF4	ENSG00000119820.10	-1.34425727568138e-06	0.702378326304402	0.999920142629065	3.4683e-05
protein_coding	BIRC6	ENSG00000115760.14	3.02326188767734e-06	0.376457849759141	0.999920142629065	3.4683e-05
protein_coding	TTC27	ENSG00000018699.12	-5.79397607642151e-08	0.952187732051563	0.999920142629065	3.4683e-05
protein_coding	LTBP1	ENSG00000049323.15	-1.39965012688513e-05	0.108801987937657	0.999920142629065	3.4683e-05
protein_coding	RASGRP3	ENSG00000152689.17	-9.91315091997375e-07	0.0385821143123024	0.999920142629065	3.4683e-05
protein_coding	FAM98A	ENSG00000119812.18	8.53390344486686e-07	0.793571517565287	0.999920142629065	3.4683e-05
protein_coding	CRIM1	ENSG00000150938.9	5.03561955588764e-06	0.394943891670608	0.999920142629065	3.4683e-05
protein_coding	FEZ2	ENSG00000171055.14	2.83712242200844e-06	0.515213597358498	0.999920142629065	3.4683e-05
protein_coding	VIT	ENSG00000205221.12	2.35436529248161e-06	0.08654607736859	0.999920142629065	3.4683e-05
protein_coding	STRN	ENSG00000115808.11	8.60776056020646e-07	0.724616966779449	0.999920142629065	3.4683e-05
protein_coding	HEATR5B	ENSG00000008869.11	-6.86353854742219e-07	0.360327140209049	0.999920142629065	3.4683e-05
protein_coding	GPATCH11	ENSG00000152133.14	-1.08588037628725e-06	0.630475256413023	0.999920142629065	3.4683e-05
protein_coding	EIF2AK2	ENSG00000055332.17	-7.20025107320493e-06	0.168683640921332	0.999920142629065	3.4683e-05
protein_coding	CEBPZOS	ENSG00000218739.9	2.98514709763647e-06	0.207075262309774	0.999920142629065	3.4683e-05
protein_coding	CEBPZ	ENSG00000115816.14	-3.01413452312649e-06	0.369908953965278	0.999920142629065	3.4683e-05
protein_coding	NDUFAF7	ENSG00000003509.15	-3.57954945182125e-07	0.79736416588112	0.999920142629065	3.4683e-05
protein_coding	PRKD3	ENSG00000115825.9	1.44744990949911e-06	0.5895834866004	0.999920142629065	3.4683e-05
protein_coding	QPCT	ENSG00000115828.16	1.10832028008139e-06	0.573641671546995	0.999920142629065	3.4683e-05
protein_coding	CDC42EP3	ENSG00000163171.7	-5.75698072484006e-07	0.890735398733813	0.999920142629065	3.4683e-05
protein_coding	RMDN2	ENSG00000115841.19	2.33766247757385e-08	0.985858789600004	0.999920142629065	3.4683e-05
protein_coding	CYP1B1	ENSG00000138061.11	-5.46771433529153e-06	0.528457992221449	0.999920142629065	3.4683e-05
protein_coding	ATL2	ENSG00000119787.13	1.8503201880525e-06	0.181710444515471	0.999920142629065	3.4683e-05
protein_coding	HNRNPLL	ENSG00000143889.15	2.06490018573051e-06	0.3279466413549	0.999920142629065	3.4683e-05
protein_coding	GALM	ENSG00000143891.16	6.14992580066092e-07	0.762897173314446	0.999920142629065	3.4683e-05
protein_coding	SRSF7	ENSG00000115875.18	-3.11739769620602e-07	0.915684983380392	0.999920142629065	3.4683e-05
protein_coding	GEMIN6	ENSG00000152147.10	-9.10113683011999e-07	0.449412387324242	0.999920142629065	3.4683e-05
protein_coding	DHX57	ENSG00000163214.20	-3.39284244278234e-07	0.731499712583628	0.999920142629065	3.4683e-05
protein_coding	MORN2	ENSG00000188010.13	9.8631525803454e-07	0.518195208778922	0.999920142629065	3.4683e-05
protein_coding	ARHGEF33	ENSG00000214694.11	-1.14990082161367e-07	0.711615433480194	0.999920142629065	3.4683e-05
protein_coding	SOS1	ENSG00000115904.12	3.3728505155185e-06	0.471049158283672	0.999920142629065	3.4683e-05
protein_coding	MAP4K3	ENSG00000011566.14	1.2418590128852e-06	0.529477271574087	0.999920142629065	3.4683e-05
protein_coding	TMEM178A	ENSG00000152154.10	-3.9019467439008e-07	0.363029339613188	0.999920142629065	3.4683e-05
protein_coding	THUMPD2	ENSG00000138050.14	-4.84858341716042e-07	0.523617902874884	0.999920142629065	3.4683e-05
protein_coding	SLC8A1	ENSG00000183023.18	2.01399034227141e-06	0.363296957770408	0.999920142629065	3.4683e-05
protein_coding	PKDCC	ENSG00000162878.12	-8.91123392280787e-08	0.950001264358111	0.999920142629065	3.4683e-05
protein_coding	EML4	ENSG00000143924.18	6.18972818180231e-06	0.0386347602393367	0.999920142629065	3.4683e-05
protein_coding	COX7A2L	ENSG00000115944.14	1.35753856233943e-06	0.782833060771191	0.999920142629065	3.4683e-05
protein_coding	MTA3	ENSG00000057935.13	-2.21108645217939e-06	0.352961199774655	0.999920142629065	3.4683e-05
protein_coding	OXER1	ENSG00000162881.6	1.03427896126227e-07	0.673350777182883	0.999920142629065	3.4683e-05
protein_coding	HAAO	ENSG00000162882.14	4.72424980126008e-08	0.961729102161744	0.999920142629065	3.4683e-05
protein_coding	ZFP36L2	ENSG00000152518.7	5.59071216853841e-06	0.569218491185996	0.999920142629065	3.4683e-05
protein_coding	THADA	ENSG00000115970.18	9.50701686795816e-07	0.595942623092372	0.999920142629065	3.4683e-05
protein_coding	PLEKHH2	ENSG00000152527.13	-2.76571091103161e-06	0.0364303340812492	0.999920142629065	3.4683e-05
protein_coding	DYNC2LI1	ENSG00000138036.18	-2.50345760857827e-07	0.882109667241591	0.999920142629065	3.4683e-05
protein_coding	LRPPRC	ENSG00000138095.18	-2.73548522911779e-06	0.337816490974946	0.999920142629065	3.4683e-05
protein_coding	PPM1B	ENSG00000138032.20	-1.64800581546088e-06	0.405443152957008	0.999920142629065	3.4683e-05
protein_coding	PREPL	ENSG00000138078.15	8.57198023085457e-08	0.744430107933024	0.999920142629065	3.4683e-05
protein_coding	CAMKMT	ENSG00000143919.14	-1.53384080579254e-07	0.664470698295562	0.999920142629065	3.4683e-05
protein_coding	SIX3	ENSG00000138083.4	-4.48515116771316e-07	0.379740589042386	0.999920142629065	3.4683e-05
protein_coding	SIX2	ENSG00000170577.7	1.77736403918212e-06	0.715002439723369	0.999920142629065	3.4683e-05
protein_coding	SRBD1	ENSG00000068784.12	-1.20063182311082e-06	0.294215959773389	0.999920142629065	3.4683e-05
protein_coding	PRKCE	ENSG00000171132.13	1.62440354315647e-06	0.409359041136212	0.999920142629065	3.4683e-05
protein_coding	EPAS1	ENSG00000116016.13	6.37832631178095e-06	0.321038045026805	0.999920142629065	3.4683e-05
protein_coding	ATP6V1E2	ENSG00000250565.6	-8.84947725218788e-08	0.931942080059319	0.999920142629065	3.4683e-05
protein_coding	RHOQ	ENSG00000119729.11	4.12470989501103e-06	0.491525691468634	0.999920142629065	3.4683e-05
protein_coding	PIGF	ENSG00000151665.12	-1.00404976833519e-06	0.536638426967549	0.999920142629065	3.4683e-05
protein_coding	CRIPT	ENSG00000119878.5	2.41599973720458e-06	0.35537927263318	0.999920142629065	3.4683e-05
protein_coding	SOCS5	ENSG00000171150.8	2.51536078592466e-06	0.320953665824156	0.999920142629065	3.4683e-05
protein_coding	MCFD2	ENSG00000180398.12	1.40585418303385e-06	0.717424507322394	0.999920142629065	3.4683e-05
protein_coding	TTC7A	ENSG00000068724.15	2.15866783019314e-07	0.896531990727321	0.999920142629065	3.4683e-05
protein_coding	CALM2	ENSG00000143933.16	-8.11699488583109e-06	0.345965046545123	0.999920142629065	3.4683e-05
protein_coding	EPCAM	ENSG00000119888.10	-1.72215713420709e-07	0.568399078939292	0.999920142629065	3.4683e-05
protein_coding	MSH2	ENSG00000095002.14	1.18466515034748e-08	0.997606822718953	0.999920142629065	3.4683e-05
protein_coding	KCNK12	ENSG00000184261.4	4.99459290853876e-08	0.831330641791868	0.999920142629065	3.4683e-05
protein_coding	MSH6	ENSG00000116062.14	5.27029989807762e-06	0.0849378123932428	0.999920142629065	3.4683e-05
protein_coding	FBXO11	ENSG00000138081.20	2.81030685945454e-06	0.400652522085979	0.999920142629065	3.4683e-05
protein_coding	FOXN2	ENSG00000170802.15	1.23348457854288e-06	0.362437887433912	0.999920142629065	3.4683e-05
protein_coding	PPP1R21	ENSG00000162869.15	-1.43091134083347e-07	0.940501064275055	0.999920142629065	3.4683e-05
protein_coding	STON1	ENSG00000243244.6	1.62939335482509e-06	0.623576719480645	0.999920142629065	3.4683e-05
protein_coding	STON1-GTF2A1L	ENSG00000068781.21	5.5137014341254e-08	0.721322490582587	0.999920142629065	3.4683e-05
protein_coding	GTF2A1L	ENSG00000242441.7	-8.57771712108666e-08	0.684938550708857	0.999920142629065	3.4683e-05
protein_coding	NRXN1	ENSG00000179915.22	1.47452451786487e-07	0.525292783845191	0.999920142629065	3.4683e-05
protein_coding	ASB3	ENSG00000115239.21	1.17737104449148e-06	0.305001552546878	0.999920142629065	3.4683e-05
protein_coding	ERLEC1	ENSG00000068912.13	2.81000575783392e-07	0.949196556571602	0.999920142629065	3.4683e-05
protein_coding	PSME4	ENSG00000068878.14	3.76308164993252e-06	0.353682680895856	0.999920142629065	3.4683e-05
protein_coding	ACYP2	ENSG00000170634.12	1.39009814708203e-07	0.924867549488991	0.999920142629065	3.4683e-05
protein_coding	SPTBN1	ENSG00000115306.15	3.35092695441214e-06	0.552923722076982	0.999920142629065	3.4683e-05
protein_coding	EML6	ENSG00000214595.11	3.86126091856631e-07	0.3795501753064	0.999920142629065	3.4683e-05
protein_coding	RTN4	ENSG00000115310.17	2.79322451087935e-06	0.814364947497218	0.999920142629065	3.4683e-05
protein_coding	CLHC1	ENSG00000162994.15	-5.02741298463957e-07	0.571879435318523	0.999920142629065	3.4683e-05
protein_coding	RPS27A	ENSG00000143947.13	-2.30913680773733e-06	0.833401395003829	0.999920142629065	3.4683e-05
protein_coding	MTIF2	ENSG00000085760.14	1.02670175117924e-06	0.700326395208564	0.999920142629065	3.4683e-05
protein_coding	CCDC88A	ENSG00000115355.16	6.48350485198425e-06	0.182239813134737	0.999920142629065	3.4683e-05
protein_coding	CFAP36	ENSG00000163001.11	9.53401082913476e-07	0.747488982114803	0.999920142629065	3.4683e-05
protein_coding	PPP4R3B	ENSG00000275052.4	3.31795962022061e-07	0.913860541590805	0.999920142629065	3.4683e-05
protein_coding	PNPT1	ENSG00000138035.14	2.1072591861684e-06	0.0585999368243397	0.999920142629065	3.4683e-05
protein_coding	EFEMP1	ENSG00000115380.19	4.31432752103117e-06	0.17012488164876	0.999920142629065	3.4683e-05
protein_coding	VRK2	ENSG00000028116.17	-1.17463180636741e-06	0.572958269547972	0.999920142629065	3.4683e-05
protein_coding	FANCL	ENSG00000115392.11	4.32357908963862e-07	0.616391741020395	0.999920142629065	3.4683e-05
protein_coding	BCL11A	ENSG00000119866.21	-7.42727494387514e-07	0.242982456438892	0.999920142629065	3.4683e-05
protein_coding	PAPOLG	ENSG00000115421.12	-7.1590108330114e-09	0.993050584422258	0.999920142629065	3.4683e-05
protein_coding	REL	ENSG00000162924.14	-8.23987024731276e-07	0.570402311788645	0.999920142629065	3.4683e-05
protein_coding	PUS10	ENSG00000162927.13	4.80413505823899e-07	0.500516000490999	0.999920142629065	3.4683e-05
protein_coding	PEX13	ENSG00000162928.8	-8.44935382043743e-07	0.593538117776982	0.999920142629065	3.4683e-05
protein_coding	KIAA1841	ENSG00000162929.13	2.8497173474616e-07	0.839921417642063	0.999920142629065	3.4683e-05
protein_coding	C2orf74	ENSG00000237651.6	5.53495288804992e-08	0.669862823996679	0.999920142629065	3.4683e-05
protein_coding	USP34	ENSG00000115464.14	-1.3402981869962e-05	0.0239305028385516	0.999920142629065	3.4683e-05
protein_coding	XPO1	ENSG00000082898.16	4.02704515012326e-07	0.910988795250666	0.999920142629065	3.4683e-05
protein_coding	FAM161A	ENSG00000170264.12	-5.13467595138277e-07	0.749211887599941	0.999920142629065	3.4683e-05
protein_coding	CCT4	ENSG00000115484.14	-4.98613625624659e-06	0.348671387466671	0.999920142629065	3.4683e-05
protein_coding	COMMD1	ENSG00000173163.10	1.24693067240643e-06	0.552538062819625	0.999920142629065	3.4683e-05
protein_coding	B3GNT2	ENSG00000170340.10	1.50903397876249e-06	0.474352695299746	0.999920142629065	3.4683e-05
protein_coding	TMEM17	ENSG00000186889.9	4.88097809481129e-08	0.869854753401694	0.999920142629065	3.4683e-05
protein_coding	EHBP1	ENSG00000115504.14	4.46303045164329e-07	0.915415323417815	0.999920142629065	3.4683e-05
protein_coding	WDPCP	ENSG00000143951.15	-2.83882269129927e-07	0.542490481171218	0.999920142629065	3.4683e-05
protein_coding	MDH1	ENSG00000014641.17	-3.48819837719954e-06	0.406105822457468	0.999920142629065	3.4683e-05
protein_coding	UGP2	ENSG00000169764.15	3.36237239342224e-06	0.392702590577092	0.999920142629065	3.4683e-05
protein_coding	VPS54	ENSG00000143952.19	1.31823403544565e-06	0.362520747107826	0.999920142629065	3.4683e-05
protein_coding	PELI1	ENSG00000197329.11	4.49842963570121e-07	0.687530138412317	0.999920142629065	3.4683e-05
protein_coding	LGALSL	ENSG00000119862.12	3.23850169700192e-07	0.548029199823678	0.999920142629065	3.4683e-05
protein_coding	AFTPH	ENSG00000119844.15	9.53926660975415e-07	0.745231367760022	0.999920142629065	3.4683e-05
protein_coding	SERTAD2	ENSG00000179833.4	5.2881809338889e-08	0.989454513339969	0.999920142629065	3.4683e-05
protein_coding	SLC1A4	ENSG00000115902.10	6.22435083694445e-07	0.73324375864695	0.999920142629065	3.4683e-05
protein_coding	CEP68	ENSG00000011523.13	6.97209783958338e-07	0.764992334686754	0.999920142629065	3.4683e-05
protein_coding	RAB1A	ENSG00000138069.17	9.74134144454077e-06	0.0803597700974353	0.999920142629065	3.4683e-05
protein_coding	ACTR2	ENSG00000138071.13	9.69186849163341e-07	0.881794430534901	0.999920142629065	3.4683e-05
protein_coding	SPRED2	ENSG00000198369.9	5.66322574275096e-07	0.754954671743879	0.999920142629065	3.4683e-05
protein_coding	MEIS1	ENSG00000143995.19	1.71147485068788e-07	0.823458339191806	0.999920142629065	3.4683e-05
protein_coding	ETAA1	ENSG00000143971.8	-8.2131007163128e-07	0.652947498699516	0.999920142629065	3.4683e-05
protein_coding	C1D	ENSG00000197223.11	7.45709371646111e-07	0.618175649764649	0.999920142629065	3.4683e-05
protein_coding	WDR92	ENSG00000243667.6	-1.77452264798426e-07	0.912067380035059	0.999920142629065	3.4683e-05
protein_coding	PNO1	ENSG00000115946.7	1.11959711923383e-06	0.309245681685243	0.999920142629065	3.4683e-05
protein_coding	PPP3R1	ENSG00000221823.10	-7.53146797132957e-06	0.192127735160761	0.999920142629065	3.4683e-05
protein_coding	CNRIP1	ENSG00000119865.8	3.73000930289575e-07	0.906000374203934	0.999920142629065	3.4683e-05
protein_coding	FBXO48	ENSG00000204923.3	-2.07160453567237e-07	0.724725342858376	0.999920142629065	3.4683e-05
protein_coding	APLF	ENSG00000169621.9	1.70758529868345e-06	0.321594395409891	0.999920142629065	3.4683e-05
protein_coding	ANTXR1	ENSG00000169604.19	3.75469349550467e-06	0.453898171698228	0.999920142629065	3.4683e-05
protein_coding	GFPT1	ENSG00000198380.12	-4.1937058577789e-06	0.362222475011937	0.999920142629065	3.4683e-05
protein_coding	NFU1	ENSG00000169599.12	-1.16303664225421e-06	0.718637362017535	0.999920142629065	3.4683e-05
protein_coding	AAK1	ENSG00000115977.18	4.89854550544262e-06	0.363420622731143	0.999920142629065	3.4683e-05
protein_coding	ANXA4	ENSG00000196975.15	1.46310189184774e-06	0.587760271837806	0.999920142629065	3.4683e-05
protein_coding	GMCL1	ENSG00000087338.4	-8.66842521943592e-07	0.737160749452938	0.999920142629065	3.4683e-05
protein_coding	SNRNP27	ENSG00000124380.10	-7.1952437080992e-06	0.180090267474809	0.999920142629065	3.4683e-05
protein_coding	MXD1	ENSG00000059728.10	-4.38456952551212e-07	0.70535187550663	0.999920142629065	3.4683e-05
protein_coding	ASPRV1	ENSG00000244617.2	3.93788520846235e-09	0.431613057082971	0.999920142629065	3.4683e-05
protein_coding	PCBP1	ENSG00000169564.6	1.15016574042467e-06	0.862006894586167	0.999920142629065	3.4683e-05
protein_coding	C2orf42	ENSG00000115998.7	-9.35551638509655e-07	0.34894898756013	0.999920142629065	3.4683e-05
protein_coding	TIA1	ENSG00000116001.15	-1.38449648606833e-06	0.542372720087722	0.999920142629065	3.4683e-05
protein_coding	PCYOX1	ENSG00000116005.11	1.53470288741289e-06	0.77033335261427	0.999920142629065	3.4683e-05
protein_coding	SNRPG	ENSG00000143977.13	1.52262962403403e-08	0.997541693303075	0.999920142629065	3.4683e-05
protein_coding	FAM136A	ENSG00000035141.7	1.78912024780373e-06	0.440546333969351	0.999920142629065	3.4683e-05
protein_coding	ADD2	ENSG00000075340.22	6.22158297481542e-08	0.830312127422641	0.999920142629065	3.4683e-05
protein_coding	VAX2	ENSG00000116035.3	7.06471636284978e-08	0.838879547613608	0.999920142629065	3.4683e-05
protein_coding	ANKRD53	ENSG00000144031.11	6.43018345233660e-09	0.990835278104139	0.999920142629065	3.4683e-05
protein_coding	TEX261	ENSG00000144043.11	1.50456076065743e-06	0.70879097696464	0.999920142629065	3.4683e-05
protein_coding	NAGK	ENSG00000124357.12	1.64744588942321e-06	0.634348052587353	0.999920142629065	3.4683e-05
protein_coding	MCEE	ENSG00000124370.10	-6.09980677026545e-07	0.591430388276977	0.999920142629065	3.4683e-05
protein_coding	MPHOSPH10	ENSG00000124383.8	1.49691963356605e-06	0.577621794613694	0.999920142629065	3.4683e-05
protein_coding	ZNF638	ENSG00000075292.18	2.32723024953724e-07	0.956342287964852	0.999920142629065	3.4683e-05
protein_coding	DYSF	ENSG00000135636.13	-4.66477625819232e-08	0.927358611273435	0.999920142629065	3.4683e-05
protein_coding	CYP26B1	ENSG00000003137.8	2.32186977834483e-06	0.3463485601137	0.999920142629065	3.4683e-05
protein_coding	EXOC6B	ENSG00000144036.15	6.08031583378999e-07	0.815300838114411	0.999920142629065	3.4683e-05
protein_coding	SPR	ENSG00000116096.5	-6.86365132322553e-07	0.708620953547182	0.999920142629065	3.4683e-05
protein_coding	SFXN5	ENSG00000144040.12	-1.35124336930739e-07	0.902700325124516	0.999920142629065	3.4683e-05
protein_coding	RAB11FIP5	ENSG00000135631.16	-3.69865221956689e-06	0.495339791471661	0.999920142629065	3.4683e-05
protein_coding	SMYD5	ENSG00000135632.11	-6.5055578742575e-07	0.558173833484162	0.999920142629065	3.4683e-05
protein_coding	PRADC1	ENSG00000135617.3	1.18559348689972e-06	0.132282462356665	0.999920142629065	3.4683e-05
protein_coding	CCT7	ENSG00000135624.15	-3.09480842959294e-06	0.496731953116818	0.999920142629065	3.4683e-05
protein_coding	FBXO41	ENSG00000163013.11	1.74458754199376e-07	0.577108290603044	0.999920142629065	3.4683e-05
protein_coding	EGR4	ENSG00000135625.7	-1.81547386452158e-08	0.988736397002925	0.999920142629065	3.4683e-05
protein_coding	ALMS1	ENSG00000116127.17	9.87728518147468e-07	0.489642318834315	0.999920142629065	3.4683e-05
protein_coding	TPRKB	ENSG00000144034.14	-1.33720666751956e-07	0.950154485758632	0.999920142629065	3.4683e-05
protein_coding	DUSP11	ENSG00000144048.10	1.6728936926866e-06	0.377126228868141	0.999920142629065	3.4683e-05
protein_coding	STAMBP	ENSG00000124356.15	-4.40613054705851e-07	0.892395670346209	0.999920142629065	3.4683e-05
protein_coding	ACTG2	ENSG00000163017.13	1.45317488428571e-06	0.0215394057217739	0.999920142629065	3.4683e-05
protein_coding	DGUOK	ENSG00000114956.19	-2.89484900002026e-06	0.449523339216065	0.999920142629065	3.4683e-05
protein_coding	TET3	ENSG00000187605.15	-7.36905994900301e-07	0.376152210987444	0.999920142629065	3.4683e-05
protein_coding	BOLA3	ENSG00000163170.11	1.31500285551867e-06	0.587341233989442	0.999920142629065	3.4683e-05
protein_coding	MOB1A	ENSG00000114978.17	1.33133792886101e-06	0.64702552932089	0.999920142629065	3.4683e-05
protein_coding	MTHFD2	ENSG00000065911.11	2.6046127919576e-06	0.363191761850586	0.999920142629065	3.4683e-05
protein_coding	AC006030.1	ENSG00000264324.1	-1.64365076108786e-08	0.664036242873421	0.999920142629065	3.4683e-05
protein_coding	SLC4A5	ENSG00000188687.17	6.46130178448448e-08	0.750583913815779	0.999920142629065	3.4683e-05
protein_coding	DCTN1	ENSG00000204843.12	1.72115079647568e-06	0.723677229623018	0.999920142629065	3.4683e-05
protein_coding	C2orf81	ENSG00000284308.1	9.43615968280868e-07	0.226471384798498	0.999920142629065	3.4683e-05
protein_coding	WDR54	ENSG00000005448.16	-1.29092408193655e-06	0.582159136764832	0.999920142629065	3.4683e-05
protein_coding	RTKN	ENSG00000114993.16	7.15960935367045e-07	0.5722326102908	0.999920142629065	3.4683e-05
protein_coding	INO80B	ENSG00000115274.14	5.81139807184627e-07	0.211801587158018	0.999920142629065	3.4683e-05
protein_coding	WBP1	ENSG00000239779.6	9.55044312231597e-08	0.486267130210656	0.999920142629065	3.4683e-05
protein_coding	MOGS	ENSG00000115275.12	-3.43210982288564e-06	0.294636524276844	0.999920142629065	3.4683e-05
protein_coding	CCDC142	ENSG00000135637.13	3.08098579492155e-07	0.707878222171676	0.999920142629065	3.4683e-05
protein_coding	TTC31	ENSG00000115282.19	4.73733062134222e-07	0.721983729709512	0.999920142629065	3.4683e-05
protein_coding	LBX2	ENSG00000179528.15	1.72695721543436e-07	0.512287477573249	0.999920142629065	3.4683e-05
protein_coding	PCGF1	ENSG00000115289.13	7.43428277089549e-07	0.548413688569077	0.999920142629065	3.4683e-05
protein_coding	AUP1	ENSG00000115307.16	-1.97993640685246e-07	0.960350932870466	0.999920142629065	3.4683e-05
protein_coding	HTRA2	ENSG00000115317.11	4.7782437046735e-07	0.818295521633477	0.999920142629065	3.4683e-05
protein_coding	LOXL3	ENSG00000115318.11	-1.09698410623059e-06	0.7115687520576	0.999920142629065	3.4683e-05
protein_coding	DOK1	ENSG00000115325.13	2.94355702213862e-06	0.383959016765981	0.999920142629065	3.4683e-05
protein_coding	SEMA4F	ENSG00000135622.12	8.05196074102978e-07	0.323517167811249	0.999920142629065	3.4683e-05
protein_coding	HK2	ENSG00000159399.9	-3.32953201780004e-07	0.903232918771465	0.999920142629065	3.4683e-05
protein_coding	POLE4	ENSG00000115350.11	1.07951267340346e-06	0.551105145526041	0.999920142629065	3.4683e-05
protein_coding	TACR1	ENSG00000115353.10	-9.6943350559659e-08	0.887763795201635	0.999920142629065	3.4683e-05
protein_coding	EVA1A	ENSG00000115363.13	-1.98012112941218e-07	0.843958529823362	0.999920142629065	3.4683e-05
protein_coding	MRPL19	ENSG00000115364.13	-2.12194072430052e-06	0.311209875503937	0.999920142629065	3.4683e-05
protein_coding	GCFC2	ENSG00000005436.13	1.2467382194422e-06	0.24227892536716	0.999920142629065	3.4683e-05
protein_coding	SUCLG1	ENSG00000163541.11	-2.95676675903084e-07	0.930239785220686	0.999920142629065	3.4683e-05
protein_coding	DNAH6	ENSG00000115423.18	-1.31817136730626e-07	0.662419835594906	0.999920142629065	3.4683e-05
protein_coding	TRABD2A	ENSG00000186854.10	1.31699182557694e-06	0.282562792469948	0.999920142629065	3.4683e-05
protein_coding	TMSB10	ENSG00000034510.5	1.03875205321673e-05	0.332589157585941	0.999920142629065	3.4683e-05
protein_coding	KCMF1	ENSG00000176407.17	-7.05215223285516e-07	0.833583908729859	0.999920142629065	3.4683e-05
protein_coding	TCF7L1	ENSG00000152284.4	2.5983709399368e-06	0.432744464680622	0.999920142629065	3.4683e-05
protein_coding	TGOLN2	ENSG00000152291.13	-7.67059405646048e-05	0.352981887778053	0.999920142629065	3.4683e-05
protein_coding	RETSAT	ENSG00000042445.13	1.0231341423888e-05	0.0536938339305669	0.999920142629065	3.4683e-05
protein_coding	ELMOD3	ENSG00000115459.17	-1.09685069922595e-06	0.460790063186518	0.999920142629065	3.4683e-05
protein_coding	CAPG	ENSG00000042493.15	-1.77095084157651e-06	0.698185435772424	0.999920142629065	3.4683e-05
protein_coding	MAT2A	ENSG00000168906.12	5.00392858796354e-06	0.0411730536313756	0.999920142629065	3.4683e-05
protein_coding	GGCX	ENSG00000115486.11	-1.3742978210154e-06	0.533568725707679	0.999920142629065	3.4683e-05
protein_coding	VAMP8	ENSG00000118640.10	-2.41928725860467e-07	0.503103892143641	0.999920142629065	3.4683e-05
protein_coding	VAMP5	ENSG00000168899.4	4.45501146895234e-07	0.899773008990785	0.999920142629065	3.4683e-05
protein_coding	RNF181	ENSG00000168894.9	-6.46771887245164e-06	0.169057432511501	0.999920142629065	3.4683e-05
protein_coding	TMEM150A	ENSG00000168890.13	1.16020339915524e-06	0.608680567860275	0.999920142629065	3.4683e-05
protein_coding	USP39	ENSG00000168883.19	-1.9611050586159e-06	0.360652041822165	0.999920142629065	3.4683e-05
protein_coding	C2orf68	ENSG00000168887.10	9.70841409345643e-07	0.526365664443885	0.999920142629065	3.4683e-05
protein_coding	SFTPB	ENSG00000168878.16	-4.81514935817157e-08	0.859994996439492	0.999920142629065	3.4683e-05
protein_coding	GNLY	ENSG00000115523.16	2.21437394026242e-07	0.80167880762993	0.999920142629065	3.4683e-05
protein_coding	ATOH8	ENSG00000168874.12	-3.62417727069094e-06	0.166771664072347	0.999920142629065	3.4683e-05
protein_coding	ST3GAL5	ENSG00000115525.17	-1.35166084344443e-06	0.383628328546302	0.999920142629065	3.4683e-05
protein_coding	POLR1A	ENSG00000068654.15	-6.40740592692123e-07	0.654315438180729	0.999920142629065	3.4683e-05
protein_coding	PTCD3	ENSG00000132300.18	2.0736280870561e-07	0.93073223424899	0.999920142629065	3.4683e-05
protein_coding	IMMT	ENSG00000132305.20	3.56326052138238e-06	0.25298639740032	0.999920142629065	3.4683e-05
protein_coding	MRPL35	ENSG00000132313.14	5.55004332389657e-07	0.786686437094738	0.999920142629065	3.4683e-05
protein_coding	KDM3A	ENSG00000115548.16	3.58150242533394e-07	0.865521688731082	0.999920142629065	3.4683e-05
protein_coding	CHMP3	ENSG00000115561.15	-2.17385780709736e-06	0.680637149746273	0.999920142629065	3.4683e-05
protein_coding	RNF103	ENSG00000239305.6	3.42994813036342e-06	0.238595939678861	0.999920142629065	3.4683e-05
protein_coding	RMND5A	ENSG00000153561.12	-3.22889065552922e-07	0.838845456439729	0.999920142629065	3.4683e-05
protein_coding	RGPD1	ENSG00000187627.15	8.59149095927942e-08	0.702864417274792	0.999920142629065	3.4683e-05
protein_coding	KRCC1	ENSG00000172086.7	3.95856474361398e-06	0.267211874206119	0.999920142629065	3.4683e-05
protein_coding	THNSL2	ENSG00000144115.16	8.26496425181804e-07	0.701362561600428	0.999920142629065	3.4683e-05
protein_coding	EIF2AK3	ENSG00000172071.11	5.72031615776766e-07	0.80957857997242	0.999920142629065	3.4683e-05
protein_coding	RPIA	ENSG00000153574.8	5.29600952592122e-07	0.75831977166384	0.999920142629065	3.4683e-05
protein_coding	MRPS5	ENSG00000144029.11	-2.24524633904005e-08	0.99405740787939	0.999920142629065	3.4683e-05
protein_coding	ZNF514	ENSG00000144026.11	-9.29685476981924e-07	0.20208546518211	0.999920142629065	3.4683e-05
protein_coding	ZNF2	ENSG00000275111.4	-3.93935841610259e-07	0.624174817590364	0.999920142629065	3.4683e-05
protein_coding	AC092835.1	ENSG00000233757.6	-1.25443316044155e-07	0.709153447177613	0.999920142629065	3.4683e-05
protein_coding	PROM2	ENSG00000155066.15	7.67245043993525e-08	0.824324243880354	0.999920142629065	3.4683e-05
protein_coding	KCNIP3	ENSG00000115041.12	2.58117876521019e-06	0.17209456671312	0.999920142629065	3.4683e-05
protein_coding	FAHD2A	ENSG00000115042.9	-1.67438996438152e-06	0.151985049439529	0.999920142629065	3.4683e-05
protein_coding	ANKRD36C	ENSG00000174501.14	1.33347230269871e-06	0.443602130188255	0.999920142629065	3.4683e-05
protein_coding	GPAT2	ENSG00000186281.12	-2.2137572206216e-07	0.723204251868093	0.999920142629065	3.4683e-05
protein_coding	DUSP2	ENSG00000158050.4	-6.80540074716207e-08	0.803148418114781	0.999920142629065	3.4683e-05
protein_coding	STARD7	ENSG00000084090.13	1.4736453891295e-06	0.782457533556119	0.999920142629065	3.4683e-05
protein_coding	TMEM127	ENSG00000135956.8	-3.36191639386229e-06	0.525757149707236	0.999920142629065	3.4683e-05
protein_coding	CIAO1	ENSG00000144021.2	-2.55841754699391e-06	0.314397241736231	0.999920142629065	3.4683e-05
protein_coding	SNRNP200	ENSG00000144028.14	1.65006196660541e-06	0.756873890604199	0.999920142629065	3.4683e-05
protein_coding	ITPRIPL1	ENSG00000198885.9	5.59063222265834e-08	0.738452405918249	0.999920142629065	3.4683e-05
protein_coding	NCAPH	ENSG00000121152.9	4.64595286012914e-07	0.546938134756362	0.999920142629065	3.4683e-05
protein_coding	ARID5A	ENSG00000196843.15	1.53416222108834e-06	0.632018539167679	0.999920142629065	3.4683e-05
protein_coding	KANSL3	ENSG00000114982.17	2.15642514309966e-06	0.530341192844813	0.999920142629065	3.4683e-05
protein_coding	FER1L5	ENSG00000249715.11	-2.01724308067782e-07	0.987805040682052	0.999920142629065	3.4683e-05
protein_coding	LMAN2L	ENSG00000114988.11	8.84906641773005e-07	0.648932293686707	0.999920142629065	3.4683e-05
protein_coding	CNNM4	ENSG00000158158.11	-1.07128552740675e-06	0.433888073514354	0.999920142629065	3.4683e-05
protein_coding	CNNM3	ENSG00000168763.15	-5.11188561134286e-07	0.418443296228026	0.999920142629065	3.4683e-05
protein_coding	ANKRD39	ENSG00000213337.8	1.00274484432449e-06	0.378863355948834	0.999920142629065	3.4683e-05
protein_coding	SEMA4C	ENSG00000168758.10	4.18794823220884e-06	0.150743949476702	0.999920142629065	3.4683e-05
protein_coding	FAHD2B	ENSG00000144199.11	-3.93110151309082e-07	0.387365656774606	0.999920142629065	3.4683e-05
protein_coding	ANKRD36	ENSG00000135976.18	9.21634580730879e-08	0.941037150885153	0.999920142629065	3.4683e-05
protein_coding	ANKRD36B	ENSG00000196912.12	1.34570644945266e-07	0.673398039905807	0.999920142629065	3.4683e-05
protein_coding	COX5B	ENSG00000135940.6	3.58108526393592e-06	0.565957717269821	0.999920142629065	3.4683e-05
protein_coding	ACTR1B	ENSG00000115073.7	6.1843150831264e-07	0.855442254390982	0.999920142629065	3.4683e-05
protein_coding	C2orf92	ENSG00000228486.10	-5.77659049283611e-07	0.0240809614351288	0.999920142629065	3.4683e-05
protein_coding	TMEM131	ENSG00000075568.16	-9.42814112935988e-07	0.77953615496593	0.999920142629065	3.4683e-05
protein_coding	CNGA3	ENSG00000144191.11	6.22158297481542e-08	0.830312127422641	0.999920142629065	3.4683e-05
protein_coding	INPP4A	ENSG00000040933.15	-6.0183385728355e-07	0.727200742094957	0.999920142629065	3.4683e-05
protein_coding	COA5	ENSG00000183513.8	1.76480968374753e-06	0.353139830825829	0.999920142629065	3.4683e-05
protein_coding	UNC50	ENSG00000115446.11	-1.81770508262536e-06	0.482831789898971	0.999920142629065	3.4683e-05
protein_coding	TSGA10	ENSG00000135951.14	1.07526426064375e-08	0.993151304374075	0.999920142629065	3.4683e-05
protein_coding	C2orf15	ENSG00000273045.6	7.67245043993525e-08	0.824324243880354	0.999920142629065	3.4683e-05
protein_coding	LIPT1	ENSG00000144182.16	4.39072519789115e-07	0.464375536079122	0.999920142629065	3.4683e-05
protein_coding	MITD1	ENSG00000158411.11	1.8819875951631e-06	0.436590744871584	0.999920142629065	3.4683e-05
protein_coding	MRPL30	ENSG00000185414.19	-9.0923033757921e-07	0.660431128865874	0.999920142629065	3.4683e-05
protein_coding	LYG1	ENSG00000144214.9	7.67245043993525e-08	0.824324243880354	0.999920142629065	3.4683e-05
protein_coding	TXNDC9	ENSG00000115514.11	-1.5517453458399e-06	0.356591650693105	0.999920142629065	3.4683e-05
protein_coding	EIF5B	ENSG00000158417.10	9.77370452851579e-06	0.298704147818002	0.999920142629065	3.4683e-05
protein_coding	REV1	ENSG00000135945.9	-1.9849659011845e-06	0.326672829459727	0.999920142629065	3.4683e-05
protein_coding	AFF3	ENSG00000144218.18	-4.82390212956141e-07	0.691528651118421	0.999920142629065	3.4683e-05
protein_coding	LONRF2	ENSG00000170500.12	-7.15557155598832e-07	0.152300035847645	0.999920142629065	3.4683e-05
protein_coding	CHST10	ENSG00000115526.10	-1.44332670557517e-07	0.899216564241655	0.999920142629065	3.4683e-05
protein_coding	PDCL3	ENSG00000115539.13	3.7692587368976e-07	0.614907501477004	0.999920142629065	3.4683e-05
protein_coding	NPAS2	ENSG00000170485.16	7.51481072723227e-07	0.712107458216444	0.999920142629065	3.4683e-05
protein_coding	RPL31	ENSG00000071082.10	1.77950176900334e-05	0.081200909083078	0.999920142629065	3.4683e-05
protein_coding	TBC1D8	ENSG00000204634.12	-1.73199948259832e-06	0.427054256338375	0.999920142629065	3.4683e-05
protein_coding	CNOT11	ENSG00000158435.7	1.1981540343488e-06	0.681291559725894	0.999920142629065	3.4683e-05
protein_coding	RNF149	ENSG00000163162.8	3.08959357665606e-06	0.341467319963939	0.999920142629065	3.4683e-05
protein_coding	CREG2	ENSG00000175874.9	-8.08691457649375e-07	0.680307366235573	0.999920142629065	3.4683e-05
protein_coding	RFX8	ENSG00000196460.13	1.99940649763998e-06	0.056243405290686	0.999920142629065	3.4683e-05
protein_coding	MAP4K4	ENSG00000071054.16	1.26436962380844e-05	0.172597193514953	0.999920142629065	3.4683e-05
protein_coding	IL1R2	ENSG00000115590.13	1.35618461031341e-07	0.521478850886104	0.999920142629065	3.4683e-05
protein_coding	IL1R1	ENSG00000115594.11	5.95924581101082e-06	0.323773445296014	0.999920142629065	3.4683e-05
protein_coding	IL1RL2	ENSG00000115598.9	-1.8683681231409e-07	0.863158686614866	0.999920142629065	3.4683e-05
protein_coding	IL1RL1	ENSG00000115602.16	4.24534450245783e-07	0.614445868547968	0.999920142629065	3.4683e-05
protein_coding	IL18R1	ENSG00000115604.10	-3.17889159464133e-08	0.957055301417736	0.999920142629065	3.4683e-05
protein_coding	MFSD9	ENSG00000135953.10	-6.54198969137826e-07	0.305196946499363	0.999920142629065	3.4683e-05
protein_coding	TMEM182	ENSG00000170417.15	-2.04855755131396e-07	0.728179758169695	0.999920142629065	3.4683e-05
protein_coding	POU3F3	ENSG00000198914.3	8.54641076843118e-08	0.735659245591072	0.999920142629065	3.4683e-05
protein_coding	MRPS9	ENSG00000135972.8	1.01804444808025e-06	0.594562883313676	0.999920142629065	3.4683e-05
protein_coding	TGFBRAP1	ENSG00000135966.12	-6.63005843795304e-07	0.789732112022828	0.999920142629065	3.4683e-05
protein_coding	C2orf49	ENSG00000135974.9	9.22699933477694e-07	0.691800108828388	0.999920142629065	3.4683e-05
protein_coding	FHL2	ENSG00000115641.18	-7.34153645148501e-06	0.0918542482678358	0.999920142629065	3.4683e-05
protein_coding	NCK2	ENSG00000071051.13	1.09685292781936e-06	0.593768739370385	0.999920142629065	3.4683e-05
protein_coding	C2orf40	ENSG00000119147.9	7.7119106676169e-08	0.814145176266984	0.999920142629065	3.4683e-05
protein_coding	UXS1	ENSG00000115652.14	3.79768999571298e-07	0.930541499885314	0.999920142629065	3.4683e-05
protein_coding	RGPD3	ENSG00000153165.18	-1.21430153718871e-07	0.670696988513183	0.999920142629065	3.4683e-05
protein_coding	SULT1C2	ENSG00000198203.9	7.67245043993525e-08	0.824324243880354	0.999920142629065	3.4683e-05
protein_coding	GCC2	ENSG00000135968.20	-3.56152075597445e-06	0.50589568058261	0.999920142629065	3.4683e-05
protein_coding	LIMS1	ENSG00000169756.16	-1.90681688142343e-06	0.682358808834316	0.999920142629065	3.4683e-05
protein_coding	RANBP2	ENSG00000153201.15	6.06238785274686e-07	0.886248110072746	0.999920142629065	3.4683e-05
protein_coding	CCDC138	ENSG00000163006.11	-2.66916240604224e-07	0.478900830454249	0.999920142629065	3.4683e-05
protein_coding	SH3RF3	ENSG00000172985.10	-1.77703411950563e-06	0.476829224211869	0.999920142629065	3.4683e-05
protein_coding	SEPT10	ENSG00000186522.14	1.76124653285011e-06	0.655773832490672	0.999920142629065	3.4683e-05
protein_coding	SOWAHC	ENSG00000198142.4	-2.76656790480843e-06	0.255388410976142	0.999920142629065	3.4683e-05
protein_coding	NPHP1	ENSG00000144061.12	1.06108197859814e-06	0.329019633134823	0.999920142629065	3.4683e-05
protein_coding	MTLN	ENSG00000175701.10	1.14816030624316e-07	0.968942101270944	0.999920142629065	3.4683e-05
protein_coding	BUB1	ENSG00000169679.14	-3.32514358400211e-07	0.661493115186792	0.999920142629065	3.4683e-05
protein_coding	ACOXL	ENSG00000153093.18	7.15266300285296e-08	0.717291337100157	0.999920142629065	3.4683e-05
protein_coding	BCL2L11	ENSG00000153094.22	3.37284637121396e-07	0.880640375444216	0.999920142629065	3.4683e-05
protein_coding	ANAPC1	ENSG00000153107.12	-4.92710905254799e-08	0.884669470295775	0.999920142629065	3.4683e-05
protein_coding	MERTK	ENSG00000153208.16	1.32457712715598e-07	0.559201800222802	0.999920142629065	3.4683e-05
protein_coding	TMEM87B	ENSG00000153214.10	-1.50918157117335e-06	0.686452551341353	0.999920142629065	3.4683e-05
protein_coding	FBLN7	ENSG00000144152.12	1.56971627337145e-06	0.187214346553079	0.999920142629065	3.4683e-05
protein_coding	ZC3H8	ENSG00000144161.12	1.24250780620976e-06	0.389845044076861	0.999920142629065	3.4683e-05
protein_coding	ZC3H6	ENSG00000188177.13	2.86129840532968e-06	0.396152931324165	0.999920142629065	3.4683e-05
protein_coding	TTL	ENSG00000114999.7	4.72969174674912e-06	0.248287164320476	0.999920142629065	3.4683e-05
protein_coding	POLR1B	ENSG00000125630.15	-2.52430173160907e-07	0.816402821410718	0.999920142629065	3.4683e-05
protein_coding	CHCHD5	ENSG00000125611.15	-4.12195959971356e-07	0.795191901520195	0.999920142629065	3.4683e-05
protein_coding	SLC20A1	ENSG00000144136.10	-8.961128952549e-07	0.769230317598439	0.999920142629065	3.4683e-05
protein_coding	CKAP2L	ENSG00000169607.12	-1.05583499621542e-06	0.462590905907917	0.999920142629065	3.4683e-05
protein_coding	IL1A	ENSG00000115008.5	8.20719066384632e-08	0.668498053816928	0.999920142629065	3.4683e-05
protein_coding	IL1B	ENSG00000125538.11	-6.36153399586865e-08	0.770705172981617	0.999920142629065	3.4683e-05
protein_coding	IL1RN	ENSG00000136689.18	-2.39210270242906e-06	0.25734854523928	0.999920142629065	3.4683e-05
protein_coding	PSD4	ENSG00000125637.15	-2.76248438167806e-07	0.811117477613903	0.999920142629065	3.4683e-05
protein_coding	PAX8	ENSG00000125618.16	-3.48856588066712e-07	0.312180710255698	0.999920142629065	3.4683e-05
protein_coding	CBWD2	ENSG00000136682.14	1.09378958249251e-06	0.170970340573399	0.999920142629065	3.4683e-05
protein_coding	RABL2A	ENSG00000144134.18	-4.19551888600456e-07	0.74578215009925	0.999920142629065	3.4683e-05
protein_coding	SLC35F5	ENSG00000115084.13	-8.81972002535346e-07	0.960337442853201	0.999920142629065	3.4683e-05
protein_coding	ACTR3	ENSG00000115091.11	7.53715595482278e-07	0.859044288055384	0.999920142629065	3.4683e-05
protein_coding	DDX18	ENSG00000088205.12	-3.2222048715425e-06	0.453131865268017	0.999920142629065	3.4683e-05
protein_coding	CCDC93	ENSG00000125633.10	-6.18268984351358e-09	0.999756156116818	0.999942701214786	2.48853e-05
protein_coding	INSIG2	ENSG00000125629.14	1.71045360107638e-06	0.493962241031177	0.999920142629065	3.4683e-05
protein_coding	EN1	ENSG00000163064.6	-2.07592440520287e-06	0.0734777399966399	0.999920142629065	3.4683e-05
protein_coding	C1QL2	ENSG00000144119.3	-2.22472799931287e-07	0.390171308817802	0.999920142629065	3.4683e-05
protein_coding	STEAP3	ENSG00000115107.19	-1.80772994019278e-07	0.905025302206693	0.999920142629065	3.4683e-05
protein_coding	C2orf76	ENSG00000186132.14	3.50547028428062e-07	0.729444704502273	0.999920142629065	3.4683e-05
protein_coding	DBI	ENSG00000155368.16	5.33799563819498e-07	0.937128910024072	0.999920142629065	3.4683e-05
protein_coding	TMEM37	ENSG00000171227.6	-9.8340954252209e-07	0.0158217535348789	0.999920142629065	3.4683e-05
protein_coding	TMEM177	ENSG00000144120.12	1.27489689864279e-06	0.24219982232423	0.999920142629065	3.4683e-05
protein_coding	PTPN4	ENSG00000088179.8	-2.22059472964612e-06	0.121482125335424	0.999920142629065	3.4683e-05
protein_coding	EPB41L5	ENSG00000115109.13	-4.86643369004457e-07	0.738448851922393	0.999920142629065	3.4683e-05
protein_coding	TMEM185B	ENSG00000226479.3	-7.14845878029214e-07	0.560977500704441	0.999920142629065	3.4683e-05
protein_coding	RALB	ENSG00000144118.13	-3.6747889783575e-07	0.891605424303063	0.999920142629065	3.4683e-05
protein_coding	INHBB	ENSG00000163083.5	2.20352725912859e-07	0.866730607911059	0.999920142629065	3.4683e-05
protein_coding	GLI2	ENSG00000074047.21	-3.7376544813238e-07	0.589970053872371	0.999920142629065	3.4683e-05
protein_coding	CLASP1	ENSG00000074054.18	4.30213109539847e-06	0.753751298645354	0.999920142629065	3.4683e-05
protein_coding	NIFK	ENSG00000155438.11	2.60121611687934e-07	0.921524026640617	0.999920142629065	3.4683e-05
protein_coding	TSN	ENSG00000211460.11	2.71839460236604e-06	0.365405921763426	0.999920142629065	3.4683e-05
protein_coding	GYPC	ENSG00000136732.15	2.99613386047429e-06	0.667202033989383	0.999920142629065	3.4683e-05
protein_coding	BIN1	ENSG00000136717.14	3.24393454010393e-06	0.290013006333107	0.999920142629065	3.4683e-05
protein_coding	CYP27C1	ENSG00000186684.12	3.67277044383369e-09	0.782753785634264	0.999920142629065	3.4683e-05
protein_coding	ERCC3	ENSG00000163161.13	1.32739144196996e-06	0.551584314727256	0.999920142629065	3.4683e-05
protein_coding	MAP3K2	ENSG00000169967.16	-1.96265408698284e-06	0.633291833259494	0.999920142629065	3.4683e-05
protein_coding	IWS1	ENSG00000163166.14	2.5437796377734e-06	0.533264272620816	0.999920142629065	3.4683e-05
protein_coding	LIMS2	ENSG00000072163.19	-7.66905153375413e-07	0.314130043336293	0.999920142629065	3.4683e-05
protein_coding	WDR33	ENSG00000136709.11	-4.25114896779389e-07	0.871755886428275	0.999920142629065	3.4683e-05
protein_coding	SFT2D3	ENSG00000173349.5	-1.21215274762659e-06	0.370734778927059	0.999920142629065	3.4683e-05
protein_coding	POLR2D	ENSG00000144231.10	1.39118131306842e-06	0.446961413393589	0.999920142629065	3.4683e-05
protein_coding	AMMECR1L	ENSG00000144233.9	1.60763765846013e-06	0.484983997401509	0.999920142629065	3.4683e-05
protein_coding	SAP130	ENSG00000136715.18	-2.65664726927221e-06	0.135691720187177	0.999920142629065	3.4683e-05
protein_coding	UGGT1	ENSG00000136731.12	2.93023868256795e-07	0.942766383858494	0.999920142629065	3.4683e-05
protein_coding	HS6ST1	ENSG00000136720.6	2.69466343720098e-06	0.248272683009206	0.999920142629065	3.4683e-05
protein_coding	CCDC74B	ENSG00000152076.18	2.16090186388123e-07	0.0847525497498715	0.999920142629065	3.4683e-05
protein_coding	SMPD4	ENSG00000136699.19	1.01389149223339e-06	0.70712461312785	0.999920142629065	3.4683e-05
protein_coding	MZT2B	ENSG00000152082.13	-4.32070154223599e-06	0.391216227560733	0.999920142629065	3.4683e-05
protein_coding	CCDC115	ENSG00000136710.9	2.77475076660193e-07	0.90292716773931	0.999920142629065	3.4683e-05
protein_coding	IMP4	ENSG00000136718.9	2.4087552967864e-06	0.222253216011719	0.999920142629065	3.4683e-05
protein_coding	PTPN18	ENSG00000072135.12	6.97632604246764e-07	0.683159728303833	0.999920142629065	3.4683e-05
protein_coding	ARHGEF4	ENSG00000136002.18	2.9285875825271e-07	0.160012438400671	0.999920142629065	3.4683e-05
protein_coding	FAM168B	ENSG00000152102.17	3.22532942498892e-06	0.402706251129532	0.999920142629065	3.4683e-05
protein_coding	PLEKHB2	ENSG00000115762.16	1.44914497649188e-07	0.995310598007449	0.999920142629065	3.4683e-05
protein_coding	MZT2A	ENSG00000173272.15	2.32106526984427e-06	0.517170721160248	0.999920142629065	3.4683e-05
protein_coding	CCDC74A	ENSG00000163040.14	-6.03098453721087e-07	0.454605381389718	0.999920142629065	3.4683e-05
protein_coding	ANKRD30BL	ENSG00000163046.15	-8.08691457649375e-07	0.680307366235573	0.999920142629065	3.4683e-05
protein_coding	GPR39	ENSG00000183840.6	-1.52508922504487e-07	0.577457157441171	0.999920142629065	3.4683e-05
protein_coding	LYPD1	ENSG00000150551.10	-9.35348456535868e-07	0.539354022547462	0.999920142629065	3.4683e-05
protein_coding	NCKAP5	ENSG00000176771.16	-7.1332244695617e-07	0.382600113618931	0.999920142629065	3.4683e-05
protein_coding	MGAT5	ENSG00000152127.8	-2.56998150319866e-06	0.586288548592318	0.999920142629065	3.4683e-05
protein_coding	TMEM163	ENSG00000152128.13	1.87581774903884e-07	0.616923024653311	0.999920142629065	3.4683e-05
protein_coding	CCNT2	ENSG00000082258.12	-1.15442645484268e-06	0.772333980583752	0.999920142629065	3.4683e-05
protein_coding	RAB3GAP1	ENSG00000115839.17	-3.07335750463479e-06	0.476116226316537	0.999920142629065	3.4683e-05
protein_coding	ZRANB3	ENSG00000121988.17	-5.86726626940288e-07	0.283107313104294	0.999920142629065	3.4683e-05
protein_coding	R3HDM1	ENSG00000048991.16	1.65228490849817e-06	0.355792471357392	0.999920142629065	3.4683e-05
protein_coding	UBXN4	ENSG00000144224.16	4.91580011584029e-06	0.529717475851305	0.999920142629065	3.4683e-05
protein_coding	MCM6	ENSG00000076003.4	1.79410038977354e-06	0.323537239875604	0.999920142629065	3.4683e-05
protein_coding	DARS	ENSG00000115866.10	2.9830807092283e-06	0.608848452303298	0.999920142629065	3.4683e-05
protein_coding	CXCR4	ENSG00000121966.6	2.64772896199088e-08	0.727006481004031	0.999920142629065	3.4683e-05
protein_coding	THSD7B	ENSG00000144229.11	-8.45229863435164e-08	0.666079822249324	0.999920142629065	3.4683e-05
protein_coding	HNMT	ENSG00000150540.13	-8.68538618012799e-07	0.650027330957007	0.999920142629065	3.4683e-05
protein_coding	SPOPL	ENSG00000144228.8	6.01661404814215e-07	0.700218794878022	0.999920142629065	3.4683e-05
protein_coding	LRP1B	ENSG00000168702.17	-9.20456170875044e-07	0.0212054361950095	0.999920142629065	3.4683e-05
[truncated: 12,283 more rows]
