# Supplementary material for: RNA-Seq of Gingival Fibroblasts Grown on Collagen Membranes and Hyaluronic Acid
Source: J Funct Biomater. 2026 Jan 23;17(2):57. doi: 10.3390/jfb17020057 (PMC12942325; doi:10.3390/jfb17020057)
Supplement: Supplementary file 1 [file jfb-17-00057-s001.zip › Tables S2 Membranes versus Membranes with HA/Collafleece vs Collacleece HA/Collafleece vs Collacleece HA_paired_lfcShrink_apeglm_DESeq2results_GeneSymbols_GeneTypes_padj005_lt-1_down.tsv]

GeneType	GeneSymbol	ENSG	baseMean	log2FoldChange	lfcSE	pvalue	padj	LP06005	LP06006	LP06016	LP06017	LP06027	LP06028
protein_coding	MT1E	ENSG00000169715.14	299.740022181892	-1.56823652815268	0.31872971790497	1.72954301343698e-08	0.000349333097854001	458.910865942778	99.2478378137746	313.510822429786	177.62214419185	606.262026276027	142.886436437134
protein_coding	MT1X	ENSG00000187193.8	89.0232260306796	-2.34919173259471	0.508549023046944	1.12252113231967e-07	0.00113363409152964	44.358695302026	14.1782625448249	121.644410819317	13.8097645618328	295.737573793184	44.410649162893
