# Supplementary material for: RNA-Seq of Gingival Fibroblasts Grown on Collagen Membranes and Hyaluronic Acid
Source: J Funct Biomater. 2026 Jan 23;17(2):57. doi: 10.3390/jfb17020057 (PMC12942325; doi:10.3390/jfb17020057)
Supplement: Supplementary file 1 [file jfb-17-00057-s001.zip › Tables S2 Membranes versus Membranes with HA/Mucoderm vs Mucoderm HA/Mucoderm vs Mucoderm HA for Volcano.txt]

GeneType	GeneSymbol	ENSG	log2FoldChange	pvalue	padj	minus_log10_padj
protein_coding	SAMD11	ENSG00000187634.11	0.00154331445585671	0.82996017806039	0.999984488335585	6.73668e-06
protein_coding	NOC2L	ENSG00000188976.10	-0.0215737474135521	0.630544521778461	0.999984488335585	6.73668e-06
protein_coding	KLHL17	ENSG00000187961.13	0.0286472854713885	0.42109182365151	0.999984488335585	6.73668e-06
protein_coding	PLEKHN1	ENSG00000187583.10	0.0137119787264399	0.18313999898466	0.999984488335585	6.73668e-06
protein_coding	ISG15	ENSG00000187608.9	-0.0250041794117832	0.438951445023566	0.999984488335585	6.73668e-06
protein_coding	AGRN	ENSG00000188157.14	0.0038559055297073	0.592477797599542	0.999984488335585	6.73668e-06
protein_coding	C1orf159	ENSG00000131591.17	-0.0106628648049648	0.379127186559196	0.999984488335585	6.73668e-06
protein_coding	SDF4	ENSG00000078808.16	-0.0283379133723962	0.686794403228051	0.999984488335585	6.73668e-06
protein_coding	B3GALT6	ENSG00000176022.5	0.0196903372543912	0.715275696511313	0.999984488335585	6.73668e-06
protein_coding	UBE2J2	ENSG00000160087.20	0.0874890728963336	0.143387882005756	0.999984488335585	6.73668e-06
protein_coding	SCNN1D	ENSG00000162572.20	0.00888613768793767	0.331681036761036	0.999984488335585	6.73668e-06
protein_coding	ACAP3	ENSG00000131584.18	-0.020738905558211	0.534685216543808	0.999984488335585	6.73668e-06
protein_coding	PUSL1	ENSG00000169972.11	0.00792273447303033	0.68380544055218	0.999984488335585	6.73668e-06
protein_coding	INTS11	ENSG00000127054.20	-0.0116695828034933	0.730320165092597	0.999984488335585	6.73668e-06
protein_coding	CPTP	ENSG00000224051.6	0.101641228598163	0.0456566594098711	0.857485182268494	0.0667734
protein_coding	DVL1	ENSG00000107404.19	0.042022233752296	0.480695032419727	0.999984488335585	6.73668e-06
protein_coding	MXRA8	ENSG00000162576.16	0.0128846412029921	0.852319617935445	0.999984488335585	6.73668e-06
protein_coding	AURKAIP1	ENSG00000175756.13	0.105361410441238	0.133714289505201	0.999984488335585	6.73668e-06
protein_coding	CCNL2	ENSG00000221978.11	-0.0325779071821363	0.565404113831195	0.999984488335585	6.73668e-06
protein_coding	MRPL20	ENSG00000242485.5	0.0421856591706177	0.451681591923076	0.999984488335585	6.73668e-06
protein_coding	ANKRD65	ENSG00000235098.8	0.00344426066537064	0.868530757535934	0.999984488335585	6.73668e-06
protein_coding	VWA1	ENSG00000179403.11	-0.00913036903354022	0.503503450326797	0.999984488335585	6.73668e-06
protein_coding	ATAD3B	ENSG00000160072.19	0.00255701551271095	0.861542870795391	0.999984488335585	6.73668e-06
protein_coding	ATAD3A	ENSG00000197785.13	0.0138525032063471	0.723649903247034	0.999984488335585	6.73668e-06
protein_coding	TMEM240	ENSG00000205090.8	-0.0116869779775866	0.213965607022237	0.999984488335585	6.73668e-06
protein_coding	SSU72	ENSG00000160075.11	0.0179093702344033	0.744528481741781	0.999984488335585	6.73668e-06
protein_coding	FNDC10	ENSG00000228594.3	-0.029094478184671	0.421897395145217	0.999984488335585	6.73668e-06
protein_coding	MIB2	ENSG00000197530.12	-0.0334168658094213	0.353473616983237	0.999984488335585	6.73668e-06
protein_coding	CDK11B	ENSG00000248333.8	0.0427842009488365	0.323706190660437	0.999984488335585	6.73668e-06
protein_coding	SLC35E2B	ENSG00000189339.11	0.0553432882044742	0.0480690681326941	0.871412518555256	0.0597762
protein_coding	SLC35E2A	ENSG00000215790.7	0.0531192672908328	0.381162600847093	0.999984488335585	6.73668e-06
protein_coding	NADK	ENSG00000008130.15	-0.00626426641522353	0.800888214414295	0.999984488335585	6.73668e-06
protein_coding	GNB1	ENSG00000078369.17	-0.0162593956688545	0.813806968140098	0.999984488335585	6.73668e-06
protein_coding	PRKCZ	ENSG00000067606.16	0.0132382447497736	0.325908734428417	0.999984488335585	6.73668e-06
protein_coding	FAAP20	ENSG00000162585.16	0.086252224493076	0.129284912635653	0.999984488335585	6.73668e-06
protein_coding	SKI	ENSG00000157933.9	0.16297917925389	0.0619058194233616	0.911901295173854	0.0400522
protein_coding	MORN1	ENSG00000116151.13	0.0172343873442728	0.0846287140077347	0.955118061296459	0.0199429
protein_coding	RER1	ENSG00000157916.19	0.0416157355747884	0.522466057979966	0.999984488335585	6.73668e-06
protein_coding	PEX10	ENSG00000157911.10	0.0440176548144724	0.282374201321871	0.999984488335585	6.73668e-06
protein_coding	TNFRSF14	ENSG00000157873.17	0.0491734092028966	0.157014385264145	0.999984488335585	6.73668e-06
protein_coding	PRXL2B	ENSG00000157870.15	0.0414687291000519	0.34974477447648	0.999984488335585	6.73668e-06
protein_coding	PRDM16	ENSG00000142611.16	-0.00205198831460643	0.836687294636185	0.999984488335585	6.73668e-06
protein_coding	MEGF6	ENSG00000162591.15	-0.00140958409915687	0.954464068590342	0.999984488335585	6.73668e-06
protein_coding	TPRG1L	ENSG00000158109.14	0.0270636462439556	0.647094226607945	0.999984488335585	6.73668e-06
protein_coding	WRAP73	ENSG00000116213.15	-0.01618035986948	0.547917988986354	0.999984488335585	6.73668e-06
protein_coding	SMIM1	ENSG00000235169.8	0.00321544594733874	0.488358679482521	0.999984488335585	6.73668e-06
protein_coding	LRRC47	ENSG00000130764.9	-0.0656514717757181	0.275936389843534	0.999984488335585	6.73668e-06
protein_coding	CEP104	ENSG00000116198.12	0.0367733162346304	0.451521999879023	0.999984488335585	6.73668e-06
protein_coding	DFFB	ENSG00000169598.15	-0.00631632162126283	0.743356337962543	0.999984488335585	6.73668e-06
protein_coding	C1orf174	ENSG00000198912.10	-0.0253519769766944	0.425789518409937	0.999984488335585	6.73668e-06
protein_coding	AJAP1	ENSG00000196581.10	-2.12880762106793e-05	0.995412884145767	0.999984488335585	6.73668e-06
protein_coding	NPHP4	ENSG00000131697.17	0.001874129050797	0.909852736179207	0.999984488335585	6.73668e-06
protein_coding	KCNAB2	ENSG00000069424.14	-0.0108732322420154	0.534712392321278	0.999984488335585	6.73668e-06
protein_coding	CHD5	ENSG00000116254.17	-0.00422412817910317	0.440073817989812	0.999984488335585	6.73668e-06
protein_coding	RPL22	ENSG00000116251.10	0.0334714710221392	0.581572842206744	0.999984488335585	6.73668e-06
protein_coding	RNF207	ENSG00000158286.12	-5.13457942442681e-05	0.829689896138125	0.999984488335585	6.73668e-06
protein_coding	ICMT	ENSG00000116237.15	-0.449443485909846	0.0079540477138466	0.388600674121622	0.410496
protein_coding	GPR153	ENSG00000158292.6	0.0207680405242965	0.520436765287958	0.999984488335585	6.73668e-06
protein_coding	ACOT7	ENSG00000097021.19	0.0760549609949659	0.0661756628084207	0.92733233835188	0.0327646
protein_coding	TNFRSF25	ENSG00000215788.10	-0.00303075379197705	0.512746177243593	0.999984488335585	6.73668e-06
protein_coding	PLEKHG5	ENSG00000171680.21	0.00596086115671016	0.81720279885136	0.999984488335585	6.73668e-06
protein_coding	NOL9	ENSG00000162408.10	-0.0122656864734207	0.754663556280604	0.999984488335585	6.73668e-06
protein_coding	ZBTB48	ENSG00000204859.12	0.00580560480976463	0.631669248423435	0.999984488335585	6.73668e-06
protein_coding	KLHL21	ENSG00000162413.16	-0.116383868105116	0.0807937111353935	0.955118061296459	0.0199429
protein_coding	PHF13	ENSG00000116273.5	0.100339987539617	0.0536683921015292	0.883135697306902	0.0539726
protein_coding	THAP3	ENSG00000041988.15	0.0250925733262909	0.455258765218754	0.999984488335585	6.73668e-06
protein_coding	DNAJC11	ENSG00000007923.15	-0.00818742073852297	0.827369724365058	0.999984488335585	6.73668e-06
protein_coding	CAMTA1	ENSG00000171735.18	-0.0638375450365731	0.228972813668864	0.999984488335585	6.73668e-06
protein_coding	VAMP3	ENSG00000049245.12	-0.0206957348597114	0.701966439836246	0.999984488335585	6.73668e-06
protein_coding	PER3	ENSG00000049246.14	0.0231545919864828	0.420994758836368	0.999984488335585	6.73668e-06
protein_coding	PARK7	ENSG00000116288.12	-0.0265483056697422	0.685985614388597	0.999984488335585	6.73668e-06
protein_coding	ERRFI1	ENSG00000116285.12	-0.254547143065682	0.0108450512407659	0.452935629268895	0.343964
protein_coding	SLC45A1	ENSG00000162426.14	-0.00146447052447197	0.780477950446389	0.999984488335585	6.73668e-06
protein_coding	RERE	ENSG00000142599.17	0.0668787873352606	0.2701824086052	0.999984488335585	6.73668e-06
protein_coding	ENO1	ENSG00000074800.15	0.0648247781811986	0.374209579401192	0.999984488335585	6.73668e-06
protein_coding	GPR157	ENSG00000180758.11	0.00688274961988752	0.716875647594915	0.999984488335585	6.73668e-06
protein_coding	H6PD	ENSG00000049239.12	0.040182968354885	0.42217275827702	0.999984488335585	6.73668e-06
protein_coding	SPSB1	ENSG00000171621.13	-0.0630763380034474	0.218368366468909	0.999984488335585	6.73668e-06
protein_coding	SLC25A33	ENSG00000171612.6	0.00999064730302908	0.640768693179555	0.999984488335585	6.73668e-06
protein_coding	TMEM201	ENSG00000188807.12	0.00882232574651414	0.629732854267862	0.999984488335585	6.73668e-06
protein_coding	PIK3CD	ENSG00000171608.15	0.00259676154068147	0.953697923676863	0.999984488335585	6.73668e-06
protein_coding	CLSTN1	ENSG00000171603.17	0.0126468539698154	0.841678835630461	0.999984488335585	6.73668e-06
protein_coding	CTNNBIP1	ENSG00000178585.14	0.0694340821645188	0.0808249874224563	0.955118061296459	0.0199429
protein_coding	LZIC	ENSG00000162441.11	0.000404753072362048	0.991472234421616	0.999984488335585	6.73668e-06
protein_coding	NMNAT1	ENSG00000173614.13	-0.00870467455909305	0.685905075923635	0.999984488335585	6.73668e-06
protein_coding	UBE4B	ENSG00000130939.18	0.0435593712155005	0.326707886522212	0.999984488335585	6.73668e-06
protein_coding	KIF1B	ENSG00000054523.17	0.0476930261325608	0.364038689293612	0.999984488335585	6.73668e-06
protein_coding	PGD	ENSG00000142657.20	0.163893337379715	0.0631154381260111	0.913388837768101	0.0393443
protein_coding	CENPS	ENSG00000175279.21	0.00300420857461704	0.881094882922242	0.999984488335585	6.73668e-06
protein_coding	DFFA	ENSG00000160049.11	9.06409212198953e-05	0.996726969043472	0.999984488335585	6.73668e-06
protein_coding	PEX14	ENSG00000142655.12	-0.0227240175531479	0.405462754790469	0.999984488335585	6.73668e-06
protein_coding	TARDBP	ENSG00000120948.17	0.00244495068401816	0.948187713976381	0.999984488335585	6.73668e-06
protein_coding	MASP2	ENSG00000009724.16	-0.00288390666658277	0.562865306137768	0.999984488335585	6.73668e-06
protein_coding	SRM	ENSG00000116649.9	-0.0273219857123553	0.637060575319614	0.999984488335585	6.73668e-06
protein_coding	EXOSC10	ENSG00000171824.13	-0.0138890291936893	0.70122647116097	0.999984488335585	6.73668e-06
protein_coding	MTOR	ENSG00000198793.12	-0.026027712899957	0.416029972281165	0.999984488335585	6.73668e-06
protein_coding	UBIAD1	ENSG00000120942.13	0.0121676343188998	0.600313549907658	0.999984488335585	6.73668e-06
protein_coding	FBXO2	ENSG00000116661.10	-0.0312000106873458	0.408957163389537	0.999984488335585	6.73668e-06
protein_coding	FBXO44	ENSG00000132879.13	-0.00215806105764848	0.951245490059436	0.999984488335585	6.73668e-06
protein_coding	FBXO6	ENSG00000116663.10	0.0189267719348314	0.057528771237746	0.900926338831299	0.0453107
protein_coding	MAD2L2	ENSG00000116670.14	0.000564949182585221	0.989479107005495	0.999984488335585	6.73668e-06
protein_coding	AGTRAP	ENSG00000177674.15	0.012365421019701	0.755284303444155	0.999984488335585	6.73668e-06
protein_coding	MTHFR	ENSG00000177000.12	-0.00207953922849102	0.959622769288479	0.999984488335585	6.73668e-06
protein_coding	CLCN6	ENSG00000011021.22	-0.0207098668469496	0.385553078165948	0.999984488335585	6.73668e-06
protein_coding	KIAA2013	ENSG00000116685.15	0.0454068685784171	0.417807598220711	0.999984488335585	6.73668e-06
protein_coding	PLOD1	ENSG00000083444.16	0.0644567817888154	0.343767913084817	0.999984488335585	6.73668e-06
protein_coding	MFN2	ENSG00000116688.16	-0.0035430846428241	0.942049653817242	0.999984488335585	6.73668e-06
protein_coding	MIIP	ENSG00000116691.10	0.00550591970506262	0.691522702697279	0.999984488335585	6.73668e-06
protein_coding	TNFRSF1B	ENSG00000028137.18	0.0642675941829193	0.0854106999189406	0.955118061296459	0.0199429
protein_coding	VPS13D	ENSG00000048707.15	0.0141797364320009	0.716670097416949	0.999984488335585	6.73668e-06
protein_coding	DHRS3	ENSG00000162496.8	0.0149098047698087	0.608935466113054	0.999984488335585	6.73668e-06
protein_coding	PDPN	ENSG00000162493.16	0.0237823321442317	0.520499541775435	0.999984488335585	6.73668e-06
protein_coding	PRDM2	ENSG00000116731.22	-0.0245182091335209	0.593104327118597	0.999984488335585	6.73668e-06
protein_coding	KAZN	ENSG00000189337.16	-0.0547136289036466	0.199874501939439	0.999984488335585	6.73668e-06
protein_coding	TMEM51	ENSG00000171729.13	-0.834605181493949	0.00139271591630684	0.12028807531924	0.919777
protein_coding	EFHD2	ENSG00000142634.12	-0.00639406217268854	0.87391547411034	0.999984488335585	6.73668e-06
protein_coding	CASP9	ENSG00000132906.17	0.0303271077907061	0.264060716445789	0.999984488335585	6.73668e-06
protein_coding	DNAJC16	ENSG00000116138.12	0.0075184096400155	0.859008582708043	0.999984488335585	6.73668e-06
protein_coding	AGMAT	ENSG00000116771.5	0.00388918953735078	0.504451648426932	0.999984488335585	6.73668e-06
protein_coding	DDI2	ENSG00000197312.11	0.0716091156450553	0.157239542711829	0.999984488335585	6.73668e-06
protein_coding	PLEKHM2	ENSG00000116786.12	0.0507513311311824	0.420498458619023	0.999984488335585	6.73668e-06
protein_coding	FBLIM1	ENSG00000162458.12	-0.0132720991598174	0.769272754729535	0.999984488335585	6.73668e-06
protein_coding	UQCRHL	ENSG00000233954.6	0.000766949507542314	0.858440422880124	0.999984488335585	6.73668e-06
protein_coding	SPEN	ENSG00000065526.10	-0.0386697514667741	0.446014765066387	0.999984488335585	6.73668e-06
protein_coding	ZBTB17	ENSG00000116809.11	-0.00649278058338933	0.837021786823513	0.999984488335585	6.73668e-06
protein_coding	HSPB7	ENSG00000173641.17	0.00197277586663802	0.587528875357815	0.999984488335585	6.73668e-06
protein_coding	FAM131C	ENSG00000185519.8	0.0184086520075242	0.149591762060438	0.999984488335585	6.73668e-06
protein_coding	EPHA2	ENSG00000142627.12	-0.00253449242596609	0.889237703611709	0.999984488335585	6.73668e-06
protein_coding	ARHGEF19	ENSG00000142632.16	0.205873456995405	0.0117368635877754	0.472260742582297	0.325818
protein_coding	CPLANE2	ENSG00000132881.11	-0.0160828055328216	0.121741911028789	0.999984488335585	6.73668e-06
protein_coding	FBXO42	ENSG00000037637.10	-0.0470745279496891	0.0419665984481591	0.836435201636454	0.0775677
protein_coding	SZRD1	ENSG00000055070.16	-0.00261427871097714	0.96554853541592	0.999984488335585	6.73668e-06
protein_coding	NECAP2	ENSG00000157191.19	-0.0322393149543639	0.488295895507083	0.999984488335585	6.73668e-06
protein_coding	NBPF1	ENSG00000219481.10	0.0158818717296713	0.367733555436674	0.999984488335585	6.73668e-06
protein_coding	CROCC	ENSG00000058453.16	0.0148201636165278	0.635781575400611	0.999984488335585	6.73668e-06
protein_coding	MFAP2	ENSG00000117122.13	-0.00468877786952745	0.710667155821716	0.999984488335585	6.73668e-06
protein_coding	ATP13A2	ENSG00000159363.17	-0.00422858339558531	0.808380141748241	0.999984488335585	6.73668e-06
protein_coding	SDHB	ENSG00000117118.9	-0.0301325021039211	0.425702791974149	0.999984488335585	6.73668e-06
protein_coding	RCC2	ENSG00000179051.13	0.0348172201026577	0.597907361522924	0.999984488335585	6.73668e-06
protein_coding	ARHGEF10L	ENSG00000074964.16	0.0286904296723343	0.379450525558399	0.999984488335585	6.73668e-06
protein_coding	ALDH4A1	ENSG00000159423.16	0.00222055133203789	0.901851916660263	0.999984488335585	6.73668e-06
protein_coding	IFFO2	ENSG00000169991.10	-0.00823585317416858	0.759494740030409	0.999984488335585	6.73668e-06
protein_coding	UBR4	ENSG00000127481.14	0.330872897893274	0.0142576929653852	0.518753654891692	0.285039
protein_coding	EMC1	ENSG00000127463.14	0.0187059179884225	0.704446627706426	0.999984488335585	6.73668e-06
protein_coding	MRTO4	ENSG00000053372.4	-0.0186873112725663	0.617570335937177	0.999984488335585	6.73668e-06
protein_coding	AKR7A2	ENSG00000053371.12	0.071277083888082	0.245075383263761	0.999984488335585	6.73668e-06
protein_coding	PQLC2	ENSG00000040487.12	0.0275396207268991	0.279785800125618	0.999984488335585	6.73668e-06
protein_coding	CAPZB	ENSG00000077549.17	0.378588556764892	0.000540134021033	0.0600345682394056	1.2216
protein_coding	MINOS1	ENSG00000173436.14	-0.0222956602610378	0.625876842330007	0.999984488335585	6.73668e-06
protein_coding	NBL1	ENSG00000158747.14	0.593713221117015	0.000243983259194165	0.0344626353611758	1.46265
protein_coding	TMCO4	ENSG00000162542.13	-0.0311551104571259	0.273959685539735	0.999984488335585	6.73668e-06
protein_coding	OTUD3	ENSG00000169914.5	0.00915159927483167	0.675643541519067	0.999984488335585	6.73668e-06
protein_coding	CAMK2N1	ENSG00000162545.5	0.0838412151210353	0.227988525332362	0.999984488335585	6.73668e-06
protein_coding	MUL1	ENSG00000090432.6	-0.0417053079637529	0.23523808122223	0.999984488335585	6.73668e-06
protein_coding	PINK1	ENSG00000158828.7	-0.00091130131809385	0.986088640662207	0.999984488335585	6.73668e-06
protein_coding	DDOST	ENSG00000244038.9	0.0265294723460628	0.570660305257812	0.999984488335585	6.73668e-06
protein_coding	HP1BP3	ENSG00000127483.17	0.0379450490801415	0.553099823361987	0.999984488335585	6.73668e-06
protein_coding	EIF4G3	ENSG00000075151.20	0.00569161581739278	0.932569094960325	0.999984488335585	6.73668e-06
protein_coding	ECE1	ENSG00000117298.15	0.110113185307073	0.148680876189304	0.999984488335585	6.73668e-06
protein_coding	NBPF3	ENSG00000142794.18	0.016089501960403	0.307059177943059	0.999984488335585	6.73668e-06
protein_coding	ALPL	ENSG00000162551.13	0.0112879848064383	0.647850022833059	0.999984488335585	6.73668e-06
protein_coding	USP48	ENSG00000090686.15	-0.038720414474499	0.502842495612518	0.999984488335585	6.73668e-06
protein_coding	HSPG2	ENSG00000142798.19	-0.0192121090759197	0.739859255805029	0.999984488335585	6.73668e-06
protein_coding	AL031281.2	ENSG00000285721.1	-0.00189510980377918	0.441833561930716	0.999984488335585	6.73668e-06
protein_coding	ZBTB40	ENSG00000184677.17	0.0198502267568044	0.564557815240931	0.999984488335585	6.73668e-06
protein_coding	EPHB2	ENSG00000133216.16	-0.14410111622046	0.0184469091206368	0.58443945718653	0.23326
protein_coding	KDM1A	ENSG00000004487.16	-0.0037146438347958	0.894172155698338	0.999984488335585	6.73668e-06
protein_coding	LUZP1	ENSG00000169641.13	0.024689316921151	0.664645352898374	0.999984488335585	6.73668e-06
protein_coding	HNRNPR	ENSG00000125944.19	-0.0104116167858385	0.861016208584094	0.999984488335585	6.73668e-06
protein_coding	ZNF436	ENSG00000125945.14	0.00443100483660377	0.827051221476318	0.999984488335585	6.73668e-06
protein_coding	TCEA3	ENSG00000204219.10	0.00474491793186692	0.861710097568164	0.999984488335585	6.73668e-06
protein_coding	ASAP3	ENSG00000088280.18	0.0390128750762612	0.204922244709621	0.999984488335585	6.73668e-06
protein_coding	E2F2	ENSG00000007968.6	-0.00440134248286941	0.509129683836638	0.999984488335585	6.73668e-06
protein_coding	ID3	ENSG00000117318.8	-0.0298105813978085	0.589915304663368	0.999984488335585	6.73668e-06
protein_coding	RPL11	ENSG00000142676.14	0.0757612879655616	0.304015843147993	0.999984488335585	6.73668e-06
protein_coding	ELOA	ENSG00000011007.12	0.0236354216404509	0.610122040235081	0.999984488335585	6.73668e-06
protein_coding	PITHD1	ENSG00000057757.9	-0.0225810472523109	0.587442946971961	0.999984488335585	6.73668e-06
protein_coding	LYPLA2	ENSG00000011009.10	0.116170381384512	0.0903675025654955	0.958286471967501	0.0185046
protein_coding	GALE	ENSG00000117308.14	0.00223610881496229	0.92593203680197	0.999984488335585	6.73668e-06
protein_coding	HMGCL	ENSG00000117305.14	0.111060425743335	0.0239685066021452	0.663291733724672	0.178295
protein_coding	FUCA1	ENSG00000179163.11	0.00296973680114312	0.909628690088206	0.999984488335585	6.73668e-06
protein_coding	PNRC2	ENSG00000189266.12	-0.0705934553058887	0.135902370224454	0.999984488335585	6.73668e-06
protein_coding	SRSF10	ENSG00000188529.14	-0.0439074540334541	0.40650654503387	0.999984488335585	6.73668e-06
protein_coding	STPG1	ENSG00000001460.17	-0.019846332360733	0.0731562754379484	0.943862126487708	0.0250914
protein_coding	NIPAL3	ENSG00000001461.16	-0.278982392782183	0.011731503822168	0.472260742582297	0.325818
protein_coding	RCAN3	ENSG00000117602.11	-0.0130037225479567	0.529859528163967	0.999984488335585	6.73668e-06
protein_coding	SRRM1	ENSG00000133226.16	-0.0514317660538428	0.450884920695456	0.999984488335585	6.73668e-06
protein_coding	CLIC4	ENSG00000169504.14	-0.143413829750217	0.0662937150028689	0.927626504571095	0.0326269
protein_coding	RUNX3	ENSG00000020633.18	0.044656359343268	0.324205289182865	0.999984488335585	6.73668e-06
protein_coding	SYF2	ENSG00000117614.9	0.121110337900338	0.109606868245163	0.985463329918378	0.00635953
protein_coding	RSRP1	ENSG00000117616.17	-0.0612261514963117	0.17596425721262	0.999984488335585	6.73668e-06
protein_coding	TMEM50A	ENSG00000183726.10	0.00383939640061876	0.949477560259899	0.999984488335585	6.73668e-06
protein_coding	MACO1	ENSG00000204178.10	-0.0510691133410617	0.287021755950545	0.999984488335585	6.73668e-06
protein_coding	LDLRAP1	ENSG00000157978.11	0.00539496382582455	0.908844244452304	0.999984488335585	6.73668e-06
protein_coding	MAN1C1	ENSG00000117643.14	-0.0159615459506428	0.594517412290197	0.999984488335585	6.73668e-06
protein_coding	SELENON	ENSG00000162430.16	-0.00382386394387043	0.92911734011376	0.999984488335585	6.73668e-06
protein_coding	MTFR1L	ENSG00000117640.17	-0.00265647219329445	0.939455396473001	0.999984488335585	6.73668e-06
protein_coding	PAQR7	ENSG00000182749.5	-0.00753689711247267	0.695117166885744	0.999984488335585	6.73668e-06
protein_coding	STMN1	ENSG00000117632.22	0.0423480073080925	0.531552517421745	0.999984488335585	6.73668e-06
protein_coding	PAFAH2	ENSG00000158006.13	0.0117971257634893	0.633105276501396	0.999984488335585	6.73668e-06
protein_coding	ZNF593	ENSG00000142684.8	0.0939939874428893	0.0405489675916232	0.820867309824197	0.085727
protein_coding	CEP85	ENSG00000130695.15	0.00806557217001879	0.179614261845108	0.999984488335585	6.73668e-06
protein_coding	SH3BGRL3	ENSG00000142669.14	-0.139550125286944	0.0844411010507344	0.955118061296459	0.0199429
protein_coding	DHDDS	ENSG00000117682.16	-0.0159851728702539	0.636657230061404	0.999984488335585	6.73668e-06
protein_coding	HMGN2	ENSG00000198830.10	0.00157409870440574	0.911026311316788	0.999984488335585	6.73668e-06
protein_coding	RPS6KA1	ENSG00000117676.13	-0.0015984444528553	0.895940715505067	0.999984488335585	6.73668e-06
protein_coding	ARID1A	ENSG00000117713.19	0.111009732734843	0.0470609249420553	0.865869935161831	0.0625473
protein_coding	PIGV	ENSG00000060642.10	-0.035628495421466	0.152363962216032	0.999984488335585	6.73668e-06
protein_coding	ZDHHC18	ENSG00000204160.11	0.0122246471387278	0.687983030989556	0.999984488335585	6.73668e-06
protein_coding	GPN2	ENSG00000142751.14	-0.0220606839665424	0.394412244360434	0.999984488335585	6.73668e-06
protein_coding	GPATCH3	ENSG00000198746.12	-0.00272596133221566	0.875421225078536	0.999984488335585	6.73668e-06
protein_coding	NUDC	ENSG00000090273.13	0.0281965807186757	0.535379435500148	0.999984488335585	6.73668e-06
protein_coding	TRNP1	ENSG00000253368.3	-0.000662194237580193	0.976894472625873	0.999984488335585	6.73668e-06
protein_coding	SLC9A1	ENSG00000090020.10	-0.059837250230432	0.199813220596769	0.999984488335585	6.73668e-06
protein_coding	WDTC1	ENSG00000142784.15	-0.017591487769141	0.463090768970474	0.999984488335585	6.73668e-06
protein_coding	TMEM222	ENSG00000186501.14	-0.0420074142008115	0.234848239098264	0.999984488335585	6.73668e-06
protein_coding	MAP3K6	ENSG00000142733.15	0.0429791050862142	0.081947665733108	0.955118061296459	0.0199429
protein_coding	WASF2	ENSG00000158195.10	-0.0263944686268589	0.680675822835369	0.999984488335585	6.73668e-06
protein_coding	AHDC1	ENSG00000126705.14	-0.0285933708858437	0.465335035637268	0.999984488335585	6.73668e-06
protein_coding	IFI6	ENSG00000126709.14	0.0030628521764564	0.962247066457442	0.999984488335585	6.73668e-06
protein_coding	FAM76A	ENSG00000009780.15	0.0108280291595841	0.736293618507974	0.999984488335585	6.73668e-06
protein_coding	STX12	ENSG00000117758.13	0.0290852646758564	0.512334115372335	0.999984488335585	6.73668e-06
protein_coding	PPP1R8	ENSG00000117751.17	0.00271040174394156	0.954487725501718	0.999984488335585	6.73668e-06
protein_coding	THEMIS2	ENSG00000130775.15	-0.00529409659581246	0.813035275754243	0.999984488335585	6.73668e-06
protein_coding	RPA2	ENSG00000117748.9	-0.0480381549846485	0.177333319320351	0.999984488335585	6.73668e-06
protein_coding	XKR8	ENSG00000158156.7	0.0181944047081251	0.578636276656695	0.999984488335585	6.73668e-06
protein_coding	EYA3	ENSG00000158161.15	-0.0351111765245216	0.321478560274087	0.999984488335585	6.73668e-06
protein_coding	DNAJC8	ENSG00000126698.10	-0.0571691880608746	0.39976600367306	0.999984488335585	6.73668e-06
protein_coding	ATP5IF1	ENSG00000130770.17	-0.0966894666751343	0.147934444152206	0.999984488335585	6.73668e-06
protein_coding	SESN2	ENSG00000130766.4	0.0557055761509243	0.374270616204459	0.999984488335585	6.73668e-06
protein_coding	MED18	ENSG00000130772.13	-0.00271724649459977	0.903591466738604	0.999984488335585	6.73668e-06
protein_coding	PHACTR4	ENSG00000204138.12	0.0204756547114638	0.682396602634282	0.999984488335585	6.73668e-06
protein_coding	RCC1	ENSG00000180198.16	0.00319763986623981	0.945359593225247	0.999984488335585	6.73668e-06
protein_coding	TRNAU1AP	ENSG00000180098.9	0.0202409726231633	0.44790273208704	0.999984488335585	6.73668e-06
protein_coding	TAF12	ENSG00000120656.11	-0.0131566075390242	0.67250711143129	0.999984488335585	6.73668e-06
protein_coding	RAB42	ENSG00000188060.7	0.000430030533387829	0.941508704044376	0.999984488335585	6.73668e-06
protein_coding	GMEB1	ENSG00000162419.12	0.00889185956561372	0.82804317036573	0.999984488335585	6.73668e-06
protein_coding	YTHDF2	ENSG00000198492.15	-0.0111196559022608	0.838492332887464	0.999984488335585	6.73668e-06
protein_coding	EPB41	ENSG00000159023.21	0.0541242630046659	0.112164997043321	0.985463329918378	0.00635953
protein_coding	TMEM200B	ENSG00000253304.1	0.154671475011219	0.0485572906602062	0.876363123308985	0.0573159
protein_coding	SRSF4	ENSG00000116350.16	0.0398524139972694	0.486398958009808	0.999984488335585	6.73668e-06
protein_coding	MECR	ENSG00000116353.15	0.0157739812061942	0.564352833332556	0.999984488335585	6.73668e-06
protein_coding	PTPRU	ENSG00000060656.19	-0.00303108319780178	0.935253323548843	0.999984488335585	6.73668e-06
protein_coding	LAPTM5	ENSG00000162511.7	0.0120574217725006	0.042912985315325	0.839682656386445	0.0758848
protein_coding	SDC3	ENSG00000162512.15	0.010636897736608	0.806166174787401	0.999984488335585	6.73668e-06
protein_coding	PUM1	ENSG00000134644.15	-0.0142876099111947	0.81249490188205	0.999984488335585	6.73668e-06
protein_coding	SNRNP40	ENSG00000060688.12	0.0108094758149037	0.660869751670067	0.999984488335585	6.73668e-06
protein_coding	ZCCHC17	ENSG00000121766.15	0.0496532685602706	0.265288205165325	0.999984488335585	6.73668e-06
protein_coding	FABP3	ENSG00000121769.7	-0.0155104430765425	0.238527262250207	0.999984488335585	6.73668e-06
protein_coding	SERINC2	ENSG00000168528.11	-0.0106004635835719	0.868435472351688	0.999984488335585	6.73668e-06
protein_coding	PEF1	ENSG00000162517.12	-0.0534392483498096	0.288848636251491	0.999984488335585	6.73668e-06
protein_coding	COL16A1	ENSG00000084636.17	-0.0099069739257465	0.826920977346538	0.999984488335585	6.73668e-06
protein_coding	ADGRB2	ENSG00000121753.12	0.0129653072327578	0.304688087889145	0.999984488335585	6.73668e-06
protein_coding	SPOCD1	ENSG00000134668.12	-0.0167867118220448	0.692100342758573	0.999984488335585	6.73668e-06
protein_coding	PTP4A2	ENSG00000184007.20	-0.00802673952112574	0.906949447328634	0.999984488335585	6.73668e-06
protein_coding	KHDRBS1	ENSG00000121774.17	0.0536565119321785	0.396137818089892	0.999984488335585	6.73668e-06
protein_coding	TMEM39B	ENSG00000121775.17	-0.00560488018955559	0.871197532507015	0.999984488335585	6.73668e-06
protein_coding	KPNA6	ENSG00000025800.13	0.0254043288955094	0.689675250102278	0.999984488335585	6.73668e-06
protein_coding	TXLNA	ENSG00000084652.15	-0.0386167138929637	0.475929281545337	0.999984488335585	6.73668e-06
protein_coding	CCDC28B	ENSG00000160050.14	0.00878194788806703	0.791486275247313	0.999984488335585	6.73668e-06
protein_coding	TMEM234	ENSG00000160055.19	-0.0135235783892613	0.452768566163592	0.999984488335585	6.73668e-06
protein_coding	EIF3I	ENSG00000084623.11	0.0580880399746515	0.313604752702811	0.999984488335585	6.73668e-06
protein_coding	FAM167B	ENSG00000183615.5	-0.0396055071468799	0.0425498655620043	0.839314885663706	0.0760751
protein_coding	HDAC1	ENSG00000116478.11	-0.0489833016686633	0.360212610087967	0.999984488335585	6.73668e-06
protein_coding	MARCKSL1	ENSG00000175130.6	-0.0481389069042595	0.279152725994776	0.999984488335585	6.73668e-06
protein_coding	FAM229A	ENSG00000225828.1	0.00151454499457714	0.866467646263391	0.999984488335585	6.73668e-06
protein_coding	BSDC1	ENSG00000160058.18	0.0113241794769381	0.791030191905262	0.999984488335585	6.73668e-06
protein_coding	ZBTB8A	ENSG00000160062.14	-0.00905509083228265	0.711983602199478	0.999984488335585	6.73668e-06
protein_coding	ZBTB8OS	ENSG00000176261.15	0.00217364259835252	0.9565762548324	0.999984488335585	6.73668e-06
protein_coding	RBBP4	ENSG00000162521.18	-0.0633066825579782	0.296030027612816	0.999984488335585	6.73668e-06
protein_coding	SYNC	ENSG00000162520.14	0.0492302975953504	0.0475705057665329	0.869008256622701	0.0609761
protein_coding	KIAA1522	ENSG00000162522.10	-0.0705077636299045	0.0218377037309552	0.645972690751737	0.189786
protein_coding	YARS	ENSG00000134684.10	-0.0104767756886892	0.763491042509297	0.999984488335585	6.73668e-06
protein_coding	S100PBP	ENSG00000116497.17	-0.0311365680922144	0.465058106208202	0.999984488335585	6.73668e-06
protein_coding	FNDC5	ENSG00000160097.17	0.0264752625394257	0.00320762939945412	0.23013468072274	0.638018
protein_coding	TMEM54	ENSG00000121900.18	0.0252263553613583	0.164436346897987	0.999984488335585	6.73668e-06
protein_coding	RNF19B	ENSG00000116514.16	-0.00661713925064934	0.515037315254831	0.999984488335585	6.73668e-06
protein_coding	AK2	ENSG00000004455.16	-0.00286049761361366	0.946447629533047	0.999984488335585	6.73668e-06
protein_coding	AZIN2	ENSG00000142920.16	0.0374480317245636	0.0521980789126283	0.883135697306902	0.0539726
protein_coding	TRIM62	ENSG00000116525.13	-0.0122228976507688	0.576095060319913	0.999984488335585	6.73668e-06
protein_coding	ZNF362	ENSG00000160094.14	0.00202749966174489	0.956571565464971	0.999984488335585	6.73668e-06
protein_coding	PHC2	ENSG00000134686.18	0.0377907577017328	0.459001785972293	0.999984488335585	6.73668e-06
protein_coding	ZSCAN20	ENSG00000121903.14	0.00366484423832316	0.24635153849896	0.999984488335585	6.73668e-06
protein_coding	CSMD2	ENSG00000121904.17	-0.00655560899770493	0.441118164833695	0.999984488335585	6.73668e-06
protein_coding	SMIM12	ENSG00000163866.8	-0.0208203986960416	0.570670294856033	0.999984488335585	6.73668e-06
protein_coding	AC114490.3	ENSG00000284773.1	-0.00231213754562786	0.641701176914705	0.999984488335585	6.73668e-06
protein_coding	ZMYM6	ENSG00000163867.16	-0.00820428267735997	0.746546970022444	0.999984488335585	6.73668e-06
protein_coding	ZMYM1	ENSG00000197056.10	0.00979231785904069	0.559748619067566	0.999984488335585	6.73668e-06
protein_coding	SFPQ	ENSG00000116560.10	-0.351487982916981	0.0107024631437411	0.452073291694184	0.344791
protein_coding	ZMYM4	ENSG00000146463.11	-0.00278180328321337	0.95111952078222	0.999984488335585	6.73668e-06
protein_coding	KIAA0319L	ENSG00000142687.17	0.0134326318131013	0.784169151596333	0.999984488335585	6.73668e-06
protein_coding	NCDN	ENSG00000020129.15	0.0401249456039605	0.481582050809126	0.999984488335585	6.73668e-06
protein_coding	PSMB2	ENSG00000126067.11	-0.00498073217594495	0.930736843103708	0.999984488335585	6.73668e-06
protein_coding	C1orf216	ENSG00000142686.7	-0.0253219586847948	0.484339628158968	0.999984488335585	6.73668e-06
protein_coding	CLSPN	ENSG00000092853.13	-0.0185755760165421	0.362274726627221	0.999984488335585	6.73668e-06
protein_coding	AGO4	ENSG00000134698.10	0.0329497407043496	0.267670723795199	0.999984488335585	6.73668e-06
protein_coding	AGO1	ENSG00000092847.11	0.0486051608490052	0.25528980065476	0.999984488335585	6.73668e-06
protein_coding	AGO3	ENSG00000126070.19	0.0323416888628124	0.400585303518185	0.999984488335585	6.73668e-06
protein_coding	ADPRHL2	ENSG00000116863.10	-0.011551620418209	0.775401484728347	0.999984488335585	6.73668e-06
protein_coding	COL8A2	ENSG00000171812.12	-0.0190786222773365	0.0845725347386595	0.955118061296459	0.0199429
protein_coding	TRAPPC3	ENSG00000054116.11	-0.0152422908643262	0.81085943328871	0.999984488335585	6.73668e-06
protein_coding	MAP7D1	ENSG00000116871.15	-0.00168024345758592	0.978026796796495	0.999984488335585	6.73668e-06
protein_coding	THRAP3	ENSG00000054118.14	0.0554187933370324	0.412772731559951	0.999984488335585	6.73668e-06
protein_coding	EVA1B	ENSG00000142694.6	-0.0952551268719879	0.157614190452616	0.999984488335585	6.73668e-06
protein_coding	STK40	ENSG00000196182.10	-0.00611789409074613	0.832221921089873	0.999984488335585	6.73668e-06
protein_coding	LSM10	ENSG00000181817.5	-0.00941550725504105	0.807607478600623	0.999984488335585	6.73668e-06
protein_coding	OSCP1	ENSG00000116885.18	0.00827538227358765	0.63109156707552	0.999984488335585	6.73668e-06
protein_coding	MRPS15	ENSG00000116898.11	-0.0143807468582035	0.710392313717505	0.999984488335585	6.73668e-06
protein_coding	ZC3H12A	ENSG00000163874.10	-0.03872016034129	0.0648701357696346	0.919163052284478	0.0366074
protein_coding	MEAF6	ENSG00000163875.15	-0.00896693087456168	0.828930237648173	0.999984488335585	6.73668e-06
protein_coding	SNIP1	ENSG00000163877.10	0.0180338231558948	0.506626805947251	0.999984488335585	6.73668e-06
protein_coding	DNALI1	ENSG00000163879.10	0.00595080823287639	0.802984538728469	0.999984488335585	6.73668e-06
protein_coding	GNL2	ENSG00000134697.12	0.0872635556666705	0.15862540066326	0.999984488335585	6.73668e-06
protein_coding	C1orf109	ENSG00000116922.14	-0.00592314977503551	0.668455663867126	0.999984488335585	6.73668e-06
protein_coding	CDCA8	ENSG00000134690.10	0.00127161236965866	0.943237712531578	0.999984488335585	6.73668e-06
protein_coding	MANEAL	ENSG00000185090.14	0.00632607018950689	0.542742708575221	0.999984488335585	6.73668e-06
protein_coding	YRDC	ENSG00000196449.3	-0.0143230483649093	0.561078825609097	0.999984488335585	6.73668e-06
protein_coding	C1orf122	ENSG00000197982.13	0.130403124649984	0.0936378742888598	0.958286471967501	0.0185046
protein_coding	MTF1	ENSG00000188786.9	0.0386179579737403	0.433523082746801	0.999984488335585	6.73668e-06
protein_coding	INPP5B	ENSG00000204084.12	0.0128817998793451	0.411624488157016	0.999984488335585	6.73668e-06
protein_coding	SF3A3	ENSG00000183431.11	0.0517511127788559	0.319751381056629	0.999984488335585	6.73668e-06
protein_coding	FHL3	ENSG00000183386.9	0.0341689615854753	0.355406284641352	0.999984488335585	6.73668e-06
protein_coding	UTP11	ENSG00000183520.11	-0.00595440200154213	0.902415086405699	0.999984488335585	6.73668e-06
protein_coding	RRAGC	ENSG00000116954.7	-0.129182363791117	0.00595347018387495	0.332218336186602	0.478576
protein_coding	MYCBP	ENSG00000214114.8	-0.00761424826793687	0.675038252083495	0.999984488335585	6.73668e-06
protein_coding	RHBDL2	ENSG00000158315.10	-0.000239191259760458	0.942637878895739	0.999984488335585	6.73668e-06
protein_coding	AKIRIN1	ENSG00000174574.15	0.0356995496367526	0.352009705629624	0.999984488335585	6.73668e-06
protein_coding	NDUFS5	ENSG00000168653.10	0.109982068742185	0.159574125797426	0.999984488335585	6.73668e-06
protein_coding	MACF1	ENSG00000127603.25	-0.0303448750137223	0.656145351582555	0.999984488335585	6.73668e-06
protein_coding	PABPC4	ENSG00000090621.13	0.00325224639264838	0.965613735822418	0.999984488335585	6.73668e-06
protein_coding	PPIE	ENSG00000084072.16	-0.0216721520869051	0.583305885688393	0.999984488335585	6.73668e-06
protein_coding	TRIT1	ENSG00000043514.16	0.0107280893600365	0.552688671947574	0.999984488335585	6.73668e-06
protein_coding	CAP1	ENSG00000131236.16	0.0734205385948787	0.322548482313483	0.999984488335585	6.73668e-06
protein_coding	PPT1	ENSG00000131238.17	-0.040003352026709	0.191781011176818	0.999984488335585	6.73668e-06
protein_coding	RLF	ENSG00000117000.8	-0.0292987106393204	0.55435557730725	0.999984488335585	6.73668e-06
protein_coding	ZMPSTE24	ENSG00000084073.8	-0.0343944092677215	0.496865259502374	0.999984488335585	6.73668e-06
protein_coding	COL9A2	ENSG00000049089.14	0.000593006736100295	0.913449979384932	0.999984488335585	6.73668e-06
protein_coding	SMAP2	ENSG00000084070.11	-0.00492080195686288	0.893037113822499	0.999984488335585	6.73668e-06
protein_coding	ZFP69B	ENSG00000187801.14	-0.00150512138974409	0.753208741797824	0.999984488335585	6.73668e-06
protein_coding	EXO5	ENSG00000164002.11	0.00797074914548465	0.610952195712062	0.999984488335585	6.73668e-06
protein_coding	ZNF684	ENSG00000117010.16	0.00916862363251077	0.190764737877522	0.999984488335585	6.73668e-06
protein_coding	NFYC	ENSG00000066136.20	0.0134208253524139	0.702617827345859	0.999984488335585	6.73668e-06
protein_coding	CITED4	ENSG00000179862.6	0.0452676857031527	0.0801337117594565	0.955118061296459	0.0199429
protein_coding	CTPS1	ENSG00000171793.14	-0.0243106491185248	0.371645015991691	0.999984488335585	6.73668e-06
protein_coding	SCMH1	ENSG00000010803.16	0.029425753337183	0.289781055114836	0.999984488335585	6.73668e-06
protein_coding	FOXJ3	ENSG00000198815.8	-0.0167141137915255	0.589381054865864	0.999984488335585	6.73668e-06
protein_coding	PPCS	ENSG00000127125.8	-0.0268650275158582	0.565077384441478	0.999984488335585	6.73668e-06
protein_coding	CCDC30	ENSG00000186409.15	-0.000582497262704236	0.927013548988229	0.999984488335585	6.73668e-06
protein_coding	PPIH	ENSG00000171960.10	-0.0110172434579394	0.662174999003869	0.999984488335585	6.73668e-06
protein_coding	YBX1	ENSG00000065978.18	0.0909873371922713	0.234533039482695	0.999984488335585	6.73668e-06
protein_coding	P3H1	ENSG00000117385.15	-0.0489300281195475	0.355226970440386	0.999984488335585	6.73668e-06
protein_coding	C1orf50	ENSG00000164008.15	0.00213642189476029	0.686645251020559	0.999984488335585	6.73668e-06
protein_coding	SVBP	ENSG00000177868.11	0.0132457916301436	0.743321723674381	0.999984488335585	6.73668e-06
protein_coding	ERMAP	ENSG00000164010.14	-0.00669361822482378	0.709175013407109	0.999984488335585	6.73668e-06
protein_coding	ZNF691	ENSG00000164011.17	-0.00827535279487913	0.566174656686509	0.999984488335585	6.73668e-06
protein_coding	SLC2A1	ENSG00000117394.21	-0.00836905274890586	0.817239406640588	0.999984488335585	6.73668e-06
protein_coding	EBNA1BP2	ENSG00000117395.12	0.032913963606778	0.446758861788205	0.999984488335585	6.73668e-06
protein_coding	CFAP57	ENSG00000243710.7	0.00327361753769371	0.649834438499288	0.999984488335585	6.73668e-06
protein_coding	TIE1	ENSG00000066056.13	0.00223024256468785	0.377448460707362	0.999984488335585	6.73668e-06
protein_coding	CDC20	ENSG00000117399.13	-0.0142569754541818	0.373159422196989	0.999984488335585	6.73668e-06
protein_coding	ELOVL1	ENSG00000066322.14	0.00203956258001669	0.965845517390629	0.999984488335585	6.73668e-06
protein_coding	MED8	ENSG00000159479.16	-0.0403389593490577	0.168940574225998	0.999984488335585	6.73668e-06
protein_coding	SZT2	ENSG00000198198.16	0.0409295599979249	0.244745110776778	0.999984488335585	6.73668e-06
protein_coding	HYI	ENSG00000178922.16	0.0768171643585362	0.0620076084750992	0.911901295173854	0.0400522
protein_coding	PTPRF	ENSG00000142949.16	0.0615830267914549	0.183883809784414	0.999984488335585	6.73668e-06
protein_coding	KDM4A	ENSG00000066135.12	0.000226318103280891	0.997969523883335	0.999984488335585	6.73668e-06
protein_coding	ST3GAL3	ENSG00000126091.20	0.0354719163286494	0.0779732718045356	0.955118061296459	0.0199429
protein_coding	IPO13	ENSG00000117408.10	-0.0155819735157641	0.600243131339309	0.999984488335585	6.73668e-06
protein_coding	DPH2	ENSG00000132768.13	-0.0150787819032151	0.389396413551479	0.999984488335585	6.73668e-06
protein_coding	ATP6V0B	ENSG00000117410.13	0.102216769799362	0.175339112508889	0.999984488335585	6.73668e-06
protein_coding	B4GALT2	ENSG00000117411.16	0.0035706942093319	0.953447400528279	0.999984488335585	6.73668e-06
protein_coding	CCDC24	ENSG00000159214.12	0.0113105987861961	0.241204649510913	0.999984488335585	6.73668e-06
protein_coding	SLC6A9	ENSG00000196517.11	-0.127201287747304	0.0131033478774734	0.496316752007093	0.304241
protein_coding	DMAP1	ENSG00000178028.13	0.0519955899642742	0.125260579579989	0.999984488335585	6.73668e-06
protein_coding	ERI3	ENSG00000117419.15	0.0216190933817146	0.318273294844132	0.999984488335585	6.73668e-06
protein_coding	RNF220	ENSG00000187147.17	-0.00233880499784702	0.963097993642522	0.999984488335585	6.73668e-06
protein_coding	TMEM53	ENSG00000126106.13	0.00103892823548372	0.968028814292733	0.999984488335585	6.73668e-06
protein_coding	KIF2C	ENSG00000142945.12	0.0100142885932666	0.473192661208697	0.999984488335585	6.73668e-06
protein_coding	RPS8	ENSG00000142937.11	0.0499395431748343	0.471135546702581	0.999984488335585	6.73668e-06
protein_coding	PLK3	ENSG00000173846.12	-0.00294751441912454	0.878846928579587	0.999984488335585	6.73668e-06
protein_coding	BTBD19	ENSG00000222009.8	0.00509185470981316	0.825406586259352	0.999984488335585	6.73668e-06
protein_coding	EIF2B3	ENSG00000070785.16	0.0294487981055093	0.304287230007982	0.999984488335585	6.73668e-06
protein_coding	HECTD3	ENSG00000126107.14	-0.00974860395583507	0.784402438719412	0.999984488335585	6.73668e-06
protein_coding	UROD	ENSG00000126088.13	-0.00765088311392452	0.860059641676125	0.999984488335585	6.73668e-06
protein_coding	ZSWIM5	ENSG00000162415.6	0.00260781013312942	0.729073324633543	0.999984488335585	6.73668e-06
protein_coding	MUTYH	ENSG00000132781.17	0.00332247697450666	0.876797519148062	0.999984488335585	6.73668e-06
protein_coding	TOE1	ENSG00000132773.11	-0.0091766834303766	0.692772806002815	0.999984488335585	6.73668e-06
protein_coding	TESK2	ENSG00000070759.16	-0.0055118545363389	0.64857882313063	0.999984488335585	6.73668e-06
protein_coding	MMACHC	ENSG00000132763.14	0.00774919162722159	0.662469748232129	0.999984488335585	6.73668e-06
protein_coding	PRDX1	ENSG00000117450.13	0.0270134825199441	0.6995997226504	0.999984488335585	6.73668e-06
protein_coding	AKR1A1	ENSG00000117448.13	0.00709995215596313	0.859460447570053	0.999984488335585	6.73668e-06
protein_coding	NASP	ENSG00000132780.16	-0.000310364918458379	0.992198476576942	0.999984488335585	6.73668e-06
protein_coding	CCDC17	ENSG00000159588.14	-0.000119721592930763	0.96659517011111	0.999984488335585	6.73668e-06
protein_coding	GPBP1L1	ENSG00000159592.10	0.00758898874600687	0.849556781434134	0.999984488335585	6.73668e-06
protein_coding	TMEM69	ENSG00000159596.6	-0.000121977311127086	0.993569285377723	0.999984488335585	6.73668e-06
protein_coding	IPP	ENSG00000197429.10	-0.0138273123270003	0.528326955093593	0.999984488335585	6.73668e-06
protein_coding	MAST2	ENSG00000086015.20	0.0294202030062909	0.48104168170444	0.999984488335585	6.73668e-06
protein_coding	PIK3R3	ENSG00000117461.14	-0.049525610656339	0.112157241630464	0.985463329918378	0.00635953
protein_coding	POMGNT1	ENSG00000085998.13	-0.0548282221687728	0.154189019699559	0.999984488335585	6.73668e-06
protein_coding	LURAP1	ENSG00000171357.5	0.00752400018462323	0.607729479327009	0.999984488335585	6.73668e-06
protein_coding	RAD54L	ENSG00000085999.11	-0.00677159758916401	0.482213250025671	0.999984488335585	6.73668e-06
protein_coding	LRRC41	ENSG00000132128.16	0.0394456919925576	0.551367675412865	0.999984488335585	6.73668e-06
protein_coding	UQCRH	ENSG00000173660.11	0.0201709788850636	0.755381691238076	0.999984488335585	6.73668e-06
protein_coding	NSUN4	ENSG00000117481.10	-0.0135409687096154	0.546462784021907	0.999984488335585	6.73668e-06
protein_coding	MKNK1	ENSG00000079277.20	0.0206190860674332	0.552077057906478	0.999984488335585	6.73668e-06
protein_coding	MOB3C	ENSG00000142961.14	-0.00289281920607928	0.9036565463619	0.999984488335585	6.73668e-06
protein_coding	ATPAF1	ENSG00000123472.12	-0.0106525929865745	0.709000734442695	0.999984488335585	6.73668e-06
protein_coding	EFCAB14	ENSG00000159658.10	-0.00859645072604215	0.875766830204302	0.999984488335585	6.73668e-06
protein_coding	STIL	ENSG00000123473.15	-0.00898884088534786	0.339448643901392	0.999984488335585	6.73668e-06
protein_coding	CMPK1	ENSG00000162368.13	-0.0332396667795548	0.523692831636666	0.999984488335585	6.73668e-06
protein_coding	FOXD2	ENSG00000186564.5	0.0100513508192813	0.278969702484452	0.999984488335585	6.73668e-06
protein_coding	TRABD2B	ENSG00000269113.3	0.0119985103608668	0.280926954080031	0.999984488335585	6.73668e-06
protein_coding	SPATA6	ENSG00000132122.11	0.0108885271268018	0.513508924438579	0.999984488335585	6.73668e-06
protein_coding	BEND5	ENSG00000162373.12	-0.00482571942841832	0.510087809960974	0.999984488335585	6.73668e-06
protein_coding	FAF1	ENSG00000185104.19	-0.00561049019291292	0.874763768664645	0.999984488335585	6.73668e-06
protein_coding	CDKN2C	ENSG00000123080.10	-0.059005886751623	0.0806128171370842	0.955118061296459	0.0199429
protein_coding	RNF11	ENSG00000123091.4	0.0114900289494652	0.833285285678534	0.999984488335585	6.73668e-06
protein_coding	EPS15	ENSG00000085832.16	0.0104968154324784	0.811749579419014	0.999984488335585	6.73668e-06
protein_coding	OSBPL9	ENSG00000117859.18	0.0136145313522049	0.738544052973373	0.999984488335585	6.73668e-06
protein_coding	NRDC	ENSG00000078618.21	0.114968441329298	0.113216128978186	0.985463329918378	0.00635953
protein_coding	RAB3B	ENSG00000169213.6	0.0171580958220296	0.76929791420635	0.999984488335585	6.73668e-06
protein_coding	KTI12	ENSG00000198841.3	0.0199829881894799	0.479258660669265	0.999984488335585	6.73668e-06
protein_coding	BTF3L4	ENSG00000134717.17	-0.0206364904159952	0.611791475666655	0.999984488335585	6.73668e-06
protein_coding	ZFYVE9	ENSG00000157077.14	0.00542705188832021	0.865889112995467	0.999984488335585	6.73668e-06
protein_coding	CC2D1B	ENSG00000154222.14	-0.00583004425258127	0.855843752394534	0.999984488335585	6.73668e-06
protein_coding	PRPF38A	ENSG00000134748.12	0.00258039349015335	0.931899165638066	0.999984488335585	6.73668e-06
protein_coding	TUT4	ENSG00000134744.13	0.0210159736086943	0.598224264518566	0.999984488335585	6.73668e-06
protein_coding	GPX7	ENSG00000116157.5	-0.018646842339028	0.540170086585921	0.999984488335585	6.73668e-06
protein_coding	COA7	ENSG00000162377.5	-0.0102100973976333	0.717375973871491	0.999984488335585	6.73668e-06
protein_coding	ZYG11B	ENSG00000162378.12	-0.00430166062072498	0.928177194357503	0.999984488335585	6.73668e-06
protein_coding	ECHDC2	ENSG00000121310.16	0.00341145679930286	0.916643886186668	0.999984488335585	6.73668e-06
protein_coding	SCP2	ENSG00000116171.17	-0.0109850494936441	0.838057778635658	0.999984488335585	6.73668e-06
protein_coding	PODN	ENSG00000174348.13	-0.204283944616414	0.0341607317330056	0.76187421430848	0.118117
protein_coding	CPT2	ENSG00000157184.6	-0.0022963387090479	0.901865181819933	0.999984488335585	6.73668e-06
protein_coding	C1orf123	ENSG00000162384.13	-0.00116501774034729	0.960147477164333	0.999984488335585	6.73668e-06
protein_coding	MAGOH	ENSG00000162385.10	-0.0219758520928234	0.600516947112288	0.999984488335585	6.73668e-06
protein_coding	LRP8	ENSG00000157193.16	-0.0138685670027506	0.689405994780921	0.999984488335585	6.73668e-06
protein_coding	GLIS1	ENSG00000174332.5	0.0139225097683429	0.606221967242741	0.999984488335585	6.73668e-06
protein_coding	NDC1	ENSG00000058804.11	-0.020927190070008	0.492466612639175	0.999984488335585	6.73668e-06
protein_coding	YIPF1	ENSG00000058799.14	0.036852291294454	0.218115907848552	0.999984488335585	6.73668e-06
protein_coding	HSPB11	ENSG00000081870.11	-0.0234919773232711	0.452539312868547	0.999984488335585	6.73668e-06
protein_coding	LRRC42	ENSG00000116212.14	0.00503209441231998	0.901662381651326	0.999984488335585	6.73668e-06
protein_coding	TMEM59	ENSG00000116209.11	-0.101629811772351	0.188932269576684	0.999984488335585	6.73668e-06
protein_coding	TCEANC2	ENSG00000116205.13	0.00221950421362813	0.933566829859075	0.999984488335585	6.73668e-06
protein_coding	CYB5RL	ENSG00000215883.10	-0.0119245678467557	0.321854071570405	0.999984488335585	6.73668e-06
protein_coding	MRPL37	ENSG00000116221.15	-0.014045194312234	0.787224642984754	0.999984488335585	6.73668e-06
protein_coding	SSBP3	ENSG00000157216.15	-0.0330625029174762	0.424872352351182	0.999984488335585	6.73668e-06
protein_coding	ACOT11	ENSG00000162390.17	-0.000494414259032232	0.915970251197175	0.999984488335585	6.73668e-06
protein_coding	PARS2	ENSG00000162396.5	-0.00766756576002784	0.368510758571483	0.999984488335585	6.73668e-06
protein_coding	DHCR24	ENSG00000116133.12	-0.987923756833753	2.63115237725447e-07	0.000127422950841323	3.89475
protein_coding	PCSK9	ENSG00000169174.10	-0.00453071135158398	0.427336395944765	0.999984488335585	6.73668e-06
protein_coding	USP24	ENSG00000162402.13	-0.0127122647004216	0.722444296870535	0.999984488335585	6.73668e-06
protein_coding	AC119674.2	ENSG00000284686.1	-0.000875844782938284	0.775436667477197	0.999984488335585	6.73668e-06
protein_coding	PLPP3	ENSG00000162407.8	-0.776263546404598	1.10687450191069e-09	8.33845458106055e-07	6.07891
protein_coding	PRKAA2	ENSG00000162409.10	0.00335324584244147	0.904317327543329	0.999984488335585	6.73668e-06
protein_coding	OMA1	ENSG00000162600.11	0.0216164327794884	0.0522774640731037	0.883135697306902	0.0539726
protein_coding	TACSTD2	ENSG00000184292.6	-0.0143870786880985	0.0482465417125348	0.873462090283007	0.0587559
protein_coding	MYSM1	ENSG00000162601.9	0.0179046442731074	0.541613305669774	0.999984488335585	6.73668e-06
protein_coding	JUN	ENSG00000177606.6	0.0587415575282319	0.362209098603189	0.999984488335585	6.73668e-06
protein_coding	FGGY	ENSG00000172456.17	0.00205886199503771	0.897686295461201	0.999984488335585	6.73668e-06
protein_coding	NFIA	ENSG00000162599.15	-0.0183074306153324	0.657946645706924	0.999984488335585	6.73668e-06
protein_coding	TM2D1	ENSG00000162604.12	-0.0235455759082292	0.649831900867509	0.999984488335585	6.73668e-06
protein_coding	PATJ	ENSG00000132849.20	-0.000339435629116289	0.959679000199689	0.999984488335585	6.73668e-06
protein_coding	USP1	ENSG00000162607.12	-0.0206775954475402	0.603860975769671	0.999984488335585	6.73668e-06
protein_coding	DOCK7	ENSG00000116641.17	0.0262967062870684	0.533095026252871	0.999984488335585	6.73668e-06
protein_coding	ATG4C	ENSG00000125703.14	0.00117239597926738	0.970657540680073	0.999984488335585	6.73668e-06
protein_coding	ALG6	ENSG00000088035.16	-0.0161846780707312	0.106330100391473	0.985463329918378	0.00635953
protein_coding	ITGB3BP	ENSG00000142856.16	0.0671437678518162	0.0550362297489807	0.890494696692057	0.0503687
protein_coding	EFCAB7	ENSG00000203965.12	-0.00478437918721622	0.690571321692881	0.999984488335585	6.73668e-06
protein_coding	PGM1	ENSG00000079739.16	-0.0216120364906624	0.587558580146816	0.999984488335585	6.73668e-06
protein_coding	ROR1	ENSG00000185483.11	0.00632015770576729	0.696443278316868	0.999984488335585	6.73668e-06
protein_coding	CACHD1	ENSG00000158966.14	-0.000211004646431268	0.983217188811889	0.999984488335585	6.73668e-06
protein_coding	RAVER2	ENSG00000162437.14	0.00462809712141462	0.78813169645867	0.999984488335585	6.73668e-06
protein_coding	JAK1	ENSG00000162434.11	0.0761066270167195	0.269550554811965	0.999984488335585	6.73668e-06
protein_coding	AK4	ENSG00000162433.14	-0.0229364724965754	0.564141094923947	0.999984488335585	6.73668e-06
protein_coding	DNAJC6	ENSG00000116675.15	0.00801381871704628	0.690293721265806	0.999984488335585	6.73668e-06
protein_coding	LEPROT	ENSG00000213625.8	0.000182142194463742	0.999690083822562	0.999984488335585	6.73668e-06
protein_coding	LEPR	ENSG00000116678.19	-0.0743345789119692	0.249293831941807	0.999984488335585	6.73668e-06
protein_coding	PDE4B	ENSG00000184588.17	0.00588780486232464	0.866412183957128	0.999984488335585	6.73668e-06
protein_coding	SGIP1	ENSG00000118473.21	0.0931136808974576	0.153331956929749	0.999984488335585	6.73668e-06
protein_coding	WDR78	ENSG00000152763.16	-0.00513856980896731	0.201079176823909	0.999984488335585	6.73668e-06
protein_coding	MIER1	ENSG00000198160.14	0.00800162435714488	0.883649757555057	0.999984488335585	6.73668e-06
protein_coding	SLC35D1	ENSG00000116704.7	0.0216008523643042	0.539315996299513	0.999984488335585	6.73668e-06
protein_coding	SERBP1	ENSG00000142864.14	-0.117210127274613	0.147423415252902	0.999984488335585	6.73668e-06
protein_coding	GADD45A	ENSG00000116717.12	-0.0647749848884494	0.175280757099823	0.999984488335585	6.73668e-06
protein_coding	GNG12	ENSG00000172380.5	-0.00508895302555149	0.935131561108784	0.999984488335585	6.73668e-06
protein_coding	DIRAS3	ENSG00000162595.6	-0.090653248949366	0.00785260055100299	0.388600674121622	0.410496
protein_coding	WLS	ENSG00000116729.13	0.261973486727902	0.0189486908403089	0.594778351376362	0.225645
protein_coding	DEPDC1	ENSG00000024526.16	-0.00356903781758546	0.862005899527631	0.999984488335585	6.73668e-06
protein_coding	LRRC40	ENSG00000066557.5	-0.0218672101477185	0.268935396391359	0.999984488335585	6.73668e-06
protein_coding	SRSF11	ENSG00000116754.13	-0.0435565202177706	0.529886595553792	0.999984488335585	6.73668e-06
protein_coding	ANKRD13C	ENSG00000118454.12	0.0321341315397495	0.257550195713618	0.999984488335585	6.73668e-06
protein_coding	HHLA3	ENSG00000197568.13	-0.011371449110622	0.58235489697161	0.999984488335585	6.73668e-06
protein_coding	CTH	ENSG00000116761.11	-0.0126372421285162	0.122038254208486	0.999984488335585	6.73668e-06
protein_coding	PTGER3	ENSG00000050628.20	-0.0714792235688827	0.0113389273104541	0.464776287001451	0.332756
protein_coding	ZRANB2	ENSG00000132485.13	0.0127645471957403	0.840680386072439	0.999984488335585	6.73668e-06
protein_coding	NEGR1	ENSG00000172260.14	0.014001326483411	0.541819435567971	0.999984488335585	6.73668e-06
protein_coding	FPGT	ENSG00000254685.6	0.0133758555931347	0.138033640225096	0.999984488335585	6.73668e-06
protein_coding	CRYZ	ENSG00000116791.13	-0.00142456801417048	0.9761879110072	0.999984488335585	6.73668e-06
protein_coding	TYW3	ENSG00000162623.15	-0.0207881451427738	0.702142670025243	0.999984488335585	6.73668e-06
protein_coding	LHX8	ENSG00000162624.14	-0.0334038681108517	0.546866008632541	0.999984488335585	6.73668e-06
protein_coding	ACADM	ENSG00000117054.13	0.0508784411995066	0.230770853823237	0.999984488335585	6.73668e-06
protein_coding	RABGGTB	ENSG00000137955.15	-0.00919112962702938	0.757553979686804	0.999984488335585	6.73668e-06
protein_coding	ST6GALNAC3	ENSG00000184005.10	0.0160432760163789	0.281640634136761	0.999984488335585	6.73668e-06
protein_coding	ST6GALNAC5	ENSG00000117069.14	0.0103402737817645	0.614531756332623	0.999984488335585	6.73668e-06
protein_coding	PIGK	ENSG00000142892.14	-0.0259774301774048	0.496967990605485	0.999984488335585	6.73668e-06
protein_coding	AK5	ENSG00000154027.18	-0.0555812348875733	0.273448487942736	0.999984488335585	6.73668e-06
protein_coding	AC118549.1	ENSG00000036549.12	-0.0211373993425946	0.642352538180527	0.999984488335585	6.73668e-06
protein_coding	USP33	ENSG00000077254.14	0.110605049572087	0.0733081173267047	0.944922120675015	0.024604
protein_coding	MIGA1	ENSG00000180488.15	0.0248577885232701	0.472220998530574	0.999984488335585	6.73668e-06
protein_coding	NEXN	ENSG00000162614.18	0.460286817745698	0.00403866770777995	0.260782543416648	0.583721
protein_coding	FUBP1	ENSG00000162613.16	-0.00366028858638917	0.945965353153258	0.999984488335585	6.73668e-06
protein_coding	DNAJB4	ENSG00000162616.8	-0.0257572309706526	0.441287609701711	0.999984488335585	6.73668e-06
protein_coding	PTGFR	ENSG00000122420.9	0.00344732626321896	0.950458048727299	0.999984488335585	6.73668e-06
protein_coding	IFI44L	ENSG00000137959.15	-0.00445562597686621	0.625949072641263	0.999984488335585	6.73668e-06
protein_coding	IFI44	ENSG00000137965.10	-0.0170899919618392	0.111071123172794	0.985463329918378	0.00635953
protein_coding	ADGRL4	ENSG00000162618.13	0.029715240522042	0.203222887524926	0.999984488335585	6.73668e-06
protein_coding	ADGRL2	ENSG00000117114.19	0.0170435594142156	0.673742280566422	0.999984488335585	6.73668e-06
protein_coding	TTLL7	ENSG00000137941.16	-0.00640107256199295	0.831509537943902	0.999984488335585	6.73668e-06
protein_coding	PRKACB	ENSG00000142875.19	0.00574173875604798	0.882631624058878	0.999984488335585	6.73668e-06
protein_coding	SAMD13	ENSG00000203943.8	0.000207655392847418	0.996813293777985	0.999984488335585	6.73668e-06
protein_coding	RPF1	ENSG00000117133.10	0.0398075800383789	0.36700687338461	0.999984488335585	6.73668e-06
protein_coding	GNG5	ENSG00000174021.10	-0.0326791020802314	0.266324297044989	0.999984488335585	6.73668e-06
protein_coding	SPATA1	ENSG00000122432.17	0.00343241140686939	0.165714464745915	0.999984488335585	6.73668e-06
protein_coding	CTBS	ENSG00000117151.12	0.0213750449478307	0.282917923973275	0.999984488335585	6.73668e-06
protein_coding	SSX2IP	ENSG00000117155.16	-1.03577707128144	0.000558661419687692	0.0612576643439491	1.21284
protein_coding	LPAR3	ENSG00000171517.5	0.00152305317311652	0.69992987094523	0.999984488335585	6.73668e-06
protein_coding	WDR63	ENSG00000162643.12	0.00609202524719825	0.361209472929412	0.999984488335585	6.73668e-06
protein_coding	MCOLN3	ENSG00000055732.12	-0.00249446631395991	0.808282897424207	0.999984488335585	6.73668e-06
protein_coding	SYDE2	ENSG00000097096.8	-0.00266464765714747	0.858926551864546	0.999984488335585	6.73668e-06
protein_coding	C1orf52	ENSG00000162642.13	-0.0612834498843316	0.0822107962071982	0.955118061296459	0.0199429
protein_coding	BCL10	ENSG00000142867.13	-0.00718434149831018	0.846807185308901	0.999984488335585	6.73668e-06
protein_coding	DDAH1	ENSG00000153904.19	-0.0413450256620004	0.348717486661493	0.999984488335585	6.73668e-06
protein_coding	CYR61	ENSG00000142871.16	0.0669195975430891	0.218175331858035	0.999984488335585	6.73668e-06
protein_coding	ZNHIT6	ENSG00000117174.10	-0.0723561392505395	0.0728387386763811	0.942629667117387	0.0256589
protein_coding	COL24A1	ENSG00000171502.14	-0.0072377580910941	0.0928215295382517	0.958286471967501	0.0185046
protein_coding	ODF2L	ENSG00000122417.15	0.0284895123332876	0.526413697759606	0.999984488335585	6.73668e-06
protein_coding	CLCA2	ENSG00000137975.7	-0.00459530213998753	0.804893436656428	0.999984488335585	6.73668e-06
protein_coding	SH3GLB1	ENSG00000097033.14	0.0106787436519778	0.860019064769649	0.999984488335585	6.73668e-06
protein_coding	SELENOF	ENSG00000183291.16	-0.216831747112791	0.028235335028029	0.718332350806891	0.143675
protein_coding	HS2ST1	ENSG00000153936.16	-0.113902875880694	0.0449117770348133	0.850586013591046	0.0702818
protein_coding	LMO4	ENSG00000143013.12	0.020855712057032	0.704341626465092	0.999984488335585	6.73668e-06
protein_coding	PKN2	ENSG00000065243.19	-0.0165761024952207	0.661593786238236	0.999984488335585	6.73668e-06
protein_coding	GTF2B	ENSG00000137947.11	-0.0185393966388546	0.496906274002688	0.999984488335585	6.73668e-06
protein_coding	KYAT3	ENSG00000137944.17	-0.0120410126908852	0.732254336370636	0.999984488335585	6.73668e-06
protein_coding	RBMXL1	ENSG00000213516.9	0.0185671194253491	0.612351556712521	0.999984488335585	6.73668e-06
protein_coding	GBP3	ENSG00000117226.11	-0.0383984311580944	0.172884353490579	0.999984488335585	6.73668e-06
protein_coding	GBP1	ENSG00000117228.9	-0.0129508805404226	0.526163034810483	0.999984488335585	6.73668e-06
protein_coding	GBP2	ENSG00000162645.12	-0.312091658242039	0.0113562258498217	0.464776287001451	0.332756
protein_coding	GBP4	ENSG00000162654.8	-0.0339554207331778	0.000779448543541646	0.0749597322725157	1.12517
protein_coding	GBP5	ENSG00000154451.14	-0.00259672041444317	0.803240214186939	0.999984488335585	6.73668e-06
protein_coding	LRRC8B	ENSG00000197147.13	0.032725790247799	0.0183721957609951	0.583435537515442	0.234007
protein_coding	LRRC8C	ENSG00000171488.14	0.0542419344962638	0.180229582030818	0.999984488335585	6.73668e-06
protein_coding	LRRC8D	ENSG00000171492.14	-0.00298652506847413	0.882890515547483	0.999984488335585	6.73668e-06
protein_coding	ZNF326	ENSG00000162664.16	-0.00663779421527805	0.883575189177454	0.999984488335585	6.73668e-06
protein_coding	ZNF644	ENSG00000122482.20	-0.0570110355729377	0.208015881298824	0.999984488335585	6.73668e-06
protein_coding	TGFBR3	ENSG00000069702.10	-0.41125604638745	0.00603466279299791	0.333904890050128	0.476377
protein_coding	EPHX4	ENSG00000172031.6	0.000788949413659378	0.927670246027064	0.999984488335585	6.73668e-06
protein_coding	BTBD8	ENSG00000189195.12	-0.00422809557330741	0.638306699435694	0.999984488335585	6.73668e-06
protein_coding	GLMN	ENSG00000174842.16	0.0122265685326854	0.355611706853214	0.999984488335585	6.73668e-06
protein_coding	RPAP2	ENSG00000122484.8	0.0333547904319242	0.369734654013723	0.999984488335585	6.73668e-06
protein_coding	EVI5	ENSG00000067208.14	0.0270468259636734	0.580729904292284	0.999984488335585	6.73668e-06
protein_coding	RPL5	ENSG00000122406.13	0.143453385570465	0.0887543175399726	0.958286471967501	0.0185046
protein_coding	FAM69A	ENSG00000154511.11	0.0164752238257702	0.651744141136254	0.999984488335585	6.73668e-06
protein_coding	MTF2	ENSG00000143033.17	-0.0164189950798124	0.536290853152035	0.999984488335585	6.73668e-06
protein_coding	TMED5	ENSG00000117500.12	-0.109737596666804	0.0841452492858945	0.955118061296459	0.0199429
protein_coding	CCDC18	ENSG00000122483.17	-0.0104609679535735	0.70008339949808	0.999984488335585	6.73668e-06
protein_coding	DR1	ENSG00000117505.12	-0.00165972778759506	0.967615118479887	0.999984488335585	6.73668e-06
protein_coding	FNBP1L	ENSG00000137942.16	0.0287442833174529	0.219480347427955	0.999984488335585	6.73668e-06
protein_coding	BCAR3	ENSG00000137936.17	-0.0501262476931159	0.0772610306814293	0.955118061296459	0.0199429
protein_coding	DNTTIP2	ENSG00000067334.13	-0.0370409815102846	0.43682991287592	0.999984488335585	6.73668e-06
protein_coding	GCLM	ENSG00000023909.9	0.136926408764293	0.0362861765892714	0.78475367551917	0.105267
protein_coding	ARHGAP29	ENSG00000137962.12	-0.0647933445047575	0.207074097044655	0.999984488335585	6.73668e-06
protein_coding	ABCD3	ENSG00000117528.12	0.0182347848029968	0.625781851023094	0.999984488335585	6.73668e-06
protein_coding	F3	ENSG00000117525.13	-0.00755317329146508	0.57617042867662	0.999984488335585	6.73668e-06
protein_coding	SLC44A3	ENSG00000143036.16	0.00651586107673394	0.168742648930533	0.999984488335585	6.73668e-06
protein_coding	CNN3	ENSG00000117519.15	-0.415508319483632	0.00341572623575061	0.236312488554991	0.626513
protein_coding	ALG14	ENSG00000172339.9	0.00607727904529481	0.794321358087799	0.999984488335585	6.73668e-06
protein_coding	TMEM56	ENSG00000152078.9	-0.00133721242206372	0.921894738953744	0.999984488335585	6.73668e-06
protein_coding	RWDD3	ENSG00000122481.16	-0.00362343239104945	0.660775546377154	0.999984488335585	6.73668e-06
protein_coding	PTBP2	ENSG00000117569.18	-0.0062425516852913	0.728816930116057	0.999984488335585	6.73668e-06
protein_coding	DPYD	ENSG00000188641.13	-0.0230736355523996	0.21198507902139	0.999984488335585	6.73668e-06
protein_coding	SNX7	ENSG00000162627.16	-0.109688684091459	0.0569950062408096	0.900926338831299	0.0453107
protein_coding	PALMD	ENSG00000099260.10	-0.00229723911995797	0.854041204664227	0.999984488335585	6.73668e-06
protein_coding	FRRS1	ENSG00000156869.13	-0.00858900930918472	0.0968578710904824	0.969293529141654	0.0135447
protein_coding	AGL	ENSG00000162688.16	0.0146566845511119	0.669664900397711	0.999984488335585	6.73668e-06
protein_coding	SLC35A3	ENSG00000117620.14	-0.0504734444250705	0.0854720482551791	0.955118061296459	0.0199429
protein_coding	SASS6	ENSG00000156876.9	-0.0024603857183026	0.891886149147702	0.999984488335585	6.73668e-06
protein_coding	TRMT13	ENSG00000122435.9	0.00698434483337624	0.758691857590623	0.999984488335585	6.73668e-06
protein_coding	DBT	ENSG00000137992.14	0.0057707101752927	0.866066919867962	0.999984488335585	6.73668e-06
protein_coding	RTCA	ENSG00000137996.12	0.0309838126242091	0.349423350095403	0.999984488335585	6.73668e-06
protein_coding	CDC14A	ENSG00000079335.19	-0.00312899175995187	0.200608290709028	0.999984488335585	6.73668e-06
protein_coding	VCAM1	ENSG00000162692.11	-0.00234065517522816	0.614836356021491	0.999984488335585	6.73668e-06
protein_coding	EXTL2	ENSG00000162694.13	0.040974149245435	0.419104832717461	0.999984488335585	6.73668e-06
protein_coding	SLC30A7	ENSG00000162695.11	-0.052225456437893	0.246409072444957	0.999984488335585	6.73668e-06
protein_coding	DPH5	ENSG00000117543.20	-0.0338602188257306	0.306541313407361	0.999984488335585	6.73668e-06
protein_coding	S1PR1	ENSG00000170989.9	0.00715567738898139	0.725570792356757	0.999984488335585	6.73668e-06
protein_coding	COL11A1	ENSG00000060718.21	-0.0460972779507909	0.0800340665900554	0.955118061296459	0.0199429
protein_coding	RNPC3	ENSG00000185946.15	0.0256153700211232	0.343826046909696	0.999984488335585	6.73668e-06
protein_coding	PRMT6	ENSG00000198890.8	-0.00906557977071567	0.658247244718023	0.999984488335585	6.73668e-06
protein_coding	NTNG1	ENSG00000162631.18	-0.0404106401575642	0.0894395530947054	0.958286471967501	0.0185046
protein_coding	VAV3	ENSG00000134215.15	-0.0118582247686311	0.0375003846172684	0.799510851947731	0.0971756
protein_coding	SLC25A24	ENSG00000085491.16	0.0317062681410933	0.520434502446874	0.999984488335585	6.73668e-06
protein_coding	FAM102B	ENSG00000162636.15	0.00964142005282621	0.519005912891985	0.999984488335585	6.73668e-06
protein_coding	HENMT1	ENSG00000162639.15	-0.00967055400837347	0.318879839845196	0.999984488335585	6.73668e-06
protein_coding	PRPF38B	ENSG00000134186.11	0.0695181527191608	0.287663479588052	0.999984488335585	6.73668e-06
protein_coding	STXBP3	ENSG00000116266.10	-0.0282474207085849	0.35941124238862	0.999984488335585	6.73668e-06
protein_coding	GPSM2	ENSG00000121957.13	-0.027273226961366	0.204879768672576	0.999984488335585	6.73668e-06
protein_coding	CLCC1	ENSG00000121940.15	0.00762265415262533	0.839978179458331	0.999984488335585	6.73668e-06
protein_coding	WDR47	ENSG00000085433.15	-0.0444207023680533	0.0168025289732992	0.55952014980763	0.252184
protein_coding	TAF13	ENSG00000197780.9	-0.0558188979800244	0.300366395684451	0.999984488335585	6.73668e-06
protein_coding	TMEM167B	ENSG00000215717.5	0.0347020080531787	0.46268674221312	0.999984488335585	6.73668e-06
protein_coding	SARS	ENSG00000031698.12	-0.0136331966703339	0.791165295673789	0.999984488335585	6.73668e-06
protein_coding	CELSR2	ENSG00000143126.7	-0.000722961818647415	0.968560472582895	0.999984488335585	6.73668e-06
protein_coding	PSRC1	ENSG00000134222.16	-0.00518804129784509	0.783405313509205	0.999984488335585	6.73668e-06
protein_coding	SORT1	ENSG00000134243.11	-0.0133480670204253	0.641887781682014	0.999984488335585	6.73668e-06
protein_coding	PSMA5	ENSG00000143106.12	-0.0319335963634396	0.398760703726823	0.999984488335585	6.73668e-06
protein_coding	SYPL2	ENSG00000143028.8	0.00677438173453881	0.174528317160698	0.999984488335585	6.73668e-06
protein_coding	ATXN7L2	ENSG00000162650.16	-0.00308451902079057	0.639581742625776	0.999984488335585	6.73668e-06
protein_coding	CYB561D1	ENSG00000174151.14	0.0139901740303132	0.62131329644958	0.999984488335585	6.73668e-06
protein_coding	AMIGO1	ENSG00000181754.6	-0.0131245679375847	0.147936515313182	0.999984488335585	6.73668e-06
protein_coding	GNAI3	ENSG00000065135.10	-0.0383080276125011	0.529166698371003	0.999984488335585	6.73668e-06
protein_coding	AMPD2	ENSG00000116337.15	-0.0574106491057074	0.355213578325267	0.999984488335585	6.73668e-06
protein_coding	GSTM4	ENSG00000168765.16	0.0241497186141443	0.44809667602798	0.999984488335585	6.73668e-06
protein_coding	GSTM2	ENSG00000213366.12	0.0166282603910246	0.0635846463928393	0.913845948897049	0.039127
protein_coding	GSTM5	ENSG00000134201.11	0.111644525558952	0.036907374865405	0.789752720328594	0.102509
protein_coding	GSTM3	ENSG00000134202.10	0.0251442925794743	0.626374317257859	0.999984488335585	6.73668e-06
protein_coding	CSF1	ENSG00000184371.13	-1.13601632741327	9.10318614844054e-05	0.0155911836570514	1.80712
protein_coding	AHCYL1	ENSG00000168710.17	0.0312873733063639	0.658440266293826	0.999984488335585	6.73668e-06
protein_coding	STRIP1	ENSG00000143093.14	0.00588096253828564	0.892095154350921	0.999984488335585	6.73668e-06
protein_coding	KCNC4	ENSG00000116396.14	-0.0162191377524554	0.450480307503846	0.999984488335585	6.73668e-06
protein_coding	RBM15	ENSG00000162775.14	-0.019526234522281	0.551769421264732	0.999984488335585	6.73668e-06
protein_coding	SLC16A4	ENSG00000168679.17	-0.021118206279581	0.568415428690209	0.999984488335585	6.73668e-06
protein_coding	LAMTOR5	ENSG00000134248.13	-0.00819355238296627	0.878540168496488	0.999984488335585	6.73668e-06
protein_coding	LRIF1	ENSG00000121931.15	-0.0277200902504375	0.46071359809828	0.999984488335585	6.73668e-06
protein_coding	DRAM2	ENSG00000156171.14	-0.0233217705912942	0.393239788670185	0.999984488335585	6.73668e-06
protein_coding	CEPT1	ENSG00000134255.13	0.0245596795300133	0.50663655529532	0.999984488335585	6.73668e-06
protein_coding	DENND2D	ENSG00000162777.16	0.00507735000420976	0.44414933269992	0.999984488335585	6.73668e-06
protein_coding	CHI3L2	ENSG00000064886.13	-0.00738326246314657	0.563770554797331	0.999984488335585	6.73668e-06
protein_coding	PIFO	ENSG00000173947.13	-0.00155825712014957	0.777759043416326	0.999984488335585	6.73668e-06
protein_coding	WDR77	ENSG00000116455.13	0.0234666972364725	0.14878294528724	0.999984488335585	6.73668e-06
protein_coding	ATP5PB	ENSG00000116459.10	-0.0438582308949734	0.41783126453913	0.999984488335585	6.73668e-06
protein_coding	RAP1A	ENSG00000116473.14	0.0257719356104404	0.570748601038144	0.999984488335585	6.73668e-06
protein_coding	DDX20	ENSG00000064703.11	0.0283988422927105	0.25259898220447	0.999984488335585	6.73668e-06
protein_coding	KCND3	ENSG00000171385.9	-0.0178416572531096	0.0926200271887127	0.958286471967501	0.0185046
protein_coding	CTTNBP2NL	ENSG00000143079.14	0.0978246383057411	0.102647267799969	0.985463329918378	0.00635953
protein_coding	WNT2B	ENSG00000134245.17	0.0323829174043985	0.31927019282096	0.999984488335585	6.73668e-06
protein_coding	ST7L	ENSG00000007341.18	0.00270291362604136	0.901333226015284	0.999984488335585	6.73668e-06
protein_coding	CAPZA1	ENSG00000116489.12	0.000763965723898782	0.992061850583423	0.999984488335585	6.73668e-06
protein_coding	MOV10	ENSG00000155363.18	0.0146321855088205	0.603516428724431	0.999984488335585	6.73668e-06
protein_coding	RHOC	ENSG00000155366.16	-0.0184668417697751	0.770399427871676	0.999984488335585	6.73668e-06
protein_coding	PPM1J	ENSG00000155367.15	0.00668942650909213	0.203290442338779	0.999984488335585	6.73668e-06
protein_coding	SLC16A1	ENSG00000155380.11	-0.0349559446909209	0.481362646502954	0.999984488335585	6.73668e-06
protein_coding	LRIG2	ENSG00000198799.11	-0.00395182390135976	0.762704142622594	0.999984488335585	6.73668e-06
protein_coding	MAGI3	ENSG00000081026.18	0.00824530976776431	0.712179600616879	0.999984488335585	6.73668e-06
protein_coding	PHTF1	ENSG00000116793.15	-0.00659383080350214	0.798031788069806	0.999984488335585	6.73668e-06
protein_coding	RSBN1	ENSG00000081019.13	-0.0828468974688126	0.0793091370308156	0.955118061296459	0.0199429
protein_coding	AP4B1	ENSG00000134262.12	-0.0056824279936233	0.706520161512191	0.999984488335585	6.73668e-06
protein_coding	DCLRE1B	ENSG00000118655.5	-0.00901342118252202	0.509931017575361	0.999984488335585	6.73668e-06
protein_coding	HIPK1	ENSG00000163349.21	0.0404599472870941	0.367865972398606	0.999984488335585	6.73668e-06
protein_coding	OLFML3	ENSG00000116774.11	-0.118404603578659	0.108912813282683	0.985463329918378	0.00635953
protein_coding	SYT6	ENSG00000134207.16	-0.00151103020384484	0.654656590000366	0.999984488335585	6.73668e-06
protein_coding	TRIM33	ENSG00000197323.11	-0.014751035928389	0.707846904440236	0.999984488335585	6.73668e-06
protein_coding	BCAS2	ENSG00000116752.5	0.0113170579840621	0.703087449033656	0.999984488335585	6.73668e-06
protein_coding	DENND2C	ENSG00000175984.14	-0.0012245968395012	0.945287219460818	0.999984488335585	6.73668e-06
protein_coding	NRAS	ENSG00000213281.4	0.0150833144085558	0.658202808930215	0.999984488335585	6.73668e-06
protein_coding	CSDE1	ENSG00000009307.15	0.0612365060428475	0.399814356286426	0.999984488335585	6.73668e-06
protein_coding	SIKE1	ENSG00000052723.11	0.0477290102854623	0.228311380410149	0.999984488335585	6.73668e-06
protein_coding	NGF	ENSG00000134259.3	-0.000585967284685076	0.918941169455562	0.999984488335585	6.73668e-06
protein_coding	VANGL1	ENSG00000173218.14	-0.0316592983653317	0.463646813246599	0.999984488335585	6.73668e-06
protein_coding	NHLH2	ENSG00000177551.5	0.00479030647883054	0.424904802798822	0.999984488335585	6.73668e-06
protein_coding	SLC22A15	ENSG00000163393.12	-0.00464711773275792	0.590033253033004	0.999984488335585	6.73668e-06
protein_coding	ATP1A1	ENSG00000163399.15	-0.171637104800571	0.0571106915830932	0.900926338831299	0.0453107
protein_coding	CD58	ENSG00000116815.15	-0.0145975229814603	0.385074008433809	0.999984488335585	6.73668e-06
protein_coding	IGSF3	ENSG00000143061.17	8.76410290695882e-05	0.93635553572812	0.999984488335585	6.73668e-06
protein_coding	PTGFRN	ENSG00000134247.9	0.0160052111030357	0.741476473329884	0.999984488335585	6.73668e-06
protein_coding	TTF2	ENSG00000116830.11	0.013641625742566	0.417086721392707	0.999984488335585	6.73668e-06
protein_coding	TRIM45	ENSG00000134253.9	0.00525078840794399	0.699551673811302	0.999984488335585	6.73668e-06
protein_coding	MAN1A2	ENSG00000198162.12	0.0273203503304004	0.680591817397983	0.999984488335585	6.73668e-06
protein_coding	TENT5C	ENSG00000183508.4	0.000374573939664236	0.895254332980066	0.999984488335585	6.73668e-06
protein_coding	GDAP2	ENSG00000196505.10	-0.0180178610115579	0.500448000992658	0.999984488335585	6.73668e-06
protein_coding	WDR3	ENSG00000065183.15	0.00249580728143781	0.944915734995951	0.999984488335585	6.73668e-06
protein_coding	WARS2	ENSG00000116874.11	0.00105840228608371	0.709046494222401	0.999984488335585	6.73668e-06
protein_coding	HAO2	ENSG00000116882.14	-0.00550317632945246	0.164622527078535	0.999984488335585	6.73668e-06
protein_coding	ZNF697	ENSG00000143067.4	0.0116859381025227	0.702125645507042	0.999984488335585	6.73668e-06
protein_coding	PHGDH	ENSG00000092621.12	-0.0188138092891815	0.537922456153989	0.999984488335585	6.73668e-06
protein_coding	NOTCH2	ENSG00000134250.19	-0.0323596329074374	0.546659062132749	0.999984488335585	6.73668e-06
protein_coding	SEC22B	ENSG00000265808.3	-0.00716389351276559	0.865345312259884	0.999984488335585	6.73668e-06
protein_coding	SRGAP2C	ENSG00000171943.11	-0.00156123656642632	0.959019880151499	0.999984488335585	6.73668e-06
protein_coding	NBPF15	ENSG00000266338.6	-0.0042699369740777	0.571736688899126	0.999984488335585	6.73668e-06
protein_coding	SRGAP2B	ENSG00000196369.11	-0.00409625207655942	0.461192908711189	0.999984488335585	6.73668e-06
protein_coding	NBPF20	ENSG00000162825.16	-0.012483248945292	0.452624908243502	0.999984488335585	6.73668e-06
protein_coding	GPR89A	ENSG00000117262.18	-0.0101416940996546	0.592189359865812	0.999984488335585	6.73668e-06
protein_coding	RNF115	ENSG00000265491.4	0.045138040134595	0.485249202257014	0.999984488335585	6.73668e-06
protein_coding	POLR3C	ENSG00000186141.8	0.00632963439050729	0.755652915607842	0.999984488335585	6.73668e-06
protein_coding	NUDT17	ENSG00000186364.11	-0.00331294152678194	0.667135733278359	0.999984488335585	6.73668e-06
protein_coding	PIAS3	ENSG00000131788.15	-0.0125553909392712	0.708479729798912	0.999984488335585	6.73668e-06
protein_coding	ANKRD35	ENSG00000198483.12	0.00695142301896938	0.81279824975731	0.999984488335585	6.73668e-06
protein_coding	ITGA10	ENSG00000143127.12	-0.0403065510340909	0.123911271093221	0.999984488335585	6.73668e-06
protein_coding	PEX11B	ENSG00000131779.10	0.0427206558878935	0.260702979599021	0.999984488335585	6.73668e-06
protein_coding	RBM8A	ENSG00000265241.6	-0.0549125143885865	0.363765333553123	0.999984488335585	6.73668e-06
protein_coding	LIX1L	ENSG00000271601.3	-0.0158636696021077	0.744539604294648	0.999984488335585	6.73668e-06
protein_coding	ANKRD34A	ENSG00000272031.2	0.00351221756202382	0.840281164232923	0.999984488335585	6.73668e-06
protein_coding	POLR3GL	ENSG00000121851.12	0.0215049739256522	0.515562387682848	0.999984488335585	6.73668e-06
protein_coding	TXNIP	ENSG00000265972.5	0.19666397630824	0.0396203072649914	0.818227506439956	0.0871259
protein_coding	NBPF10	ENSG00000271425.7	0.0130127966143626	0.234083539693386	0.999984488335585	6.73668e-06
protein_coding	NBPF12	ENSG00000268043.7	-0.00341682401815765	0.746506234027193	0.999984488335585	6.73668e-06
protein_coding	PRKAB2	ENSG00000131791.7	0.0306453139434371	0.399909932908549	0.999984488335585	6.73668e-06
protein_coding	FMO5	ENSG00000131781.12	-0.00599098378703952	0.279642969783058	0.999984488335585	6.73668e-06
protein_coding	CHD1L	ENSG00000131778.18	-0.00545890264932158	0.87129987171088	0.999984488335585	6.73668e-06
protein_coding	BCL9	ENSG00000116128.10	0.00467641962095386	0.900199221101298	0.999984488335585	6.73668e-06
protein_coding	ACP6	ENSG00000162836.11	0.00539663693494204	0.726625932389	0.999984488335585	6.73668e-06
protein_coding	GPR89B	ENSG00000188092.14	-0.0142985038378686	0.0330422095757335	0.755568906993164	0.121726
protein_coding	NBPF11	ENSG00000263956.6	-0.00182409300151821	0.928254461302535	0.999984488335585	6.73668e-06
protein_coding	NBPF14	ENSG00000270629.5	0.00201641001858523	0.763356486303772	0.999984488335585	6.73668e-06
protein_coding	PDE4DIP	ENSG00000178104.19	-0.168362132827643	0.0152996655632723	0.540269440203053	0.26739
protein_coding	NBPF9	ENSG00000269713.7	0.0187062587097064	0.414233541220298	0.999984488335585	6.73668e-06
protein_coding	NBPF19	ENSG00000271383.6	-0.00317748556048898	0.864451805426918	0.999984488335585	6.73668e-06
protein_coding	HIST2H2BE	ENSG00000184678.10	-0.0204101697644321	0.358480491433611	0.999984488335585	6.73668e-06
protein_coding	HIST2H2AC	ENSG00000184260.5	0.0121083800662985	0.262469785240715	0.999984488335585	6.73668e-06
protein_coding	BOLA1	ENSG00000178096.8	0.0248226658684744	0.283314793190198	0.999984488335585	6.73668e-06
protein_coding	SV2A	ENSG00000159164.9	0.231622084373767	0.0120575866107503	0.476678934232578	0.321774
protein_coding	SF3B4	ENSG00000143368.9	0.0830499150965621	0.1630248506761	0.999984488335585	6.73668e-06
protein_coding	MTMR11	ENSG00000014914.20	-0.0202758645781652	0.562853641034483	0.999984488335585	6.73668e-06
protein_coding	OTUD7B	ENSG00000264522.5	-0.0271792499996907	0.529470461466116	0.999984488335585	6.73668e-06
protein_coding	VPS45	ENSG00000136631.14	-0.00580064803134072	0.812874115517671	0.999984488335585	6.73668e-06
protein_coding	PLEKHO1	ENSG00000023902.13	0.121789320599937	0.11217211351302	0.985463329918378	0.00635953
protein_coding	ANP32E	ENSG00000143401.14	0.0122392087202695	0.767979263175296	0.999984488335585	6.73668e-06
protein_coding	APH1A	ENSG00000117362.12	0.0878786777533365	0.243447819258649	0.999984488335585	6.73668e-06
protein_coding	C1orf54	ENSG00000118292.8	0.0116867782668042	0.744504518897392	0.999984488335585	6.73668e-06
protein_coding	CIART	ENSG00000159208.15	0.0101200414315355	0.510682507942494	0.999984488335585	6.73668e-06
protein_coding	MRPS21	ENSG00000266472.5	0.0231182365821086	0.713391068822042	0.999984488335585	6.73668e-06
protein_coding	PRPF3	ENSG00000117360.12	-0.00150630907893898	0.965018769206963	0.999984488335585	6.73668e-06
protein_coding	RPRD2	ENSG00000163125.15	0.0191067004223303	0.634001985712116	0.999984488335585	6.73668e-06
protein_coding	TARS2	ENSG00000143374.16	-0.0318705514324195	0.254968451408022	0.999984488335585	6.73668e-06
protein_coding	ECM1	ENSG00000143369.14	0.0393944532205313	0.499258444112249	0.999984488335585	6.73668e-06
protein_coding	ADAMTSL4	ENSG00000143382.14	0.0390776317323987	0.2865764952853	0.999984488335585	6.73668e-06
protein_coding	MCL1	ENSG00000143384.12	0.353885061566342	0.00716837063311498	0.368660261191487	0.433374
protein_coding	ENSA	ENSG00000143420.18	0.196155456098776	0.0133572101965451	0.504261269162502	0.297344
protein_coding	GOLPH3L	ENSG00000143457.10	-0.00325347361078271	0.923354739408231	0.999984488335585	6.73668e-06
protein_coding	CTSS	ENSG00000163131.10	-0.00704826754168297	0.672578133586247	0.999984488335585	6.73668e-06
protein_coding	CTSK	ENSG00000143387.12	-0.322828194921557	0.00243947180505876	0.191178437272238	0.718561
protein_coding	ARNT	ENSG00000143437.20	0.0389579009332858	0.404606454220793	0.999984488335585	6.73668e-06
protein_coding	SETDB1	ENSG00000143379.12	0.00681070331685099	0.82273601762632	0.999984488335585	6.73668e-06
protein_coding	CERS2	ENSG00000143418.19	0.0549954272207186	0.35657805701827	0.999984488335585	6.73668e-06
protein_coding	MINDY1	ENSG00000143409.15	0.00438836843428665	0.514987608739369	0.999984488335585	6.73668e-06
protein_coding	PRUNE1	ENSG00000143363.16	0.00332534416252973	0.906889455256352	0.999984488335585	6.73668e-06
protein_coding	C1orf56	ENSG00000143443.9	-0.0056502979288791	0.638923421757368	0.999984488335585	6.73668e-06
protein_coding	CDC42SE1	ENSG00000197622.12	0.0167628127780447	0.722571236922788	0.999984488335585	6.73668e-06
protein_coding	MLLT11	ENSG00000213190.3	0.0653685728558676	0.080215872766436	0.955118061296459	0.0199429
protein_coding	GABPB2	ENSG00000143458.11	0.0207352558861167	0.333887607689764	0.999984488335585	6.73668e-06
protein_coding	SEMA6C	ENSG00000143434.15	1.67784425175358	0.000828134527385191	0.0790810154319943	1.10193
protein_coding	SCNM1	ENSG00000163156.11	-0.00719495478430549	0.829072774240797	0.999984488335585	6.73668e-06
protein_coding	LYSMD1	ENSG00000163155.11	-0.00602983873681881	0.526990374700418	0.999984488335585	6.73668e-06
protein_coding	VPS72	ENSG00000163159.12	0.0387545254704181	0.443253019436555	0.999984488335585	6.73668e-06
protein_coding	PIP5K1A	ENSG00000143398.19	-0.0664594422568834	0.206526075492404	0.999984488335585	6.73668e-06
protein_coding	PSMD4	ENSG00000159352.15	0.142581541345294	0.0928888545568141	0.958286471967501	0.0185046
protein_coding	ZNF687	ENSG00000143373.17	0.0472757360130821	0.0985014420042475	0.975141297523728	0.0109325
protein_coding	PI4KB	ENSG00000143393.16	-0.00601612861227553	0.902600097621968	0.999984488335585	6.73668e-06
protein_coding	RFX5	ENSG00000143390.17	-0.0399610864148744	0.13192722302401	0.999984488335585	6.73668e-06
protein_coding	SELENBP1	ENSG00000143416.20	-0.0334777338214273	0.463162175999514	0.999984488335585	6.73668e-06
protein_coding	PSMB4	ENSG00000159377.10	-0.0128686461932849	0.841586364137354	0.999984488335585	6.73668e-06
protein_coding	POGZ	ENSG00000143442.21	0.00545088297967882	0.901562174070944	0.999984488335585	6.73668e-06
protein_coding	TUFT1	ENSG00000143367.15	-0.013129356318331	0.223168945557435	0.999984488335585	6.73668e-06
protein_coding	SNX27	ENSG00000143376.13	-0.0228814703670771	0.656945060319283	0.999984488335585	6.73668e-06
protein_coding	MRPL9	ENSG00000143436.10	0.0174689667044752	0.691441834154454	0.999984488335585	6.73668e-06
protein_coding	THEM4	ENSG00000159445.12	0.0198257680141542	0.352131133099691	0.999984488335585	6.73668e-06
protein_coding	S100A10	ENSG00000197747.8	-0.579112840068748	0.000108103024892053	0.0180972471300769	1.74239
protein_coding	S100A11	ENSG00000163191.5	-0.435973069642241	0.00101441170641297	0.0929420455335128	1.03179
protein_coding	TCHH	ENSG00000159450.12	-0.00214915157919866	0.85112427238017	0.999984488335585	6.73668e-06
protein_coding	S100A6	ENSG00000197956.9	-0.151316131397183	0.0715505356286062	0.939796977662001	0.026966
protein_coding	S100A4	ENSG00000196154.11	-0.445234080432423	0.000715126049535802	0.0729105957271088	1.13721
protein_coding	S100A3	ENSG00000188015.9	-0.0335195764273643	0.0021700722828063	0.174119409200316	0.759153
protein_coding	S100A2	ENSG00000196754.10	-0.0360744004623601	0.12483699966269	0.999984488335585	6.73668e-06
protein_coding	S100A16	ENSG00000188643.10	-0.057203631407573	0.408378902985847	0.999984488335585	6.73668e-06
protein_coding	S100A13	ENSG00000189171.14	-0.00368420521755924	0.94828276018658	0.999984488335585	6.73668e-06
protein_coding	CHTOP	ENSG00000160679.12	0.0378616739541802	0.45073966865059	0.999984488335585	6.73668e-06
protein_coding	SNAPIN	ENSG00000143553.10	0.00432615904941041	0.917681428343233	0.999984488335585	6.73668e-06
protein_coding	ILF2	ENSG00000143621.16	-0.0404991500132011	0.372808331257602	0.999984488335585	6.73668e-06
protein_coding	INTS3	ENSG00000143624.13	-0.0082737176971953	0.608706388438053	0.999984488335585	6.73668e-06
protein_coding	SLC27A3	ENSG00000143554.13	-0.0120196388073394	0.741517219088041	0.999984488335585	6.73668e-06
protein_coding	GATAD2B	ENSG00000143614.9	0.037964496803053	0.495529640404184	0.999984488335585	6.73668e-06
protein_coding	DENND4B	ENSG00000198837.9	0.0444071489852867	0.250135196052373	0.999984488335585	6.73668e-06
protein_coding	CRTC2	ENSG00000160741.16	0.00340654626681893	0.916247073275174	0.999984488335585	6.73668e-06
protein_coding	CREB3L4	ENSG00000143578.15	0.0115641668594116	0.421214776986347	0.999984488335585	6.73668e-06
protein_coding	JTB	ENSG00000143543.14	-0.151102570318997	0.0645796524429531	0.919163052284478	0.0366074
protein_coding	RAB13	ENSG00000143545.8	0.247664380019253	0.0258971325096979	0.689814651315572	0.161268
protein_coding	RPS27	ENSG00000177954.12	-0.0288959038059041	0.684805355075506	0.999984488335585	6.73668e-06
protein_coding	TPM3	ENSG00000143549.19	0.00276565790372773	0.965934861626253	0.999984488335585	6.73668e-06
protein_coding	C1orf43	ENSG00000143612.20	-0.00627640281856026	0.924299630137902	0.999984488335585	6.73668e-06
protein_coding	UBAP2L	ENSG00000143569.18	0.0234936681734117	0.643630294215387	0.999984488335585	6.73668e-06
protein_coding	HAX1	ENSG00000143575.14	0.0745240996689717	0.182503224430538	0.999984488335585	6.73668e-06
protein_coding	ATP8B2	ENSG00000143515.16	-0.0198961343302105	0.720022815827638	0.999984488335585	6.73668e-06
protein_coding	IL6R	ENSG00000160712.12	0.0264178187969812	0.263350626910018	0.999984488335585	6.73668e-06
protein_coding	UBE2Q1	ENSG00000160714.9	-0.00767356205543375	0.887074315624002	0.999984488335585	6.73668e-06
protein_coding	ADAR	ENSG00000160710.16	-0.0065807378232837	0.904337449397258	0.999984488335585	6.73668e-06
protein_coding	PMVK	ENSG00000163344.5	-0.0150241734718403	0.696289925336577	0.999984488335585	6.73668e-06
protein_coding	PBXIP1	ENSG00000163346.16	0.051994495764019	0.34133684411384	0.999984488335585	6.73668e-06
protein_coding	PYGO2	ENSG00000163348.3	-0.0672542576017408	0.120633906009661	0.999984488335585	6.73668e-06
protein_coding	SHC1	ENSG00000160691.18	0.0992618878127394	0.197757932329388	0.999984488335585	6.73668e-06
protein_coding	CKS1B	ENSG00000173207.12	-0.0166243759992599	0.657747643501136	0.999984488335585	6.73668e-06
protein_coding	FLAD1	ENSG00000160688.18	0.0321824743734985	0.31276504274385	0.999984488335585	6.73668e-06
protein_coding	ZBTB7B	ENSG00000160685.13	-0.0116531332898756	0.501322605000826	0.999984488335585	6.73668e-06
protein_coding	ADAM15	ENSG00000143537.13	0.0660688096871998	0.319110940240739	0.999984488335585	6.73668e-06
protein_coding	EFNA4	ENSG00000243364.7	-0.00908443631461154	0.741519701641483	0.999984488335585	6.73668e-06
protein_coding	EFNA3	ENSG00000143590.13	-0.0239447481524029	0.0060172168913194	0.333904890050128	0.476377
protein_coding	EFNA1	ENSG00000169242.11	0.00178437019410103	0.760223124236042	0.999984488335585	6.73668e-06
protein_coding	SLC50A1	ENSG00000169241.18	-0.0128833956761085	0.653228024886827	0.999984488335585	6.73668e-06
protein_coding	DPM3	ENSG00000179085.7	0.0180145615526983	0.75573959476375	0.999984488335585	6.73668e-06
protein_coding	TRIM46	ENSG00000163462.17	-0.00044657020296483	0.960033356999733	0.999984488335585	6.73668e-06
protein_coding	MUC1	ENSG00000185499.16	-0.0272133656262091	0.188582853916412	0.999984488335585	6.73668e-06
protein_coding	THBS3	ENSG00000169231.13	0.00496711090799964	0.860997933176751	0.999984488335585	6.73668e-06
protein_coding	GBA	ENSG00000177628.15	-0.00487475789321805	0.607775655610118	0.999984488335585	6.73668e-06
protein_coding	FAM189B	ENSG00000160767.20	-0.101668140026108	0.110574115732375	0.985463329918378	0.00635953
protein_coding	SCAMP3	ENSG00000116521.10	-0.0980962778022895	0.120837485365496	0.999984488335585	6.73668e-06
protein_coding	CLK2	ENSG00000176444.18	-0.0433428260945362	0.17562903286232	0.999984488335585	6.73668e-06
protein_coding	HCN3	ENSG00000143630.9	0.00427174134170377	0.289706401500288	0.999984488335585	6.73668e-06
protein_coding	FDPS	ENSG00000160752.14	-0.0345010158308289	0.515743407219241	0.999984488335585	6.73668e-06
protein_coding	RUSC1	ENSG00000160753.15	0.0341144394898553	0.395812193464416	0.999984488335585	6.73668e-06
protein_coding	ASH1L	ENSG00000116539.12	-0.0960379917608556	0.170284770610099	0.999984488335585	6.73668e-06
protein_coding	MSTO1	ENSG00000125459.15	0.00162313014735091	0.763587204181889	0.999984488335585	6.73668e-06
protein_coding	YY1AP1	ENSG00000163374.19	-0.0526242529485453	0.129264067034737	0.999984488335585	6.73668e-06
protein_coding	DAP3	ENSG00000132676.15	-0.00569394012724762	0.901702838785175	0.999984488335585	6.73668e-06
protein_coding	GON4L	ENSG00000116580.18	0.0541207154188985	0.166408828272966	0.999984488335585	6.73668e-06
protein_coding	SYT11	ENSG00000132718.8	-0.0115395576438145	0.824607823312319	0.999984488335585	6.73668e-06
protein_coding	RIT1	ENSG00000143622.10	0.00685321254655449	0.84181636616357	0.999984488335585	6.73668e-06
protein_coding	KHDC4	ENSG00000132680.10	-0.0424836124952209	0.170198987069336	0.999984488335585	6.73668e-06
protein_coding	ARHGEF2	ENSG00000116584.17	0.00887045684936329	0.825799084651432	0.999984488335585	6.73668e-06
protein_coding	SSR2	ENSG00000163479.13	-0.0207291198779976	0.738703815634562	0.999984488335585	6.73668e-06
protein_coding	UBQLN4	ENSG00000160803.7	-0.0157323938753481	0.250047564337751	0.999984488335585	6.73668e-06
protein_coding	LAMTOR2	ENSG00000116586.11	0.032202616675867	0.398279417097706	0.999984488335585	6.73668e-06
protein_coding	MEX3A	ENSG00000254726.2	0.0814257172339131	0.0776164381783749	0.955118061296459	0.0199429
protein_coding	LMNA	ENSG00000160789.19	-0.242212244237148	0.0154542780040596	0.544311713597529	0.264152
protein_coding	SLC25A44	ENSG00000160785.13	-0.021317477302847	0.589535539251592	0.999984488335585	6.73668e-06
protein_coding	PMF1	ENSG00000160783.19	-0.00967940153282974	0.751084390508739	0.999984488335585	6.73668e-06
protein_coding	SMG5	ENSG00000198952.8	-0.0187146356518046	0.513771699100563	0.999984488335585	6.73668e-06
protein_coding	GLMP	ENSG00000198715.12	-0.0100330296193305	0.871415188298221	0.999984488335585	6.73668e-06
protein_coding	CCT3	ENSG00000163468.14	-0.00423041338761743	0.946376252250336	0.999984488335585	6.73668e-06
protein_coding	MEF2D	ENSG00000116604.17	0.0585054157825499	0.267751691882805	0.999984488335585	6.73668e-06
protein_coding	IQGAP3	ENSG00000183856.10	-0.000625852247181325	0.999920559405717	0.999984488335585	6.73668e-06
protein_coding	NAXE	ENSG00000163382.11	-0.0251113530771449	0.588774213423343	0.999984488335585	6.73668e-06
protein_coding	GPATCH4	ENSG00000160818.16	0.0346319948089634	0.484972929324744	0.999984488335585	6.73668e-06
protein_coding	NES	ENSG00000132688.10	0.0185787536047822	0.671261745265483	0.999984488335585	6.73668e-06
protein_coding	CRABP2	ENSG00000143320.8	-0.0320906756854912	0.200890529145602	0.999984488335585	6.73668e-06
protein_coding	ISG20L2	ENSG00000143319.16	0.00868605020604629	0.789486513896647	0.999984488335585	6.73668e-06
protein_coding	RRNAD1	ENSG00000143303.11	0.0381401680147802	0.136013837837735	0.999984488335585	6.73668e-06
protein_coding	MRPL24	ENSG00000143314.12	0.0342223589293088	0.50207674113552	0.999984488335585	6.73668e-06
protein_coding	HDGF	ENSG00000143321.18	0.0031664345338133	0.963540176549148	0.999984488335585	6.73668e-06
protein_coding	PRCC	ENSG00000143294.14	-0.019563201011975	0.461020607749513	0.999984488335585	6.73668e-06
protein_coding	PEAR1	ENSG00000187800.13	0.0228762789072101	0.203173128641507	0.999984488335585	6.73668e-06
protein_coding	ARHGEF11	ENSG00000132694.18	-0.0258463854715439	0.464177776128462	0.999984488335585	6.73668e-06
protein_coding	ETV3	ENSG00000117036.11	0.00138700144009592	0.950816131414828	0.999984488335585	6.73668e-06
protein_coding	KIRREL1	ENSG00000183853.17	0.00538299978254989	0.884030925748512	0.999984488335585	6.73668e-06
protein_coding	IFI16	ENSG00000163565.18	-0.0782649300580064	0.258966560032739	0.999984488335585	6.73668e-06
protein_coding	DUSP23	ENSG00000158716.8	0.0206684291495158	0.518442613136682	0.999984488335585	6.73668e-06
protein_coding	TAGLN2	ENSG00000158710.14	0.112588071560278	0.157801326972418	0.999984488335585	6.73668e-06
protein_coding	PIGM	ENSG00000143315.7	0.0812242148423319	0.074258892362359	0.946375868095559	0.0239363
protein_coding	IGSF8	ENSG00000162729.13	-0.0207830191207969	0.533644537623856	0.999984488335585	6.73668e-06
protein_coding	PEA15	ENSG00000162734.12	-0.252619753695211	0.0233470542671505	0.659163563167487	0.181007
protein_coding	DCAF8	ENSG00000132716.18	-0.0310402570348384	0.467917813708166	0.999984488335585	6.73668e-06
protein_coding	PEX19	ENSG00000162735.18	0.0110086967802441	0.794730994454396	0.999984488335585	6.73668e-06
protein_coding	COPA	ENSG00000122218.15	0.0108720292008755	0.865112186238347	0.999984488335585	6.73668e-06
protein_coding	NCSTN	ENSG00000162736.16	-0.163149750507357	0.0692163830610566	0.934170776140903	0.0295737
protein_coding	USF1	ENSG00000158773.14	-0.000303161024966519	0.968303197390808	0.999984488335585	6.73668e-06
protein_coding	PFDN2	ENSG00000143256.4	0.0555070424743473	0.342274275341607	0.999984488335585	6.73668e-06
protein_coding	NIT1	ENSG00000158793.13	0.012854534324576	0.437451150174535	0.999984488335585	6.73668e-06
protein_coding	DEDD	ENSG00000158796.16	0.0416117086944874	0.24539005087054	0.999984488335585	6.73668e-06
protein_coding	UFC1	ENSG00000143222.11	0.0130680641551523	0.826217075374303	0.999984488335585	6.73668e-06
protein_coding	USP21	ENSG00000143258.15	-0.00592863245233107	0.685635228241395	0.999984488335585	6.73668e-06
protein_coding	PPOX	ENSG00000143224.17	0.0609492168811117	0.00723090365562164	0.369741227070407	0.432102
protein_coding	B4GALT3	ENSG00000158850.14	-0.0423248802775586	0.308813751867276	0.999984488335585	6.73668e-06
protein_coding	ADAMTS4	ENSG00000158859.9	0.0316207775679942	0.113983511171903	0.985883428911442	0.00617443
protein_coding	NDUFS2	ENSG00000158864.12	0.165929421817594	0.0367267933919669	0.789247731212473	0.102787
protein_coding	TOMM40L	ENSG00000158882.14	0.00485220618551351	0.779944887897044	0.999984488335585	6.73668e-06
protein_coding	MPZ	ENSG00000158887.15	-0.00479368448026091	0.638640524796911	0.999984488335585	6.73668e-06
protein_coding	SDHC	ENSG00000143252.14	0.0475132597218678	0.421369212985924	0.999984488335585	6.73668e-06
protein_coding	HSPA6	ENSG00000173110.7	-0.0486492163447459	0.120928260996443	0.999984488335585	6.73668e-06
protein_coding	FCRLA	ENSG00000132185.16	-0.0081806754476977	0.497261533036675	0.999984488335585	6.73668e-06
protein_coding	FCRLB	ENSG00000162746.14	-0.0181369719881234	0.0317148464679283	0.737655777195724	0.132146
protein_coding	DUSP12	ENSG00000081721.11	-0.00714800920876009	0.725865095828347	0.999984488335585	6.73668e-06
protein_coding	ATF6	ENSG00000118217.5	0.0270960938460933	0.551165010299467	0.999984488335585	6.73668e-06
protein_coding	OLFML2B	ENSG00000162745.10	-0.00254039829829843	0.921896612282898	0.999984488335585	6.73668e-06
protein_coding	UHMK1	ENSG00000152332.15	0.0354463203545466	0.458237269788008	0.999984488335585	6.73668e-06
protein_coding	UAP1	ENSG00000117143.13	-0.027044721057681	0.412784837556488	0.999984488335585	6.73668e-06
protein_coding	DDR2	ENSG00000162733.17	-0.113772048858983	0.149072870275059	0.999984488335585	6.73668e-06
protein_coding	HSD17B7	ENSG00000132196.14	-0.000376428223352935	0.913662638468284	0.999984488335585	6.73668e-06
protein_coding	RGS4	ENSG00000117152.13	0.0848085098549017	0.0308137871411394	0.729744604767849	0.136829
protein_coding	RGS5	ENSG00000143248.12	-0.0146497364192049	0.187163420795394	0.999984488335585	6.73668e-06
protein_coding	NUF2	ENSG00000143228.12	-0.0079625193260723	0.507890418234397	0.999984488335585	6.73668e-06
protein_coding	PBX1	ENSG00000185630.18	0.417652331503799	0.00406903729135641	0.261498320714658	0.582531
protein_coding	MGST3	ENSG00000143198.12	-0.0862418345820908	0.251413083539456	0.999984488335585	6.73668e-06
protein_coding	ALDH9A1	ENSG00000143149.12	0.0335540331725143	0.440032235058724	0.999984488335585	6.73668e-06
protein_coding	TMCO1	ENSG00000143183.16	-0.0120483735307697	0.836705520276026	0.999984488335585	6.73668e-06
protein_coding	UCK2	ENSG00000143179.15	-0.0319927151317992	0.33488381319995	0.999984488335585	6.73668e-06
protein_coding	POGK	ENSG00000143157.11	-0.0375203667630824	0.175846636096827	0.999984488335585	6.73668e-06
protein_coding	TADA1	ENSG00000152382.5	0.0121692431529227	0.276794883199783	0.999984488335585	6.73668e-06
protein_coding	POU2F1	ENSG00000143190.22	0.0400019447889892	0.298921628973893	0.999984488335585	6.73668e-06
protein_coding	CREG1	ENSG00000143162.8	0.0106724836361272	0.801448552485776	0.999984488335585	6.73668e-06
protein_coding	MPZL1	ENSG00000197965.11	-0.111036293810122	0.133186796687673	0.999984488335585	6.73668e-06
protein_coding	MPC2	ENSG00000143158.10	-0.0115091044750758	0.803892935533028	0.999984488335585	6.73668e-06
protein_coding	DCAF6	ENSG00000143164.15	0.023368682406293	0.650194133010704	0.999984488335585	6.73668e-06
protein_coding	GPR161	ENSG00000143147.14	0.0697062811054233	0.128294074259527	0.999984488335585	6.73668e-06
protein_coding	TIPRL	ENSG00000143155.12	0.00856899886781977	0.868945804953244	0.999984488335585	6.73668e-06
protein_coding	SFT2D2	ENSG00000213064.9	-0.0214494374329948	0.684391233638901	0.999984488335585	6.73668e-06
protein_coding	TBX19	ENSG00000143178.12	0.0089964368988402	0.531275925224869	0.999984488335585	6.73668e-06
protein_coding	DPT	ENSG00000143196.4	-0.025214223836742	0.183054077266888	0.999984488335585	6.73668e-06
protein_coding	ATP1B1	ENSG00000143153.12	-0.0688601872394759	0.00532370734288104	0.303317107434735	0.518103
protein_coding	NME7	ENSG00000143156.13	0.00462969848678233	0.829956004641943	0.999984488335585	6.73668e-06
protein_coding	BLZF1	ENSG00000117475.13	0.0158321708694053	0.529471872314154	0.999984488335585	6.73668e-06
protein_coding	CCDC181	ENSG00000117477.12	-0.00644379772304104	0.12095063585251	0.999984488335585	6.73668e-06
protein_coding	SLC19A2	ENSG00000117479.13	-0.0101896104511167	0.410809572536288	0.999984488335585	6.73668e-06
protein_coding	C1orf112	ENSG00000000460.16	-0.00830987957183597	0.368743861050784	0.999984488335585	6.73668e-06
protein_coding	METTL18	ENSG00000171806.11	0.00820557297762803	0.434080222401393	0.999984488335585	6.73668e-06
protein_coding	SCYL3	ENSG00000000457.13	-0.0321477775208742	0.20197864169174	0.999984488335585	6.73668e-06
protein_coding	KIFAP3	ENSG00000075945.12	-0.0180295879173501	0.621882165035215	0.999984488335585	6.73668e-06
protein_coding	GORAB	ENSG00000120370.12	0.0142135287712885	0.582349108544642	0.999984488335585	6.73668e-06
protein_coding	PRRX1	ENSG00000116132.11	-0.154457897719228	0.0667629716132003	0.927974967046457	0.0324637
protein_coding	PRRC2C	ENSG00000117523.16	0.0279890216870487	0.693000946280762	0.999984488335585	6.73668e-06
protein_coding	VAMP4	ENSG00000117533.14	0.00329686470288923	0.931163682136867	0.999984488335585	6.73668e-06
protein_coding	METTL13	ENSG00000010165.19	-0.0225805570691629	0.439603427811545	0.999984488335585	6.73668e-06
protein_coding	DNM3	ENSG00000197959.13	0.00182388218814488	0.800501619848168	0.999984488335585	6.73668e-06
protein_coding	PIGC	ENSG00000135845.9	-0.0169461700128368	0.460933772564786	0.999984488335585	6.73668e-06
protein_coding	SUCO	ENSG00000094975.13	-0.0467351739828688	0.298967655251204	0.999984488335585	6.73668e-06
protein_coding	PRDX6	ENSG00000117592.8	-0.0175401511555307	0.761970030628852	0.999984488335585	6.73668e-06
protein_coding	KLHL20	ENSG00000076321.10	0.0522365207912744	0.217463859757122	0.999984488335585	6.73668e-06
protein_coding	CENPL	ENSG00000120334.15	-0.00624728275793758	0.703610152980464	0.999984488335585	6.73668e-06
protein_coding	DARS2	ENSG00000117593.10	-0.00656870908748366	0.728444497438594	0.999984488335585	6.73668e-06
protein_coding	ZBTB37	ENSG00000185278.15	-0.014291560746106	0.345856056703737	0.999984488335585	6.73668e-06
protein_coding	RC3H1	ENSG00000135870.11	-0.0245287763204904	0.61819549563993	0.999984488335585	6.73668e-06
protein_coding	RABGAP1L	ENSG00000152061.23	-0.00942374070713668	0.706817354155821	0.999984488335585	6.73668e-06
protein_coding	CACYBP	ENSG00000116161.17	0.0290811450060235	0.548895489978164	0.999984488335585	6.73668e-06
protein_coding	MRPS14	ENSG00000120333.4	-0.00817281954967035	0.814597891574592	0.999984488335585	6.73668e-06
protein_coding	KIAA0040	ENSG00000235750.9	0.00447362547325384	0.602369083024495	0.999984488335585	6.73668e-06
protein_coding	COP1	ENSG00000143207.20	0.00688120477762863	0.813498057916628	0.999984488335585	6.73668e-06
protein_coding	PAPPA2	ENSG00000116183.10	0.00888825725402272	0.29773593956936	0.999984488335585	6.73668e-06
protein_coding	RASAL2	ENSG00000075391.16	-0.0652962571780044	0.106779021035326	0.985463329918378	0.00635953
protein_coding	RALGPS2	ENSG00000116191.17	0.041142364537098	0.412681446285855	0.999984488335585	6.73668e-06
protein_coding	FAM20B	ENSG00000116199.11	-0.0419280433070197	0.263236771883819	0.999984488335585	6.73668e-06
protein_coding	TOR3A	ENSG00000186283.13	-0.00509009681235364	0.77804843214626	0.999984488335585	6.73668e-06
protein_coding	ABL2	ENSG00000143322.19	0.0340470255577505	0.502791670345678	0.999984488335585	6.73668e-06
protein_coding	SOAT1	ENSG00000057252.12	0.0310075608865709	0.489475958885408	0.999984488335585	6.73668e-06
protein_coding	TOR1AIP2	ENSG00000169905.12	0.0690221167473402	0.300884089511107	0.999984488335585	6.73668e-06
protein_coding	TOR1AIP1	ENSG00000143337.18	-0.0608215592091273	0.178822966305411	0.999984488335585	6.73668e-06
protein_coding	CEP350	ENSG00000135837.15	-0.0965940561917687	0.151697407997973	0.999984488335585	6.73668e-06
protein_coding	QSOX1	ENSG00000116260.16	0.000864656250809647	0.994347261325128	0.999984488335585	6.73668e-06
protein_coding	ACBD6	ENSG00000230124.7	-0.0325912704400266	0.28872178263441	0.999984488335585	6.73668e-06
protein_coding	XPR1	ENSG00000143324.13	0.0356973937878743	0.310967669306636	0.999984488335585	6.73668e-06
protein_coding	KIAA1614	ENSG00000135835.11	-0.0327413185949643	0.249123540717024	0.999984488335585	6.73668e-06
protein_coding	STX6	ENSG00000135823.13	-0.0148890221617521	0.653832222003733	0.999984488335585	6.73668e-06
protein_coding	MR1	ENSG00000153029.14	-0.00419457732728782	0.889457545834649	0.999984488335585	6.73668e-06
protein_coding	IER5	ENSG00000162783.10	-0.0516218315307506	0.35500862188271	0.999984488335585	6.73668e-06
protein_coding	GLUL	ENSG00000135821.18	-0.0981132917035168	0.202197887303896	0.999984488335585	6.73668e-06
protein_coding	RNASEL	ENSG00000135828.11	0.00559125834119262	0.83674915030645	0.999984488335585	6.73668e-06
protein_coding	RGS16	ENSG00000143333.6	-0.0397965837744727	0.000750646544982313	0.0742975704376655	1.12903
protein_coding	NPL	ENSG00000135838.13	0.00489740453014614	0.425903074641642	0.999984488335585	6.73668e-06
protein_coding	DHX9	ENSG00000135829.16	-0.0158385437728795	0.789178952390554	0.999984488335585	6.73668e-06
protein_coding	LAMC1	ENSG00000135862.5	-0.112655746262086	0.157585838750348	0.999984488335585	6.73668e-06
protein_coding	LAMC2	ENSG00000058085.14	-0.00194118249511859	0.730692020313293	0.999984488335585	6.73668e-06
protein_coding	SMG7	ENSG00000116698.21	-0.0525028309071955	0.25154041257273	0.999984488335585	6.73668e-06
protein_coding	ARPC5	ENSG00000162704.15	-0.0719106879378535	0.298382035878567	0.999984488335585	6.73668e-06
protein_coding	RGL1	ENSG00000143344.15	-0.0326946004581124	0.47727035724203	0.999984488335585	6.73668e-06
protein_coding	COLGALT2	ENSG00000198756.11	-0.00509167961729982	0.196161852117137	0.999984488335585	6.73668e-06
protein_coding	TSEN15	ENSG00000198860.12	0.0452585467329443	0.148901082819274	0.999984488335585	6.73668e-06
protein_coding	C1orf21	ENSG00000116667.13	-0.0511377243667353	0.329376231190102	0.999984488335585	6.73668e-06
protein_coding	EDEM3	ENSG00000116406.18	0.00469940343666883	0.920830448821311	0.999984488335585	6.73668e-06
protein_coding	FAM129A	ENSG00000135842.16	-0.0529855077494363	0.377720805690548	0.999984488335585	6.73668e-06
protein_coding	RNF2	ENSG00000121481.10	0.00247444968733282	0.931435088247054	0.999984488335585	6.73668e-06
protein_coding	TRMT1L	ENSG00000121486.11	0.0154904007464668	0.715553063442614	0.999984488335585	6.73668e-06
protein_coding	SWT1	ENSG00000116668.12	0.00910070232385819	0.621436005840127	0.999984488335585	6.73668e-06
protein_coding	IVNS1ABP	ENSG00000116679.15	0.00939623044968489	0.852189766093027	0.999984488335585	6.73668e-06
protein_coding	HMCN1	ENSG00000143341.11	-0.0170407518698628	0.22021098698846	0.999984488335585	6.73668e-06
protein_coding	TPR	ENSG00000047410.13	0.0478554199746952	0.473258240916796	0.999984488335585	6.73668e-06
protein_coding	ODR4	ENSG00000157181.15	-0.00035647672138605	0.986035846167153	0.999984488335585	6.73668e-06
protein_coding	PTGS2	ENSG00000073756.11	0.0657696392382871	0.103194291274821	0.985463329918378	0.00635953
protein_coding	PLA2G4A	ENSG00000116711.9	0.0533000306700102	0.246970281133494	0.999984488335585	6.73668e-06
protein_coding	AL136454.1	ENSG00000231767.4	0.0108433863473526	0.330154700456394	0.999984488335585	6.73668e-06
protein_coding	RGS2	ENSG00000116741.7	-0.0367332320742025	0.246790748110616	0.999984488335585	6.73668e-06
protein_coding	UCHL5	ENSG00000116750.13	-0.0113202467745097	0.719874442298136	0.999984488335585	6.73668e-06
protein_coding	TROVE2	ENSG00000116747.12	-0.0021845412995118	0.964033050618345	0.999984488335585	6.73668e-06
protein_coding	GLRX2	ENSG00000023572.9	0.0237802324037579	0.521592922903769	0.999984488335585	6.73668e-06
protein_coding	CDC73	ENSG00000134371.12	-0.0516161513649303	0.299713781603645	0.999984488335585	6.73668e-06
protein_coding	CFH	ENSG00000000971.15	-0.0258859333578624	0.52140064769546	0.999984488335585	6.73668e-06
protein_coding	ASPM	ENSG00000066279.17	-0.0102601321871326	0.649180236458374	0.999984488335585	6.73668e-06
protein_coding	ZBTB41	ENSG00000177888.7	0.030364278821054	0.359046330323838	0.999984488335585	6.73668e-06
protein_coding	DENND1B	ENSG00000213047.12	-0.00173884713771229	0.904031498352581	0.999984488335585	6.73668e-06
protein_coding	C1orf53	ENSG00000203724.10	-0.00672699302513113	0.498222410974456	0.999984488335585	6.73668e-06
protein_coding	NEK7	ENSG00000151414.14	-0.0771317328351766	0.12357848949399	0.999984488335585	6.73668e-06
protein_coding	NR5A2	ENSG00000116833.13	0.00105261902075909	0.970164042354472	0.999984488335585	6.73668e-06
protein_coding	ZNF281	ENSG00000162702.7	0.40292779322404	0.0101386467804818	0.445049085176203	0.351592
protein_coding	KIF14	ENSG00000118193.11	-0.0160279528426378	0.324691707393369	0.999984488335585	6.73668e-06
protein_coding	DDX59	ENSG00000118197.13	-0.00925511898664646	0.604867266428289	0.999984488335585	6.73668e-06
protein_coding	CAMSAP2	ENSG00000118200.14	-0.000954351207954022	0.984592719799286	0.999984488335585	6.73668e-06
protein_coding	TMEM9	ENSG00000116857.16	-0.0345502856830033	0.50693870122151	0.999984488335585	6.73668e-06
protein_coding	PHLDA3	ENSG00000174307.6	-0.0814338633369518	0.231664770158709	0.999984488335585	6.73668e-06
protein_coding	CSRP1	ENSG00000159176.13	-0.0919519767676109	0.113101559864684	0.985463329918378	0.00635953
protein_coding	NAV1	ENSG00000134369.15	0.0178383141890421	0.750527780804909	0.999984488335585	6.73668e-06
protein_coding	IPO9	ENSG00000198700.9	-0.0279616998575617	0.635687621536984	0.999984488335585	6.73668e-06
protein_coding	SHISA4	ENSG00000198892.6	0.0647619262109005	0.221433474694846	0.999984488335585	6.73668e-06
protein_coding	LMOD1	ENSG00000163431.12	0.0211570633505163	0.107215686892156	0.985463329918378	0.00635953
protein_coding	TIMM17A	ENSG00000134375.10	-0.02522762181742	0.543151952675264	0.999984488335585	6.73668e-06
protein_coding	RNPEP	ENSG00000176393.10	-0.0704173247578977	0.270378073881266	0.999984488335585	6.73668e-06
protein_coding	ARL8A	ENSG00000143862.7	0.011486926553694	0.859081929452119	0.999984488335585	6.73668e-06
protein_coding	UBE2T	ENSG00000077152.10	-0.00810676094578185	0.707133586717547	0.999984488335585	6.73668e-06
protein_coding	PPP1R12B	ENSG00000077157.21	-0.0307109945517272	0.115905967907554	0.994108111844678	0.00256638
protein_coding	KDM5B	ENSG00000117139.17	0.0156250042286887	0.791827562880975	0.999984488335585	6.73668e-06
protein_coding	RABIF	ENSG00000183155.4	-0.0206166775493145	0.496055103058641	0.999984488335585	6.73668e-06
protein_coding	KLHL12	ENSG00000117153.15	-0.00186177456360108	0.960065568521413	0.999984488335585	6.73668e-06
protein_coding	ADIPOR1	ENSG00000159346.12	0.0117839355670764	0.761521308700141	0.999984488335585	6.73668e-06
protein_coding	CYB5R1	ENSG00000159348.12	0.0159970166264334	0.737671917416552	0.999984488335585	6.73668e-06
protein_coding	TMEM183A	ENSG00000163444.11	0.0152891261155643	0.701750180647624	0.999984488335585	6.73668e-06
protein_coding	ADORA1	ENSG00000163485.16	-0.0124878383740557	0.26214661842168	0.999984488335585	6.73668e-06
protein_coding	CHI3L1	ENSG00000133048.12	-0.00268103153305663	0.726243099634707	0.999984488335585	6.73668e-06
protein_coding	BTG2	ENSG00000159388.5	-0.028198358429989	0.251896727487757	0.999984488335585	6.73668e-06
protein_coding	FMOD	ENSG00000122176.11	-0.011269401980863	0.765319252725049	0.999984488335585	6.73668e-06
protein_coding	PRELP	ENSG00000188783.5	-0.132203877039677	0.000508680469405867	0.0579639257575088	1.23684
protein_coding	ATP2B4	ENSG00000058668.14	-0.257405743298483	0.0218658897533221	0.645972690751737	0.189786
protein_coding	SNRPE	ENSG00000182004.12	0.00276915547242159	0.952898906129579	0.999984488335585	6.73668e-06
protein_coding	SOX13	ENSG00000143842.14	-0.00606234949730199	0.737261455214475	0.999984488335585	6.73668e-06
protein_coding	ETNK2	ENSG00000143845.14	-0.0216731624167451	0.346820228611469	0.999984488335585	6.73668e-06
protein_coding	PLEKHA6	ENSG00000143850.14	0.000728767627260149	0.980835863989641	0.999984488335585	6.73668e-06
protein_coding	PPP1R15B	ENSG00000158615.8	-0.0289740434535694	0.39503859514934	0.999984488335585	6.73668e-06
protein_coding	MDM4	ENSG00000198625.12	0.0930387771589574	0.0526450300383187	0.883135697306902	0.0539726
protein_coding	NFASC	ENSG00000163531.15	-0.0245328937548542	0.418015267367348	0.999984488335585	6.73668e-06
protein_coding	TMEM81	ENSG00000174529.7	-0.0057881488251198	0.188920727196007	0.999984488335585	6.73668e-06
protein_coding	RBBP5	ENSG00000117222.13	-0.0223817577998919	0.514037195001291	0.999984488335585	6.73668e-06
protein_coding	DSTYK	ENSG00000133059.16	-0.000313739989915302	0.991540428470913	0.999984488335585	6.73668e-06
protein_coding	TMCC2	ENSG00000133069.16	-0.00664696582181133	0.653821344173131	0.999984488335585	6.73668e-06
protein_coding	NUAK2	ENSG00000163545.8	0.0165617931645342	0.032529410656734	0.751794092378167	0.123901
protein_coding	ELK4	ENSG00000158711.13	-0.0165654011959259	0.621201582318248	0.999984488335585	6.73668e-06
protein_coding	SLC45A3	ENSG00000158715.5	-0.0178288371382014	0.0298200492354819	0.729487592637653	0.136982
protein_coding	NUCKS1	ENSG00000069275.12	-0.0241382135405948	0.727591244482879	0.999984488335585	6.73668e-06
protein_coding	RAB29	ENSG00000117280.12	-0.0286776775572423	0.54371610088772	0.999984488335585	6.73668e-06
protein_coding	SLC41A1	ENSG00000133065.10	-0.0341030096636457	0.487178877302967	0.999984488335585	6.73668e-06
protein_coding	RAB7B	ENSG00000276600.4	-0.0709747707052646	0.038026011410612	0.803166222317599	0.0951946
protein_coding	SRGAP2	ENSG00000266028.7	-0.0212222923315672	0.533246012816492	0.999984488335585	6.73668e-06
protein_coding	IKBKE	ENSG00000263528.7	0.00958471294076085	0.626137158352654	0.999984488335585	6.73668e-06
protein_coding	RASSF5	ENSG00000266094.7	0.0177980303813239	0.355646521677857	0.999984488335585	6.73668e-06
protein_coding	EIF2D	ENSG00000143486.15	0.0232990989979176	0.537796477648643	0.999984488335585	6.73668e-06
protein_coding	DYRK3	ENSG00000143479.16	-0.00133753857709114	0.907523491363919	0.999984488335585	6.73668e-06
protein_coding	MAPKAPK2	ENSG00000162889.10	-0.020973092473774	0.763793637906215	0.999984488335585	6.73668e-06
protein_coding	IL24	ENSG00000162892.15	3.96284549821685	6.75592407615682e-07	0.000254473140201907	3.59436
protein_coding	FCMR	ENSG00000162894.11	0.0307661818670177	0.0592984993673724	0.901861631303145	0.0448601
protein_coding	PFKFB2	ENSG00000123836.14	-0.0353866905307767	0.0369250165699357	0.789752720328594	0.102509
protein_coding	YOD1	ENSG00000180667.10	-0.00957907523837734	0.547241983986609	0.999984488335585	6.73668e-06
protein_coding	CD55	ENSG00000196352.15	0.0161503413410243	0.741677384645962	0.999984488335585	6.73668e-06
protein_coding	CD46	ENSG00000117335.19	0.00783620158776091	0.879816274175173	0.999984488335585	6.73668e-06
protein_coding	CD34	ENSG00000174059.16	-0.00819125722028632	0.272710009923317	0.999984488335585	6.73668e-06
protein_coding	PLXNA2	ENSG00000076356.6	-0.000691536707077024	0.937803635270574	0.999984488335585	6.73668e-06
protein_coding	LAMB3	ENSG00000196878.14	-0.0125306359204094	0.622031978650366	0.999984488335585	6.73668e-06
protein_coding	G0S2	ENSG00000123689.5	-0.00449011041487678	0.810583012051466	0.999984488335585	6.73668e-06
protein_coding	C1orf74	ENSG00000162757.4	0.0160094647739874	0.207036936952483	0.999984488335585	6.73668e-06
protein_coding	IRF6	ENSG00000117595.11	0.00185887599484428	0.798824481509931	0.999984488335585	6.73668e-06
protein_coding	UTP25	ENSG00000117597.17	0.00439411936969955	0.898207588814434	0.999984488335585	6.73668e-06
protein_coding	SYT14	ENSG00000143469.18	0.00748542806823528	0.815837171643103	0.999984488335585	6.73668e-06
protein_coding	SERTAD4	ENSG00000082497.11	-0.0844521574606959	0.00156704412151739	0.128782535077429	0.890143
protein_coding	HHAT	ENSG00000054392.12	0.0359178024098235	0.120276414809167	0.999984488335585	6.73668e-06
protein_coding	RCOR3	ENSG00000117625.13	-0.0586559852424676	0.147119941483603	0.999984488335585	6.73668e-06
protein_coding	TRAF5	ENSG00000082512.14	0.0288898927668293	0.199513814252987	0.999984488335585	6.73668e-06
protein_coding	SLC30A1	ENSG00000170385.9	0.0571356820674319	0.308662209477333	0.999984488335585	6.73668e-06
protein_coding	NEK2	ENSG00000117650.12	-0.006452451757523	0.304177677389833	0.999984488335585	6.73668e-06
protein_coding	LPGAT1	ENSG00000123684.12	0.0451225486324414	0.335673649664847	0.999984488335585	6.73668e-06
protein_coding	INTS7	ENSG00000143493.12	-0.0207236255046268	0.231789686110154	0.999984488335585	6.73668e-06
protein_coding	DTL	ENSG00000143476.17	-0.0130262895091441	0.327700243206513	0.999984488335585	6.73668e-06
protein_coding	PPP2R5A	ENSG00000066027.11	0.0792262070687547	0.105148005579581	0.985463329918378	0.00635953
protein_coding	TMEM206	ENSG00000065600.12	0.00309561872736591	0.895689619494355	0.999984488335585	6.73668e-06
protein_coding	NENF	ENSG00000117691.9	0.0947015049978459	0.178315100100295	0.999984488335585	6.73668e-06
protein_coding	ATF3	ENSG00000162772.16	0.00229521271116079	0.941141369794321	0.999984488335585	6.73668e-06
protein_coding	BATF3	ENSG00000123685.8	0.013571061592806	0.21909110039158	0.999984488335585	6.73668e-06
protein_coding	NSL1	ENSG00000117697.14	0.0157404993100571	0.654220918014516	0.999984488335585	6.73668e-06
protein_coding	TATDN3	ENSG00000203705.10	0.0198160488834087	0.105875493325181	0.985463329918378	0.00635953
protein_coding	FLVCR1	ENSG00000162769.12	0.000181324750624367	0.997987216667728	0.999984488335585	6.73668e-06
protein_coding	VASH2	ENSG00000143494.15	-0.010481866989045	0.520572803565251	0.999984488335585	6.73668e-06
protein_coding	ANGEL2	ENSG00000174606.13	-0.0190451926700313	0.604199209779786	0.999984488335585	6.73668e-06
protein_coding	RPS6KC1	ENSG00000136643.11	-0.0166892174321593	0.544357367310193	0.999984488335585	6.73668e-06
protein_coding	PROX1	ENSG00000117707.15	-0.00521762571861058	0.47165346791937	0.999984488335585	6.73668e-06
protein_coding	SMYD2	ENSG00000143499.13	0.00309036522487859	0.884913805250064	0.999984488335585	6.73668e-06
protein_coding	PTPN14	ENSG00000152104.11	-0.0735053561863481	0.219183317703504	0.999984488335585	6.73668e-06
protein_coding	CENPF	ENSG00000117724.12	-0.0413667441296621	0.271078696248983	0.999984488335585	6.73668e-06
protein_coding	KCNK2	ENSG00000082482.13	-0.989287885655075	0.00353545005450533	0.242049588793326	0.616096
protein_coding	KCTD3	ENSG00000136636.12	0.0168039192838169	0.703588278803886	0.999984488335585	6.73668e-06
protein_coding	GPATCH2	ENSG00000092978.10	-0.0250545446657108	0.541535394754336	0.999984488335585	6.73668e-06
protein_coding	RRP15	ENSG00000067533.5	-0.020473317167879	0.591904752728716	0.999984488335585	6.73668e-06
protein_coding	TGFB2	ENSG00000092969.11	-0.111121133029904	0.0965891225485764	0.967317948123113	0.0144308
protein_coding	LYPLAL1	ENSG00000143353.11	0.0164038408012303	0.440527290915987	0.999984488335585	6.73668e-06
protein_coding	EPRS	ENSG00000136628.17	0.0116302177066396	0.813249128697897	0.999984488335585	6.73668e-06
protein_coding	BPNT1	ENSG00000162813.17	-0.010496015875235	0.692196595832095	0.999984488335585	6.73668e-06
protein_coding	IARS2	ENSG00000067704.9	0.0659561127138294	0.237945316683773	0.999984488335585	6.73668e-06
protein_coding	RAB3GAP2	ENSG00000118873.15	0.00124760450384359	0.980891305701789	0.999984488335585	6.73668e-06
protein_coding	MARK1	ENSG00000116141.15	-0.000961091325297589	0.864910943031129	0.999984488335585	6.73668e-06
protein_coding	MARC2	ENSG00000117791.15	0.00116748220863141	0.788184787911522	0.999984488335585	6.73668e-06
protein_coding	HLX	ENSG00000136630.12	-0.0240510269469475	0.542986418265466	0.999984488335585	6.73668e-06
protein_coding	DUSP10	ENSG00000143507.17	0.003453808851459	0.882432442760558	0.999984488335585	6.73668e-06
protein_coding	TAF1A	ENSG00000143498.17	0.0137972151384369	0.311435337783307	0.999984488335585	6.73668e-06
protein_coding	MIA3	ENSG00000154305.16	0.0317189150529847	0.526620521810742	0.999984488335585	6.73668e-06
protein_coding	AIDA	ENSG00000186063.12	-0.00482548589854643	0.717353355320698	0.999984488335585	6.73668e-06
protein_coding	BROX	ENSG00000162819.11	-0.0544312477069184	0.210479926490394	0.999984488335585	6.73668e-06
protein_coding	DISP1	ENSG00000154309.8	0.0415786788438128	0.0486148337323238	0.876363123308985	0.0573159
protein_coding	CAPN2	ENSG00000162909.17	-0.282225291849356	0.0162968178102143	0.552462123766263	0.257697
protein_coding	TP53BP2	ENSG00000143514.16	-0.0203867690961759	0.546926473056857	0.999984488335585	6.73668e-06
protein_coding	FBXO28	ENSG00000143756.11	0.0168490097558656	0.499129570389484	0.999984488335585	6.73668e-06
protein_coding	DEGS1	ENSG00000143753.12	-6.29352911890715e-06	0.998548305253828	0.999984488335585	6.73668e-06
protein_coding	NVL	ENSG00000143748.17	-0.00806214838647265	0.756612472718535	0.999984488335585	6.73668e-06
protein_coding	CNIH4	ENSG00000143771.11	0.0027597381392384	0.965164038912789	0.999984488335585	6.73668e-06
protein_coding	WDR26	ENSG00000162923.15	-0.0283136340747247	0.633908698433639	0.999984488335585	6.73668e-06
protein_coding	CNIH3	ENSG00000143786.7	-0.0241580131914443	0.658461797485009	0.999984488335585	6.73668e-06
protein_coding	DNAH14	ENSG00000185842.15	-0.00297392800729764	0.78724620944656	0.999984488335585	6.73668e-06
protein_coding	LBR	ENSG00000143815.14	-0.00118768825475885	0.948771181123359	0.999984488335585	6.73668e-06
protein_coding	ENAH	ENSG00000154380.17	0.104029327607978	0.1817767073431	0.999984488335585	6.73668e-06
protein_coding	SRP9	ENSG00000143742.12	0.00281632325105351	0.952057717180694	0.999984488335585	6.73668e-06
protein_coding	EPHX1	ENSG00000143819.12	0.0301812773563625	0.531157544743424	0.999984488335585	6.73668e-06
protein_coding	TMEM63A	ENSG00000196187.11	0.0113417377942495	0.756462026514957	0.999984488335585	6.73668e-06
protein_coding	PYCR2	ENSG00000143811.18	0.0551921157131765	0.248765383498768	0.999984488335585	6.73668e-06
protein_coding	SDE2	ENSG00000143751.9	0.0281072915457173	0.359143261883384	0.999984488335585	6.73668e-06
protein_coding	H3F3A	ENSG00000163041.9	-0.0260671715558012	0.174036137778697	0.999984488335585	6.73668e-06
protein_coding	ACBD3	ENSG00000182827.8	0.0929691390771977	0.215267192774825	0.999984488335585	6.73668e-06
protein_coding	LIN9	ENSG00000183814.15	-0.0102296964185349	0.258837402752961	0.999984488335585	6.73668e-06
protein_coding	PARP1	ENSG00000143799.12	-0.00112082674385678	0.977271309706851	0.999984488335585	6.73668e-06
protein_coding	ITPKB	ENSG00000143772.9	-0.00924714325540523	0.586529850472597	0.999984488335585	6.73668e-06
protein_coding	PSEN2	ENSG00000143801.16	0.0289519431926073	0.338131287825489	0.999984488335585	6.73668e-06
protein_coding	COQ8A	ENSG00000163050.16	0.00267970501768801	0.879546103861875	0.999984488335585	6.73668e-06
protein_coding	CDC42BPA	ENSG00000143776.18	-0.0540997268614319	0.314643857658459	0.999984488335585	6.73668e-06
protein_coding	ZNF678	ENSG00000181450.17	-0.00182968316974348	0.927989670493956	0.999984488335585	6.73668e-06
protein_coding	SNAP47	ENSG00000143740.14	-0.0231227322648502	0.447125190684449	0.999984488335585	6.73668e-06
protein_coding	JMJD4	ENSG00000081692.12	-0.0204203927784414	0.515310656132056	0.999984488335585	6.73668e-06
protein_coding	WNT9A	ENSG00000143816.7	-0.0285753361455293	0.282201904045671	0.999984488335585	6.73668e-06
protein_coding	ARF1	ENSG00000143761.15	-0.0806638070636942	0.281693162082098	0.999984488335585	6.73668e-06
protein_coding	C1orf35	ENSG00000143793.12	0.0323511910393861	0.364259611645667	0.999984488335585	6.73668e-06
protein_coding	MRPL55	ENSG00000162910.18	-0.0199497350752244	0.593870516349834	0.999984488335585	6.73668e-06
protein_coding	GUK1	ENSG00000143774.16	0.0509785967241967	0.432690588587471	0.999984488335585	6.73668e-06
protein_coding	GJC2	ENSG00000198835.3	-0.0143632857845725	0.348797843014926	0.999984488335585	6.73668e-06
protein_coding	IBA57	ENSG00000181873.12	0.00451114198235134	0.67401659809305	0.999984488335585	6.73668e-06
protein_coding	OBSCN	ENSG00000154358.20	-0.00421444628155126	0.811698711043872	0.999984488335585	6.73668e-06
protein_coding	TRIM11	ENSG00000154370.15	-0.027826860329814	0.59402072066275	0.999984488335585	6.73668e-06
protein_coding	HIST3H2A	ENSG00000181218.5	-0.0105864800357371	0.536089922411469	0.999984488335585	6.73668e-06
protein_coding	RNF187	ENSG00000168159.11	0.0316614344561623	0.628311456318344	0.999984488335585	6.73668e-06
protein_coding	RHOU	ENSG00000116574.5	0.0261810052314658	0.218247985036475	0.999984488335585	6.73668e-06
protein_coding	RAB4A	ENSG00000168118.11	-0.0236623821905757	0.488832250037349	0.999984488335585	6.73668e-06
protein_coding	CCSAP	ENSG00000154429.10	-0.0019323882229303	0.934300356946957	0.999984488335585	6.73668e-06
protein_coding	NUP133	ENSG00000069248.11	0.00114837349460115	0.974033526244737	0.999984488335585	6.73668e-06
protein_coding	ABCB10	ENSG00000135776.4	-0.00510784556149438	0.719317544058243	0.999984488335585	6.73668e-06
protein_coding	TAF5L	ENSG00000135801.9	-0.0320641887456188	0.21223622730972	0.999984488335585	6.73668e-06
protein_coding	URB2	ENSG00000135763.9	0.0145874073489338	0.17230772008183	0.999984488335585	6.73668e-06
protein_coding	GALNT2	ENSG00000143641.9	0.0852682278570112	0.224693353288485	0.999984488335585	6.73668e-06
protein_coding	PGBD5	ENSG00000177614.10	0.00924301797253184	0.342924464118664	0.999984488335585	6.73668e-06
protein_coding	COG2	ENSG00000135775.13	0.0378922521923391	0.154882651411828	0.999984488335585	6.73668e-06
protein_coding	AGT	ENSG00000135744.7	-0.00521452690375699	0.535521229536631	0.999984488335585	6.73668e-06
protein_coding	C1orf198	ENSG00000119280.16	0.00245745790102081	0.959579882024552	0.999984488335585	6.73668e-06
protein_coding	TTC13	ENSG00000143643.12	0.00131285300679794	0.910026326696617	0.999984488335585	6.73668e-06
protein_coding	ARV1	ENSG00000173409.13	0.0154233271725145	0.454965152637621	0.999984488335585	6.73668e-06
protein_coding	FAM89A	ENSG00000182118.7	0.0498332441602554	0.139244437201005	0.999984488335585	6.73668e-06
protein_coding	C1orf131	ENSG00000143633.12	0.0198991259712321	0.480987268843888	0.999984488335585	6.73668e-06
protein_coding	GNPAT	ENSG00000116906.12	-0.00202930156120684	0.957173559194135	0.999984488335585	6.73668e-06
protein_coding	EXOC8	ENSG00000116903.7	-0.0347323834646388	0.173502164377355	0.999984488335585	6.73668e-06
protein_coding	SPRTN	ENSG00000010072.15	0.00669755600525081	0.769996594652836	0.999984488335585	6.73668e-06
protein_coding	EGLN1	ENSG00000135766.8	0.0219025492271165	0.570921108113612	0.999984488335585	6.73668e-06
protein_coding	TSNAX	ENSG00000116918.13	-0.0248833120037304	0.532128969440789	0.999984488335585	6.73668e-06
protein_coding	DISC1	ENSG00000162946.22	0.00982088951292348	0.273838925418162	0.999984488335585	6.73668e-06
protein_coding	SIPA1L2	ENSG00000116991.10	-0.0131474969732975	0.687631744312146	0.999984488335585	6.73668e-06
protein_coding	MAP10	ENSG00000212916.4	0.0105911678602529	0.335408220258168	0.999984488335585	6.73668e-06
protein_coding	NTPCR	ENSG00000135778.11	-0.00409794346767137	0.911512014052135	0.999984488335585	6.73668e-06
protein_coding	PCNX2	ENSG00000135749.18	-0.0167327956379488	0.661623226438408	0.999984488335585	6.73668e-06
protein_coding	KCNK1	ENSG00000135750.14	-0.0308108078139983	0.25407021829162	0.999984488335585	6.73668e-06
protein_coding	COA6	ENSG00000168275.14	0.00540691977518178	0.840296137202577	0.999984488335585	6.73668e-06
protein_coding	TARBP1	ENSG00000059588.9	-0.00690965075505125	0.657337038805417	0.999984488335585	6.73668e-06
protein_coding	IRF2BP2	ENSG00000168264.10	0.0855338995568257	0.232782716793773	0.999984488335585	6.73668e-06
protein_coding	TOMM20	ENSG00000173726.10	0.00786826143667659	0.872432773530994	0.999984488335585	6.73668e-06
protein_coding	ARID4B	ENSG00000054267.21	0.0382472726739525	0.532464970365112	0.999984488335585	6.73668e-06
protein_coding	GGPS1	ENSG00000152904.11	0.0085245053779427	0.778404308482376	0.999984488335585	6.73668e-06
protein_coding	B3GALNT2	ENSG00000162885.12	-0.00732790736326713	0.628586435256511	0.999984488335585	6.73668e-06
protein_coding	LYST	ENSG00000143669.13	0.0081636597398691	0.869093469864069	0.999984488335585	6.73668e-06
protein_coding	NID1	ENSG00000116962.14	0.0268250501341439	0.613912273609294	0.999984488335585	6.73668e-06
protein_coding	GPR137B	ENSG00000077585.13	0.00368770815487549	0.918470839482011	0.999984488335585	6.73668e-06
protein_coding	ERO1B	ENSG00000086619.13	0.0527288286272423	0.0816318304660684	0.955118061296459	0.0199429
protein_coding	EDARADD	ENSG00000186197.14	-0.00290507417329789	0.72922222106312	0.999984488335585	6.73668e-06
protein_coding	LGALS8	ENSG00000116977.18	0.0135445169439415	0.811450509655984	0.999984488335585	6.73668e-06
protein_coding	HEATR1	ENSG00000119285.10	0.0159929906558041	0.696264335294372	0.999984488335585	6.73668e-06
protein_coding	MTR	ENSG00000116984.12	0.0354091616594533	0.48488775663551	0.999984488335585	6.73668e-06
protein_coding	FMN2	ENSG00000155816.19	-0.019719561602631	0.604068390868852	0.999984488335585	6.73668e-06
protein_coding	GREM2	ENSG00000180875.4	0.513152550381135	0.000885906679794118	0.0834228790139462	1.07871
protein_coding	RGS7	ENSG00000182901.16	0.000622690889675268	0.921179614541952	0.999984488335585	6.73668e-06
protein_coding	FH	ENSG00000091483.6	-0.0664940173036559	0.0701623435052851	0.934170776140903	0.0295737
protein_coding	OPN3	ENSG00000054277.13	-0.109506307188233	0.00910208493537135	0.415193597304574	0.381749
protein_coding	CHML	ENSG00000203668.2	0.0077174072450874	0.783670053413646	0.999984488335585	6.73668e-06
protein_coding	EXO1	ENSG00000174371.16	-0.0111428530362805	0.289316537819744	0.999984488335585	6.73668e-06
protein_coding	CEP170	ENSG00000143702.15	0.0727292241806794	0.188776739744258	0.999984488335585	6.73668e-06
protein_coding	SDCCAG8	ENSG00000054282.15	0.0452052256196921	0.412664238709912	0.999984488335585	6.73668e-06
protein_coding	AKT3	ENSG00000117020.16	0.0115748939360541	0.791206379362958	0.999984488335585	6.73668e-06
protein_coding	ZBTB18	ENSG00000179456.10	-0.0301348965430454	0.17965807453891	0.999984488335585	6.73668e-06
protein_coding	ADSS	ENSG00000035687.9	-0.0887936880131812	0.199575473429053	0.999984488335585	6.73668e-06
protein_coding	CATSPERE	ENSG00000179397.17	-0.00101509236705628	0.881612500783484	0.999984488335585	6.73668e-06
protein_coding	DESI2	ENSG00000121644.18	-0.07946022621482	0.0859028915614198	0.955572772414152	0.0197362
protein_coding	COX20	ENSG00000203667.9	-0.165584927059418	0.0514029382726531	0.883135697306902	0.0539726
protein_coding	HNRNPU	ENSG00000153187.19	-0.0334559713472979	0.624448702812108	0.999984488335585	6.73668e-06
protein_coding	EFCAB2	ENSG00000203666.12	-0.00661125653660868	0.621297049355598	0.999984488335585	6.73668e-06
protein_coding	KIF26B	ENSG00000162849.15	-0.00430456549113991	0.612057767999644	0.999984488335585	6.73668e-06
protein_coding	SMYD3	ENSG00000185420.18	-0.0280665385833984	0.48131858661789	0.999984488335585	6.73668e-06
protein_coding	TFB2M	ENSG00000162851.7	-0.0202444512764629	0.42526202049569	0.999984488335585	6.73668e-06
protein_coding	CNST	ENSG00000162852.13	0.000418238641149043	0.994652201623626	0.999984488335585	6.73668e-06
protein_coding	SCCPDH	ENSG00000143653.9	0.0161006098923306	0.715285103032118	0.999984488335585	6.73668e-06
protein_coding	AHCTF1	ENSG00000153207.15	0.0255808311475111	0.507687348974964	0.999984488335585	6.73668e-06
protein_coding	ZNF670	ENSG00000277462.1	-0.00193461378030752	0.820504564821662	0.999984488335585	6.73668e-06
protein_coding	ZNF669	ENSG00000188295.14	0.00876067813823424	0.221707224841302	0.999984488335585	6.73668e-06
protein_coding	ZNF124	ENSG00000196418.12	-0.00272013665356238	0.749246443040599	0.999984488335585	6.73668e-06
protein_coding	ZNF496	ENSG00000162714.12	0.00251551646577746	0.915100163487588	0.999984488335585	6.73668e-06
protein_coding	SH3BP5L	ENSG00000175137.10	0.0759588421332572	0.209861338522235	0.999984488335585	6.73668e-06
protein_coding	ZNF672	ENSG00000171161.12	0.00346969838893059	0.67963858136498	0.999984488335585	6.73668e-06
protein_coding	ZNF692	ENSG00000171163.15	0.000386770376961455	0.958025265767268	0.999984488335585	6.73668e-06
protein_coding	PGBD2	ENSG00000185220.11	0.00284798495551289	0.835286947425081	0.999984488335585	6.73668e-06
protein_coding	SH3YL1	ENSG00000035115.21	-0.0125036883946194	0.625248533834999	0.999984488335585	6.73668e-06
protein_coding	ACP1	ENSG00000143727.15	-0.0400013243327294	0.366930404829086	0.999984488335585	6.73668e-06
protein_coding	TMEM18	ENSG00000151353.14	0.0269301303316254	0.536164183397363	0.999984488335585	6.73668e-06
protein_coding	PXDN	ENSG00000130508.10	0.600623908953184	2.61076599602842e-05	0.00528387864270826	2.27705
protein_coding	EIPR1	ENSG00000032389.12	0.00248095169517873	0.918375922388719	0.999984488335585	6.73668e-06
protein_coding	TRAPPC12	ENSG00000171853.15	-0.0151997605480003	0.713115907223896	0.999984488335585	6.73668e-06
protein_coding	ADI1	ENSG00000182551.13	-0.0288009070253568	0.616757131659578	0.999984488335585	6.73668e-06
protein_coding	RNASEH1	ENSG00000171865.9	0.00547089099925204	0.909233113217984	0.999984488335585	6.73668e-06
protein_coding	RPS7	ENSG00000171863.14	-0.105689660953582	0.173145879201548	0.999984488335585	6.73668e-06
protein_coding	CMPK2	ENSG00000134326.11	-0.00406060719036557	0.757471674888546	0.999984488335585	6.73668e-06
protein_coding	RSAD2	ENSG00000134321.11	-0.00635888454275672	0.769070557177846	0.999984488335585	6.73668e-06
protein_coding	RNF144A	ENSG00000151692.14	0.00275583744379697	0.94505567865248	0.999984488335585	6.73668e-06
protein_coding	ID2	ENSG00000115738.9	-0.547347932608044	0.00196122301319734	0.158298714636643	0.800523
protein_coding	KIDINS220	ENSG00000134313.15	0.018599765912983	0.751879744222436	0.999984488335585	6.73668e-06
protein_coding	MBOAT2	ENSG00000143797.11	0.0403356313857768	0.175972627440917	0.999984488335585	6.73668e-06
protein_coding	ASAP2	ENSG00000151693.10	-0.016146255826097	0.665631118585164	0.999984488335585	6.73668e-06
protein_coding	ITGB1BP1	ENSG00000119185.12	0.0145513040809123	0.767822512496532	0.999984488335585	6.73668e-06
protein_coding	CPSF3	ENSG00000119203.13	0.035848994314162	0.35500595322444	0.999984488335585	6.73668e-06
protein_coding	IAH1	ENSG00000134330.18	-0.0101955763809212	0.804544273689359	0.999984488335585	6.73668e-06
protein_coding	ADAM17	ENSG00000151694.13	-0.00668702405609106	0.900107052860095	0.999984488335585	6.73668e-06
protein_coding	YWHAQ	ENSG00000134308.13	-0.00635709046149302	0.918783805569119	0.999984488335585	6.73668e-06
protein_coding	TAF1B	ENSG00000115750.16	0.049660737503866	0.178797359213084	0.999984488335585	6.73668e-06
protein_coding	KLF11	ENSG00000172059.10	0.0255528892793118	0.336268806148177	0.999984488335585	6.73668e-06
protein_coding	RRM2	ENSG00000171848.14	-0.0395595317801199	0.148069712534101	0.999984488335585	6.73668e-06
protein_coding	HPCAL1	ENSG00000115756.12	-0.320652048161086	0.0105633166318459	0.449023741466552	0.347731
protein_coding	ODC1	ENSG00000115758.12	-0.0610907813165351	0.127844038631103	0.999984488335585	6.73668e-06
protein_coding	NOL10	ENSG00000115761.15	-0.00728226733421436	0.857816343934665	0.999984488335585	6.73668e-06
protein_coding	PDIA6	ENSG00000143870.12	0.0043032618612973	0.950926463698651	0.999984488335585	6.73668e-06
protein_coding	PQLC3	ENSG00000162976.12	-0.00957904925500109	0.754935771073352	0.999984488335585	6.73668e-06
protein_coding	ROCK2	ENSG00000134318.13	0.0174770769706989	0.791902156708162	0.999984488335585	6.73668e-06
protein_coding	E2F6	ENSG00000169016.16	0.00997730201790077	0.645136273724427	0.999984488335585	6.73668e-06
protein_coding	LPIN1	ENSG00000134324.11	-0.146638520375697	0.0426449930774768	0.839314885663706	0.0760751
protein_coding	TRIB2	ENSG00000071575.11	-0.0573017354229418	0.295799243983111	0.999984488335585	6.73668e-06
protein_coding	FAM84A	ENSG00000162981.13	-0.01141149112864	0.13640049877886	0.999984488335585	6.73668e-06
protein_coding	NBAS	ENSG00000151779.12	0.00336956935561513	0.942023739869157	0.999984488335585	6.73668e-06
protein_coding	DDX1	ENSG00000079785.14	-0.0186541225870015	0.766241350193292	0.999984488335585	6.73668e-06
protein_coding	FAM49A	ENSG00000197872.11	-0.00560360417784788	0.646139805418588	0.999984488335585	6.73668e-06
protein_coding	SMC6	ENSG00000163029.15	-0.0448055956636238	0.313472262186462	0.999984488335585	6.73668e-06
protein_coding	GEN1	ENSG00000178295.14	-0.0128211582549051	0.353047990563863	0.999984488335585	6.73668e-06
protein_coding	KCNS3	ENSG00000170745.11	0.00917637449970657	0.647168046406339	0.999984488335585	6.73668e-06
protein_coding	RDH14	ENSG00000240857.1	0.0715233643869694	0.11358857620448	0.985463329918378	0.00635953
protein_coding	OSR1	ENSG00000143867.6	-0.0205119324079737	0.310526694321542	0.999984488335585	6.73668e-06
protein_coding	TTC32	ENSG00000183891.5	0.00225098571797999	0.855208514143481	0.999984488335585	6.73668e-06
protein_coding	WDR35	ENSG00000118965.14	0.0127048896047889	0.262878976516192	0.999984488335585	6.73668e-06
protein_coding	MATN3	ENSG00000132031.12	-0.00366274480309759	0.799166789308156	0.999984488335585	6.73668e-06
protein_coding	LAPTM4A	ENSG00000068697.6	-0.259778723418333	0.00579294603977839	0.326745064728882	0.485791
protein_coding	SDC1	ENSG00000115884.10	-0.166092576158759	0.0255554249091553	0.68620111241217	0.163549
protein_coding	PUM2	ENSG00000055917.15	0.00803995520503803	0.868099220036612	0.999984488335585	6.73668e-06
protein_coding	RHOB	ENSG00000143878.9	0.0798866812547757	0.106025219927777	0.985463329918378	0.00635953
protein_coding	HS1BP3	ENSG00000118960.12	0.0701182942203328	0.0614536847810892	0.910746690352164	0.0406024
protein_coding	LDAH	ENSG00000118961.14	-0.00879251040241368	0.665810885577269	0.999984488335585	6.73668e-06
protein_coding	KLHL29	ENSG00000119771.14	-0.00704750513597197	0.611608581354667	0.999984488335585	6.73668e-06
protein_coding	ATAD2B	ENSG00000119778.14	0.0171830917330027	0.529681369999144	0.999984488335585	6.73668e-06
protein_coding	UBXN2A	ENSG00000173960.13	0.0801555303809278	0.0583816910609436	0.900926338831299	0.0453107
protein_coding	WDCP	ENSG00000163026.11	-0.0106971291072519	0.32004506809888	0.999984488335585	6.73668e-06
protein_coding	FKBP1B	ENSG00000119782.13	0.0128292334556969	0.304606351533361	0.999984488335585	6.73668e-06
protein_coding	SF3B6	ENSG00000115128.6	-0.0238784125116302	0.617204783951789	0.999984488335585	6.73668e-06
protein_coding	FAM228B	ENSG00000219626.8	0.0052771187218132	0.785298987448373	0.999984488335585	6.73668e-06
protein_coding	TP53I3	ENSG00000115129.13	-0.0269634770243884	0.358598119533818	0.999984488335585	6.73668e-06
protein_coding	ITSN2	ENSG00000198399.14	0.0313635205079799	0.49981777823782	0.999984488335585	6.73668e-06
protein_coding	NCOA1	ENSG00000084676.15	0.0326883955871847	0.368234173583874	0.999984488335585	6.73668e-06
protein_coding	PTRHD1	ENSG00000184924.5	0.00137945139926903	0.977759697833615	0.999984488335585	6.73668e-06
protein_coding	CENPO	ENSG00000138092.10	-0.0316149136581357	0.103880320200831	0.985463329918378	0.00635953
protein_coding	ADCY3	ENSG00000138031.14	-0.017840853599097	0.599970013025276	0.999984488335585	6.73668e-06
protein_coding	DNAJC27	ENSG00000115137.11	0.033282241260599	0.0738338303871004	0.946375868095559	0.0239363
protein_coding	POMC	ENSG00000115138.10	-0.00833712102431461	0.0603402216177255	0.906888034791595	0.0424463
protein_coding	DNMT3A	ENSG00000119772.16	0.0737101343169015	0.0767062066746801	0.955118061296459	0.0199429
protein_coding	DTNB	ENSG00000138101.18	-0.0194799012935807	0.320608203798979	0.999984488335585	6.73668e-06
protein_coding	ASXL2	ENSG00000143970.16	0.0200360823069423	0.690712237142821	0.999984488335585	6.73668e-06
protein_coding	KIF3C	ENSG00000084731.14	0.0387122667672187	0.227938035867619	0.999984488335585	6.73668e-06
protein_coding	RAB10	ENSG00000084733.10	0.132316640181877	0.105150840027382	0.985463329918378	0.00635953
protein_coding	GAREM2	ENSG00000157833.12	-0.00219898214733932	0.908854748581473	0.999984488335585	6.73668e-06
protein_coding	HADHA	ENSG00000084754.11	0.0964924141540999	0.162999800544578	0.999984488335585	6.73668e-06
protein_coding	HADHB	ENSG00000138029.13	-0.0157655892224715	0.771956256114325	0.999984488335585	6.73668e-06
protein_coding	SELENOI	ENSG00000138018.17	0.0144377591303662	0.604573892439595	0.999984488335585	6.73668e-06
protein_coding	KCNK3	ENSG00000171303.6	0.00158173605366456	0.82039046345045	0.999984488335585	6.73668e-06
protein_coding	SLC35F6	ENSG00000213699.8	-0.0225234387080959	0.673782656736151	0.999984488335585	6.73668e-06
protein_coding	CENPA	ENSG00000115163.14	0.00531032601916714	0.443694612008588	0.999984488335585	6.73668e-06
protein_coding	MAPRE3	ENSG00000084764.11	-0.00834652397726756	0.71208842633164	0.999984488335585	6.73668e-06
protein_coding	TMEM214	ENSG00000119777.19	-0.0430621993159962	0.317209970756571	0.999984488335585	6.73668e-06
protein_coding	AGBL5	ENSG00000084693.15	0.00406147187139839	0.870901508039922	0.999984488335585	6.73668e-06
protein_coding	OST4	ENSG00000228474.5	-0.0950247984655953	0.212947646240955	0.999984488335585	6.73668e-06
protein_coding	EMILIN1	ENSG00000138080.13	-0.00896093092836708	0.863680936500398	0.999984488335585	6.73668e-06
protein_coding	CGREF1	ENSG00000138028.15	-0.00130096157081181	0.239460906766553	0.999984488335585	6.73668e-06
protein_coding	PREB	ENSG00000138073.13	0.0133263516853635	0.67433264928844	0.999984488335585	6.73668e-06
protein_coding	SLC5A6	ENSG00000138074.14	0.00783725622720346	0.818367303033208	0.999984488335585	6.73668e-06
protein_coding	ATRAID	ENSG00000138085.16	-0.0953940787077494	0.191163694782809	0.999984488335585	6.73668e-06
protein_coding	CAD	ENSG00000084774.13	-0.0759792461047258	0.0475332239395599	0.869008256622701	0.0609761
protein_coding	MPV17	ENSG00000115204.14	0.0031603927443942	0.9516812278691	0.999984488335585	6.73668e-06
protein_coding	GTF3C2	ENSG00000115207.13	0.0131856097320563	0.732510810592908	0.999984488335585	6.73668e-06
protein_coding	EIF2B4	ENSG00000115211.15	-0.0101140373955857	0.828975506205141	0.999984488335585	6.73668e-06
protein_coding	SNX17	ENSG00000115234.10	-0.0482759148164939	0.403026874789529	0.999984488335585	6.73668e-06
protein_coding	ZNF513	ENSG00000163795.13	-0.0614978023540551	0.0513228918383172	0.883135697306902	0.0539726
protein_coding	PPM1G	ENSG00000115241.10	0.012372352419996	0.835749902879055	0.999984488335585	6.73668e-06
protein_coding	NRBP1	ENSG00000115216.13	0.0432088316884777	0.432090319070827	0.999984488335585	6.73668e-06
protein_coding	IFT172	ENSG00000138002.14	-0.00744641468669491	0.583622364168933	0.999984488335585	6.73668e-06
protein_coding	FNDC4	ENSG00000115226.9	0.0289084290665404	0.574163802813608	0.999984488335585	6.73668e-06
protein_coding	ZNF512	ENSG00000243943.9	-0.0139407308709526	0.550677659689408	0.999984488335585	6.73668e-06
protein_coding	GPN1	ENSG00000198522.13	-0.0598348134603333	0.145078913416043	0.999984488335585	6.73668e-06
protein_coding	SUPT7L	ENSG00000119760.15	-0.0300772525381992	0.302397047972637	0.999984488335585	6.73668e-06
protein_coding	SLC4A1AP	ENSG00000163798.13	-0.00394439571757028	0.922798641805186	0.999984488335585	6.73668e-06
protein_coding	MRPL33	ENSG00000243147.7	-0.00847739629363399	0.8802219793647	0.999984488335585	6.73668e-06
protein_coding	RBKS	ENSG00000171174.14	-0.00492067737942926	0.481426388556215	0.999984488335585	6.73668e-06
protein_coding	BABAM2	ENSG00000158019.20	-0.0489932901720851	0.256411458744906	0.999984488335585	6.73668e-06
protein_coding	FOSL2	ENSG00000075426.11	-0.00938614775806921	0.880170839389666	0.999984488335585	6.73668e-06
protein_coding	PLB1	ENSG00000163803.12	-0.0016779486829385	0.635069387156756	0.999984488335585	6.73668e-06
protein_coding	PPP1CB	ENSG00000213639.9	-0.0334199858090849	0.558788972473793	0.999984488335585	6.73668e-06
protein_coding	TRMT61B	ENSG00000171103.10	0.00161640995648138	0.940930697917106	0.999984488335585	6.73668e-06
protein_coding	WDR43	ENSG00000163811.11	0.0103600890091644	0.845437860761961	0.999984488335585	6.73668e-06
protein_coding	CLIP4	ENSG00000115295.19	-0.0284754625954054	0.496075335887668	0.999984488335585	6.73668e-06
protein_coding	YPEL5	ENSG00000119801.12	-0.0326952934842524	0.564308829369901	0.999984488335585	6.73668e-06
protein_coding	LBH	ENSG00000213626.12	-0.0141193027527507	0.459253892556452	0.999984488335585	6.73668e-06
protein_coding	LCLAT1	ENSG00000172954.13	0.00118133951322701	0.946896784023863	0.999984488335585	6.73668e-06
protein_coding	GALNT14	ENSG00000158089.14	0.0132237121159566	0.607806649909731	0.999984488335585	6.73668e-06
protein_coding	EHD3	ENSG00000013016.15	-0.0269799660004991	0.560234335904532	0.999984488335585	6.73668e-06
protein_coding	XDH	ENSG00000158125.9	-0.0184483483839249	0.01872105216626	0.590889483207482	0.228494
protein_coding	MEMO1	ENSG00000162959.13	0.00983176789560582	0.556139821270423	0.999984488335585	6.73668e-06
protein_coding	DPY30	ENSG00000162961.13	-0.0190938002120208	0.570962025298923	0.999984488335585	6.73668e-06
protein_coding	SPAST	ENSG00000021574.12	0.0331294607445835	0.284573910867309	0.999984488335585	6.73668e-06
protein_coding	SLC30A6	ENSG00000152683.14	0.0220449638591915	0.542996426114243	0.999984488335585	6.73668e-06
protein_coding	YIPF4	ENSG00000119820.10	0.0093861166249752	0.848335686629472	0.999984488335585	6.73668e-06
protein_coding	BIRC6	ENSG00000115760.14	0.105254976235832	0.101845683729537	0.985463329918378	0.00635953
protein_coding	TTC27	ENSG00000018699.12	0.0132748903188379	0.345406332294983	0.999984488335585	6.73668e-06
protein_coding	LTBP1	ENSG00000049323.15	0.486424870939776	0.000488739392761065	0.0561636115749156	1.25054
protein_coding	RASGRP3	ENSG00000152689.17	-0.0137761603360117	0.282495925092077	0.999984488335585	6.73668e-06
protein_coding	FAM98A	ENSG00000119812.18	-0.000698691367876644	0.987236994991109	0.999984488335585	6.73668e-06
protein_coding	CRIM1	ENSG00000150938.9	-0.00848298784956078	0.876467373670396	0.999984488335585	6.73668e-06
protein_coding	FEZ2	ENSG00000171055.14	-0.0346232925806262	0.524085210152086	0.999984488335585	6.73668e-06
protein_coding	VIT	ENSG00000205221.12	-0.0310898561807788	0.168082171122776	0.999984488335585	6.73668e-06
protein_coding	STRN	ENSG00000115808.11	-0.0122221899387328	0.735693129487011	0.999984488335585	6.73668e-06
protein_coding	HEATR5B	ENSG00000008869.11	-0.0128348253272246	0.486514059147726	0.999984488335585	6.73668e-06
protein_coding	GPATCH11	ENSG00000152133.14	-0.0565167533048959	0.105344887386024	0.985463329918378	0.00635953
protein_coding	EIF2AK2	ENSG00000055332.17	0.0597294207488605	0.362597649222197	0.999984488335585	6.73668e-06
protein_coding	CEBPZOS	ENSG00000218739.9	0.000573335730330268	0.992288642524689	0.999984488335585	6.73668e-06
protein_coding	CEBPZ	ENSG00000115816.14	-0.119415850046122	0.045826422503229	0.858295979480366	0.0663629
protein_coding	NDUFAF7	ENSG00000003509.15	0.00837712669616964	0.599514705069916	0.999984488335585	6.73668e-06
protein_coding	PRKD3	ENSG00000115825.9	-0.00560556245295801	0.890526516501876	0.999984488335585	6.73668e-06
protein_coding	QPCT	ENSG00000115828.16	0.0257501463492914	0.309490345068528	0.999984488335585	6.73668e-06
protein_coding	CDC42EP3	ENSG00000163171.7	-0.040443062672614	0.354592908116856	0.999984488335585	6.73668e-06
protein_coding	RMDN2	ENSG00000115841.19	0.0209517308217577	0.391346337680952	0.999984488335585	6.73668e-06
protein_coding	CYP1B1	ENSG00000138061.11	0.629348444496584	2.3037851076044e-06	0.000709984683161721	3.14875
protein_coding	ATL2	ENSG00000119787.13	0.0112600362303877	0.64338859598665	0.999984488335585	6.73668e-06
protein_coding	HNRNPLL	ENSG00000143889.15	-0.0495188992938211	0.169398744158559	0.999984488335585	6.73668e-06
protein_coding	GALM	ENSG00000143891.16	-0.0536561375039039	0.0540159907042424	0.883135697306902	0.0539726
protein_coding	SRSF7	ENSG00000115875.18	-0.138644688975293	0.0310143651769762	0.729744604767849	0.136829
protein_coding	GEMIN6	ENSG00000152147.10	0.0136021656885856	0.577027757928471	0.999984488335585	6.73668e-06
protein_coding	DHX57	ENSG00000163214.20	0.0292052184836634	0.200010723100022	0.999984488335585	6.73668e-06
protein_coding	MORN2	ENSG00000188010.13	-0.02092257173661	0.370751105910697	0.999984488335585	6.73668e-06
protein_coding	SOS1	ENSG00000115904.12	-0.0502719671145977	0.345708904486872	0.999984488335585	6.73668e-06
protein_coding	MAP4K3	ENSG00000011566.14	-0.0152460551666099	0.66030051561957	0.999984488335585	6.73668e-06
protein_coding	TMEM178A	ENSG00000152154.10	0.00626693766290254	0.126240795086401	0.999984488335585	6.73668e-06
protein_coding	THUMPD2	ENSG00000138050.14	-0.013493008656314	0.303626555112061	0.999984488335585	6.73668e-06
protein_coding	SLC8A1	ENSG00000183023.18	-0.000892421961944627	0.972131638718167	0.999984488335585	6.73668e-06
protein_coding	PKDCC	ENSG00000162878.12	0.0415186949194871	0.052874880304584	0.883135697306902	0.0539726
protein_coding	EML4	ENSG00000143924.18	-0.0861992635760196	0.0443100571562513	0.850586013591046	0.0702818
protein_coding	COX7A2L	ENSG00000115944.14	0.021523628839146	0.709292024641237	0.999984488335585	6.73668e-06
protein_coding	MTA3	ENSG00000057935.13	0.038563753715674	0.319352717481226	0.999984488335585	6.73668e-06
protein_coding	OXER1	ENSG00000162881.6	-0.000907209450448764	0.761111232906245	0.999984488335585	6.73668e-06
protein_coding	HAAO	ENSG00000162882.14	-0.00756999942938773	0.548959999413649	0.999984488335585	6.73668e-06
protein_coding	ZFP36L2	ENSG00000152518.7	0.201863363963772	0.0414812859640067	0.830722652727976	0.0805439
protein_coding	THADA	ENSG00000115970.18	0.0282972335798081	0.399844512051887	0.999984488335585	6.73668e-06
protein_coding	PLEKHH2	ENSG00000152527.13	-0.0109485244167268	0.571892527834803	0.999984488335585	6.73668e-06
protein_coding	DYNC2LI1	ENSG00000138036.18	0.0315850576470923	0.292389986565022	0.999984488335585	6.73668e-06
protein_coding	LRPPRC	ENSG00000138095.18	0.025672985889253	0.567973988316386	0.999984488335585	6.73668e-06
protein_coding	PPM1B	ENSG00000138032.20	0.0261069016491168	0.394077203881719	0.999984488335585	6.73668e-06
protein_coding	PREPL	ENSG00000138078.15	-0.0624431954022063	0.246293696499587	0.999984488335585	6.73668e-06
protein_coding	CAMKMT	ENSG00000143919.14	-0.0126332674780748	0.241938305095523	0.999984488335585	6.73668e-06
protein_coding	SIX3	ENSG00000138083.4	0.00133609680515417	0.923506501253732	0.999984488335585	6.73668e-06
protein_coding	SIX2	ENSG00000170577.7	-0.0260422950694019	0.640428335062679	0.999984488335585	6.73668e-06
protein_coding	SRBD1	ENSG00000068784.12	-0.0102312019311469	0.613235327677799	0.999984488335585	6.73668e-06
protein_coding	PRKCE	ENSG00000171132.13	-0.00884015889730783	0.784036549110785	0.999984488335585	6.73668e-06
protein_coding	EPAS1	ENSG00000116016.13	-0.017707233282347	0.78106299986625	0.999984488335585	6.73668e-06
protein_coding	ATP6V1E2	ENSG00000250565.6	-0.0106511206533232	0.44855313483103	0.999984488335585	6.73668e-06
protein_coding	RHOQ	ENSG00000119729.11	0.0256632395699836	0.691135358514978	0.999984488335585	6.73668e-06
protein_coding	PIGF	ENSG00000151665.12	0.0185476253486798	0.438982778708808	0.999984488335585	6.73668e-06
protein_coding	CRIPT	ENSG00000119878.5	0.00100905714867235	0.979684172194623	0.999984488335585	6.73668e-06
protein_coding	SOCS5	ENSG00000171150.8	-0.089266285195426	0.084389661295822	0.955118061296459	0.0199429
protein_coding	MCFD2	ENSG00000180398.12	0.0120302835064405	0.838151279565712	0.999984488335585	6.73668e-06
protein_coding	TTC7A	ENSG00000068724.15	-0.0122038712880585	0.573150315638574	0.999984488335585	6.73668e-06
protein_coding	CALM2	ENSG00000143933.16	0.0144120561175758	0.831216340152385	0.999984488335585	6.73668e-06
protein_coding	MSH2	ENSG00000095002.14	-0.000478161764076922	0.985045440645913	0.999984488335585	6.73668e-06
protein_coding	MSH6	ENSG00000116062.14	-0.0337617654512745	0.451924778677483	0.999984488335585	6.73668e-06
protein_coding	FBXO11	ENSG00000138081.20	0.032222936709876	0.496989770525761	0.999984488335585	6.73668e-06
protein_coding	FOXN2	ENSG00000170802.15	-0.0167858515966284	0.282810161987348	0.999984488335585	6.73668e-06
protein_coding	PPP1R21	ENSG00000162869.15	0.00547661901142584	0.84197413884993	0.999984488335585	6.73668e-06
protein_coding	STON1	ENSG00000243244.6	0.00571494059716476	0.879811840034469	0.999984488335585	6.73668e-06
protein_coding	ASB3	ENSG00000115239.21	-0.017483698679134	0.397540228430706	0.999984488335585	6.73668e-06
protein_coding	ERLEC1	ENSG00000068912.13	0.0315374696849485	0.579411148055003	0.999984488335585	6.73668e-06
protein_coding	PSME4	ENSG00000068878.14	-0.00137385717590472	0.97678031990222	0.999984488335585	6.73668e-06
protein_coding	ACYP2	ENSG00000170634.12	0.0204712130651675	0.4745434428774	0.999984488335585	6.73668e-06
protein_coding	SPTBN1	ENSG00000115306.15	-0.0859297839494007	0.231799441736797	0.999984488335585	6.73668e-06
protein_coding	EML6	ENSG00000214595.11	0.00300773573518732	0.380696848790503	0.999984488335585	6.73668e-06
protein_coding	RTN4	ENSG00000115310.17	-0.290421537626071	0.0024672733423777	0.191178437272238	0.718561
protein_coding	CLHC1	ENSG00000162994.15	0.00905697866281706	0.367735133359433	0.999984488335585	6.73668e-06
protein_coding	RPS27A	ENSG00000143947.13	0.00228427577038031	0.976148031766561	0.999984488335585	6.73668e-06
protein_coding	MTIF2	ENSG00000085760.14	0.020508453181723	0.603313548519064	0.999984488335585	6.73668e-06
protein_coding	CCDC88A	ENSG00000115355.16	-0.0211689512997713	0.719697048639761	0.999984488335585	6.73668e-06
protein_coding	CFAP36	ENSG00000163001.11	-0.0289138910756551	0.478195474452001	0.999984488335585	6.73668e-06
protein_coding	PPP4R3B	ENSG00000275052.4	-0.0163341708687248	0.711029392604918	0.999984488335585	6.73668e-06
protein_coding	PNPT1	ENSG00000138035.14	-0.00223916798224841	0.83881655368413	0.999984488335585	6.73668e-06
protein_coding	EFEMP1	ENSG00000115380.19	-0.0704057287609259	0.0734964703707858	0.945552313309161	0.0243144
protein_coding	VRK2	ENSG00000028116.17	0.00912357754205229	0.77769089747333	0.999984488335585	6.73668e-06
protein_coding	FANCL	ENSG00000115392.11	-0.00540503425359166	0.791198220090263	0.999984488335585	6.73668e-06
protein_coding	BCL11A	ENSG00000119866.21	0.0163935743925609	0.332071388537775	0.999984488335585	6.73668e-06
protein_coding	PAPOLG	ENSG00000115421.12	0.0162249113828619	0.495564431396949	0.999984488335585	6.73668e-06
protein_coding	REL	ENSG00000162924.14	0.00554849834835725	0.542573879824485	0.999984488335585	6.73668e-06
protein_coding	PUS10	ENSG00000162927.13	0.021607752256143	0.147905406110673	0.999984488335585	6.73668e-06
protein_coding	PEX13	ENSG00000162928.8	-0.0133480990712831	0.508216622904485	0.999984488335585	6.73668e-06
protein_coding	KIAA1841	ENSG00000162929.13	0.022417801076785	0.236450855584193	0.999984488335585	6.73668e-06
protein_coding	USP34	ENSG00000115464.14	-0.0265556130820926	0.675710862360107	0.999984488335585	6.73668e-06
protein_coding	XPO1	ENSG00000082898.16	-0.0467227123821858	0.372154568195142	0.999984488335585	6.73668e-06
protein_coding	FAM161A	ENSG00000170264.12	-0.0156469725745849	0.226309961174027	0.999984488335585	6.73668e-06
protein_coding	CCT4	ENSG00000115484.14	-0.0794653828861562	0.254927328835536	0.999984488335585	6.73668e-06
protein_coding	COMMD1	ENSG00000173163.10	-0.00173454133068587	0.960714307150581	0.999984488335585	6.73668e-06
protein_coding	B3GNT2	ENSG00000170340.10	0.00615414372923732	0.84748586081391	0.999984488335585	6.73668e-06
protein_coding	TMEM17	ENSG00000186889.9	-0.00542409830706167	0.344250859076268	0.999984488335585	6.73668e-06
protein_coding	EHBP1	ENSG00000115504.14	0.00678655993996391	0.885879038820177	0.999984488335585	6.73668e-06
protein_coding	WDPCP	ENSG00000143951.15	-0.00290057977882278	0.809171360851202	0.999984488335585	6.73668e-06
protein_coding	MDH1	ENSG00000014641.17	-0.0335075664021428	0.558846919259344	0.999984488335585	6.73668e-06
protein_coding	UGP2	ENSG00000169764.15	-0.0283871435773461	0.56327876213444	0.999984488335585	6.73668e-06
protein_coding	VPS54	ENSG00000143952.19	0.0275953846911497	0.324584882979536	0.999984488335585	6.73668e-06
protein_coding	PELI1	ENSG00000197329.11	-0.00329842426957826	0.870992266271478	0.999984488335585	6.73668e-06
protein_coding	LGALSL	ENSG00000119862.12	-0.00969533647994805	0.414299121278958	0.999984488335585	6.73668e-06
protein_coding	AFTPH	ENSG00000119844.15	0.0060877933857666	0.869440839291864	0.999984488335585	6.73668e-06
protein_coding	SERTAD2	ENSG00000179833.4	-0.0373450461732293	0.380531219833128	0.999984488335585	6.73668e-06
protein_coding	SLC1A4	ENSG00000115902.10	-0.011856609613537	0.733788894086197	0.999984488335585	6.73668e-06
protein_coding	CEP68	ENSG00000011523.13	0.0227526488240421	0.525775403493552	0.999984488335585	6.73668e-06
protein_coding	RAB1A	ENSG00000138069.17	-0.0288094269848393	0.620672797707761	0.999984488335585	6.73668e-06
protein_coding	ACTR2	ENSG00000138071.13	0.0495215229401999	0.471093435186467	0.999984488335585	6.73668e-06
protein_coding	SPRED2	ENSG00000198369.9	-0.00365214576179978	0.869153263183452	0.999984488335585	6.73668e-06
protein_coding	MEIS1	ENSG00000143995.19	0.000446792990510726	0.830676780848224	0.999984488335585	6.73668e-06
protein_coding	ETAA1	ENSG00000143971.8	0.00114054372185437	0.948182719015016	0.999984488335585	6.73668e-06
protein_coding	C1D	ENSG00000197223.11	-0.0285464219396673	0.207969068539047	0.999984488335585	6.73668e-06
protein_coding	WDR92	ENSG00000243667.6	-0.0158197773078162	0.589961985187794	0.999984488335585	6.73668e-06
protein_coding	PNO1	ENSG00000115946.7	0.0167035769434884	0.582636545698602	0.999984488335585	6.73668e-06
protein_coding	PPP3R1	ENSG00000221823.10	-0.0137902333039656	0.826411288164539	0.999984488335585	6.73668e-06
protein_coding	CNRIP1	ENSG00000119865.8	0.0061857009899153	0.873798861350155	0.999984488335585	6.73668e-06
protein_coding	FBXO48	ENSG00000204923.3	-0.00612635030367165	0.425040366421682	0.999984488335585	6.73668e-06
protein_coding	APLF	ENSG00000169621.9	0.0211114539859725	0.393375411742242	0.999984488335585	6.73668e-06
protein_coding	ANTXR1	ENSG00000169604.19	-0.0154117667047488	0.750910353351765	0.999984488335585	6.73668e-06
protein_coding	GFPT1	ENSG00000198380.12	-0.0561101803551958	0.323631889325839	0.999984488335585	6.73668e-06
protein_coding	NFU1	ENSG00000169599.12	0.00233844904917426	0.958949340341236	0.999984488335585	6.73668e-06
protein_coding	AAK1	ENSG00000115977.18	0.0586670591167005	0.366713744902416	0.999984488335585	6.73668e-06
protein_coding	ANXA4	ENSG00000196975.15	-0.0734098321570228	0.153645871509863	0.999984488335585	6.73668e-06
protein_coding	GMCL1	ENSG00000087338.4	-0.016509487857587	0.505999006304854	0.999984488335585	6.73668e-06
protein_coding	SNRNP27	ENSG00000124380.10	-0.0303020205237042	0.636081766950614	0.999984488335585	6.73668e-06
protein_coding	MXD1	ENSG00000059728.10	0.00226901467298449	0.881209380079369	0.999984488335585	6.73668e-06
protein_coding	ASPRV1	ENSG00000244617.2	-0.000672063982203367	0.834836160937974	0.999984488335585	6.73668e-06
protein_coding	PCBP1	ENSG00000169564.6	-0.0344973860750754	0.614634030170826	0.999984488335585	6.73668e-06
protein_coding	C2orf42	ENSG00000115998.7	-0.000249957785132994	0.959821193594617	0.999984488335585	6.73668e-06
protein_coding	TIA1	ENSG00000116001.15	-0.00166769887940513	0.96161779252502	0.999984488335585	6.73668e-06
protein_coding	PCYOX1	ENSG00000116005.11	-0.0441093801099107	0.480462829554268	0.999984488335585	6.73668e-06
protein_coding	SNRPG	ENSG00000143977.13	-0.066265598095323	0.17279824064729	0.999984488335585	6.73668e-06
protein_coding	FAM136A	ENSG00000035141.7	0.0633269609850326	0.105176928177635	0.985463329918378	0.00635953
protein_coding	ANKRD53	ENSG00000144031.11	-0.00241463721849495	0.710090963321012	0.999984488335585	6.73668e-06
protein_coding	TEX261	ENSG00000144043.11	-0.0832098516107404	0.18301656221584	0.999984488335585	6.73668e-06
protein_coding	NAGK	ENSG00000124357.12	-0.00738174402952086	0.861621802924535	0.999984488335585	6.73668e-06
protein_coding	MCEE	ENSG00000124370.10	0.00459472440849274	0.575195793000278	0.999984488335585	6.73668e-06
protein_coding	MPHOSPH10	ENSG00000124383.8	-0.0423208799121938	0.276694620163854	0.999984488335585	6.73668e-06
protein_coding	ZNF638	ENSG00000075292.18	0.0166708882828749	0.769074914260526	0.999984488335585	6.73668e-06
protein_coding	CYP26B1	ENSG00000003137.8	-0.706339810690277	0.00369531916441537	0.246840038765874	0.607584
protein_coding	EXOC6B	ENSG00000144036.15	-4.71530876387302e-05	0.996238792370177	0.999984488335585	6.73668e-06
protein_coding	SPR	ENSG00000116096.5	0.0255823891119504	0.480962513413997	0.999984488335585	6.73668e-06
protein_coding	SFXN5	ENSG00000144040.12	0.0207086898881301	0.339894338163568	0.999984488335585	6.73668e-06
protein_coding	RAB11FIP5	ENSG00000135631.16	-0.0121206117987722	0.850927340436428	0.999984488335585	6.73668e-06
protein_coding	SMYD5	ENSG00000135632.11	0.0168641869115227	0.159632064508779	0.999984488335585	6.73668e-06
protein_coding	PRADC1	ENSG00000135617.3	-0.00206326957623964	0.906116987192411	0.999984488335585	6.73668e-06
protein_coding	CCT7	ENSG00000135624.15	0.0193717910246811	0.745734523482528	0.999984488335585	6.73668e-06
protein_coding	FBXO41	ENSG00000163013.11	-0.009304213015419	0.269962680335652	0.999984488335585	6.73668e-06
protein_coding	ALMS1	ENSG00000116127.17	0.0768487954796764	0.0119881704827557	0.476678934232578	0.321774
protein_coding	TPRKB	ENSG00000144034.14	0.0124387849260415	0.697505541844451	0.999984488335585	6.73668e-06
protein_coding	DUSP11	ENSG00000144048.10	-0.0407109333662047	0.144451055504349	0.999984488335585	6.73668e-06
protein_coding	STAMBP	ENSG00000124356.15	0.042938072457575	0.354276055050534	0.999984488335585	6.73668e-06
protein_coding	ACTG2	ENSG00000163017.13	-0.0135008549455362	0.128365541160693	0.999984488335585	6.73668e-06
protein_coding	DGUOK	ENSG00000114956.19	0.0212096862938362	0.699321120765314	0.999984488335585	6.73668e-06
protein_coding	TET3	ENSG00000187605.15	0.0402034577057263	0.0896948968016727	0.958286471967501	0.0185046
protein_coding	BOLA3	ENSG00000163170.11	-0.0211390288981459	0.516615983865501	0.999984488335585	6.73668e-06
protein_coding	MOB1A	ENSG00000114978.17	-0.0813923694786485	0.156329839448154	0.999984488335585	6.73668e-06
protein_coding	MTHFD2	ENSG00000065911.11	-0.020087039671756	0.435169603443043	0.999984488335585	6.73668e-06
protein_coding	DCTN1	ENSG00000204843.12	-0.0182159371182342	0.766781926550387	0.999984488335585	6.73668e-06
protein_coding	C2orf81	ENSG00000284308.1	0.0243145786930232	0.0276249128237211	0.713512034075539	0.146599
protein_coding	WDR54	ENSG00000005448.16	0.0276332215639025	0.465244327369284	0.999984488335585	6.73668e-06
protein_coding	RTKN	ENSG00000114993.16	0.00503603833152369	0.824865438859164	0.999984488335585	6.73668e-06
protein_coding	INO80B	ENSG00000115274.14	0.011785131082466	0.437147445904851	0.999984488335585	6.73668e-06
protein_coding	MOGS	ENSG00000115275.12	0.0156539690010291	0.721778068084942	0.999984488335585	6.73668e-06
protein_coding	CCDC142	ENSG00000135637.13	-0.00576820225114536	0.773681797332716	0.999984488335585	6.73668e-06
protein_coding	TTC31	ENSG00000115282.19	0.0176601968236813	0.377859464079831	0.999984488335585	6.73668e-06
protein_coding	PCGF1	ENSG00000115289.13	0.00249364916186888	0.904849582562919	0.999984488335585	6.73668e-06
protein_coding	AUP1	ENSG00000115307.16	0.000139681067209999	0.999805706189113	0.999984488335585	6.73668e-06
protein_coding	HTRA2	ENSG00000115317.11	-0.0238835589768636	0.566222511900103	0.999984488335585	6.73668e-06
protein_coding	LOXL3	ENSG00000115318.11	0.0353292341400399	0.219563255992035	0.999984488335585	6.73668e-06
protein_coding	DOK1	ENSG00000115325.13	0.0827943412393705	0.103834920571365	0.985463329918378	0.00635953
protein_coding	SEMA4F	ENSG00000135622.12	0.00423613885272564	0.786166238721241	0.999984488335585	6.73668e-06
protein_coding	HK2	ENSG00000159399.9	0.0222573953904423	0.570756589815774	0.999984488335585	6.73668e-06
protein_coding	POLE4	ENSG00000115350.11	0.0161685326640951	0.639956158393333	0.999984488335585	6.73668e-06
protein_coding	TACR1	ENSG00000115353.10	0.0163899409232706	0.16296187585849	0.999984488335585	6.73668e-06
protein_coding	EVA1A	ENSG00000115363.13	-0.00922092762948227	0.479975878276091	0.999984488335585	6.73668e-06
protein_coding	MRPL19	ENSG00000115364.13	-0.0349792921620739	0.37267372137156	0.999984488335585	6.73668e-06
protein_coding	GCFC2	ENSG00000005436.13	-0.0124596909447457	0.456806978316403	0.999984488335585	6.73668e-06
protein_coding	SUCLG1	ENSG00000163541.11	0.0666508046515582	0.159379281917029	0.999984488335585	6.73668e-06
protein_coding	TRABD2A	ENSG00000186854.10	0.0233081378051975	0.242345863580552	0.999984488335585	6.73668e-06
protein_coding	TMSB10	ENSG00000034510.5	0.0994925116129416	0.163799197159676	0.999984488335585	6.73668e-06
protein_coding	KCMF1	ENSG00000176407.17	-0.0561750409853566	0.23132125883104	0.999984488335585	6.73668e-06
protein_coding	TCF7L1	ENSG00000152284.4	-0.0384899820122316	0.434832017811754	0.999984488335585	6.73668e-06
protein_coding	TGOLN2	ENSG00000152291.13	-0.0872396823653585	0.240313488425776	0.999984488335585	6.73668e-06
protein_coding	RETSAT	ENSG00000042445.13	-0.113768457821463	0.119972110098125	0.999984488335585	6.73668e-06
protein_coding	ELMOD3	ENSG00000115459.17	0.0173740375421149	0.334454083956261	0.999984488335585	6.73668e-06
protein_coding	CAPG	ENSG00000042493.15	-0.0539399442524379	0.420071863938279	0.999984488335585	6.73668e-06
protein_coding	MAT2A	ENSG00000168906.12	-0.0279024745150277	0.495833738083823	0.999984488335585	6.73668e-06
protein_coding	GGCX	ENSG00000115486.11	-0.000102880650485626	0.993221853008601	0.999984488335585	6.73668e-06
protein_coding	VAMP5	ENSG00000168899.4	-0.00297594433528573	0.951116584237063	0.999984488335585	6.73668e-06
protein_coding	RNF181	ENSG00000168894.9	0.0801629307146045	0.236093572592613	0.999984488335585	6.73668e-06
protein_coding	TMEM150A	ENSG00000168890.13	0.0349065427107674	0.356750014071883	0.999984488335585	6.73668e-06
protein_coding	USP39	ENSG00000168883.19	-0.0114496354318202	0.765956894671331	0.999984488335585	6.73668e-06
protein_coding	C2orf68	ENSG00000168887.10	0.0215034146450253	0.461849929760558	0.999984488335585	6.73668e-06
protein_coding	GNLY	ENSG00000115523.16	0.00603662584586573	0.41087968486553	0.999984488335585	6.73668e-06
protein_coding	ATOH8	ENSG00000168874.12	0.0859804220221393	0.0860569330289458	0.955718273441855	0.0196701
protein_coding	ST3GAL5	ENSG00000115525.17	0.0243934875843338	0.424677761147062	0.999984488335585	6.73668e-06
protein_coding	POLR1A	ENSG00000068654.15	-0.0239065419612365	0.35321080599741	0.999984488335585	6.73668e-06
protein_coding	PTCD3	ENSG00000132300.18	0.0218292357325951	0.577514917269081	0.999984488335585	6.73668e-06
protein_coding	IMMT	ENSG00000132305.20	0.000247685427835604	0.995881809368382	0.999984488335585	6.73668e-06
protein_coding	MRPL35	ENSG00000132313.14	0.015308077188318	0.592150509802278	0.999984488335585	6.73668e-06
protein_coding	KDM3A	ENSG00000115548.16	-0.00490037921907744	0.887338480051022	0.999984488335585	6.73668e-06
protein_coding	CHMP3	ENSG00000115561.15	-0.000625462217004758	0.99016648071956	0.999984488335585	6.73668e-06
protein_coding	RNF103	ENSG00000239305.6	-0.00951240197636748	0.81611303184398	0.999984488335585	6.73668e-06
protein_coding	RMND5A	ENSG00000153561.12	0.00208105016456236	0.952929876928094	0.999984488335585	6.73668e-06
protein_coding	KRCC1	ENSG00000172086.7	-0.00419410663825278	0.92890189320139	0.999984488335585	6.73668e-06
protein_coding	THNSL2	ENSG00000144115.16	-0.0433224285637867	0.219857878549927	0.999984488335585	6.73668e-06
protein_coding	EIF2AK3	ENSG00000172071.11	-0.0361981255163191	0.284972280535748	0.999984488335585	6.73668e-06
protein_coding	RPIA	ENSG00000153574.8	-0.0420556619608396	0.0337197387850583	0.758250098749335	0.120188
protein_coding	MRPS5	ENSG00000144029.11	-0.0538573361003761	0.319303867693395	0.999984488335585	6.73668e-06
protein_coding	ZNF514	ENSG00000144026.11	-0.00769026949546061	0.605968042792439	0.999984488335585	6.73668e-06
protein_coding	ZNF2	ENSG00000275111.4	-0.0159371700951763	0.133682916452808	0.999984488335585	6.73668e-06
protein_coding	KCNIP3	ENSG00000115041.12	-0.00497406696679174	0.868925304213792	0.999984488335585	6.73668e-06
protein_coding	FAHD2A	ENSG00000115042.9	-0.0174111846005734	0.156944927692308	0.999984488335585	6.73668e-06
protein_coding	ANKRD36C	ENSG00000174501.14	-0.0217844965928601	0.424806542984004	0.999984488335585	6.73668e-06
protein_coding	GPAT2	ENSG00000186281.12	-0.00819529477051371	0.45586724999051	0.999984488335585	6.73668e-06
protein_coding	DUSP2	ENSG00000158050.4	-0.00705878570176737	0.226383103509066	0.999984488335585	6.73668e-06
protein_coding	STARD7	ENSG00000084090.13	-0.000976071117409909	0.987723800511856	0.999984488335585	6.73668e-06
protein_coding	TMEM127	ENSG00000135956.8	0.0287291198050918	0.646453410630144	0.999984488335585	6.73668e-06
protein_coding	CIAO1	ENSG00000144021.2	0.011069802122701	0.781754158865083	0.999984488335585	6.73668e-06
protein_coding	SNRNP200	ENSG00000144028.14	0.0723473271415322	0.249633675587688	0.999984488335585	6.73668e-06
protein_coding	ITPRIPL1	ENSG00000198885.9	-0.00865293816812667	0.287988466752986	0.999984488335585	6.73668e-06
protein_coding	NCAPH	ENSG00000121152.9	-0.00795247697146651	0.562086568824164	0.999984488335585	6.73668e-06
protein_coding	ARID5A	ENSG00000196843.15	-0.00130025202268828	0.964587594009801	0.999984488335585	6.73668e-06
protein_coding	KANSL3	ENSG00000114982.17	0.0132562557797122	0.738487593087812	0.999984488335585	6.73668e-06
protein_coding	LMAN2L	ENSG00000114988.11	0.00879191233031004	0.783464589677436	0.999984488335585	6.73668e-06
protein_coding	CNNM4	ENSG00000158158.11	-0.015395802444227	0.462000754228816	0.999984488335585	6.73668e-06
protein_coding	CNNM3	ENSG00000168763.15	0.0162871097411466	0.138601344407784	0.999984488335585	6.73668e-06
protein_coding	ANKRD39	ENSG00000213337.8	0.00359566595034106	0.873311580057953	0.999984488335585	6.73668e-06
protein_coding	SEMA4C	ENSG00000168758.10	0.0204270683706121	0.65386031630964	0.999984488335585	6.73668e-06
protein_coding	ANKRD36	ENSG00000135976.18	0.00204537284627102	0.921377800690977	0.999984488335585	6.73668e-06
protein_coding	ANKRD36B	ENSG00000196912.12	-0.00543904820818294	0.640128234806307	0.999984488335585	6.73668e-06
protein_coding	COX5B	ENSG00000135940.6	0.124573945772612	0.126297291077847	0.999984488335585	6.73668e-06
protein_coding	ACTR1B	ENSG00000115073.7	0.014715239421154	0.742187251513731	0.999984488335585	6.73668e-06
protein_coding	C2orf92	ENSG00000228486.10	-0.00394846397361229	0.563775086806525	0.999984488335585	6.73668e-06
protein_coding	TMEM131	ENSG00000075568.16	0.0361252450781041	0.444880305745495	0.999984488335585	6.73668e-06
protein_coding	INPP4A	ENSG00000040933.15	0.0086331232015389	0.753155399797041	0.999984488335585	6.73668e-06
protein_coding	COA5	ENSG00000183513.8	-0.011257645927013	0.640913053123026	0.999984488335585	6.73668e-06
protein_coding	UNC50	ENSG00000115446.11	-0.0725264196491912	0.108846196329374	0.985463329918378	0.00635953
protein_coding	TSGA10	ENSG00000135951.14	0.00526724614247648	0.754729610131316	0.999984488335585	6.73668e-06
protein_coding	LIPT1	ENSG00000144182.16	0.00789321926905273	0.312612255076956	0.999984488335585	6.73668e-06
protein_coding	MITD1	ENSG00000158411.11	0.000603727551626325	0.982234331698465	0.999984488335585	6.73668e-06
protein_coding	MRPL30	ENSG00000185414.19	-0.00378832704180635	0.914637898112484	0.999984488335585	6.73668e-06
protein_coding	TXNDC9	ENSG00000115514.11	-0.0178292788814896	0.544572144650805	0.999984488335585	6.73668e-06
protein_coding	EIF5B	ENSG00000158417.10	-0.0418388086822644	0.549980630462718	0.999984488335585	6.73668e-06
protein_coding	REV1	ENSG00000135945.9	-0.00748832469658139	0.822235664030062	0.999984488335585	6.73668e-06
protein_coding	AFF3	ENSG00000144218.18	0.004482218225388	0.767197889368592	0.999984488335585	6.73668e-06
protein_coding	CHST10	ENSG00000115526.10	-0.0040579691136552	0.657351625289106	0.999984488335585	6.73668e-06
protein_coding	PDCL3	ENSG00000115539.13	-0.00725358683578571	0.754111541813703	0.999984488335585	6.73668e-06
protein_coding	NPAS2	ENSG00000170485.16	-0.0578881505735581	0.125780125387491	0.999984488335585	6.73668e-06
protein_coding	RPL31	ENSG00000071082.10	0.0383338692829827	0.590389724266427	0.999984488335585	6.73668e-06
protein_coding	TBC1D8	ENSG00000204634.12	0.0633450612841416	0.093002475979233	0.958286471967501	0.0185046
protein_coding	CNOT11	ENSG00000158435.7	-0.0114322648798054	0.825807308289365	0.999984488335585	6.73668e-06
protein_coding	RNF149	ENSG00000163162.8	0.0090120520496417	0.833751686598875	0.999984488335585	6.73668e-06
protein_coding	RFX8	ENSG00000196460.13	-0.00330633079461535	0.828233411908639	0.999984488335585	6.73668e-06
protein_coding	MAP4K4	ENSG00000071054.16	-0.0118427757315938	0.863748856973448	0.999984488335585	6.73668e-06
protein_coding	IL1R2	ENSG00000115590.13	0.00139861100439418	0.832831976317644	0.999984488335585	6.73668e-06
protein_coding	IL1R1	ENSG00000115594.11	-0.180982461168777	0.051800263328003	0.883135697306902	0.0539726
protein_coding	IL1RL2	ENSG00000115598.9	-0.00862234520898679	0.606758528302739	0.999984488335585	6.73668e-06
protein_coding	IL1RL1	ENSG00000115602.16	-0.0415706595313896	0.00326650644105547	0.23312540705638	0.63241
protein_coding	MFSD9	ENSG00000135953.10	0.00718367079236177	0.509880936354409	0.999984488335585	6.73668e-06
protein_coding	TMEM182	ENSG00000170417.15	0.000444502971187283	0.9368842381135	0.999984488335585	6.73668e-06
protein_coding	MRPS9	ENSG00000135972.8	-0.00164273619634193	0.946339263969556	0.999984488335585	6.73668e-06
protein_coding	TGFBRAP1	ENSG00000135966.12	-0.0121307095884271	0.756452218416842	0.999984488335585	6.73668e-06
protein_coding	C2orf49	ENSG00000135974.9	0.0605370844518532	0.122397727702332	0.999984488335585	6.73668e-06
protein_coding	FHL2	ENSG00000115641.18	-0.0286798663871939	0.622148819259084	0.999984488335585	6.73668e-06
protein_coding	NCK2	ENSG00000071051.13	0.0412533321455969	0.276555225275415	0.999984488335585	6.73668e-06
protein_coding	UXS1	ENSG00000115652.14	-0.034526024079286	0.541393212339969	0.999984488335585	6.73668e-06
protein_coding	GCC2	ENSG00000135968.20	0.0236022787758946	0.703149695566266	0.999984488335585	6.73668e-06
protein_coding	LIMS1	ENSG00000169756.16	0.117719321541181	0.082365012983987	0.955118061296459	0.0199429
protein_coding	RANBP2	ENSG00000153201.15	-0.0543190020957555	0.316950671823317	0.999984488335585	6.73668e-06
protein_coding	CCDC138	ENSG00000163006.11	0.00104001837000255	0.864411005639741	0.999984488335585	6.73668e-06
protein_coding	SH3RF3	ENSG00000172985.10	0.0235010047357189	0.495462222313325	0.999984488335585	6.73668e-06
protein_coding	SEPT10	ENSG00000186522.14	0.122231417089468	0.0584557580731275	0.900926338831299	0.0453107
protein_coding	SOWAHC	ENSG00000198142.4	0.0365412123022876	0.193986898492215	0.999984488335585	6.73668e-06
protein_coding	NPHP1	ENSG00000144061.12	-0.00494720832054283	0.728155040228937	0.999984488335585	6.73668e-06
protein_coding	MTLN	ENSG00000175701.10	0.0169820843679232	0.653798105998155	0.999984488335585	6.73668e-06
protein_coding	BUB1	ENSG00000169679.14	0.00856418828395346	0.238696789504834	0.999984488335585	6.73668e-06
protein_coding	ACOXL	ENSG00000153093.18	0.00223515162653337	0.550775355262461	0.999984488335585	6.73668e-06
protein_coding	BCL2L11	ENSG00000153094.22	-0.02496963773893	0.468866718504892	0.999984488335585	6.73668e-06
protein_coding	ANAPC1	ENSG00000153107.12	0.0081409295768912	0.504484751300787	0.999984488335585	6.73668e-06
protein_coding	TMEM87B	ENSG00000153214.10	-0.00770002667580891	0.885990492846057	0.999984488335585	6.73668e-06
protein_coding	FBLN7	ENSG00000144152.12	-0.0242860839026283	0.22253371812794	0.999984488335585	6.73668e-06
protein_coding	ZC3H8	ENSG00000144161.12	0.00392708213154861	0.8022509270227	0.999984488335585	6.73668e-06
protein_coding	ZC3H6	ENSG00000188177.13	0.0233473829646593	0.526007778516711	0.999984488335585	6.73668e-06
protein_coding	TTL	ENSG00000114999.7	-0.00464277863653398	0.921116032742843	0.999984488335585	6.73668e-06
protein_coding	POLR1B	ENSG00000125630.15	-0.022506698107372	0.196665826507401	0.999984488335585	6.73668e-06
protein_coding	CHCHD5	ENSG00000125611.15	0.0131475677783457	0.654421064049182	0.999984488335585	6.73668e-06
protein_coding	SLC20A1	ENSG00000144136.10	0.057065627845599	0.349384559398296	0.999984488335585	6.73668e-06
protein_coding	CKAP2L	ENSG00000169607.12	-0.000111078401569546	0.993677617047266	0.999984488335585	6.73668e-06
protein_coding	IL1RN	ENSG00000136689.18	-0.0377071654697529	0.375393591088576	0.999984488335585	6.73668e-06
protein_coding	PSD4	ENSG00000125637.15	-0.0301587308841803	0.244599712668907	0.999984488335585	6.73668e-06
protein_coding	PAX8	ENSG00000125618.16	-0.0165348253419339	0.159217099760497	0.999984488335585	6.73668e-06
protein_coding	CBWD2	ENSG00000136682.14	0.00512369971291539	0.70888526713046	0.999984488335585	6.73668e-06
protein_coding	RABL2A	ENSG00000144134.18	0.0132415832476349	0.5787492954466	0.999984488335585	6.73668e-06
protein_coding	SLC35F5	ENSG00000115084.13	-0.0298344730484458	0.414483315635873	0.999984488335585	6.73668e-06
protein_coding	ACTR3	ENSG00000115091.11	-0.00635850772833405	0.909433170417886	0.999984488335585	6.73668e-06
protein_coding	DDX18	ENSG00000088205.12	-0.0040828032666989	0.938277185875218	0.999984488335585	6.73668e-06
protein_coding	CCDC93	ENSG00000125633.10	0.0216419085909983	0.630687736053103	0.999984488335585	6.73668e-06
protein_coding	INSIG2	ENSG00000125629.14	0.0246023474677287	0.487525102655483	0.999984488335585	6.73668e-06
protein_coding	EN1	ENSG00000163064.6	0.0190939286227208	0.364390457492449	0.999984488335585	6.73668e-06
protein_coding	STEAP3	ENSG00000115107.19	-0.0583286214736245	0.0691552080688984	0.934170776140903	0.0295737
protein_coding	C2orf76	ENSG00000186132.14	0.0129669118250593	0.537439846685059	0.999984488335585	6.73668e-06
protein_coding	DBI	ENSG00000155368.16	-0.280544609132342	0.0158568983279254	0.546891050706036	0.262099
protein_coding	TMEM37	ENSG00000171227.6	-0.00212493157046995	0.925856431852358	0.999984488335585	6.73668e-06
protein_coding	TMEM177	ENSG00000144120.12	0.00927273302302697	0.648302027965724	0.999984488335585	6.73668e-06
protein_coding	PTPN4	ENSG00000088179.8	0.0114453792764682	0.626219412317033	0.999984488335585	6.73668e-06
protein_coding	EPB41L5	ENSG00000115109.13	-0.0294035495184601	0.121369103281247	0.999984488335585	6.73668e-06
protein_coding	TMEM185B	ENSG00000226479.3	-0.0150437268219092	0.473901997941307	0.999984488335585	6.73668e-06
protein_coding	RALB	ENSG00000144118.13	-0.00809660226920786	0.842907100852833	0.999984488335585	6.73668e-06
protein_coding	INHBB	ENSG00000163083.5	0.00750220019228177	0.220567093811909	0.999984488335585	6.73668e-06
protein_coding	GLI2	ENSG00000074047.21	-0.0164495683308381	0.0891604637273092	0.958286471967501	0.0185046
protein_coding	CLASP1	ENSG00000074054.18	-0.0445150943533258	0.256220885608752	0.999984488335585	6.73668e-06
protein_coding	NIFK	ENSG00000155438.11	0.0264602533586171	0.48129856154708	0.999984488335585	6.73668e-06
protein_coding	TSN	ENSG00000211460.11	-0.0440653699870688	0.35002144285529	0.999984488335585	6.73668e-06
protein_coding	GYPC	ENSG00000136732.15	0.98401114205148	4.55511682916074e-08	2.57364100847582e-05	4.58945
protein_coding	BIN1	ENSG00000136717.14	0.0206579212704893	0.626723791114852	0.999984488335585	6.73668e-06
protein_coding	CYP27C1	ENSG00000186684.12	-0.0136769719885516	0.125248919164946	0.999984488335585	6.73668e-06
protein_coding	ERCC3	ENSG00000163161.13	0.00585687802756756	0.900352384653531	0.999984488335585	6.73668e-06
protein_coding	MAP3K2	ENSG00000169967.16	-0.0836331291065204	0.188917477019631	0.999984488335585	6.73668e-06
protein_coding	IWS1	ENSG00000163166.14	0.0202786637955552	0.705651030097807	0.999984488335585	6.73668e-06
protein_coding	LIMS2	ENSG00000072163.19	0.00526662893786935	0.626497392479978	0.999984488335585	6.73668e-06
protein_coding	WDR33	ENSG00000136709.11	0.0268087781920956	0.496580482494354	0.999984488335585	6.73668e-06
protein_coding	SFT2D3	ENSG00000173349.5	-0.0310748698617239	0.156023527548755	0.999984488335585	6.73668e-06
protein_coding	POLR2D	ENSG00000144231.10	-0.0410982481230236	0.136359143358645	0.999984488335585	6.73668e-06
protein_coding	AMMECR1L	ENSG00000144233.9	-0.00914684164886204	0.820448010662169	0.999984488335585	6.73668e-06
protein_coding	SAP130	ENSG00000136715.18	0.00705880469285551	0.814296410869577	0.999984488335585	6.73668e-06
protein_coding	UGGT1	ENSG00000136731.12	0.0437688429170509	0.399670404836112	0.999984488335585	6.73668e-06
protein_coding	HS6ST1	ENSG00000136720.6	-0.0106576842187019	0.750525532790642	0.999984488335585	6.73668e-06
protein_coding	CCDC74B	ENSG00000152076.18	-0.00642721244392273	0.0935744822112601	0.958286471967501	0.0185046
protein_coding	SMPD4	ENSG00000136699.19	-0.0265180385082592	0.44423891961208	0.999984488335585	6.73668e-06
protein_coding	MZT2B	ENSG00000152082.13	0.0462480032931888	0.489404771009416	0.999984488335585	6.73668e-06
protein_coding	CCDC115	ENSG00000136710.9	-0.0110572929400703	0.784037158644243	0.999984488335585	6.73668e-06
protein_coding	IMP4	ENSG00000136718.9	0.00635981897641674	0.870188720745896	0.999984488335585	6.73668e-06
protein_coding	PTPN18	ENSG00000072135.12	-0.000870782472839106	0.970094131650493	0.999984488335585	6.73668e-06
protein_coding	FAM168B	ENSG00000152102.17	0.000127039366236129	0.991884024096675	0.999984488335585	6.73668e-06
protein_coding	PLEKHB2	ENSG00000115762.16	-0.0469571888758759	0.379383774989626	0.999984488335585	6.73668e-06
protein_coding	MZT2A	ENSG00000173272.15	-0.00308929301265649	0.948305778685641	0.999984488335585	6.73668e-06
protein_coding	CCDC74A	ENSG00000163040.14	0.00901262390192577	0.494042553936693	0.999984488335585	6.73668e-06
protein_coding	GPR39	ENSG00000183840.6	-0.00469037829116303	0.446680362028281	0.999984488335585	6.73668e-06
protein_coding	LYPD1	ENSG00000150551.10	-0.00846182352077485	0.734827465363211	0.999984488335585	6.73668e-06
protein_coding	NCKAP5	ENSG00000176771.16	0.0255706248325641	0.0437431317983342	0.847791313167977	0.071711
protein_coding	MGAT5	ENSG00000152127.8	-0.608023490046612	0.0023802296804896	0.187650665508366	0.72665
protein_coding	CCNT2	ENSG00000082258.12	-0.0420039071944282	0.251370146600617	0.999984488335585	6.73668e-06
protein_coding	RAB3GAP1	ENSG00000115839.17	-0.0270271674545636	0.630151087509319	0.999984488335585	6.73668e-06
protein_coding	ZRANB3	ENSG00000121988.17	0.00435557876344678	0.725339774079443	0.999984488335585	6.73668e-06
protein_coding	R3HDM1	ENSG00000048991.16	-0.00930984908956459	0.694838726880816	0.999984488335585	6.73668e-06
protein_coding	UBXN4	ENSG00000144224.16	0.388336080544794	0.00334751955798815	0.2339812639501	0.630819
protein_coding	MCM6	ENSG00000076003.4	-0.0339537739871916	0.247284416048499	0.999984488335585	6.73668e-06
protein_coding	DARS	ENSG00000115866.10	-0.01148394742406	0.86145083523706	0.999984488335585	6.73668e-06
protein_coding	HNMT	ENSG00000150540.13	0.01098086541719	0.63815059131363	0.999984488335585	6.73668e-06
protein_coding	SPOPL	ENSG00000144228.8	-0.0446613345197348	0.108483922008186	0.985463329918378	0.00635953
protein_coding	LRP1B	ENSG00000168702.17	-0.00269667748069391	0.696602946178601	0.999984488335585	6.73668e-06
protein_coding	KYNU	ENSG00000115919.14	0.157035647319391	0.0668238651445896	0.927974967046457	0.0324637
protein_coding	GTDC1	ENSG00000121964.14	-0.00305213274795451	0.885269589433552	0.999984488335585	6.73668e-06
protein_coding	ZEB2	ENSG00000169554.19	0.0101428695982184	0.841984322199536	0.999984488335585	6.73668e-06
protein_coding	ACVR2A	ENSG00000121989.14	-0.0186979382406778	0.440877788803927	0.999984488335585	6.73668e-06
protein_coding	ORC4	ENSG00000115947.13	0.00616902113569519	0.840646534489276	0.999984488335585	6.73668e-06
protein_coding	MBD5	ENSG00000204406.13	0.002430637268498	0.951167440344109	0.999984488335585	6.73668e-06
protein_coding	EPC2	ENSG00000135999.11	0.0169201123161378	0.621863166773149	0.999984488335585	6.73668e-06
protein_coding	LYPD6	ENSG00000187123.14	-0.015567036715858	0.0424301183032514	0.839314885663706	0.0760751
protein_coding	MMADHC	ENSG00000168288.12	-0.0641893631489636	0.273133963738734	0.999984488335585	6.73668e-06
protein_coding	RND3	ENSG00000115963.13	0.0459885856714917	0.510419423215175	0.999984488335585	6.73668e-06
protein_coding	RBM43	ENSG00000184898.6	0.0143258397063159	0.677976311154493	0.999984488335585	6.73668e-06
protein_coding	NMI	ENSG00000123609.10	-0.00915530331943989	0.710447812083888	0.999984488335585	6.73668e-06
protein_coding	TNFAIP6	ENSG00000123610.4	-0.0775752378611613	0.253892880200216	0.999984488335585	6.73668e-06
protein_coding	RIF1	ENSG00000080345.17	0.0120030700977381	0.825904400905502	0.999984488335585	6.73668e-06
protein_coding	ARL5A	ENSG00000162980.16	-0.00109062176294816	0.948251126245396	0.999984488335585	6.73668e-06
protein_coding	CACNB4	ENSG00000182389.19	-0.0237710666267235	0.0762261140061533	0.954010774139913	0.0204467
protein_coding	STAM2	ENSG00000115145.9	0.0657195881673883	0.114410287477334	0.987597645928988	0.00541995
protein_coding	FMNL2	ENSG00000157827.19	-0.0811761599630763	0.125754279220045	0.999984488335585	6.73668e-06
protein_coding	PRPF40A	ENSG00000196504.16	0.0050106305974135	0.938177042328215	0.999984488335585	6.73668e-06
protein_coding	ARL6IP6	ENSG00000177917.10	0.00333554190705193	0.864855478645307	0.999984488335585	6.73668e-06
protein_coding	NR4A2	ENSG00000153234.13	0.0582642542024836	0.311266769756273	0.999984488335585	6.73668e-06
protein_coding	GPD2	ENSG00000115159.15	-0.008345112804055	0.835591448441336	0.999984488335585	6.73668e-06
protein_coding	GALNT5	ENSG00000136542.8	0.00992243855589556	0.841144116134733	0.999984488335585	6.73668e-06
protein_coding	ERMN	ENSG00000136541.14	0.00714682819195031	0.53791787875898	0.999984488335585	6.73668e-06
protein_coding	ACVR1C	ENSG00000123612.15	-0.00328315212632238	0.639134824615782	0.999984488335585	6.73668e-06
protein_coding	ACVR1	ENSG00000115170.13	-0.0980767948967797	0.115670953810953	0.992720337769948	0.00317308
protein_coding	PKP4	ENSG00000144283.21	-0.0326613977779379	0.448781771833704	0.999984488335585	6.73668e-06
protein_coding	TANC1	ENSG00000115183.14	0.00338973970405403	0.920394566741718	0.999984488335585	6.73668e-06
protein_coding	WDSUB1	ENSG00000196151.10	-0.0170764922689513	0.0839967665598652	0.955118061296459	0.0199429
protein_coding	BAZ2B	ENSG00000123636.17	0.0458321927395618	0.453371774344715	0.999984488335585	6.73668e-06
protein_coding	MARCH7	ENSG00000136536.14	-0.0357296838953796	0.465479104525047	0.999984488335585	6.73668e-06
protein_coding	CD302	ENSG00000241399.6	-0.00190133079910966	0.938269512297666	0.999984488335585	6.73668e-06
protein_coding	PLA2R1	ENSG00000153246.12	0.00903749553773286	0.748921652998915	0.999984488335585	6.73668e-06
protein_coding	RBMS1	ENSG00000153250.19	0.24675070981296	0.0251598498958605	0.682335129175736	0.166002
protein_coding	TANK	ENSG00000136560.13	0.0200441924540004	0.625315032308391	0.999984488335585	6.73668e-06
protein_coding	PSMD14	ENSG00000115233.11	-0.0579863313370629	0.34576886524715	0.999984488335585	6.73668e-06
protein_coding	DPP4	ENSG00000197635.9	-0.135595013753173	0.0144608319726445	0.518753654891692	0.285039
protein_coding	FAP	ENSG00000078098.13	0.115200542576277	0.0953792681923939	0.964651366227838	0.0156296
protein_coding	IFIH1	ENSG00000115267.6	-0.00388801667298317	0.745364088702552	0.999984488335585	6.73668e-06
protein_coding	GCA	ENSG00000115271.10	0.00793698404969014	0.474374131404268	0.999984488335585	6.73668e-06
protein_coding	FIGN	ENSG00000182263.13	0.00821450234138326	0.65973038482093	0.999984488335585	6.73668e-06
protein_coding	COBLL1	ENSG00000082438.15	-0.00787056444030928	0.199634759747284	0.999984488335585	6.73668e-06
protein_coding	SCN2A	ENSG00000136531.15	0.0116965188627865	0.330827467755118	0.999984488335585	6.73668e-06
protein_coding	CSRNP3	ENSG00000178662.15	-0.00810070830608555	0.147233539531418	0.999984488335585	6.73668e-06
protein_coding	TTC21B	ENSG00000123607.14	-0.0215365701461013	0.165570343529245	0.999984488335585	6.73668e-06
protein_coding	SCN9A	ENSG00000169432.15	-0.0479620831358475	0.158896961344234	0.999984488335585	6.73668e-06
protein_coding	STK39	ENSG00000198648.10	0.0100392877476823	0.819574918428942	0.999984488335585	6.73668e-06
protein_coding	CERS6	ENSG00000172292.14	-0.0574782796908477	0.134696310687842	0.999984488335585	6.73668e-06
protein_coding	SPC25	ENSG00000152253.8	0.00227695531295997	0.668855150112815	0.999984488335585	6.73668e-06
protein_coding	DHRS9	ENSG00000073737.16	0.00210685744014665	0.874257249005909	0.999984488335585	6.73668e-06
protein_coding	BBS5	ENSG00000163093.11	0.00360682707857041	0.813443126684932	0.999984488335585	6.73668e-06
protein_coding	KLHL41	ENSG00000239474.6	0.0180512968831161	0.0667129365704607	0.927974967046457	0.0324637
protein_coding	FASTKD1	ENSG00000138399.17	0.0145080912496592	0.562435160358891	0.999984488335585	6.73668e-06
protein_coding	PPIG	ENSG00000138398.15	0.320908851541954	0.0126009965402498	0.490450523964426	0.309405
protein_coding	PHOSPHO2	ENSG00000144362.11	-0.00763756591768818	0.324397931876611	0.999984488335585	6.73668e-06
protein_coding	KLHL23	ENSG00000213160.9	0.016831387822092	0.045165707101862	0.851803878026772	0.0696604
protein_coding	SSB	ENSG00000138385.15	0.137939461845307	0.0962262984869213	0.965426972281511	0.0152806
protein_coding	METTL5	ENSG00000138382.14	0.0016494929661103	0.957849730260766	0.999984488335585	6.73668e-06
protein_coding	UBR3	ENSG00000144357.16	0.0182187643037661	0.590446926841556	0.999984488335585	6.73668e-06
protein_coding	MYO3B	ENSG00000071909.18	-0.0014423526387611	0.584753558264078	0.999984488335585	6.73668e-06
protein_coding	SP5	ENSG00000204335.3	-0.00450264333617846	0.82603143629478	0.999984488335585	6.73668e-06
protein_coding	ERICH2	ENSG00000204334.7	-0.0151222218435953	0.236658919846705	0.999984488335585	6.73668e-06
protein_coding	GAD1	ENSG00000128683.13	0.0103347640203942	0.383018163127183	0.999984488335585	6.73668e-06
protein_coding	GORASP2	ENSG00000115806.12	0.0118417037872193	0.829372347280412	0.999984488335585	6.73668e-06
protein_coding	TLK1	ENSG00000198586.13	0.0106883907560668	0.826860804666384	0.999984488335585	6.73668e-06
protein_coding	METTL8	ENSG00000123600.19	0.0411632979296133	0.291968171960146	0.999984488335585	6.73668e-06
protein_coding	DCAF17	ENSG00000115827.13	0.0207523689043138	0.350887692679493	0.999984488335585	6.73668e-06
protein_coding	CYBRD1	ENSG00000071967.11	-0.186621060648894	0.0512241954486295	0.883135697306902	0.0539726
protein_coding	DYNC1I2	ENSG00000077380.15	-0.0211827643290788	0.75208471928134	0.999984488335585	6.73668e-06
protein_coding	SLC25A12	ENSG00000115840.13	-0.00890898736562158	0.670709761904742	0.999984488335585	6.73668e-06
protein_coding	HAT1	ENSG00000128708.12	-0.0109156044064274	0.730103120434261	0.999984488335585	6.73668e-06
protein_coding	METAP1D	ENSG00000172878.13	-0.00643490483524125	0.319308212592169	0.999984488335585	6.73668e-06
protein_coding	DLX1	ENSG00000144355.14	0.00277130437091563	0.935985403678387	0.999984488335585	6.73668e-06
protein_coding	DLX2	ENSG00000115844.10	-0.00143502033655055	0.962354322105089	0.999984488335585	6.73668e-06
protein_coding	ITGA6	ENSG00000091409.14	-0.0526706679287332	0.0683448909901031	0.934101003687626	0.0296062
protein_coding	PDK1	ENSG00000152256.13	0.0370677750963808	0.316872707684389	0.999984488335585	6.73668e-06
protein_coding	RAPGEF4	ENSG00000091428.17	0.0023396534153745	0.623960128726029	0.999984488335585	6.73668e-06
protein_coding	MAP3K20	ENSG00000091436.16	-0.0349092606186701	0.608085976074393	0.999984488335585	6.73668e-06
protein_coding	CDCA7	ENSG00000144354.13	0.00834169686471629	0.434448198170979	0.999984488335585	6.73668e-06
protein_coding	SP3	ENSG00000172845.14	-0.0275668270404722	0.487293707356283	0.999984488335585	6.73668e-06
protein_coding	OLA1	ENSG00000138430.15	0.0301341729367688	0.514286035193302	0.999984488335585	6.73668e-06
protein_coding	SP9	ENSG00000217236.1	-0.000661071218084638	0.962300411812304	0.999984488335585	6.73668e-06
protein_coding	CIR1	ENSG00000138433.15	0.0316498759246177	0.581151469017497	0.999984488335585	6.73668e-06
protein_coding	SCRN3	ENSG00000144306.14	0.0087056808644613	0.662143487096505	0.999984488335585	6.73668e-06
protein_coding	GPR155	ENSG00000163328.13	0.0256702534859227	0.310983756470914	0.999984488335585	6.73668e-06
protein_coding	WIPF1	ENSG00000115935.17	0.0485794803330791	0.374014176282831	0.999984488335585	6.73668e-06
protein_coding	CHRNA1	ENSG00000138435.15	-0.017553258224523	0.0855937465966576	0.955118061296459	0.0199429
protein_coding	CHN1	ENSG00000128656.13	-1.52671930614429	3.92244956102206e-05	0.00759834514963701	2.11928
protein_coding	ATF2	ENSG00000115966.16	-0.057964023745342	0.0399766928676608	0.818291366723129	0.087092
protein_coding	ATP5MC3	ENSG00000154518.9	-0.0111181732452072	0.86854290009015	0.999984488335585	6.73668e-06
protein_coding	LNPK	ENSG00000144320.13	0.0308138223333409	0.498978554277469	0.999984488335585	6.73668e-06
protein_coding	MTX2	ENSG00000128654.13	-0.00739069918840402	0.750812222274402	0.999984488335585	6.73668e-06
protein_coding	HNRNPA3	ENSG00000170144.20	-0.0143351397133641	0.757197296802103	0.999984488335585	6.73668e-06
protein_coding	NFE2L2	ENSG00000116044.15	0.264937606922762	0.022651432810008	0.651279875709747	0.186232
protein_coding	AGPS	ENSG00000018510.14	0.0063061653407219	0.855342218435076	0.999984488335585	6.73668e-06
protein_coding	TTC30B	ENSG00000196659.9	-0.0109562782916592	0.405833717148907	0.999984488335585	6.73668e-06
protein_coding	TTC30A	ENSG00000197557.6	0.0294310579710423	0.0584542380269193	0.900926338831299	0.0453107
protein_coding	RBM45	ENSG00000155636.14	-0.00141900248157135	0.959974864923607	0.999984488335585	6.73668e-06
protein_coding	OSBPL6	ENSG00000079156.16	-0.070855080881903	0.0141147607106307	0.515959508960029	0.287384
protein_coding	PRKRA	ENSG00000180228.12	0.0199368979283974	0.590006124037949	0.999984488335585	6.73668e-06
protein_coding	PJVK	ENSG00000204311.13	0.00360799127372024	0.423778459965706	0.999984488335585	6.73668e-06
protein_coding	FKBP7	ENSG00000079150.17	0.00139701770944332	0.974585657177934	0.999984488335585	6.73668e-06
protein_coding	PLEKHA3	ENSG00000116095.10	-0.00498577888763395	0.907643749245863	0.999984488335585	6.73668e-06
protein_coding	SESTD1	ENSG00000187231.13	0.00431798658667723	0.932425610472008	0.999984488335585	6.73668e-06
protein_coding	CWC22	ENSG00000163510.13	-0.0304024893905404	0.46953115690217	0.999984488335585	6.73668e-06
protein_coding	UBE2E3	ENSG00000170035.15	-0.104273200118762	0.134793544714986	0.999984488335585	6.73668e-06
protein_coding	ITGA4	ENSG00000115232.13	-0.00855524075015279	0.77808174037403	0.999984488335585	6.73668e-06
protein_coding	ITPRID2	ENSG00000138434.16	0.00409156421023125	0.951396983465681	0.999984488335585	6.73668e-06
protein_coding	PPP1R1C	ENSG00000150722.10	0.00765371157492029	0.0556780917378991	0.895342402833954	0.0480108
protein_coding	DNAJC10	ENSG00000077232.17	-0.00873107363710985	0.880612705064829	0.999984488335585	6.73668e-06
protein_coding	FRZB	ENSG00000162998.4	-0.0401735156675436	0.284118268955198	0.999984488335585	6.73668e-06
protein_coding	NCKAP1	ENSG00000061676.14	-0.0418409907588767	0.48246029383635	0.999984488335585	6.73668e-06
protein_coding	DUSP19	ENSG00000162999.12	-0.00145261042772784	0.852393939022368	0.999984488335585	6.73668e-06
protein_coding	NUP35	ENSG00000163002.12	-0.00554184467483287	0.783794019483583	0.999984488335585	6.73668e-06
protein_coding	ZNF804A	ENSG00000170396.7	-0.0106069228703498	0.69793183443522	0.999984488335585	6.73668e-06
protein_coding	FSIP2	ENSG00000188738.14	0.00176145809998834	0.826851899696598	0.999984488335585	6.73668e-06
protein_coding	ZC3H15	ENSG00000065548.17	0.0670841297452508	0.318275437792458	0.999984488335585	6.73668e-06
protein_coding	ITGAV	ENSG00000138448.11	-0.0177324660351039	0.790343211231385	0.999984488335585	6.73668e-06
protein_coding	FAM171B	ENSG00000144369.12	-0.0422232433054934	0.337416428556369	0.999984488335585	6.73668e-06
protein_coding	TFPI	ENSG00000003436.15	0.0298785358938294	0.646062674317757	0.999984488335585	6.73668e-06
protein_coding	GULP1	ENSG00000144366.15	-0.0300816515591208	0.556430033645116	0.999984488335585	6.73668e-06
protein_coding	COL3A1	ENSG00000168542.14	-0.619263668127835	8.25786052623397e-05	0.0147337616757543	1.83169
protein_coding	COL5A2	ENSG00000204262.12	-0.160348967476107	0.068565872933145	0.934101003687626	0.0296062
protein_coding	WDR75	ENSG00000115368.9	-0.00989987548666819	0.776033731635675	0.999984488335585	6.73668e-06
protein_coding	SLC40A1	ENSG00000138449.10	0.0382136602711964	0.32001594766644	0.999984488335585	6.73668e-06
protein_coding	ASNSD1	ENSG00000138381.9	-0.017906676277561	0.69618512715577	0.999984488335585	6.73668e-06
protein_coding	ANKAR	ENSG00000151687.14	-1.55707315337853e-05	0.946112169200954	0.999984488335585	6.73668e-06
protein_coding	OSGEPL1	ENSG00000128694.11	-0.00158634675225927	0.940155468676351	0.999984488335585	6.73668e-06
protein_coding	ORMDL1	ENSG00000128699.13	-0.0279453897571999	0.550155989550507	0.999984488335585	6.73668e-06
protein_coding	PMS1	ENSG00000064933.17	0.0274257218485634	0.227772000163552	0.999984488335585	6.73668e-06
protein_coding	HIBCH	ENSG00000198130.15	0.0308387430967505	0.389297291480606	0.999984488335585	6.73668e-06
protein_coding	INPP1	ENSG00000151689.12	-0.0463621547599088	0.331130218637308	0.999984488335585	6.73668e-06
protein_coding	MFSD6	ENSG00000151690.14	0.0496795045281463	0.0856854927058958	0.955118061296459	0.0199429
protein_coding	NEMP2	ENSG00000189362.11	-0.0038246557194892	0.647064214576496	0.999984488335585	6.73668e-06
protein_coding	NAB1	ENSG00000138386.16	-0.00383774176820592	0.901551643000197	0.999984488335585	6.73668e-06
protein_coding	GLS	ENSG00000115419.12	-0.233082999423015	0.0121063923394852	0.477217093382034	0.321284
protein_coding	STAT1	ENSG00000115415.18	-0.0501321251458734	0.430875636756677	0.999984488335585	6.73668e-06
protein_coding	MYO1B	ENSG00000128641.18	0.23208475477154	0.0298782838393284	0.729487592637653	0.136982
protein_coding	NABP1	ENSG00000173559.12	0.0221682058007922	0.452861793879882	0.999984488335585	6.73668e-06
protein_coding	CAVIN2	ENSG00000168497.4	-0.0253651675043346	0.401276080077314	0.999984488335585	6.73668e-06
protein_coding	TMEFF2	ENSG00000144339.11	-0.0103662912716284	0.506365951537013	0.999984488335585	6.73668e-06
protein_coding	SLC39A10	ENSG00000196950.13	-0.0304724190504443	0.497526565413027	0.999984488335585	6.73668e-06
protein_coding	DNAH7	ENSG00000118997.13	-0.00496489530693738	0.327156276326101	0.999984488335585	6.73668e-06
protein_coding	STK17B	ENSG00000081320.10	0.0666320905005658	0.146999898350069	0.999984488335585	6.73668e-06
protein_coding	HECW2	ENSG00000138411.12	0.00758172111293895	0.780352617632186	0.999984488335585	6.73668e-06
protein_coding	CCDC150	ENSG00000144395.17	0.00144707030384267	0.661120426763711	0.999984488335585	6.73668e-06
protein_coding	GTF3C3	ENSG00000119041.10	0.0197628894252032	0.551598221461341	0.999984488335585	6.73668e-06
protein_coding	PGAP1	ENSG00000197121.14	-0.0111490580865739	0.585784907324039	0.999984488335585	6.73668e-06
protein_coding	ANKRD44	ENSG00000065413.19	0.00545438874923227	0.742853167331338	0.999984488335585	6.73668e-06
protein_coding	SF3B1	ENSG00000115524.15	-0.0407822825706208	0.483618160159512	0.999984488335585	6.73668e-06
protein_coding	COQ10B	ENSG00000115520.8	-0.0121403254976135	0.758390059536124	0.999984488335585	6.73668e-06
protein_coding	HSPD1	ENSG00000144381.16	0.19913196733765	0.0428911360383805	0.839682656386445	0.0758848
protein_coding	HSPE1	ENSG00000115541.10	-0.0245888711291739	0.662606866555381	0.999984488335585	6.73668e-06
protein_coding	MOB4	ENSG00000115540.14	0.0413373494667797	0.343082504984169	0.999984488335585	6.73668e-06
protein_coding	RFTN2	ENSG00000162944.10	0.0326715700186963	0.341494094778215	0.999984488335585	6.73668e-06
protein_coding	MARS2	ENSG00000247626.4	-0.012065902930798	0.319120684977013	0.999984488335585	6.73668e-06
protein_coding	PLCL1	ENSG00000115896.15	0.00509385482442071	0.716047705615509	0.999984488335585	6.73668e-06
protein_coding	SATB2	ENSG00000119042.16	-0.00204438123302217	0.960914596044287	0.999984488335585	6.73668e-06
protein_coding	C2orf69	ENSG00000178074.5	0.0675930270059493	0.156175153359502	0.999984488335585	6.73668e-06
protein_coding	TYW5	ENSG00000162971.10	-0.00201467014390418	0.89476800399891	0.999984488335585	6.73668e-06
protein_coding	MAIP1	ENSG00000162972.10	-0.00820934634384542	0.744648703861609	0.999984488335585	6.73668e-06
protein_coding	SPATS2L	ENSG00000196141.13	-0.0722839745394185	0.305650042773885	0.999984488335585	6.73668e-06
protein_coding	KCTD18	ENSG00000155729.12	0.0168251570562732	0.426159942709145	0.999984488335585	6.73668e-06
protein_coding	SGO2	ENSG00000163535.17	-0.0269045207042732	0.356746744258259	0.999984488335585	6.73668e-06
protein_coding	AOX1	ENSG00000138356.13	0.000340518653059419	0.99648411393698	0.999984488335585	6.73668e-06
protein_coding	BZW1	ENSG00000082153.17	-0.089259510331096	0.220354185927968	0.999984488335585	6.73668e-06
protein_coding	CLK1	ENSG00000013441.15	-0.00568970893078658	0.894540046490969	0.999984488335585	6.73668e-06
protein_coding	PPIL3	ENSG00000240344.8	-0.0346609392597519	0.248140006785811	0.999984488335585	6.73668e-06
protein_coding	NIF3L1	ENSG00000196290.14	0.00754109150931831	0.797965562705477	0.999984488335585	6.73668e-06
protein_coding	ORC2	ENSG00000115942.8	-0.00401248017492703	0.87154252984121	0.999984488335585	6.73668e-06
protein_coding	FAM126B	ENSG00000155744.9	-0.00358812041337765	0.84717007787577	0.999984488335585	6.73668e-06
protein_coding	NDUFB3	ENSG00000119013.8	-0.0327663021417392	0.478861951104152	0.999984488335585	6.73668e-06
protein_coding	CFLAR	ENSG00000003402.19	0.0597680298429129	0.378577273809002	0.999984488335585	6.73668e-06
protein_coding	CASP10	ENSG00000003400.14	0.00783471547360884	0.363406063722129	0.999984488335585	6.73668e-06
protein_coding	CASP8	ENSG00000064012.21	0.00752339991027449	0.771921468960948	0.999984488335585	6.73668e-06
protein_coding	TRAK2	ENSG00000115993.12	0.0107840111725401	0.849845086893593	0.999984488335585	6.73668e-06
protein_coding	STRADB	ENSG00000082146.12	-0.0400909955065596	0.210122134435101	0.999984488335585	6.73668e-06
protein_coding	C2CD6	ENSG00000155754.14	-0.00107054391176257	0.905818422209132	0.999984488335585	6.73668e-06
protein_coding	TMEM237	ENSG00000155755.18	0.0110389436757268	0.624013361924553	0.999984488335585	6.73668e-06
protein_coding	ALS2	ENSG00000003393.14	0.0401421241632394	0.0979687719957399	0.97341357683195	0.0117026
protein_coding	CDK15	ENSG00000138395.14	0.00617718151040013	0.204757937386696	0.999984488335585	6.73668e-06
protein_coding	FZD7	ENSG00000155760.2	-0.128067926230893	0.0818209410542209	0.955118061296459	0.0199429
protein_coding	SUMO1	ENSG00000116030.16	0.00447572606581791	0.926645219016922	0.999984488335585	6.73668e-06
protein_coding	NOP58	ENSG00000055044.10	-0.00276696778275035	0.946944933302916	0.999984488335585	6.73668e-06
protein_coding	BMPR2	ENSG00000204217.13	0.0349805240457401	0.562184244833484	0.999984488335585	6.73668e-06
protein_coding	FAM117B	ENSG00000138439.11	0.0427810123463946	0.0627470278918567	0.911950373219268	0.0400288
protein_coding	ICA1L	ENSG00000163596.16	0.00665370331974449	0.455812058857545	0.999984488335585	6.73668e-06
protein_coding	WDR12	ENSG00000138442.9	-0.0211900357411072	0.39756611215683	0.999984488335585	6.73668e-06
protein_coding	CARF	ENSG00000138380.17	-0.00432554779734009	0.66585546924345	0.999984488335585	6.73668e-06
protein_coding	NBEAL1	ENSG00000144426.18	0.0115455095105645	0.750390131131669	0.999984488335585	6.73668e-06
protein_coding	CYP20A1	ENSG00000119004.15	-0.04030317353876	0.0402057155725577	0.818517048327471	0.0869723
protein_coding	ABI2	ENSG00000138443.15	0.0062044918721659	0.890625457218748	0.999984488335585	6.73668e-06
protein_coding	RAPH1	ENSG00000173166.17	-0.0554878074440106	0.122936895547415	0.999984488335585	6.73668e-06
protein_coding	PARD3B	ENSG00000116117.17	-0.00837315538913809	0.796041465128194	0.999984488335585	6.73668e-06
protein_coding	NRP2	ENSG00000118257.16	-0.505741086619911	0.00413544321632092	0.263270469546064	0.579598
protein_coding	INO80D	ENSG00000114933.15	0.0221051690533429	0.506527807625309	0.999984488335585	6.73668e-06
protein_coding	NDUFS1	ENSG00000023228.13	0.00669740334213927	0.89681649246564	0.999984488335585	6.73668e-06
protein_coding	EEF1B2	ENSG00000114942.13	0.0333587719946938	0.63372252960109	0.999984488335585	6.73668e-06
protein_coding	GPR1	ENSG00000183671.12	-0.0145639719077857	0.217489864599596	0.999984488335585	6.73668e-06
protein_coding	ZDBF2	ENSG00000204186.8	-0.0120874155508412	0.618800927700416	0.999984488335585	6.73668e-06
protein_coding	ADAM23	ENSG00000114948.12	-0.0206498216088311	0.279721644381181	0.999984488335585	6.73668e-06
protein_coding	FASTKD2	ENSG00000118246.13	0.0152691460379718	0.636632875414575	0.999984488335585	6.73668e-06
protein_coding	KLF7	ENSG00000118263.14	-0.0399927166643137	0.326145795228402	0.999984488335585	6.73668e-06
protein_coding	CREB1	ENSG00000118260.14	-0.00559787267394978	0.89800112071607	0.999984488335585	6.73668e-06
protein_coding	METTL21A	ENSG00000144401.14	-0.00878590096082798	0.654181314513257	0.999984488335585	6.73668e-06
protein_coding	CCNYL1	ENSG00000163249.11	-0.0318031793839179	0.336254410239865	0.999984488335585	6.73668e-06
protein_coding	FZD5	ENSG00000163251.3	0.00847129637094153	0.528544089700774	0.999984488335585	6.73668e-06
protein_coding	PLEKHM3	ENSG00000178385.14	-0.0343658543380496	0.186799752494878	0.999984488335585	6.73668e-06
protein_coding	IDH1	ENSG00000138413.13	-0.00357205231828658	0.942807921091878	0.999984488335585	6.73668e-06
protein_coding	PIKFYVE	ENSG00000115020.16	0.0158498572062014	0.677485951530433	0.999984488335585	6.73668e-06
protein_coding	RPE	ENSG00000197713.14	-0.018211359982754	0.571198575859885	0.999984488335585	6.73668e-06
protein_coding	KANSL1L	ENSG00000144445.16	0.0399363117157683	0.135287046252779	0.999984488335585	6.73668e-06
protein_coding	LANCL1	ENSG00000115365.11	-0.00193729477354704	0.954967972519679	0.999984488335585	6.73668e-06
protein_coding	CPS1	ENSG00000021826.15	-0.013238395957495	0.177019466361046	0.999984488335585	6.73668e-06
protein_coding	IKZF2	ENSG00000030419.16	-0.00801872410427436	0.578320044084565	0.999984488335585	6.73668e-06
protein_coding	SPAG16	ENSG00000144451.18	0.0483185388733532	0.259503930238529	0.999984488335585	6.73668e-06
protein_coding	BARD1	ENSG00000138376.10	-0.00898905671075091	0.75424142344112	0.999984488335585	6.73668e-06
protein_coding	ATIC	ENSG00000138363.14	-0.0341163928809805	0.498240805681447	0.999984488335585	6.73668e-06
protein_coding	FN1	ENSG00000115414.18	-0.0918691711570266	0.214612615763925	0.999984488335585	6.73668e-06
protein_coding	MREG	ENSG00000118242.15	-0.0138375920453216	0.28827741684126	0.999984488335585	6.73668e-06
protein_coding	TMEM169	ENSG00000163449.10	-0.00171641729873223	0.657241804116091	0.999984488335585	6.73668e-06
protein_coding	XRCC5	ENSG00000079246.15	0.0160336947422831	0.810421058928992	0.999984488335585	6.73668e-06
protein_coding	MARCH4	ENSG00000144583.4	0.00920257741785513	0.0874488128451851	0.958286471967501	0.0185046
protein_coding	SMARCAL1	ENSG00000138375.12	-0.0132834463345037	0.622818304990623	0.999984488335585	6.73668e-06
protein_coding	RPL37A	ENSG00000197756.9	0.0381206737670306	0.582232086810412	0.999984488335585	6.73668e-06
protein_coding	IGFBP2	ENSG00000115457.9	-0.037224265661335	0.592451801550065	0.999984488335585	6.73668e-06
protein_coding	IGFBP5	ENSG00000115461.4	-0.0949324676192882	0.189852063200544	0.999984488335585	6.73668e-06
protein_coding	TNS1	ENSG00000079308.18	0.0402281551180384	0.418438569370261	0.999984488335585	6.73668e-06
protein_coding	ARPC2	ENSG00000163466.15	0.0147577115882823	0.833965790704908	0.999984488335585	6.73668e-06
protein_coding	AAMP	ENSG00000127837.9	0.0722863526000181	0.300412636235384	0.999984488335585	6.73668e-06
protein_coding	PNKD	ENSG00000127838.13	0.0418726229497246	0.31662071677133	0.999984488335585	6.73668e-06
protein_coding	TMBIM1	ENSG00000135926.14	0.0241253406925302	0.72197037518727	0.999984488335585	6.73668e-06
protein_coding	CTDSP1	ENSG00000144579.7	0.0369583623522653	0.553951766856433	0.999984488335585	6.73668e-06
protein_coding	USP37	ENSG00000135913.10	0.0234792495537189	0.485492827864706	0.999984488335585	6.73668e-06
protein_coding	CNOT9	ENSG00000144580.13	0.00139432790301254	0.978433554423796	0.999984488335585	6.73668e-06
protein_coding	PLCD4	ENSG00000115556.13	-0.00640150310558944	0.303202738276036	0.999984488335585	6.73668e-06
protein_coding	ZNF142	ENSG00000115568.15	-0.0097324711666574	0.642609985969045	0.999984488335585	6.73668e-06
protein_coding	BCS1L	ENSG00000074582.13	0.000740469064782561	0.965396350671588	0.999984488335585	6.73668e-06
protein_coding	RNF25	ENSG00000163481.7	0.00309581607958234	0.720038047885601	0.999984488335585	6.73668e-06
protein_coding	STK36	ENSG00000163482.11	0.0248148071215651	0.3882772574883	0.999984488335585	6.73668e-06
protein_coding	TTLL4	ENSG00000135912.10	0.00610012669707681	0.749984328706665	0.999984488335585	6.73668e-06
protein_coding	CYP27A1	ENSG00000135929.8	0.0271586451654593	0.403595334255403	0.999984488335585	6.73668e-06
protein_coding	CNPPD1	ENSG00000115649.15	-0.031942868933081	0.490055805493113	0.999984488335585	6.73668e-06
protein_coding	RETREG2	ENSG00000144567.10	-0.00949353566197146	0.862383993227845	0.999984488335585	6.73668e-06
protein_coding	ZFAND2B	ENSG00000158552.12	0.0130930529258606	0.686394434313593	0.999984488335585	6.73668e-06
protein_coding	ANKZF1	ENSG00000163516.13	0.0115911070844974	0.729081458387338	0.999984488335585	6.73668e-06
protein_coding	GLB1L	ENSG00000163521.15	-0.00732939646593064	0.684127097438764	0.999984488335585	6.73668e-06
protein_coding	STK16	ENSG00000115661.13	-0.0167357223846666	0.73179962694195	0.999984488335585	6.73668e-06
protein_coding	TUBA4A	ENSG00000127824.13	0.0602091086853103	0.13124440420032	0.999984488335585	6.73668e-06
protein_coding	DNAJB2	ENSG00000135924.15	-0.0496202696210696	0.289810878114966	0.999984488335585	6.73668e-06
protein_coding	PTPRN	ENSG00000054356.13	-0.00477691218444235	0.754357171759297	0.999984488335585	6.73668e-06
protein_coding	DNPEP	ENSG00000123992.19	0.0320388281084904	0.499167260362993	0.999984488335585	6.73668e-06
protein_coding	SPEG	ENSG00000072195.14	-0.00444458990117192	0.849109746387994	0.999984488335585	6.73668e-06
protein_coding	GMPPA	ENSG00000144591.18	0.0311430921632009	0.401802680946021	0.999984488335585	6.73668e-06
protein_coding	CHPF	ENSG00000123989.13	-0.166823694152232	0.0594606862390496	0.901861631303145	0.0448601
protein_coding	TMEM198	ENSG00000188760.10	0.0186086183161087	0.371796452395264	0.999984488335585	6.73668e-06
protein_coding	OBSL1	ENSG00000124006.14	-0.0167089567494806	0.742501164328801	0.999984488335585	6.73668e-06
protein_coding	STK11IP	ENSG00000144589.21	0.0116005391605509	0.658890698504078	0.999984488335585	6.73668e-06
protein_coding	SLC4A3	ENSG00000114923.16	0.0156947907643246	0.225891018610491	0.999984488335585	6.73668e-06
protein_coding	EPHA4	ENSG00000116106.11	-0.064844062081353	0.0238071445909719	0.663291733724672	0.178295
protein_coding	FARSB	ENSG00000116120.9	-0.0100582680318454	0.789508419337723	0.999984488335585	6.73668e-06
protein_coding	ACSL3	ENSG00000123983.13	-0.0823303447315998	0.233420177211512	0.999984488335585	6.73668e-06
protein_coding	KCNE4	ENSG00000152049.6	-1.10773320794075	0.00304934984650869	0.221560421632461	0.654508
protein_coding	SCG2	ENSG00000171951.4	-0.0351623461269401	0.204475183958986	0.999984488335585	6.73668e-06
protein_coding	AP1S3	ENSG00000152056.16	0.00208527083738138	0.650959348665438	0.999984488335585	6.73668e-06
protein_coding	WDFY1	ENSG00000085449.14	0.0665576048206484	0.118514888805736	0.999984488335585	6.73668e-06
protein_coding	MRPL44	ENSG00000135900.3	-0.00211323340938661	0.937020170026999	0.999984488335585	6.73668e-06
protein_coding	SERPINE2	ENSG00000135919.12	-0.122535266660483	0.0722467706976623	0.940178705048273	0.0267896
protein_coding	CUL3	ENSG00000036257.12	0.0632348935454327	0.230610769319582	0.999984488335585	6.73668e-06
protein_coding	DOCK10	ENSG00000135905.19	-0.0352711837524966	0.306539628042138	0.999984488335585	6.73668e-06
protein_coding	IRS1	ENSG00000169047.5	0.0681810034377361	0.215060410055005	0.999984488335585	6.73668e-06
protein_coding	RHBDD1	ENSG00000144468.16	0.00600342510182719	0.839228059864839	0.999984488335585	6.73668e-06
protein_coding	MFF	ENSG00000168958.19	-0.0370664264994534	0.455168089276176	0.999984488335585	6.73668e-06
protein_coding	AGFG1	ENSG00000173744.17	-0.0268716682550998	0.618435121726186	0.999984488335585	6.73668e-06
protein_coding	SCYGR4	ENSG00000284631.1	0.00481948290773839	0.342349061824689	0.999984488335585	6.73668e-06
protein_coding	SLC19A3	ENSG00000135917.14	0.0176676894956272	0.132494846460119	0.999984488335585	6.73668e-06
protein_coding	SPHKAP	ENSG00000153820.12	0.00118538739586635	0.83329644925385	0.999984488335585	6.73668e-06
protein_coding	PID1	ENSG00000153823.18	0.0490440630390956	0.302611656317488	0.999984488335585	6.73668e-06
protein_coding	DNER	ENSG00000187957.7	0.0160190137176879	0.46371406569638	0.999984488335585	6.73668e-06
protein_coding	TRIP12	ENSG00000153827.13	-0.0923040440677442	0.221605154077593	0.999984488335585	6.73668e-06
protein_coding	FBXO36	ENSG00000153832.11	-0.0124904045734084	0.0492670565702669	0.879028009332656	0.0559973
protein_coding	SLC16A14	ENSG00000163053.10	-0.00018811722874266	0.983596446777343	0.999984488335585	6.73668e-06
protein_coding	SP110	ENSG00000135899.17	-0.00735335458038151	0.836040280982813	0.999984488335585	6.73668e-06
protein_coding	SP140L	ENSG00000185404.16	0.0264121170012731	0.486247219589222	0.999984488335585	6.73668e-06
protein_coding	SP100	ENSG00000067066.16	-0.00361717234248233	0.946749816625976	0.999984488335585	6.73668e-06
protein_coding	CAB39	ENSG00000135932.10	0.0209884540390076	0.613978498919013	0.999984488335585	6.73668e-06
protein_coding	ITM2C	ENSG00000135916.15	0.0431702135168659	0.507899429081551	0.999984488335585	6.73668e-06
protein_coding	PSMD1	ENSG00000173692.12	0.0746431828513689	0.308105801091229	0.999984488335585	6.73668e-06
protein_coding	ARMC9	ENSG00000135931.17	0.060405527622492	0.215860984384591	0.999984488335585	6.73668e-06
protein_coding	NCL	ENSG00000115053.15	0.0355440628341674	0.615391671512508	0.999984488335585	6.73668e-06
protein_coding	PTMA	ENSG00000187514.16	0.377055889097083	0.00135368270951172	0.119194399616746	0.923744
protein_coding	PDE6D	ENSG00000156973.13	-0.0106631764801268	0.768438196565612	0.999984488335585	6.73668e-06
protein_coding	COPS7B	ENSG00000144524.17	-0.00824106152415064	0.727241925920716	0.999984488335585	6.73668e-06
protein_coding	DIS3L2	ENSG00000144535.19	0.00453656197985944	0.866758698340859	0.999984488335585	6.73668e-06
protein_coding	TIGD1	ENSG00000221944.7	0.0107821694186308	0.304664632064034	0.999984488335585	6.73668e-06
protein_coding	EIF4E2	ENSG00000135930.13	0.223026439980252	0.0309300465070319	0.729744604767849	0.136829
protein_coding	GIGYF2	ENSG00000204120.14	-0.0046514594277937	0.941633248296824	0.999984488335585	6.73668e-06
protein_coding	SNORC	ENSG00000182600.9	0.00889999745052433	0.423643505570867	0.999984488335585	6.73668e-06
protein_coding	NGEF	ENSG00000066248.14	-0.0153953803701801	0.215544700308593	0.999984488335585	6.73668e-06
protein_coding	ATG16L1	ENSG00000085978.21	-0.0185241302573689	0.389425179304688	0.999984488335585	6.73668e-06
protein_coding	DGKD	ENSG00000077044.10	-0.00788153571092725	0.782825763285014	0.999984488335585	6.73668e-06
protein_coding	USP40	ENSG00000085982.13	0.106940676098173	0.0538605395214808	0.883135697306902	0.0539726
protein_coding	HJURP	ENSG00000123485.11	-0.0248923684816622	0.175461517063603	0.999984488335585	6.73668e-06
protein_coding	ARL4C	ENSG00000188042.7	0.497817665174134	0.000240761698781765	0.0343655645840077	1.46388
protein_coding	SH3BP4	ENSG00000130147.15	0.0951175327459163	0.091815317121472	0.958286471967501	0.0185046
protein_coding	AGAP1	ENSG00000157985.18	-0.0306695078179198	0.461436095461796	0.999984488335585	6.73668e-06
protein_coding	IQCA1	ENSG00000132321.16	-0.0182380585057489	0.20309048215367	0.999984488335585	6.73668e-06
protein_coding	ACKR3	ENSG00000144476.5	-1.35956032813046	0.000610716497533235	0.0657247278297672	1.18227
protein_coding	COPS8	ENSG00000198612.10	-0.450284384052196	0.007486414124617	0.375813372953425	0.425028
protein_coding	COL6A3	ENSG00000163359.15	0.124119509414359	0.126302229891568	0.999984488335585	6.73668e-06
protein_coding	MLPH	ENSG00000115648.13	0.00846986819820453	0.695349330131403	0.999984488335585	6.73668e-06
protein_coding	RAB17	ENSG00000124839.12	-0.000534491954358955	0.862211334145138	0.999984488335585	6.73668e-06
protein_coding	LRRFIP1	ENSG00000124831.18	0.00708131892084511	0.909372301575359	0.999984488335585	6.73668e-06
protein_coding	RAMP1	ENSG00000132329.10	-0.00765780780866653	0.599964594494565	0.999984488335585	6.73668e-06
protein_coding	UBE2F	ENSG00000184182.18	-0.0550929411436375	0.149113202345852	0.999984488335585	6.73668e-06
protein_coding	SCLY	ENSG00000132330.16	-0.020402165955123	0.0101635166446387	0.445049085176203	0.351592
protein_coding	ERFE	ENSG00000178752.15	-0.000719561197598409	0.973766875298002	0.999984488335585	6.73668e-06
[truncated: 10,028 more rows]
