# Supplementary material for: RNA-Seq of Gingival Fibroblasts Grown on Collagen Membranes and Hyaluronic Acid
Source: J Funct Biomater. 2026 Jan 23;17(2):57. doi: 10.3390/jfb17020057 (PMC12942325; doi:10.3390/jfb17020057)
Supplement: Supplementary file 1 [file jfb-17-00057-s001.zip › Tables S2 Membranes versus Membranes with HA/Mucoderm vs Mucoderm HA/Mucoderm vs Mucoderm HA_paired_lfcShrink_apeglm_DESeq2results_GeneSymbols_GeneTypes_padj005_gt1_up.tsv]

GeneType	GeneSymbol	ENSG	baseMean	log2FoldChange	lfcSE	pvalue	padj	LP06002	LP06003	LP06013	LP06014	LP06024	LP06025
protein_coding	IL24	ENSG00000162892.15	47.4875018367877	3.96284549821685	0.95422415151394	6.75592407615682e-07	0.000254473140201907	216.046403653169	22.2025383556695	40.9290043708437	0	5.74706464104377	0
protein_coding	HTRA3	ENSG00000170801.9	122.45601457342	1.08805260279272	0.387193039931251	0.000180142880098947	0.0280774420016289	130.547188590426	62.1671073958746	136.74008278441	46.6376325962716	255.169670062343	103.474406011196
protein_coding	HSPB3	ENSG00000169271.2	33.5855328858543	2.03236197652039	0.799482442304932	0.000289891884519028	0.0389201381591883	46.8866663247304	4.4405076711339	102.322510927109	20.1676249064958	21.8388456359663	5.85704184969032
protein_coding	STC2	ENSG00000113739.10	569.321230741809	1.10461858972117	0.218449987696617	1.70867558278245e-08	1.10331623345381e-05	1168.48927252416	495.11660533143	754.395966926232	460.073943179436	405.74276365769	132.108832831904
protein_coding	FAM20C	ENSG00000177706.8	816.911555893463	1.12103133091679	0.174248717061703	5.78736075353266e-12	7.84766118179029e-09	1117.00587420681	405.196324990968	1055.78227183881	494.106810209148	1209.18240047561	620.195653639431
protein_coding	SCARA5	ENSG00000168079.16	218.874654091554	1.57408287490795	0.351558864191861	2.94773116909922e-07	0.000137831843630984	19.3062743690066	1.11012691778347	429.754545893859	187.811006941743	522.982882334983	152.283088091948
protein_coding	FGD4	ENSG00000139132.14	69.9925786422494	1.85756803066494	0.561912714242359	2.75831778456193e-05	0.00550041017039114	87.3379078597919	15.5417768489686	207.435635788594	78.1495465126714	27.5859102770101	3.90469456646022
protein_coding	TXNRD1	ENSG00000198431.15	837.282615650243	1.03795916831197	0.168786918533603	3.90418789469494e-11	4.07236829631257e-08	1370.74548019947	651.6445007389	1636.22997018896	669.313051584331	451.71928078604	244.043410403763
protein_coding	LACC1	ENSG00000179630.10	114.580181551628	1.43246074632787	0.387224529800836	8.53149736013318e-06	0.00222279574185766	245.465488405941	76.5987573270597	154.413971035456	63.0238278327995	116.090705749084	31.8883389594251
protein_coding	GREM1	ENSG00000166923.10	1565.28987580973	1.53345048913129	0.157688924311053	7.89356413703865e-24	3.56789098994147e-20	3576.25749025885	1473.13841989867	1645.53201663687	427.301552706381	1674.69463640015	594.81513895744
protein_coding	THBS1	ENSG00000137801.10	1444.01553214959	1.75352119634859	0.165704295465646	9.55782044925179e-28	1.29604045291854e-23	2757.11984917385	963.590164636056	2361.78959312664	502.93014610574	1567.79923407674	510.864205778545
protein_coding	GLDN	ENSG00000186417.13	148.865376001927	1.07290837460618	0.373288331249226	0.000149955744601423	0.0239223517270035	199.498168479735	82.1493919159771	366.500630048009	186.550530385087	44.8271042001414	13.6664309826108
protein_coding	SLC16A6	ENSG00000108932.11	239.099047561591	1.4401218861396	0.263472726028594	2.15243595390692e-09	1.53615955447252e-06	392.560912169801	143.206372394068	296.735281688617	107.140507315759	375.858027524263	119.093184277037
protein_coding	CYGB	ENSG00000161544.9	213.817190097783	1.49854539989297	0.39627665440896	3.11749266386042e-06	0.000907393301522221	179.272547712204	81.0392649981936	340.454899993836	42.8562029263037	431.029848078283	208.250376877878
protein_coding	ACSL4	ENSG00000068366.19	1210.11437548091	1.00227744297382	0.1669867997732	8.70448985971467e-11	7.86885883318206e-08	1682.40390929915	932.506610938119	1896.68727073069	697.043535830762	1326.4225191529	725.622406933857
