# Supplementary material for: RNA-Seq of Gingival Fibroblasts Grown on Collagen Membranes and Hyaluronic Acid
Source: J Funct Biomater. 2026 Jan 23;17(2):57. doi: 10.3390/jfb17020057 (PMC12942325; doi:10.3390/jfb17020057)
Supplement: Supplementary file 1 [file jfb-17-00057-s001.zip › Tables S2 Membranes versus Membranes with HA/Mucoderm vs Mucoderm HA/Mucoderm vs Mucoderm HA_paired_lfcShrink_apeglm_DESeq2results_GeneSymbols_GeneTypes_padj005_lt-1_down.tsv]

GeneType	GeneSymbol	ENSG	baseMean	log2FoldChange	lfcSE	pvalue	padj	LP06002	LP06003	LP06013	LP06014	LP06024	LP06025
protein_coding	CSF1	ENSG00000184371.13	151.919803346539	-1.13601632741327	0.38104295418424	9.10318614844054e-05	0.0155911836570514	77.2250974760265	194.272210612108	104.182920216693	392.008209120013	54.0224076258114	89.807975028585
protein_coding	CHN1	ENSG00000128656.13	134.376332332585	-1.52671930614429	0.506511255791464	3.92244956102206e-05	0.00759834514963701	56.9994767084957	183.170941434273	14.8832743166704	148.736233685407	155.170745308182	247.29732254248
protein_coding	PTX3	ENSG00000163661.3	392.072631138685	-2.96973529586072	0.310402777330632	2.4908616136154e-24	1.68880417403124e-20	45.9673199262062	589.477393343025	248.364640159438	1043.67458891116	34.4823878462626	390.469456646022
protein_coding	HES1	ENSG00000114315.3	74.0193939733839	-1.95091588784703	0.574714780456623	1.72648623711461e-05	0.00365799271488658	32.1771239483444	158.748149243037	59.5330972666817	158.820046138655	2.29882585641751	32.5391213871685
protein_coding	LDB2	ENSG00000169744.12	52.1355114489584	-3.3308203398687	0.791625105332417	1.30450251428499e-07	6.55150151618684e-05	31.2577775498202	119.893707120615	2.79061393437571	68.0657340594234	2.29882585641751	88.5064101730982
protein_coding	MSMO1	ENSG00000052802.12	99.6423113661004	-1.22549439049746	0.481669672953137	0.000281444275501197	0.0386040909414602	62.5155550996405	174.289926092005	62.3237112010574	108.400983872415	32.1835619898451	158.140129941639
protein_coding	GRAMD2B	ENSG00000155324.9	100.825773236337	-1.15912430973937	0.451493906221644	0.000305965378781199	0.0402804906434278	42.2899343321097	88.810153422678	81.8580087416874	189.071483498398	40.2294524873064	162.695606935842
protein_coding	PRSS35	ENSG00000146250.6	234.123935455085	-2.46055965910868	0.290189193550708	7.98288120923025e-19	1.80413115328604e-15	102.966796634702	516.209016769316	20.4645021854218	168.903858591903	97.7000988977441	498.499339651421
protein_coding	SAMD9	ENSG00000205413.7	111.068899969233	-1.08711204530954	0.416626933507744	0.000303629569125562	0.0402804906434278	32.1771239483444	71.0481227381424	65.1143251354331	207.978631848238	89.6542084002828	200.440987744958
protein_coding	CAV1	ENSG00000105974.11	1543.37383118673	-1.27199504770923	0.136896488056122	7.88072386308105e-22	2.67156538958447e-18	1024.15188795588	2509.99696110844	1239.03258686281	3303.70905499535	362.065072385758	821.287423812132
protein_coding	AKR1B1	ENSG00000085662.13	2995.44891048067	-1.12072300058313	0.154737587624554	1.51166696544181e-14	2.92831486448442e-11	2152.18991894498	4507.11528620091	2871.5417384726	5039.38527351065	834.473785879555	2567.98745987534
protein_coding	FAM180A	ENSG00000189320.8	257.202497572072	-1.16126344176278	0.264837969719127	5.08680831925759e-07	0.000209021578209494	202.256207675307	578.37612416519	127.438036336491	291.170084587534	110.34364110804	233.63089155987
protein_coding	NOV	ENSG00000136999.4	185.09667250909	-1.39856876949105	0.344500062515152	1.76263932808902e-06	0.000569080697354454	82.7411758671712	197.602591365458	141.391106008369	606.289223751531	25.2870844205926	57.2688536414165
protein_coding	WISP1	ENSG00000104415.14	184.175809758262	-1.72440345624283	0.357727686087992	3.74048812332003e-08	2.20526169357476e-05	148.934116560908	319.716552321641	20.4645021854218	105.880030759103	89.6542084002828	420.405448322217
protein_coding	CDKN2B	ENSG00000147883.10	84.0127801057318	-1.73091557357819	0.535995010215704	2.84813108307776e-05	0.00559719673717891	34.0158167453926	132.105103216233	16.7436836062542	32.7723904730557	33.3329749180539	255.106711675401
protein_coding	TNC	ENSG00000041982.15	254.320731794036	-1.95117113038141	0.289760989167312	5.95891762749914e-13	8.97810255876537e-10	181.111240509253	740.454654161577	53.9518693979303	316.379615720653	60.918885195064	173.108125779736
protein_coding	SCD	ENSG00000099194.5	329.536810875297	-1.09336847055878	0.231988192725861	1.13058304715857e-07	6.13228244778807e-05	295.110193926244	669.406531423435	102.322510927109	245.792928547918	210.342565862202	454.246134564872
protein_coding	MRGPRF	ENSG00000172935.8	251.5910967536	-1.00495444103705	0.280525047210984	1.36084024966055e-05	0.00299001061976797	186.627318900397	430.729244099988	120.926603822947	332.765810957181	163.216635805643	275.280966935445
protein_coding	PDGFD	ENSG00000170962.12	55.266290853048	-1.80480979311662	0.719175852097416	0.000182773385602954	0.0281637171451825	34.0158167453926	119.893707120615	18.604092895838	42.8562029263037	6.89647756925252	109.331447860886
protein_coding	GSPT1	ENSG00000103342.12	1170.61779600994	-1.49812466702706	0.172853666203148	1.47818580003887e-19	4.00883988970541e-16	539.656335933661	1744.00938783784	599.051791245985	1279.38370500583	633.326523443023	2228.2790325933
protein_coding	TYMS	ENSG00000176890.15	107.534090556823	-1.11271189370972	0.433478330136563	0.000327010589417714	0.0415105080282749	31.2577775498202	115.453199449481	97.6714877031497	236.969592651326	55.1718205540202	108.680665433143
protein_coding	RASSF2	ENSG00000101265.15	188.028770746366	-2.00381253372822	0.325886419855734	2.43370731362434e-11	2.7500892643955e-08	38.6125487380132	207.59373362551	76.2767808729359	215.541491188174	94.2518601131178	495.896209940447
protein_coding	SLCO4A1	ENSG00000101187.15	108.09337136142	-1.80630751333304	0.531649692986888	1.12067439608007e-05	0.00274086260805189	18.3869279704825	147.646880065202	149.762947811496	284.867701804254	6.89647756925252	40.9992929478323
protein_coding	JAM2	ENSG00000154721.14	88.1867297621736	-1.55126226910601	0.433501881178761	1.33971299466699e-05	0.00299001061976797	40.4512415350615	136.545610887367	25.1155254093813	85.7124058526073	55.1718205540202	186.123774334604
protein_coding	ADAMTS1	ENSG00000154734.14	279.06283831394	-1.68421614011955	0.267344972063919	1.077704583485e-11	1.32851583200515e-08	115.83764621404	422.958355675504	230.690751908392	591.163505071659	58.6200593386464	255.106711675401
protein_coding	MRPS6	ENSG00000243927.5	651.608410376468	-1.37287950248228	0.229238507093317	5.74380200928252e-11	5.56328251756221e-08	340.158167453926	993.56359141621	447.428434144905	781.495465126714	271.261451057266	1075.74335305979
protein_coding	SLC5A3	ENSG00000198743.6	1805.56205097589	-1.66904772794957	0.486673442767408	1.35312740165479e-05	0.00299001061976797	466.108624051731	2551.07165706642	1128.33823413258	2253.73208330091	764.359597258821	3669.76211004486
protein_coding	MXRA5	ENSG00000101825.7	342.835766730917	-1.44283880285513	0.277121818106047	7.09436069080295e-09	4.8099765483644e-06	100.20875743913	234.236779652313	20.4645021854218	104.619554202447	458.615758355293	1138.8692485509
