# Supplementary material for: RNA-Seq of Gingival Fibroblasts Grown on Collagen Membranes and Hyaluronic Acid
Source: J Funct Biomater. 2026 Jan 23;17(2):57. doi: 10.3390/jfb17020057 (PMC12942325; doi:10.3390/jfb17020057)
Supplement: Supplementary file 1 [file jfb-17-00057-s001.zip › Tables S3 Collagen fleece versus Mucoderm/Collafleece vs Mucoderm_paired_lfcShrink_apeglm_DESeq2results_GeneSymbols_GeneTypes_forVolcano.txt]

GeneType	GeneSymbol	ENSG	log2FoldChange	pvalue	padj	minus_log10_padj
protein_coding	SDF4	ENSG00000078808.16	0.000948162546850497	0.935601953359239	0.985276237509161	0.00644199
protein_coding	B3GALT6	ENSG00000176022.5	-0.128998641561862	0.0905063754141418	0.454282667777539	0.342674
protein_coding	UBE2J2	ENSG00000160087.20	-0.181950153801126	0.0740728397464115	0.416960446640912	0.379905
protein_coding	DVL1	ENSG00000107404.19	-0.148771008190222	0.109223936329519	0.490688161436706	0.309194
protein_coding	MXRA8	ENSG00000162576.16	0.0248035550547125	0.76235373343128	0.949841409076506	0.0223489
protein_coding	AURKAIP1	ENSG00000175756.13	-0.187253029095033	0.0664399459580627	0.399197616683744	0.398812
protein_coding	CCNL2	ENSG00000221978.11	-0.192026823896972	0.0369542295481084	0.304653688693263	0.516194
protein_coding	MRPL20	ENSG00000242485.5	-0.019745630674773	0.785993588748852	0.956495523928296	0.0193171
protein_coding	SSU72	ENSG00000160075.11	0.032236860419821	0.654909675436437	0.90793074685443	0.0419473
protein_coding	SLC35E2A	ENSG00000215790.7	-0.111441176890572	0.106746471916743	0.486711560847317	0.312728
protein_coding	GNB1	ENSG00000078369.17	-0.0169338640744046	0.837850827715908	0.96636908467279	0.014857
protein_coding	FAAP20	ENSG00000162585.16	-0.0852905106984714	0.226997943799219	0.633967922823437	0.197933
protein_coding	SKI	ENSG00000157933.9	-0.117636046046175	0.190274632211561	0.590550767080745	0.228743
protein_coding	RER1	ENSG00000157916.19	0.0332574867634189	0.681644337106899	0.919054772908165	0.0366586
protein_coding	TPRG1L	ENSG00000158109.14	-0.108817406495143	0.191641532487997	0.592312323056586	0.227449
protein_coding	LRRC47	ENSG00000130764.9	0.0174469854619816	0.810097012547615	0.962678037355493	0.0165189
protein_coding	RPL22	ENSG00000116251.10	0.0811525501280872	0.338650077301047	0.737405566739577	0.132294
protein_coding	ICMT	ENSG00000116237.15	0.0096185416215164	0.888629529435507	0.975964982949859	0.0105658
protein_coding	KLHL21	ENSG00000162413.16	-0.103835182968271	0.135320159530421	0.532729474804215	0.273493
protein_coding	CAMTA1	ENSG00000171735.18	0.0986279691547058	0.193049840441162	0.593015974414876	0.226934
protein_coding	VAMP3	ENSG00000049245.12	0.00624561408297035	0.930655163590863	0.985276237509161	0.00644199
protein_coding	PARK7	ENSG00000116288.12	0.0389036172019233	0.60809982385824	0.889197477782054	0.0510018
protein_coding	RERE	ENSG00000142599.17	-0.0228298189553973	0.745201804831481	0.938925669410743	0.0273688
protein_coding	ENO1	ENSG00000074800.15	-0.709600534129559	2.24700188302873e-06	0.000224223551539806	3.64932
protein_coding	H6PD	ENSG00000049239.12	0.115218304592865	0.150338195430691	0.548174201129322	0.261081
protein_coding	CLSTN1	ENSG00000171603.17	0.0536798217671076	0.524074427244786	0.850286581772287	0.0704347
protein_coding	KIF1B	ENSG00000054523.17	-0.0252544266281728	0.687352610541717	0.920570430587469	0.035943
protein_coding	PGD	ENSG00000142657.20	-0.277651860666048	0.0301132930500785	0.27933260285608	0.553878
protein_coding	DFFA	ENSG00000160049.11	0.0118054868757495	0.8672585411624	0.973043398994134	0.0118678
protein_coding	SRM	ENSG00000116649.9	0.0128756909042971	0.859617380435879	0.970761078144114	0.0128876
protein_coding	KIAA2013	ENSG00000116685.15	-0.147656371337733	0.0991811195416498	0.475540139698552	0.322813
protein_coding	PLOD1	ENSG00000083444.16	0.0341287738015008	0.676601820736259	0.918851718976978	0.0367546
protein_coding	PLEKHM2	ENSG00000116786.12	-0.0452317147549475	0.558950126998226	0.868628017085964	0.0611662
protein_coding	SPEN	ENSG00000065526.10	0.0597941580558195	0.338259118923908	0.737405566739577	0.132294
protein_coding	SZRD1	ENSG00000055070.16	-0.00216491657015888	0.974241121318395	0.993343752778808	0.00290044
protein_coding	RCC2	ENSG00000179051.13	-0.157907765015389	0.11271598154856	0.50090921354846	0.300241
protein_coding	UBR4	ENSG00000127481.14	-0.582374119628718	0.00303682269176172	0.0641042123331497	1.19311
protein_coding	AKR7A2	ENSG00000053371.12	0.0272512469362646	0.706641509514084	0.925636214435669	0.0335597
protein_coding	CAPZB	ENSG00000077549.17	0.000563343162917415	0.99146012016601	0.996909188066243	0.0013444
protein_coding	NBL1	ENSG00000158747.14	-0.0337023554282048	0.681329710388144	0.919054772908165	0.0366586
protein_coding	CAMK2N1	ENSG00000162545.5	0.239085034455227	0.0438103216037498	0.322995796118707	0.490803
protein_coding	PINK1	ENSG00000158828.7	0.0147310400959472	0.842711099853774	0.967589836756791	0.0143087
protein_coding	HP1BP3	ENSG00000127483.17	-0.0217231838335177	0.777704510249181	0.952831938360778	0.0209837
protein_coding	EIF4G3	ENSG00000075151.20	-0.134758039800924	0.146848344948371	0.545791873493212	0.262973
protein_coding	ECE1	ENSG00000117298.15	-0.193815379521062	0.0687846136979354	0.401867559804616	0.395917
protein_coding	USP48	ENSG00000090686.15	0.233735858380416	0.0450693452782769	0.327907189908577	0.484249
protein_coding	HSPG2	ENSG00000142798.19	0.322149702974916	0.0209693019534771	0.220613135248563	0.656369
protein_coding	LUZP1	ENSG00000169641.13	0.00207307071412087	0.978008375830069	0.993343752778808	0.00290044
protein_coding	HNRNPR	ENSG00000125944.19	-0.0978055043921292	0.239356629633332	0.647659310914184	0.188653
protein_coding	ID3	ENSG00000117318.8	-0.150814036237316	0.122746217943154	0.51544509123811	0.287818
protein_coding	RPL11	ENSG00000142676.14	0.225976531948753	0.038976761511379	0.309278254595111	0.509651
protein_coding	LYPLA2	ENSG00000011009.10	-0.448006370141402	0.0111338814263609	0.150967390770165	0.821117
protein_coding	NIPAL3	ENSG00000001461.16	0.522820709409222	0.0081637776893071	0.120870104848296	0.917681
protein_coding	SRRM1	ENSG00000133226.16	-0.190800540427571	0.0711236495467437	0.412341862601104	0.384743
protein_coding	CLIC4	ENSG00000169504.14	0.717592979360337	0.000623487322405123	0.0207388257846472	1.68322
protein_coding	RUNX3	ENSG00000020633.18	0.0156241151761902	0.810368514895058	0.962678037355493	0.0165189
protein_coding	SYF2	ENSG00000117614.9	0.0173661233295294	0.829557903250106	0.96636908467279	0.014857
protein_coding	TMEM50A	ENSG00000183726.10	0.174159376772639	0.0867346641230194	0.444485584377443	0.352142
protein_coding	STMN1	ENSG00000117632.22	0.0577295829533963	0.478724195244796	0.827961541460668	0.0819898
protein_coding	SH3BGRL3	ENSG00000142669.14	-0.0722425061777321	0.410745238463938	0.785602327447481	0.104797
protein_coding	ARID1A	ENSG00000117713.19	-0.0952866320031409	0.209571023665972	0.610183360682623	0.21454
protein_coding	WASF2	ENSG00000158195.10	0.102469572469631	0.255486838631834	0.663500125879046	0.178159
protein_coding	IFI6	ENSG00000126709.14	0.0876602270961234	0.279468635000537	0.683214710509849	0.165443
protein_coding	STX12	ENSG00000117758.13	0.0639987508888493	0.363106039821372	0.751751721497985	0.123926
protein_coding	DNAJC8	ENSG00000126698.10	0.0797013259404882	0.354702797423783	0.746741472098631	0.12683
protein_coding	ATP5IF1	ENSG00000130770.17	0.0708384397275547	0.379176930862875	0.76167413400121	0.118231
protein_coding	SESN2	ENSG00000130766.4	0.0669269819253071	0.409396637389087	0.784800145372336	0.105241
protein_coding	PHACTR4	ENSG00000204138.12	-0.0067690020122446	0.915502966968644	0.982323646213016	0.0077454
protein_coding	YTHDF2	ENSG00000198492.15	-0.24932554772231	0.0278629154463516	0.265154834302093	0.5765
protein_coding	TMEM200B	ENSG00000253304.1	-0.151489383007008	0.095708430857289	0.469310221025238	0.32854
protein_coding	SRSF4	ENSG00000116350.16	0.0650918191684313	0.36763153621371	0.752648887827594	0.123408
protein_coding	PUM1	ENSG00000134644.15	-0.0601486821741946	0.425878222584229	0.800923464860004	0.096409
protein_coding	SERINC2	ENSG00000168528.11	-0.0398329947145906	0.62504311608091	0.893847062965023	0.0487368
protein_coding	PTP4A2	ENSG00000184007.20	0.101648016347004	0.259320861980831	0.668162632008742	0.175118
protein_coding	KHDRBS1	ENSG00000121774.17	-0.00213322543177844	0.976882453588095	0.993343752778808	0.00290044
protein_coding	KPNA6	ENSG00000025800.13	-0.0490113788286352	0.496889153562884	0.840703960321818	0.0753569
protein_coding	TXLNA	ENSG00000084652.15	-0.0194140927167756	0.768375068050094	0.95187888905598	0.0214183
protein_coding	EIF3I	ENSG00000084623.11	-0.00145854463248633	0.982425442052962	0.993343752778808	0.00290044
protein_coding	HDAC1	ENSG00000116478.11	-0.00454779945629154	0.941154924670517	0.985669102865471	0.00626886
protein_coding	RBBP4	ENSG00000162521.18	-0.0318142859501722	0.643305201028285	0.901733023259555	0.044922
protein_coding	PHC2	ENSG00000134686.18	-0.051280985189449	0.43483823749783	0.805470921848852	0.0939501
protein_coding	SFPQ	ENSG00000116560.10	0.081938968911973	0.301819217579987	0.706475975382185	0.150903
protein_coding	NCDN	ENSG00000020129.15	-0.0255204581250864	0.693237002516708	0.921982814736478	0.0352772
protein_coding	PSMB2	ENSG00000126067.11	-0.0960852091443861	0.207798873249922	0.607487493659101	0.216463
protein_coding	TRAPPC3	ENSG00000054116.11	-0.132456174184462	0.161279308229432	0.564629606046122	0.248236
protein_coding	MAP7D1	ENSG00000116871.15	0.0518421640325983	0.523404528558711	0.850286581772287	0.0704347
protein_coding	THRAP3	ENSG00000054118.14	-0.0907041174929652	0.302836671906768	0.706761984825646	0.150727
protein_coding	EVA1B	ENSG00000142694.6	-0.00490025205422671	0.943889996682255	0.985669102865471	0.00626886
protein_coding	GNL2	ENSG00000134697.12	0.00173934407708644	0.979625118184787	0.993343752778808	0.00290044
protein_coding	C1orf122	ENSG00000197982.13	-0.144700220011643	0.118045693929878	0.512576752331403	0.290241
protein_coding	NDUFS5	ENSG00000168653.10	-0.0249434193044992	0.759844563702275	0.949229191301818	0.0226289
protein_coding	MACF1	ENSG00000127603.25	0.150728348201953	0.12900917219067	0.523311182743281	0.28124
protein_coding	PABPC4	ENSG00000090621.13	0.237251048397936	0.0374463447089036	0.305224784966385	0.51538
protein_coding	CAP1	ENSG00000131236.16	0.0256776286827503	0.762744443597509	0.94996877941248	0.0222907
protein_coding	RLF	ENSG00000117000.8	-0.0133830914375425	0.834329644316345	0.96636908467279	0.014857
protein_coding	YBX1	ENSG00000065978.18	-0.0671086645625221	0.438697856435553	0.807108677573518	0.093068
protein_coding	P3H1	ENSG00000117385.15	0.0956668650237002	0.184443730677323	0.58266327904686	0.234582
protein_coding	ELOVL1	ENSG00000066322.14	-0.0438157265811058	0.529018224337342	0.85128850876524	0.0699232
protein_coding	PTPRF	ENSG00000142949.16	0.856398008256715	0.00084955321634735	0.025665860013136	1.59064
protein_coding	ATP6V0B	ENSG00000117410.13	-0.552275792178821	0.00269885947248631	0.0602676150587089	1.21992
protein_coding	B4GALT2	ENSG00000117411.16	-0.0318642019321464	0.681374860386231	0.919054772908165	0.0366586
protein_coding	RNF220	ENSG00000187147.17	-0.0719786180327028	0.338263834868775	0.737405566739577	0.132294
protein_coding	RPS8	ENSG00000142937.11	0.385910687477941	0.00140295549185357	0.0378682986448672	1.42172
protein_coding	PRDX1	ENSG00000117450.13	-0.535457988750598	0.000203330351795872	0.00956524069234009	2.0193
protein_coding	NASP	ENSG00000132780.16	0.0639379845860676	0.369255098861475	0.754045898035464	0.122602
protein_coding	LRRC41	ENSG00000132128.16	-0.0699904545478346	0.408010704135938	0.784343294745435	0.105494
protein_coding	UQCRH	ENSG00000173660.11	0.064247499181602	0.447167668846901	0.814448635792503	0.0891363
protein_coding	EFCAB14	ENSG00000159658.10	-0.0419444187100568	0.547338261558966	0.861560657415715	0.0647141
protein_coding	CMPK1	ENSG00000162368.13	0.0790712745472935	0.29894407132752	0.704634766642634	0.152036
protein_coding	RNF11	ENSG00000123091.4	0.0159825953550204	0.821495293391677	0.96636908467279	0.014857
protein_coding	NRDC	ENSG00000078618.21	0.0600179227945869	0.435042038190145	0.805470921848852	0.0939501
protein_coding	RAB3B	ENSG00000169213.6	0.963086526530078	3.24646162691641e-06	0.000304863000634756	3.5159
protein_coding	ZYG11B	ENSG00000162378.12	0.0639159778680945	0.365236040857799	0.751890806166693	0.123845
protein_coding	SCP2	ENSG00000116171.17	0.0275754129429078	0.697861342801609	0.923293377999626	0.0346603
protein_coding	PODN	ENSG00000174348.13	0.519202209015822	0.00477570235897303	0.0854694992831423	1.06819
protein_coding	TMEM59	ENSG00000116209.11	0.184623533727471	0.0820279126857149	0.435881942657761	0.360631
protein_coding	MRPL37	ENSG00000116221.15	0.0278829114132527	0.69096518905343	0.921458104066483	0.0355244
protein_coding	DHCR24	ENSG00000116133.12	-0.111037113088341	0.117042245893912	0.509602755306579	0.292768
protein_coding	PLPP3	ENSG00000162407.8	0.314395078427144	0.0144666666839881	0.173428309296097	0.76088
protein_coding	JUN	ENSG00000177606.6	0.00759085740159227	0.921151440809596	0.984509411272084	0.00678013
protein_coding	TM2D1	ENSG00000162604.12	0.00419789362992662	0.958411006195894	0.989386179601534	0.00463416
protein_coding	JAK1	ENSG00000162434.11	0.107970580922881	0.22830556471245	0.634974851856502	0.197243
protein_coding	LEPROT	ENSG00000213625.8	0.17552224580614	0.0914458631474596	0.456951786562343	0.34013
protein_coding	LEPR	ENSG00000116678.19	0.547495225183253	0.0046116437843009	0.0833510819207852	1.07909
protein_coding	SGIP1	ENSG00000118473.21	-0.53041800505409	0.00647027029913918	0.101571436903531	0.993228
protein_coding	MIER1	ENSG00000198160.14	0.116701952002788	0.157823568028201	0.559608496567053	0.252116
protein_coding	SERBP1	ENSG00000142864.14	-0.020300025603776	0.804358590035377	0.96228646281671	0.0166956
protein_coding	GADD45A	ENSG00000116717.12	0.622645507644145	0.0056935638927498	0.0937445294941254	1.02805
protein_coding	GNG12	ENSG00000172380.5	-0.0791061274415126	0.346781700887239	0.743345452742777	0.128809
protein_coding	WLS	ENSG00000116729.13	0.0169934463794824	0.838775005040465	0.96636908467279	0.014857
protein_coding	SRSF11	ENSG00000116754.13	0.00753792160934954	0.927742782303046	0.98462106302978	0.00673088
protein_coding	ZRANB2	ENSG00000132485.13	-0.043396505798362	0.596991908355029	0.885130157220599	0.0529929
protein_coding	TYW3	ENSG00000162623.15	0.0197066317643972	0.793017804294417	0.959695242181642	0.0178667
protein_coding	LHX8	ENSG00000162624.14	-0.0345249569662905	0.134152849087898	0.531842622679604	0.274217
protein_coding	USP33	ENSG00000077254.14	-0.0882392995755702	0.250262693443782	0.662145639803211	0.179046
protein_coding	NEXN	ENSG00000162614.18	0.487260914493532	0.00384833421768792	0.0724146547362647	1.14017
protein_coding	FUBP1	ENSG00000162613.16	-0.0408583102756947	0.500395738257044	0.841712338860249	0.0748363
protein_coding	PTGFR	ENSG00000122420.9	0.00725244371276863	0.898967629462449	0.977161649824677	0.0100336
protein_coding	DDAH1	ENSG00000153904.19	1.13339678191435	3.5901458024523e-05	0.0022552007519776	2.64681
protein_coding	CYR61	ENSG00000142871.16	1.58571176655147	9.99099899721017e-13	4.11254496222664e-10	9.38589
protein_coding	ODF2L	ENSG00000122417.15	0.00211762413131726	0.976969489183203	0.993343752778808	0.00290044
protein_coding	SH3GLB1	ENSG00000097033.14	0.169870659430817	0.0861388127675999	0.444485584377443	0.352142
protein_coding	SELENOF	ENSG00000183291.16	0.263846395064359	0.031962020680737	0.285756747851848	0.544004
protein_coding	LMO4	ENSG00000143013.12	-0.0209516975344739	0.769233107199512	0.95187888905598	0.0214183
protein_coding	GBP2	ENSG00000162645.12	1.39640373525116	1.54899272941562e-06	0.00016454300186986	3.78372
protein_coding	TGFBR3	ENSG00000069702.10	0.10872565996863	0.223108815396303	0.628456535941961	0.201725
protein_coding	EVI5	ENSG00000067208.14	0.136172856943519	0.120537038344821	0.514156045685874	0.288905
protein_coding	RPL5	ENSG00000122406.13	0.420370380176939	0.00209340498654683	0.0500317519585901	1.30075
protein_coding	TMED5	ENSG00000117500.12	0.133225098968038	0.11035693395805	0.493757314570459	0.306486
protein_coding	GCLM	ENSG00000023909.9	-0.220145980739219	0.0330145427531536	0.288720654595299	0.539522
protein_coding	ARHGAP29	ENSG00000137962.12	0.163480545755921	0.0606449195071872	0.381842676744106	0.418116
protein_coding	CNN3	ENSG00000117519.15	0.590905028899201	0.000762024682970926	0.0243625949613909	1.61328
protein_coding	PRPF38B	ENSG00000134186.11	-0.0477243112850071	0.553701704291952	0.864961912824193	0.063003
protein_coding	TAF13	ENSG00000197780.9	0.0346307343741434	0.619176786977492	0.891434320915675	0.0499106
protein_coding	SARS	ENSG00000031698.12	0.256631644836712	0.0306278808342425	0.281287168832574	0.55085
protein_coding	GNAI3	ENSG00000065135.10	0.014131138014251	0.847715777949584	0.969617247929135	0.0133997
protein_coding	AMPD2	ENSG00000116337.15	-0.0484910679865226	0.516113662915372	0.848755183857959	0.0712176
protein_coding	GSTM3	ENSG00000134202.10	-0.0788912596363158	0.250708808919409	0.662145639803211	0.179046
protein_coding	AHCYL1	ENSG00000168710.17	0.0202223446458525	0.736852539081424	0.938925669410743	0.0273688
protein_coding	LAMTOR5	ENSG00000134248.13	0.00231481639809242	0.976627903040031	0.993343752778808	0.00290044
protein_coding	ATP5PB	ENSG00000116459.10	0.0369669814034563	0.583425254457856	0.878071006823455	0.0564704
protein_coding	RAP1A	ENSG00000116473.14	0.0362940003042757	0.569318913742407	0.871984736257557	0.0594911
protein_coding	CTTNBP2NL	ENSG00000143079.14	-0.0528119899680758	0.458164320745711	0.817587214917344	0.0874659
protein_coding	CAPZA1	ENSG00000116489.12	-0.0182253347246521	0.816188620764921	0.965281080251321	0.0153462
protein_coding	RHOC	ENSG00000155366.16	0.043654293159881	0.587021295088916	0.878264936268878	0.0563745
protein_coding	SLC16A1	ENSG00000155380.11	0.0249518847991786	0.7195745703108	0.930333356903598	0.0313614
protein_coding	OLFML3	ENSG00000116774.11	0.02594458296504	0.729207560660586	0.934350388037085	0.0294902
protein_coding	CSDE1	ENSG00000009307.15	0.177660402749385	0.0842353490124048	0.44099682718259	0.355565
protein_coding	ATP1A1	ENSG00000163399.15	-0.0201205034389346	0.805506700913403	0.962678037355493	0.0165189
protein_coding	MAN1A2	ENSG00000198162.12	0.138398951424239	0.148333037706073	0.547601673953025	0.261535
protein_coding	NOTCH2	ENSG00000134250.19	0.0146931238445173	0.8169839330854	0.965659760104171	0.0151759
protein_coding	RNF115	ENSG00000265491.4	0.0500670629260837	0.541699685541263	0.857175482881245	0.0669303
protein_coding	RBM8A	ENSG00000265241.6	-0.105546018244894	0.214002943447273	0.61787073383642	0.209102
protein_coding	LIX1L	ENSG00000271601.3	0.0265847110119507	0.681041557998027	0.919054772908165	0.0366586
protein_coding	TXNIP	ENSG00000265972.5	0.0426497454895989	0.137867784899684	0.534745130358844	0.271853
protein_coding	SV2A	ENSG00000159164.9	-0.0827443585073815	0.23335873872502	0.640375272184575	0.193565
protein_coding	SF3B4	ENSG00000143368.9	-0.22497943942204	0.0305021001964459	0.281287168832574	0.55085
protein_coding	PLEKHO1	ENSG00000023902.13	-0.144639905019747	0.131900323434999	0.5290472168958	0.276506
protein_coding	APH1A	ENSG00000117362.12	-0.163966455585933	0.106344995383949	0.485706060748048	0.313626
protein_coding	MRPS21	ENSG00000266472.5	-0.0467771465244703	0.540304039038737	0.856282191203479	0.0673831
protein_coding	ECM1	ENSG00000143369.14	0.00801318752413276	0.917002710786418	0.983081154200759	0.00741063
protein_coding	MCL1	ENSG00000143384.12	-0.0331917194476638	0.68619242905952	0.920570430587469	0.035943
protein_coding	ENSA	ENSG00000143420.18	-0.00361197550348735	0.944075848584186	0.985669102865471	0.00626886
protein_coding	CTSK	ENSG00000143387.12	0.11981107333539	0.204573049358133	0.603096733694121	0.219613
protein_coding	ARNT	ENSG00000143437.20	0.283039660352591	0.0259177239367136	0.252506109241414	0.597728
protein_coding	CERS2	ENSG00000143418.19	-0.0826378972033178	0.294778033320962	0.700521170851989	0.154579
protein_coding	CDC42SE1	ENSG00000197622.12	0.000327857183112403	0.988670959926671	0.995624914690681	0.00190424
protein_coding	VPS72	ENSG00000163159.12	-0.106641052185388	0.170738395038561	0.568494979637999	0.245273
protein_coding	PIP5K1A	ENSG00000143398.19	0.083176418417623	0.222237000379731	0.628456535941961	0.201725
protein_coding	PSMD4	ENSG00000159352.15	-0.0788853909762127	0.356896203249314	0.746741472098631	0.12683
protein_coding	PSMB4	ENSG00000159377.10	-0.0536892915993958	0.510136279396345	0.847639585142504	0.0717888
protein_coding	SNX27	ENSG00000143376.13	-0.0176817998036831	0.769771725274193	0.95187888905598	0.0214183
protein_coding	S100A10	ENSG00000197747.8	0.212599295274085	0.0516740180139181	0.350850600659448	0.454878
protein_coding	S100A11	ENSG00000163191.5	0.14085321195234	0.147978127576755	0.547519072033993	0.261601
protein_coding	S100A6	ENSG00000197956.9	-0.111939050292736	0.22808213602471	0.634889665198115	0.197302
protein_coding	S100A4	ENSG00000196154.11	-0.0904826654754858	0.0980598448113737	0.473476640709463	0.324701
protein_coding	S100A16	ENSG00000188643.10	-0.110687320489741	0.208102737450645	0.607487493659101	0.216463
protein_coding	S100A13	ENSG00000189171.14	-0.0575775794124164	0.458286088999579	0.817587214917344	0.0874659
protein_coding	CHTOP	ENSG00000160679.12	-0.13107243252723	0.108644918791966	0.489422322273523	0.310316
protein_coding	ILF2	ENSG00000143621.16	0.00691946494484807	0.906541779591513	0.979829241902876	0.0088496
protein_coding	GATAD2B	ENSG00000143614.9	0.0056450180385772	0.937045279759652	0.985528619050953	0.00633076
protein_coding	JTB	ENSG00000143543.14	0.156819795659726	0.095948596650491	0.469310221025238	0.32854
protein_coding	RAB13	ENSG00000143545.8	0.0937469073098724	0.283802010822535	0.688788206052932	0.161914
protein_coding	RPS27	ENSG00000177954.12	0.31948428835758	0.0101463462985585	0.141439117951832	0.84943
protein_coding	TPM3	ENSG00000143549.19	0.0284241906684702	0.722636644002188	0.931002530789986	0.0310491
protein_coding	C1orf43	ENSG00000143612.20	-0.0731949838470921	0.384946779152428	0.768691683834182	0.114248
protein_coding	UBAP2L	ENSG00000143569.18	-0.0188915178454876	0.765625305598388	0.951284437514191	0.0216896
protein_coding	HAX1	ENSG00000143575.14	-0.00555038556651073	0.935714741850972	0.985276237509161	0.00644199
protein_coding	ATP8B2	ENSG00000143515.16	0.0758792062296033	0.333511780260584	0.735109968137953	0.133648
protein_coding	UBE2Q1	ENSG00000160714.9	-0.0496334234443155	0.498101787329208	0.841147821068227	0.0751277
protein_coding	ADAR	ENSG00000160710.16	-0.0191574642174105	0.79427112683079	0.959695242181642	0.0178667
protein_coding	PBXIP1	ENSG00000163346.16	-0.0234492540525558	0.70711507728171	0.925636214435669	0.0335597
protein_coding	SHC1	ENSG00000160691.18	-0.0781871787265049	0.36127085740971	0.750103993348156	0.124879
protein_coding	ADAM15	ENSG00000143537.13	-0.158419532412491	0.107304158267583	0.486711560847317	0.312728
protein_coding	DPM3	ENSG00000179085.7	-0.115623708137657	0.16715149173284	0.566823199304064	0.246552
protein_coding	FAM189B	ENSG00000160767.20	0.0315331417454624	0.652391323242313	0.90624930696188	0.0427523
protein_coding	SCAMP3	ENSG00000116521.10	-0.0355433979136226	0.597008419171922	0.885130157220599	0.0529929
protein_coding	ASH1L	ENSG00000116539.12	0.0412554147399249	0.586833947292032	0.878264936268878	0.0563745
protein_coding	SYT11	ENSG00000132718.8	-0.0797103265001482	0.261109102660363	0.668792864272176	0.174708
protein_coding	SSR2	ENSG00000163479.13	0.077753440354931	0.357257706988653	0.746741472098631	0.12683
protein_coding	LMNA	ENSG00000160789.19	0.0818963797594025	0.353641422043673	0.746741472098631	0.12683
protein_coding	GLMP	ENSG00000198715.12	-0.0846765960207236	0.293997298860384	0.700176623290438	0.154792
protein_coding	CCT3	ENSG00000163468.14	-0.178766078976285	0.0869264246398643	0.444485584377443	0.352142
protein_coding	MEF2D	ENSG00000116604.17	0.0473327397151638	0.493278001751837	0.837586307279846	0.0769704
protein_coding	CRABP2	ENSG00000143320.8	0.274369325595189	0.029594302434277	0.27607376180191	0.558975
protein_coding	MRPL24	ENSG00000143314.12	-0.0424518731851133	0.527256912541881	0.85128850876524	0.0699232
protein_coding	HDGF	ENSG00000143321.18	-0.073061023319105	0.39862136539934	0.779489403954885	0.10819
protein_coding	IFI16	ENSG00000163565.18	0.104299798055572	0.240199800567499	0.648874440745508	0.187839
protein_coding	TAGLN2	ENSG00000158710.14	-0.0754260036115449	0.389735390179233	0.770639275659961	0.113149
protein_coding	PEA15	ENSG00000162734.12	0.055783658742286	0.515824979830669	0.848755183857959	0.0712176
protein_coding	COPA	ENSG00000122218.15	0.16608741596745	0.103080717062948	0.482030097227767	0.316926
protein_coding	NCSTN	ENSG00000162736.16	0.154325612162828	0.118673081974489	0.513522285074891	0.289441
protein_coding	PFDN2	ENSG00000143256.4	-0.00561529118612306	0.940310972921743	0.985669102865471	0.00626886
protein_coding	UFC1	ENSG00000143222.11	-0.0200925058557507	0.789407756349891	0.957113306944106	0.0190366
protein_coding	NDUFS2	ENSG00000158864.12	-0.0695824486528786	0.366146896788004	0.752448408572978	0.123523
protein_coding	SDHC	ENSG00000143252.14	0.00976506548923243	0.89740121724116	0.977161649824677	0.0100336
protein_coding	ATF6	ENSG00000118217.5	0.0680954308139169	0.27617163962982	0.680555757671545	0.167136
protein_coding	DDR2	ENSG00000162733.17	0.397197897543984	0.0062254883404194	0.0995171509951509	1.0021
protein_coding	PBX1	ENSG00000185630.18	-0.143617075437229	0.130433286388862	0.525724372189132	0.279242
protein_coding	MGST3	ENSG00000143198.12	0.0231866894161357	0.778787744188846	0.953340781380103	0.0207518
protein_coding	TMCO1	ENSG00000143183.16	-0.00132899120811491	0.993729571158705	0.997000069246294	0.00130481
protein_coding	CREG1	ENSG00000143162.8	0.0889232433573033	0.214462875425153	0.61787073383642	0.209102
protein_coding	MPZL1	ENSG00000197965.11	-0.0298728723111753	0.700881455993643	0.925636214435669	0.0335597
protein_coding	MPC2	ENSG00000143158.10	0.0951755867838938	0.192863422555527	0.593015974414876	0.226934
protein_coding	DCAF6	ENSG00000143164.15	0.0176813876298166	0.804034309695796	0.96228646281671	0.0166956
protein_coding	GPR161	ENSG00000143147.14	0.0300153910649369	0.566388354024101	0.870376846351876	0.0602927
protein_coding	TIPRL	ENSG00000143155.12	0.0126818199104118	0.85608927032204	0.970017508204988	0.0132204
protein_coding	SFT2D2	ENSG00000213064.9	-0.106936277748278	0.150685627988569	0.548295881730781	0.260985
protein_coding	PRRX1	ENSG00000116132.11	-0.032383118190635	0.706333232146401	0.925636214435669	0.0335597
protein_coding	PRRC2C	ENSG00000117523.16	0.0602124008719195	0.475778627593386	0.825356182856312	0.0833586
protein_coding	PRDX6	ENSG00000117592.8	0.145169662413408	0.107982953037474	0.488023609197764	0.311559
protein_coding	CACYBP	ENSG00000116161.17	-0.0602369858708239	0.364981902338063	0.751890806166693	0.123845
protein_coding	RALGPS2	ENSG00000116191.17	0.0891890839295043	0.263859598132287	0.668926916563226	0.174621
protein_coding	ABL2	ENSG00000143322.19	-0.0167075453860303	0.792018397121125	0.959571957954328	0.0179225
protein_coding	TOR1AIP2	ENSG00000169905.12	0.0801746107449962	0.336491599139405	0.735768151371885	0.133259
protein_coding	CEP350	ENSG00000135837.15	0.100949085067411	0.211592187745436	0.613896981714293	0.211905
protein_coding	QSOX1	ENSG00000116260.16	0.312571846494154	0.00715263177860695	0.109044520587744	0.962396
protein_coding	IER5	ENSG00000162783.10	0.102054846459752	0.198889033109721	0.600628387290203	0.221394
protein_coding	GLUL	ENSG00000135821.18	0.589359535194224	0.000463570419409037	0.0172578552112082	1.76301
protein_coding	DHX9	ENSG00000135829.16	-0.0511107720112578	0.516910663072046	0.848755183857959	0.0712176
protein_coding	LAMC1	ENSG00000135862.5	0.417886815024247	0.00375523601859285	0.0718953035420131	1.1433
protein_coding	ARPC5	ENSG00000162704.15	0.0630261075260994	0.447424817975974	0.814466514977823	0.0891268
protein_coding	C1orf21	ENSG00000116667.13	0.234150015833396	0.0360048306145759	0.302458946973975	0.519334
protein_coding	EDEM3	ENSG00000116406.18	0.0582543891175755	0.402042304339527	0.781537962331796	0.10705
protein_coding	FAM129A	ENSG00000135842.16	0.56161086031617	0.00263097367026792	0.0593410705218648	1.22664
protein_coding	TPR	ENSG00000047410.13	0.217649135139534	0.0544322660150705	0.359930626481179	0.443781
protein_coding	PTGS2	ENSG00000073756.11	-0.0248115721976305	0.139149575439686	0.537185875642306	0.269875
protein_coding	RGS2	ENSG00000116741.7	0.00961683527190544	0.79672644589093	0.959695242181642	0.0178667
protein_coding	TROVE2	ENSG00000116747.12	-0.0116314475523828	0.83003983260515	0.96636908467279	0.014857
protein_coding	ZNF281	ENSG00000162702.7	-0.0447369606387819	0.551475257355197	0.863131385635996	0.0639231
protein_coding	CAMSAP2	ENSG00000118200.14	0.0726975463298406	0.33564366735952	0.735316866691012	0.133525
protein_coding	TMEM9	ENSG00000116857.16	0.0466646620215348	0.514201776937408	0.84790508335247	0.0716528
protein_coding	PHLDA3	ENSG00000174307.6	0.00223799424764636	0.975097024231997	0.993343752778808	0.00290044
protein_coding	CSRP1	ENSG00000159176.13	0.440518783270382	0.0122983274649428	0.158817224870811	0.799102
protein_coding	NAV1	ENSG00000134369.15	-0.0429594885733953	0.581335482256728	0.876699174692267	0.0571494
protein_coding	IPO9	ENSG00000198700.9	-0.0129426107998545	0.855514199552674	0.970017508204988	0.0132204
protein_coding	SHISA4	ENSG00000198892.6	-0.00552882887687692	0.927578991774004	0.98462106302978	0.00673088
protein_coding	RNPEP	ENSG00000176393.10	0.0129788665582971	0.860038590624874	0.970761078144114	0.0128876
protein_coding	ARL8A	ENSG00000143862.7	-0.125940289183656	0.146058039983048	0.545370853378399	0.263308
protein_coding	KDM5B	ENSG00000117139.17	0.00594864731484119	0.939616436289154	0.985669102865471	0.00626886
protein_coding	ATP2B4	ENSG00000058668.14	0.940663308983445	2.04369929669054e-07	2.80591000787293e-05	4.55193
protein_coding	DSTYK	ENSG00000133059.16	0.181097372650218	0.0630970221588601	0.390140419031546	0.408779
protein_coding	NUCKS1	ENSG00000069275.12	0.0733230979180076	0.398923320756151	0.7796169111276	0.108119
protein_coding	MAPKAPK2	ENSG00000162889.10	-0.0616344821092126	0.475502843294711	0.825356182856312	0.0833586
protein_coding	CD55	ENSG00000196352.15	-0.0245069839857456	0.710774548021175	0.927018883232147	0.0329114
protein_coding	CD46	ENSG00000117335.19	-0.0380358844503133	0.52751611951032	0.85128850876524	0.0699232
protein_coding	SLC30A1	ENSG00000170385.9	0.153543594654753	0.0820670526716707	0.435881942657761	0.360631
protein_coding	NENF	ENSG00000117691.9	0.0204246587018873	0.795209662585001	0.959695242181642	0.0178667
protein_coding	PTPN14	ENSG00000152104.11	0.107767090282254	0.172073116854724	0.568969981631207	0.244911
protein_coding	TGFB2	ENSG00000092969.11	-0.166900664386887	0.0644171104323639	0.393657227637092	0.404882
protein_coding	EPRS	ENSG00000136628.17	0.211480515372581	0.0515558759767574	0.35077169337079	0.454975
protein_coding	IARS2	ENSG00000067704.9	-0.0979512239516199	0.199996839869056	0.600628387290203	0.221394
protein_coding	RAB3GAP2	ENSG00000118873.15	0.0609399199796819	0.318070233378223	0.719181377960302	0.143162
protein_coding	MIA3	ENSG00000154305.16	0.0818093686341663	0.269626342074028	0.67308705541705	0.171929
protein_coding	CAPN2	ENSG00000162909.17	0.0934132222542497	0.288466183841847	0.693371637511826	0.159034
protein_coding	DEGS1	ENSG00000143753.12	0.0341321094294796	0.625575465362809	0.893847062965023	0.0487368
protein_coding	CNIH4	ENSG00000143771.11	0.0083681712429013	0.909057220731164	0.979931200625457	0.00880441
protein_coding	WDR26	ENSG00000162923.15	-0.0433867613914783	0.555886253726184	0.866729845416821	0.0621162
protein_coding	ENAH	ENSG00000154380.17	0.0941766569149652	0.288919820133657	0.693955483369899	0.158668
protein_coding	EPHX1	ENSG00000143819.12	-0.0491085884096587	0.431830304149566	0.804643767890358	0.0943963
protein_coding	PYCR2	ENSG00000143811.18	-0.0327038243159164	0.590410491498894	0.880218853072984	0.0554093
protein_coding	ACBD3	ENSG00000182827.8	0.0710226965193929	0.379781034755294	0.76167413400121	0.118231
protein_coding	CDC42BPA	ENSG00000143776.18	0.293655919210799	0.0259137430234482	0.252506109241414	0.597728
protein_coding	ARF1	ENSG00000143761.15	0.184902449578655	0.0809774773752602	0.43369271545017	0.362818
protein_coding	GUK1	ENSG00000143774.16	0.0386301543081641	0.631701938249029	0.89768233035622	0.0468773
protein_coding	TRIM11	ENSG00000154370.15	-0.046876935401607	0.488550830628678	0.832789045004014	0.079465
protein_coding	RNF187	ENSG00000168159.11	-0.157633608527564	0.11436388514736	0.503817559085894	0.297727
protein_coding	GALNT2	ENSG00000143641.9	0.195679322544706	0.0699460323826225	0.406229778899428	0.391228
protein_coding	C1orf198	ENSG00000119280.16	0.766034258729603	0.00134281333848937	0.0365444985425248	1.43718
protein_coding	IRF2BP2	ENSG00000168264.10	-0.012958597382905	0.871153683526202	0.973764114002642	0.0115462
protein_coding	TOMM20	ENSG00000173726.10	-0.00168485853096584	0.979306125720434	0.993343752778808	0.00290044
protein_coding	ARID4B	ENSG00000054267.21	0.0265077901901785	0.738769546371065	0.938925669410743	0.0273688
protein_coding	LYST	ENSG00000143669.13	-0.0480135363830701	0.478104801241391	0.827462786074132	0.0822515
protein_coding	NID1	ENSG00000116962.14	0.0706624259959065	0.344460131826401	0.741377264120482	0.129961
protein_coding	LGALS8	ENSG00000116977.18	-0.134048860128048	0.119074995405183	0.513604903341236	0.289371
protein_coding	MTR	ENSG00000116984.12	0.0331091544324704	0.641403134216678	0.900315652589737	0.0456052
protein_coding	GREM2	ENSG00000180875.4	0.00931223098565785	0.907303710114855	0.979829241902876	0.0088496
protein_coding	CEP170	ENSG00000143702.15	-0.0389280320906773	0.566059566811778	0.870376846351876	0.0602927
protein_coding	SDCCAG8	ENSG00000054282.15	-0.0797909127758593	0.239772921792978	0.648253063599571	0.188255
protein_coding	AKT3	ENSG00000117020.16	0.130398571454704	0.0985847976935735	0.474696166638	0.323584
protein_coding	ADSS	ENSG00000035687.9	-0.595907938522873	0.00306062277797024	0.0641951006869808	1.1925
protein_coding	COX20	ENSG00000203667.9	-0.58146607938245	0.00647737678400896	0.101571436903531	0.993228
protein_coding	HNRNPU	ENSG00000153187.19	-0.0155634152317245	0.848957600693477	0.970017508204988	0.0132204
protein_coding	SH3BP5L	ENSG00000175137.10	-0.14563561648763	0.0859882875671437	0.444485584377443	0.352142
protein_coding	PXDN	ENSG00000130508.10	-0.13842357689958	0.153552418236224	0.552017590886338	0.258047
protein_coding	ADI1	ENSG00000182551.13	-0.0566519555494071	0.449253381431207	0.81558569891109	0.0885304
protein_coding	RNASEH1	ENSG00000171865.9	-0.0438470869645979	0.482967747267499	0.830936672806622	0.0804321
protein_coding	RPS7	ENSG00000171863.14	0.548699988587758	0.000814086056936514	0.0255265901098727	1.59301
protein_coding	ID2	ENSG00000115738.9	-0.0752954006407694	0.340678176348951	0.739033751460538	0.131336
protein_coding	KIDINS220	ENSG00000134313.15	-0.0222220730194156	0.758595090853978	0.948741318465557	0.0228522
protein_coding	ITGB1BP1	ENSG00000119185.12	0.026415283669654	0.692986949647413	0.921982814736478	0.0352772
protein_coding	ADAM17	ENSG00000151694.13	-0.0143888145503674	0.835193141410812	0.96636908467279	0.014857
protein_coding	YWHAQ	ENSG00000134308.13	0.0076549107078999	0.922185041354393	0.984509411272084	0.00678013
protein_coding	HPCAL1	ENSG00000115756.12	-1.09226720416886	8.40785657478888e-06	0.000675294431726336	3.17051
protein_coding	PDIA6	ENSG00000143870.12	0.100179586271476	0.272074936447084	0.675337537437734	0.170479
protein_coding	ROCK2	ENSG00000134318.13	0.109306536430773	0.226261869532093	0.63343368904611	0.198299
protein_coding	TRIB2	ENSG00000071575.11	-0.0791683478880977	0.24105914098702	0.649323584874452	0.187539
protein_coding	DDX1	ENSG00000079785.14	0.0183514799066484	0.808725631885234	0.962678037355493	0.0165189
protein_coding	LAPTM4A	ENSG00000068697.6	0.290140593927602	0.0117921789327267	0.154093830259797	0.812215
protein_coding	RHOB	ENSG00000143878.9	-0.0600641502053543	0.329756391398231	0.729763304351059	0.136818
protein_coding	SF3B6	ENSG00000115128.6	0.109931377826002	0.158280278012193	0.559891970229937	0.251896
protein_coding	ITSN2	ENSG00000198399.14	0.0238467879170587	0.688177474198801	0.920570430587469	0.035943
protein_coding	ASXL2	ENSG00000143970.16	-0.0340238874041459	0.616624667198631	0.891199220972375	0.0500252
protein_coding	RAB10	ENSG00000084733.10	-0.0460941925568846	0.56580225043827	0.870376846351876	0.0602927
protein_coding	HADHA	ENSG00000084754.11	0.0979882532589488	0.261066284490501	0.668792864272176	0.174708
protein_coding	HADHB	ENSG00000138029.13	0.0730465354559442	0.349400499049597	0.745108711759376	0.12778
protein_coding	SLC35F6	ENSG00000213699.8	-0.0453808304733037	0.519305967207978	0.848755183857959	0.0712176
protein_coding	OST4	ENSG00000228474.5	0.199933084841847	0.0675060628200551	0.399815584292161	0.39814
protein_coding	EMILIN1	ENSG00000138080.13	-0.0123154486973475	0.854652487239704	0.970017508204988	0.0132204
protein_coding	ATRAID	ENSG00000138085.16	0.0520950519347226	0.522419223107047	0.850286581772287	0.0704347
protein_coding	MPV17	ENSG00000115204.14	0.0442220993827627	0.51227016738044	0.84790508335247	0.0716528
protein_coding	SNX17	ENSG00000115234.10	0.0580115379088144	0.438725943776677	0.807108677573518	0.093068
protein_coding	PPM1G	ENSG00000115241.10	-0.102110073127924	0.216743183084448	0.620957666575182	0.206938
protein_coding	NRBP1	ENSG00000115216.13	-0.075688459543064	0.323021936565254	0.724850928286174	0.139751
protein_coding	FNDC4	ENSG00000115226.9	0.0563075022949366	0.392106540184359	0.773243747076558	0.111684
protein_coding	MRPL33	ENSG00000243147.7	0.060490938180818	0.450421874984422	0.815664402687073	0.0884885
protein_coding	FOSL2	ENSG00000075426.11	0.0214935421213138	0.779839837677281	0.95346351343347	0.0206959
protein_coding	PPP1CB	ENSG00000213639.9	0.072244488756256	0.358597337792759	0.746907674479162	0.126733
protein_coding	WDR43	ENSG00000163811.11	-0.0358529873955936	0.57264305973551	0.873246242121478	0.0588633
protein_coding	YPEL5	ENSG00000119801.12	0.0312071976977848	0.672103909077809	0.917028800322509	0.037617
protein_coding	EHD3	ENSG00000013016.15	0.0701427904855601	0.319916930168715	0.720578967883432	0.142318
protein_coding	YIPF4	ENSG00000119820.10	-0.00524486603390754	0.928431788952231	0.984963234864593	0.00657998
protein_coding	BIRC6	ENSG00000115760.14	-0.0369259549485203	0.576492886085881	0.874991437084851	0.0579962
protein_coding	LTBP1	ENSG00000049323.15	-0.0925680483832401	0.302499582535342	0.706475975382185	0.150903
protein_coding	CRIM1	ENSG00000150938.9	0.56915238855561	0.00390559844575834	0.0730746345561489	1.13623
protein_coding	FEZ2	ENSG00000171055.14	0.100940642503495	0.206297120197723	0.605618966666611	0.217801
protein_coding	EIF2AK2	ENSG00000055332.17	-0.0763441306508871	0.347631945710257	0.743345452742777	0.128809
protein_coding	CDC42EP3	ENSG00000163171.7	0.790326435434708	0.001083346641263	0.0312935130673602	1.50455
protein_coding	CYP1B1	ENSG00000138061.11	-0.680614146432337	6.82263298935228e-05	0.00374448840565618	2.42661
protein_coding	SOS1	ENSG00000115904.12	0.172822907150188	0.0773142010915177	0.423015503006878	0.373644
protein_coding	COX7A2L	ENSG00000115944.14	0.0519290560227372	0.506463194421716	0.846019748830522	0.0726195
protein_coding	ZFP36L2	ENSG00000152518.7	0.791271263435505	3.89062352139184e-05	0.00237255986221173	2.62478
protein_coding	PREPL	ENSG00000138078.15	0.0245580001584187	0.712298214650398	0.927651447461763	0.0326152
protein_coding	SIX2	ENSG00000170577.7	0.157118960894295	0.100943941842201	0.478285468325708	0.320313
protein_coding	EPAS1	ENSG00000116016.13	0.158390364808675	0.104819665130509	0.484790951228602	0.314445
protein_coding	RHOQ	ENSG00000119729.11	0.10972068488207	0.22197081776814	0.628456535941961	0.201725
protein_coding	MCFD2	ENSG00000180398.12	0.0194930642945361	0.781963430026537	0.95346351343347	0.0206959
protein_coding	CALM2	ENSG00000143933.16	0.239271435346058	0.0422329425871563	0.321614979281441	0.492664
protein_coding	FBXO11	ENSG00000138081.20	0.00280145578321887	0.966506480447108	0.992334499768092	0.00334191
protein_coding	ERLEC1	ENSG00000068912.13	0.0882540711571044	0.230367600825949	0.63747941976458	0.195534
protein_coding	PSME4	ENSG00000068878.14	0.0730909514652095	0.304718754103616	0.707887789912205	0.150036
protein_coding	SPTBN1	ENSG00000115306.15	0.0889812750340176	0.301190660412159	0.706475975382185	0.150903
protein_coding	RTN4	ENSG00000115310.17	0.0883423094032095	0.314225923090933	0.714110396644888	0.146235
protein_coding	RPS27A	ENSG00000143947.13	0.320251183720605	0.00654480281128156	0.102142349087915	0.990794
protein_coding	CCDC88A	ENSG00000115355.16	0.275133253094799	0.031939239231479	0.285756747851848	0.544004
protein_coding	USP34	ENSG00000115464.14	-0.0377452437507746	0.643584138750936	0.901733023259555	0.044922
protein_coding	XPO1	ENSG00000082898.16	-0.0930103231808587	0.230764072728485	0.637505110314515	0.195516
protein_coding	CCT4	ENSG00000115484.14	-0.00238130725960823	0.973862355178136	0.993343752778808	0.00290044
protein_coding	EHBP1	ENSG00000115504.14	0.129917157705425	0.108141845977709	0.488023609197764	0.311559
protein_coding	MDH1	ENSG00000014641.17	-0.0640695538589084	0.36660606462224	0.752639507980696	0.123413
protein_coding	UGP2	ENSG00000169764.15	0.0950907078961434	0.186516305699128	0.58662673798207	0.231638
protein_coding	SERTAD2	ENSG00000179833.4	0.203436587851293	0.0348246022336845	0.296518354260318	0.527948
protein_coding	RAB1A	ENSG00000138069.17	0.192403054244487	0.0736608603468409	0.416727618536739	0.380148
protein_coding	ACTR2	ENSG00000138071.13	0.0119672360284202	0.886035095983764	0.975964982949859	0.0105658
protein_coding	PPP3R1	ENSG00000221823.10	-0.0664730871464167	0.411340278115764	0.786154112498671	0.104492
protein_coding	ANTXR1	ENSG00000169604.19	0.170071972881188	0.0737783788663586	0.416727618536739	0.380148
protein_coding	GFPT1	ENSG00000198380.12	0.0712040549553924	0.279465953013923	0.683214710509849	0.165443
protein_coding	AAK1	ENSG00000115977.18	0.0143720167510154	0.855679120213276	0.970017508204988	0.0132204
protein_coding	SNRNP27	ENSG00000124380.10	-0.0132941950888246	0.860939307204531	0.970761078144114	0.0128876
protein_coding	PCBP1	ENSG00000169564.6	-0.0543731110041817	0.519614470287775	0.848755183857959	0.0712176
protein_coding	PCYOX1	ENSG00000116005.11	0.252397688719221	0.0393492925195844	0.309309279704955	0.509607
protein_coding	TEX261	ENSG00000144043.11	0.0196202309646728	0.780984367474509	0.95346351343347	0.0206959
protein_coding	ZNF638	ENSG00000075292.18	-0.0291967063091968	0.705748987803631	0.925636214435669	0.0335597
protein_coding	RAB11FIP5	ENSG00000135631.16	-0.106975176591641	0.230244831388174	0.63747941976458	0.195534
protein_coding	CCT7	ENSG00000135624.15	-0.221104379910234	0.0512353770241062	0.35077169337079	0.454975
protein_coding	DGUOK	ENSG00000114956.19	-0.0172925628430005	0.797801468099077	0.959695242181642	0.0178667
protein_coding	MOB1A	ENSG00000114978.17	0.0367470519159422	0.581981292401244	0.876699174692267	0.0571494
protein_coding	DCTN1	ENSG00000204843.12	-0.0335878864075904	0.656805133735839	0.908001387654122	0.0419135
protein_coding	AUP1	ENSG00000115307.16	-0.0882898711129792	0.270398865807679	0.673542711879491	0.171635
protein_coding	DOK1	ENSG00000115325.13	0.00122775060114323	0.978638248087768	0.993343752778808	0.00290044
protein_coding	SUCLG1	ENSG00000163541.11	-0.00116743655751426	0.982534527057481	0.993343752778808	0.00290044
protein_coding	TMSB10	ENSG00000034510.5	0.00605419776666638	0.939699992967479	0.985669102865471	0.00626886
protein_coding	TCF7L1	ENSG00000152284.4	0.0629402009820842	0.346402225048721	0.743345452742777	0.128809
protein_coding	TGOLN2	ENSG00000152291.13	0.196743087714542	0.0684078602985313	0.401695723605806	0.396103
protein_coding	RETSAT	ENSG00000042445.13	0.507483725530214	0.00510778736315405	0.087961905483727	1.05571
protein_coding	CAPG	ENSG00000042493.15	-0.110240215855256	0.180475341019978	0.580376267557408	0.23629
protein_coding	VAMP5	ENSG00000168899.4	0.0131636810131143	0.830906022864548	0.96636908467279	0.014857
protein_coding	RNF181	ENSG00000168894.9	-0.187817486955477	0.0633591022777338	0.390714464046025	0.408141
protein_coding	CHMP3	ENSG00000115561.15	0.0295509649238803	0.707599003414043	0.925636214435669	0.0335597
protein_coding	KRCC1	ENSG00000172086.7	0.0999709684329882	0.204151712404125	0.602780931141467	0.21984
protein_coding	MRPS5	ENSG00000144029.11	0.0945739473374138	0.204988199263062	0.603722044032432	0.219163
protein_coding	STARD7	ENSG00000084090.13	-0.0629815570812729	0.452849949056921	0.815969332454238	0.0883262
protein_coding	TMEM127	ENSG00000135956.8	-0.112219063771174	0.210260872183672	0.611297391710286	0.213747
protein_coding	SNRNP200	ENSG00000144028.14	-0.0355719903411279	0.640487590356912	0.900315652589737	0.0456052
protein_coding	COX5B	ENSG00000135940.6	-0.0882968924608615	0.304541752786621	0.707887789912205	0.150036
protein_coding	EIF5B	ENSG00000158417.10	0.120778803358497	0.197743351017803	0.599602997146985	0.222136
protein_coding	RPL31	ENSG00000071082.10	0.536128511662371	0.000400290178047085	0.0151512132909086	1.81955
protein_coding	CNOT11	ENSG00000158435.7	-0.0604029276397826	0.396365295060571	0.77646098550533	0.10988
protein_coding	MAP4K4	ENSG00000071054.16	0.0267505927452697	0.756420993613171	0.948433850984798	0.022993
protein_coding	IL1R1	ENSG00000115594.11	-0.0620062262549371	0.424373312841527	0.799462997246653	0.0972016
protein_coding	FHL2	ENSG00000115641.18	0.116940055639602	0.186979314508581	0.586794383574338	0.231514
protein_coding	UXS1	ENSG00000115652.14	0.00223962159601913	0.976420021743562	0.993343752778808	0.00290044
protein_coding	GCC2	ENSG00000135968.20	0.075175419503153	0.369068327902133	0.754045898035464	0.122602
protein_coding	LIMS1	ENSG00000169756.16	-0.101869621899775	0.197356843496163	0.598982567403563	0.222586
protein_coding	RANBP2	ENSG00000153201.15	0.089577622445858	0.226274614262106	0.63343368904611	0.198299
protein_coding	SEPT10	ENSG00000186522.14	0.0138723015847774	0.83594917135156	0.96636908467279	0.014857
protein_coding	TMEM87B	ENSG00000153214.10	-0.0954950017316192	0.219354285027648	0.626481925928919	0.203091
protein_coding	TTL	ENSG00000114999.7	0.0801544708638737	0.289981905873525	0.695149916441169	0.157922
protein_coding	SLC20A1	ENSG00000144136.10	-1.43151044939884	2.90802605625306e-07	3.83045192129653e-05	4.41675
protein_coding	ACTR3	ENSG00000115091.11	0.00635058684158005	0.935108999175592	0.985276237509161	0.00644199
protein_coding	DDX18	ENSG00000088205.12	0.00621130807616821	0.932221526480706	0.985276237509161	0.00644199
protein_coding	DBI	ENSG00000155368.16	-0.0971394298121471	0.275590561883714	0.680299640392106	0.1673
protein_coding	GYPC	ENSG00000136732.15	-0.0284546102933759	0.72918422104074	0.934350388037085	0.0294902
protein_coding	MAP3K2	ENSG00000169967.16	0.000750500475951335	0.993972434660061	0.997000069246294	0.00130481
protein_coding	IWS1	ENSG00000163166.14	0.0352271003938108	0.607176810592035	0.888636994346476	0.0512756
protein_coding	UGGT1	ENSG00000136731.12	0.0366074810855654	0.603294011151197	0.888085462101427	0.0515452
protein_coding	MZT2B	ENSG00000152082.13	0.022292090215792	0.777868878369658	0.952831938360778	0.0209837
protein_coding	FAM168B	ENSG00000152102.17	0.0204912060438682	0.768031329286439	0.95187888905598	0.0214183
protein_coding	PLEKHB2	ENSG00000115762.16	-0.0159189867725251	0.797975050779071	0.959695242181642	0.0178667
protein_coding	LYPD1	ENSG00000150551.10	0.0219092113104233	0.264052417731207	0.668926916563226	0.174621
protein_coding	MGAT5	ENSG00000152127.8	0.0934954918082565	0.213101758919308	0.616105436454155	0.210345
protein_coding	RAB3GAP1	ENSG00000115839.17	0.00983970347402473	0.865611987354271	0.971527019208458	0.0125451
protein_coding	UBXN4	ENSG00000144224.16	0.038325665734703	0.643782064282786	0.901733023259555	0.044922
protein_coding	DARS	ENSG00000115866.10	0.0116991128414647	0.889851745725185	0.975964982949859	0.0105658
protein_coding	KYNU	ENSG00000115919.14	-0.425326219218456	0.010179493153533	0.141439117951832	0.84943
protein_coding	ZEB2	ENSG00000169554.19	0.0926972637920676	0.19481406005588	0.594696118211892	0.225705
protein_coding	MMADHC	ENSG00000168288.12	0.073240628436006	0.327865426072653	0.728324406344964	0.137675
protein_coding	RND3	ENSG00000115963.13	-0.0122630345962864	0.763444471846663	0.950481151527812	0.0220565
protein_coding	TNFAIP6	ENSG00000123610.4	-0.141317128666711	0.0746213807059022	0.418617047128681	0.378183
protein_coding	RIF1	ENSG00000080345.17	0.00869152097219083	0.905975853146807	0.979829241902876	0.0088496
protein_coding	PRPF40A	ENSG00000196504.16	0.034971922179164	0.668104706694343	0.914789521473792	0.0386788
protein_coding	NR4A2	ENSG00000153234.13	-0.0155366306849079	0.196209263403702	0.597150743427349	0.223916
protein_coding	GALNT5	ENSG00000136542.8	1.07490126534503	2.25212750357872e-05	0.00157792678069888	2.80191
protein_coding	ACVR1	ENSG00000115170.13	-0.0320856326956855	0.619819454693287	0.891434320915675	0.0499106
protein_coding	BAZ2B	ENSG00000123636.17	0.0390150126743371	0.599793418795847	0.887234649475456	0.0519615
protein_coding	RBMS1	ENSG00000153250.19	0.109011165166998	0.220102706784417	0.626594514487819	0.203013
protein_coding	PSMD14	ENSG00000115233.11	-0.242381388392365	0.0349352472862968	0.296518354260318	0.527948
protein_coding	DPP4	ENSG00000197635.9	1.15088894296299	0.000558925602688587	0.0189746598933352	1.72183
protein_coding	FAP	ENSG00000078098.13	3.59055196580967e-05	0.999933890429257	0.999933890429257	2.8712e-05
protein_coding	PPIG	ENSG00000138398.15	0.0591194117604276	0.486309302328975	0.832769907732352	0.079475
protein_coding	SSB	ENSG00000138385.15	-0.0187111020265683	0.814916594165197	0.964947984389066	0.0154961
protein_coding	GORASP2	ENSG00000115806.12	0.0221512907695099	0.761868529261041	0.949841409076506	0.0223489
protein_coding	TLK1	ENSG00000198586.13	0.0863195024927341	0.243524492451164	0.654953539622329	0.18379
protein_coding	CYBRD1	ENSG00000071967.11	0.164986624754124	0.100046956776281	0.476090503850136	0.32231
protein_coding	DYNC1I2	ENSG00000077380.15	0.0529082895530125	0.518138433743115	0.848755183857959	0.0712176
protein_coding	MAP3K20	ENSG00000091436.16	0.150442326635537	0.122830797664131	0.51544509123811	0.287818
protein_coding	CIR1	ENSG00000138433.15	0.0808748345733312	0.314059418470184	0.714110396644888	0.146235
protein_coding	WIPF1	ENSG00000115935.17	0.040366940284314	0.581363950620052	0.876699174692267	0.0571494
protein_coding	ATP5MC3	ENSG00000154518.9	-0.0945653465183974	0.288115168292311	0.693371637511826	0.159034
protein_coding	LNPK	ENSG00000144320.13	0.120317552101085	0.14294413874481	0.542923931818522	0.265261
protein_coding	NFE2L2	ENSG00000116044.15	-0.0022335455985494	0.974171260061183	0.993343752778808	0.00290044
protein_coding	SESTD1	ENSG00000187231.13	0.110015380922991	0.157873153146308	0.559608496567053	0.252116
protein_coding	UBE2E3	ENSG00000170035.15	-0.0372428371140483	0.607157443118313	0.888636994346476	0.0512756
protein_coding	ITPRID2	ENSG00000138434.16	0.0174767950181688	0.798648019637367	0.959835010461989	0.0178034
protein_coding	DNAJC10	ENSG00000077232.17	-0.00521146082813735	0.944324308655507	0.985669102865471	0.00626886
protein_coding	NCKAP1	ENSG00000061676.14	-0.10154373940809	0.220738201084274	0.627712345570392	0.202239
protein_coding	ZC3H15	ENSG00000065548.17	-0.0353827148587557	0.633391814533161	0.898208351359431	0.0466229
protein_coding	ITGAV	ENSG00000138448.11	0.253055791354469	0.0381863780895455	0.307451694496023	0.512223
protein_coding	TFPI	ENSG00000003436.15	0.120205135346637	0.19486095097195	0.594696118211892	0.225705
protein_coding	GULP1	ENSG00000144366.15	0.083053172531009	0.291077175631095	0.697008852968246	0.156762
protein_coding	COL3A1	ENSG00000168542.14	0.359779622634582	0.0129591624241927	0.162879854438422	0.788133
protein_coding	COL5A2	ENSG00000204262.12	0.502111922673146	0.00463202186198108	0.0833510819207852	1.07909
protein_coding	SLC40A1	ENSG00000138449.10	0.103575263286394	0.0677070800854931	0.400286202372583	0.397629
protein_coding	GLS	ENSG00000115419.12	0.0566583764558671	0.431229743624335	0.804554983430558	0.0944443
protein_coding	STAT1	ENSG00000115415.18	0.121498766447265	0.170086395149722	0.568047159460481	0.245616
protein_coding	MYO1B	ENSG00000128641.18	-0.0345818016452592	0.666407656417207	0.913985989778046	0.0390605
protein_coding	STK17B	ENSG00000081320.10	0.60350757436699	0.00516125705904802	0.087961905483727	1.05571
protein_coding	SF3B1	ENSG00000115524.15	-0.0462407400803293	0.545333668091765	0.860049697809474	0.0654765
protein_coding	HSPD1	ENSG00000144381.16	-0.0681343707991422	0.399735863469434	0.779901089579873	0.10796
protein_coding	HSPE1	ENSG00000115541.10	-0.108934759698746	0.1650087754205	0.566823199304064	0.246552
protein_coding	SPATS2L	ENSG00000196141.13	0.201397893049768	0.0660810132311183	0.398543546831635	0.399524
protein_coding	BZW1	ENSG00000082153.17	-0.00453582043834918	0.897403454039495	0.977161649824677	0.0100336
protein_coding	CFLAR	ENSG00000003402.19	-0.00242055150363554	0.973010535908041	0.993343752778808	0.00290044
protein_coding	TRAK2	ENSG00000115993.12	0.0191672409948095	0.793702501682586	0.959695242181642	0.0178667
protein_coding	FZD7	ENSG00000155760.2	0.071533545337548	0.34759218388854	0.743345452742777	0.128809
protein_coding	BMPR2	ENSG00000204217.13	0.0128678813591327	0.864785786855925	0.971261799494052	0.0126637
protein_coding	NRP2	ENSG00000118257.16	0.0288013479931749	0.678334365565761	0.919054772908165	0.0366586
protein_coding	NDUFS1	ENSG00000023228.13	-0.0291149046950791	0.691749172229258	0.921458104066483	0.0355244
protein_coding	EEF1B2	ENSG00000114942.13	0.241384054690348	0.0373507366087115	0.305224784966385	0.51538
protein_coding	IDH1	ENSG00000138413.13	-0.105561720236988	0.1641512213067	0.566823199304064	0.246552
protein_coding	ATIC	ENSG00000138363.14	0.00706860326594338	0.90540416322936	0.979829241902876	0.0088496
protein_coding	FN1	ENSG00000115414.18	0.544051497628308	2.43080895697075e-05	0.00165067205751781	2.78234
protein_coding	XRCC5	ENSG00000079246.15	-0.0231491738757284	0.778064100289139	0.952831938360778	0.0209837
protein_coding	RPL37A	ENSG00000197756.9	0.212235019858906	0.0383154570381167	0.307738536650044	0.511818
protein_coding	IGFBP2	ENSG00000115457.9	-0.0220137905251317	0.787225826361744	0.956954044966532	0.0191089
protein_coding	IGFBP5	ENSG00000115461.4	-0.735497296131239	4.34758633878206e-06	0.000386935184151604	3.41236
protein_coding	TNS1	ENSG00000079308.18	0.0118642906093483	0.864015239229808	0.971261799494052	0.0126637
protein_coding	ARPC2	ENSG00000163466.15	0.0171300880022425	0.83754635596995	0.96636908467279	0.014857
protein_coding	AAMP	ENSG00000127837.9	-0.222752688531171	0.052286044111745	0.353548138110834	0.451551
protein_coding	TMBIM1	ENSG00000135926.14	-0.00645851541115937	0.935701894252984	0.985276237509161	0.00644199
protein_coding	CTDSP1	ENSG00000144579.7	-0.123118032837762	0.166165165854492	0.566823199304064	0.246552
protein_coding	RETREG2	ENSG00000144567.10	0.0260465110912451	0.713268622482843	0.927651447461763	0.0326152
protein_coding	STK16	ENSG00000115661.13	0.0645560744248165	0.355430938396067	0.746741472098631	0.12683
protein_coding	CHPF	ENSG00000123989.13	0.104771891920524	0.219104705282312	0.626312321609943	0.203209
protein_coding	OBSL1	ENSG00000124006.14	0.0654751227729528	0.367703261549051	0.752648887827594	0.123408
protein_coding	ACSL3	ENSG00000123983.13	0.0115762753294184	0.876887842400771	0.974974608235031	0.0110067
protein_coding	SERPINE2	ENSG00000135919.12	-0.22902046025304	0.043298138933676	0.322995796118707	0.490803
protein_coding	IRS1	ENSG00000169047.5	0.0485405771360323	0.524526737783799	0.850286581772287	0.0704347
protein_coding	MFF	ENSG00000168958.19	0.0903613156276115	0.201258793409229	0.600628387290203	0.221394
protein_coding	AGFG1	ENSG00000173744.17	0.0288733154591734	0.669837338450539	0.916019250630243	0.0380954
protein_coding	TRIP12	ENSG00000153827.13	-0.0597760189064696	0.462058931109238	0.819038322159229	0.0866958
protein_coding	SP100	ENSG00000067066.16	0.105682168066366	0.163509950953376	0.566823199304064	0.246552
protein_coding	ITM2C	ENSG00000135916.15	-0.000989430958916845	0.988458223241984	0.995624914690681	0.00190424
protein_coding	PSMD1	ENSG00000173692.12	-0.0604732230374164	0.462440229812908	0.819038322159229	0.0866958
protein_coding	ARMC9	ENSG00000135931.17	0.171080560446716	0.0730149796280895	0.416727618536739	0.380148
protein_coding	NCL	ENSG00000115053.15	0.042093389700127	0.602130310809777	0.887562718664547	0.0518009
protein_coding	PTMA	ENSG00000187514.16	0.0189308491529465	0.722379948670997	0.931002530789986	0.0310491
protein_coding	EIF4E2	ENSG00000135930.13	-0.0217387972017527	0.780260255180934	0.95346351343347	0.0206959
protein_coding	GIGYF2	ENSG00000204120.14	-0.076013107376872	0.351126298814477	0.745108711759376	0.12778
protein_coding	ARL4C	ENSG00000188042.7	0.40824459184217	0.0040903902883304	0.0756722203341124	1.12106
protein_coding	SH3BP4	ENSG00000130147.15	0.0151663806932227	0.825067266337068	0.96636908467279	0.014857
protein_coding	COPS8	ENSG00000198612.10	0.0469357960717667	0.507391602512146	0.846423782711497	0.0724121
protein_coding	COL6A3	ENSG00000163359.15	0.250841543910846	0.0255157825764884	0.250237589363996	0.601647
protein_coding	LRRFIP1	ENSG00000124831.18	0.186330298244692	0.0809963619805207	0.43369271545017	0.362818
protein_coding	TWIST2	ENSG00000233608.3	0.0240177850327637	0.7775930081879	0.952831938360778	0.0209837
protein_coding	NDUFA10	ENSG00000130414.11	0.0320784251460538	0.610983058863214	0.890363474208887	0.0504327
protein_coding	COPS9	ENSG00000172428.10	0.0140629233685811	0.848365129592823	0.970017508204988	0.0132204
protein_coding	GPC1	ENSG00000063660.8	-0.0210511103646132	0.796823519326753	0.959695242181642	0.0178667
protein_coding	SNED1	ENSG00000162804.13	0.037066677761713	0.502007425314548	0.841712338860249	0.0748363
protein_coding	HDLBP	ENSG00000115677.16	0.099765994570687	0.269807140343306	0.67308705541705	0.171929
protein_coding	SEPT2	ENSG00000168385.17	0.17661214474514	0.0906358070846775	0.454282667777539	0.342674
protein_coding	STK25	ENSG00000115694.14	0.0454168664823857	0.549302771564108	0.863131385635996	0.0639231
protein_coding	SUMF1	ENSG00000144455.13	0.024016326791779	0.702544899072511	0.925636214435669	0.0335597
protein_coding	ARL8B	ENSG00000134108.12	0.020358490791527	0.781819501833842	0.95346351343347	0.0206959
protein_coding	SETD5	ENSG00000168137.15	-0.000641781891784265	0.99051032452059	0.996909188066243	0.0013444
protein_coding	CAMK1	ENSG00000134072.10	0.109081860026534	0.124899572598253	0.519310975462182	0.284572
protein_coding	ARPC4	ENSG00000241553.12	-0.0651999263568373	0.452958378295277	0.815969332454238	0.0883262
protein_coding	EMC3	ENSG00000125037.12	0.0128219538732165	0.860444352192575	0.970761078144114	0.0128876
protein_coding	BRK1	ENSG00000254999.3	-0.0031863161986182	0.980396126149793	0.993343752778808	0.00290044
protein_coding	SEC13	ENSG00000157020.17	0.530603160690311	0.00725213317212156	0.110051956386158	0.958402
protein_coding	VGLL4	ENSG00000144560.14	0.0451719084530551	0.538512817949081	0.855815074119313	0.0676201
protein_coding	RPL32	ENSG00000144713.12	0.194628459334926	0.0536488465821889	0.358580104152129	0.445414
protein_coding	FBLN2	ENSG00000163520.13	0.0815883798920064	0.263707731799368	0.668926916563226	0.174621
protein_coding	TMEM43	ENSG00000170876.7	0.0550523906464346	0.472939827102364	0.824016323094225	0.0840642
protein_coding	XPC	ENSG00000154767.14	0.044118962966362	0.520701782240236	0.848847014315395	0.0711706
protein_coding	LSM3	ENSG00000170860.3	0.0349290999783728	0.597562699541314	0.885188470350674	0.0529643
protein_coding	SLC6A6	ENSG00000131389.17	-0.113781646179887	0.125810661782687	0.520470489008027	0.283604
protein_coding	SH3BP5	ENSG00000131370.15	0.0123701628673651	0.856102136203388	0.970017508204988	0.0132204
protein_coding	ANKRD28	ENSG00000206560.11	0.118759971488038	0.190163729656677	0.590550767080745	0.228743
protein_coding	GALNT15	ENSG00000131386.18	0.225356486093564	0.0441579353915419	0.323857641969593	0.489646
protein_coding	RFTN1	ENSG00000131378.13	0.0671635354493527	0.412998888194294	0.787952108240909	0.1035
protein_coding	TBC1D5	ENSG00000131374.14	0.0576691474043855	0.452068416006519	0.815969332454238	0.0883262
protein_coding	RAB5A	ENSG00000144566.10	0.0386972873656953	0.585999819970465	0.878264936268878	0.0563745
protein_coding	ZNF385D	ENSG00000151789.11	0.0742994041034942	0.267751181928645	0.672030977203528	0.172611
protein_coding	UBE2E1	ENSG00000170142.11	-0.126783344321237	0.149415413661368	0.548174201129322	0.261081
protein_coding	RPL15	ENSG00000174748.20	0.333880835804179	0.00693674366855243	0.106741574301604	0.971666
protein_coding	NR1D2	ENSG00000174738.12	0.060150241961618	0.394846635481346	0.775140751202703	0.110619
protein_coding	TOP2B	ENSG00000077097.15	0.0247605546898494	0.730750198205292	0.934468833240753	0.0294352
protein_coding	SLC4A7	ENSG00000033867.16	0.0852801848066716	0.302399536438498	0.706475975382185	0.150903
protein_coding	AZI2	ENSG00000163512.13	-0.00457752063671731	0.944188263952387	0.985669102865471	0.00626886
protein_coding	RBMS3	ENSG00000144642.21	0.0457142989153126	0.487962108115442	0.832789045004014	0.079465
protein_coding	TGFBR2	ENSG00000163513.17	0.0881383771996068	0.247605733924979	0.660215126975673	0.180315
protein_coding	STT3B	ENSG00000163527.9	-0.0421417447250826	0.552409193727455	0.863352384881115	0.0638119
protein_coding	CMTM6	ENSG00000091317.7	-0.455343461864078	0.00382651142841614	0.0724146547362647	1.14017
protein_coding	DYNC1LI1	ENSG00000144635.8	-0.240477183192243	0.0344427326779839	0.29524416298652	0.529819
protein_coding	GLB1	ENSG00000170266.15	0.0761389177395043	0.338451482536933	0.737405566739577	0.132294
protein_coding	CRTAP	ENSG00000170275.14	0.209909503576124	0.0515112967272036	0.35077169337079	0.454975
protein_coding	PDCD6IP	ENSG00000170248.14	-0.0147210291970865	0.813179096158784	0.963905783706846	0.0159654
protein_coding	LRRFIP2	ENSG00000093167.17	0.027810189751246	0.722600523735213	0.931002530789986	0.0310491
protein_coding	GOLGA4	ENSG00000144674.16	0.2349866334151	0.0438422526184253	0.322995796118707	0.490803
protein_coding	CTDSPL	ENSG00000144677.14	-0.151831244034204	0.0901420325197388	0.454282667777539	0.342674
protein_coding	RPSA	ENSG00000168028.13	0.422099001175212	0.0101470168512998	0.141439117951832	0.84943
protein_coding	RPL14	ENSG00000188846.13	0.674129596277678	2.69905820474404e-05	0.00177759973364442	2.75017
protein_coding	CTNNB1	ENSG00000168036.17	-0.0117128239154162	0.87827820761958	0.974974608235031	0.0110067
protein_coding	NKTR	ENSG00000114857.17	-0.107787517100644	0.189617238462662	0.590550767080745	0.228743
protein_coding	ANO10	ENSG00000160746.12	-0.123428280639778	0.134696856153899	0.531842622679604	0.274217
protein_coding	ZDHHC3	ENSG00000163812.13	0.0819281404895486	0.253088775669926	0.663143757632387	0.178392
protein_coding	CDCP1	ENSG00000163814.7	-0.649555398443989	0.00371149100495839	0.0718937639960469	1.14331
protein_coding	TMEM158	ENSG00000249992.1	-1.18477818128126	2.27481455312503e-08	4.16164684635596e-06	5.38073
protein_coding	SACM1L	ENSG00000211456.10	-0.140298226724674	0.0816942796362948	0.435306250553914	0.361205
protein_coding	FYCO1	ENSG00000163820.14	0.0662249971852202	0.35473312819347	0.746741472098631	0.12683
protein_coding	SETD2	ENSG00000181555.20	-0.0427033540704744	0.554473253334991	0.865346172147926	0.0628101
protein_coding	PTPN23	ENSG00000076201.14	-0.0458766790689771	0.4732979360372	0.824204179466156	0.0839652
protein_coding	SCAP	ENSG00000114650.19	-0.252986034654987	0.032281053811384	0.285756747851848	0.544004
protein_coding	SMARCC1	ENSG00000173473.10	-0.0401181531860075	0.601837603462506	0.887528539275429	0.0518177
protein_coding	DHX30	ENSG00000132153.14	-0.231431000380369	0.027940700729677	0.265154834302093	0.5765
protein_coding	MAP4	ENSG00000047849.21	0.178060171478371	0.0884024303447784	0.449242347396431	0.347519
protein_coding	TMA7	ENSG00000232112.3	-0.00790922076644774	0.933193580330738	0.985276237509161	0.00644199
protein_coding	SHISA5	ENSG00000164054.15	0.00376249235961516	0.964948085040882	0.991763550337269	0.00359186
protein_coding	UQCRC1	ENSG00000010256.10	-0.000160031351438285	0.996990570839313	0.997618144326001	0.00103566
protein_coding	IP6K2	ENSG00000068745.14	-0.10662463628383	0.176311320588977	0.57491890769145	0.240393
protein_coding	PRKAR2A	ENSG00000114302.15	-0.135903237870472	0.151538657376624	0.549577972181963	0.259971
protein_coding	ARIH2	ENSG00000177479.19	-0.0434682736554062	0.552229109762959	0.863352384881115	0.0638119
protein_coding	IMPDH2	ENSG00000178035.11	0.0272901484971437	0.69796600077705	0.923293377999626	0.0346603
protein_coding	QARS	ENSG00000172053.17	0.0557485425084252	0.449404147294446	0.81558569891109	0.0885304
protein_coding	LAMB2	ENSG00000172037.13	0.157776132371277	0.11503324142046	0.505463580315925	0.29631
protein_coding	CCDC71	ENSG00000177352.9	-0.19234642132391	0.0321965426477075	0.285756747851848	0.544004
protein_coding	RHOA	ENSG00000067560.10	0.148175822233065	0.130154950852198	0.525245408279765	0.279638
protein_coding	DAG1	ENSG00000173402.11	0.0268268296991633	0.704955810484079	0.925636214435669	0.0335597
protein_coding	RBM6	ENSG00000004534.14	-0.0779773036917669	0.287693254523894	0.693371637511826	0.159034
protein_coding	GNAI2	ENSG00000114353.16	-0.0906451080989844	0.31097318217507	0.713465069224944	0.146627
protein_coding	HYAL2	ENSG00000068001.13	-0.237723675333771	0.0334656242312196	0.290771241671257	0.536449
protein_coding	MANF	ENSG00000145050.16	0.154606855477636	0.114306437986568	0.503817559085894	0.297727
protein_coding	RBM15B	ENSG00000259956.1	-0.0269946753664153	0.723223712374463	0.931030369370253	0.0310362
protein_coding	PCBP4	ENSG00000090097.21	-0.190019227442702	0.0682143398892768	0.401695723605806	0.396103
protein_coding	RPL29	ENSG00000162244.11	0.152314422845215	0.125253567892085	0.519471031572591	0.284439
protein_coding	WDR82	ENSG00000164091.11	-0.0509634806191548	0.472650533492605	0.82394823017001	0.0841001
protein_coding	PBRM1	ENSG00000163939.18	-0.045125775529515	0.563268148358823	0.870232960035486	0.0603645
protein_coding	SPCS1	ENSG00000114902.13	0.0798271062973929	0.293393640010682	0.700176623290438	0.154792
protein_coding	TKT	ENSG00000163931.15	-0.613673776918299	0.00120134500376655	0.0332439419949853	1.47829
protein_coding	SELENOK	ENSG00000113811.10	0.101596320823765	0.191741553713429	0.592312323056586	0.227449
protein_coding	WNT5A	ENSG00000114251.14	-0.467722243213575	0.00110458646872236	0.0313569244957131	1.50367
protein_coding	FAM208A	ENSG00000163946.13	-0.031167899204719	0.631414353669109	0.89768233035622	0.0468773
protein_coding	APPL1	ENSG00000157500.11	-0.11521494013301	0.147102965387111	0.545990119855006	0.262815
protein_coding	ARF4	ENSG00000168374.10	0.160782735141506	0.107778013164828	0.488023609197764	0.311559
protein_coding	PTPRG	ENSG00000144724.19	0.0775805829801651	0.259869071054985	0.668162632008742	0.175118
protein_coding	THOC7	ENSG00000163634.11	-0.0265570600299461	0.656412927393605	0.907989429194603	0.0419192
protein_coding	SUCLG2	ENSG00000172340.14	0.0209994540536389	0.756903783901624	0.948433850984798	0.022993
protein_coding	TMF1	ENSG00000144747.16	0.136649755038032	0.0816250865640041	0.435306250553914	0.361205
protein_coding	ARL6IP5	ENSG00000144746.6	0.296329590608431	0.0154573216001507	0.180202019462583	0.74424
protein_coding	FOXP1	ENSG00000114861.20	0.0394805934455639	0.556854066295776	0.867342178578261	0.0618095
protein_coding	RYBP	ENSG00000163602.10	-0.0325423894386937	0.681169339085252	0.919054772908165	0.0366586
protein_coding	GXYLT2	ENSG00000172986.12	0.119066556245605	0.144166050031445	0.545370853378399	0.263308
protein_coding	PPP4R2	ENSG00000163605.14	-0.00429790304524914	0.948853490634844	0.986019460160144	0.00611451
protein_coding	PDZRN3	ENSG00000121440.14	0.161987922376359	0.0509963130643793	0.350586344302716	0.455205
protein_coding	GBE1	ENSG00000114480.12	-0.0496065139733755	0.550621944043457	0.863131385635996	0.0639231
protein_coding	VGLL3	ENSG00000206538.8	0.779226775780796	0.00218999849203509	0.0515118931019396	1.28809
protein_coding	CHMP2B	ENSG00000083937.8	0.124740797618425	0.146336419483635	0.545370853378399	0.263308
protein_coding	DCBLD2	ENSG00000057019.15	0.0470034669581167	0.505093385509028	0.844300770802654	0.0735028
protein_coding	COL8A1	ENSG00000144810.15	-0.232217061563355	0.0392602258318538	0.309309279704955	0.509607
protein_coding	TOMM70	ENSG00000154174.7	0.0276939587251976	0.68850260215535	0.920570430587469	0.035943
protein_coding	TFG	ENSG00000114354.13	0.197905312686248	0.0659484973466192	0.398474131674159	0.3996
protein_coding	PCNP	ENSG00000081154.11	-0.00357295346679972	0.956565911243677	0.988299038165326	0.00511163
protein_coding	RPL24	ENSG00000114391.12	0.264813025433415	0.0267595869837256	0.256907638301482	0.590223
protein_coding	ALCAM	ENSG00000170017.12	1.05497914778527	1.00440278681063e-08	1.94558728056906e-06	5.71095
protein_coding	BBX	ENSG00000114439.18	-0.000833489859305656	0.988047739926283	0.995606244668681	0.00191239
protein_coding	CD47	ENSG00000196776.15	0.0895409715069067	0.253659164066576	0.663143757632387	0.178392
protein_coding	NECTIN3	ENSG00000177707.10	-0.00329503508755631	0.962876020014882	0.991169344766804	0.00385214
protein_coding	CCDC80	ENSG00000091986.15	1.15735926826329	7.03820014297316e-14	3.86279884513511e-11	10.4131
protein_coding	USF3	ENSG00000176542.9	0.0447543253915211	0.506892488442946	0.846019748830522	0.0726195
protein_coding	NAA50	ENSG00000121579.12	-0.0287809232594768	0.698052824738534	0.923293377999626	0.0346603
protein_coding	ATP6V1A	ENSG00000114573.9	-0.146026062768535	0.133426597577063	0.530644668866267	0.275196
protein_coding	ZBTB20	ENSG00000181722.16	0.00256035103052916	0.976734510596444	0.993343752778808	0.00290044
protein_coding	TIMMDC1	ENSG00000113845.9	-0.0490282734156487	0.533316225228391	0.852529286251015	0.0692907
protein_coding	COX17	ENSG00000138495.6	-0.0219374593782089	0.765822971105411	0.951284437514191	0.0216896
protein_coding	GSK3B	ENSG00000082701.15	0.0037847647308961	0.952469392482211	0.987494968575171	0.00546511
protein_coding	LRRC58	ENSG00000163428.3	-0.0969372110459834	0.23700282521558	0.644425772243492	0.190827
protein_coding	FSTL1	ENSG00000163430.11	0.615597123859218	3.62968842559408e-05	0.0022552007519776	2.64681
protein_coding	NDUFB4	ENSG00000065518.7	-0.0016826115919117	0.980928538451318	0.993343752778808	0.00290044
protein_coding	GOLGB1	ENSG00000173230.15	0.339149758004962	0.0141840032110394	0.172992305829455	0.761973
protein_coding	PARP14	ENSG00000173193.14	0.0368577405076059	0.565161408487612	0.870376846351876	0.0602927
protein_coding	MYLK	ENSG00000065534.18	0.129723360611305	0.132291937768722	0.529972446560099	0.275747
protein_coding	ITGB5	ENSG00000082781.11	0.115307810172639	0.215825755552342	0.619977702984939	0.207624
protein_coding	HEG1	ENSG00000173706.13	0.143031512907965	0.099621769950745	0.475540139698552	0.322813
protein_coding	ZNF148	ENSG00000163848.19	-0.0308302040152316	0.671494834573532	0.917028800322509	0.037617
protein_coding	PLXNA1	ENSG00000114554.11	-0.00760898233204092	0.898495873353279	0.977161649824677	0.0100336
protein_coding	TPRA1	ENSG00000163870.15	-0.0949301766160712	0.204154354149008	0.602780931141467	0.21984
protein_coding	MGLL	ENSG00000074416.14	0.896979401514586	0.000247330706522764	0.0107456580102101	1.96877
protein_coding	SEC61A1	ENSG00000058262.9	0.0913634713401886	0.303427341585406	0.7071381711541	0.150496
protein_coding	RPN1	ENSG00000163902.11	0.0472626389538403	0.487600433651496	0.832789045004014	0.079465
protein_coding	RAB7A	ENSG00000075785.12	0.00109245989552572	0.991762678440635	0.996909188066243	0.0013444
protein_coding	CNBP	ENSG00000169714.16	-0.00784710604319048	0.912619344905215	0.981147731887977	0.0082656
protein_coding	H1FX	ENSG00000184897.5	-0.121864294266943	0.184594860378965	0.58266327904686	0.234582
protein_coding	MBD4	ENSG00000129071.9	0.0722913841403344	0.346139346006994	0.743345452742777	0.128809
protein_coding	PLXND1	ENSG00000004399.12	-0.0217291633120653	0.739063631724953	0.938925669410743	0.0273688
protein_coding	ATP2C1	ENSG00000017260.19	0.0551745529620379	0.427880274208494	0.803312282194169	0.0951156
protein_coding	DNAJC13	ENSG00000138246.16	-0.00921327148077149	0.894906650153048	0.976774146156443	0.0102058
protein_coding	UBA5	ENSG00000081307.12	-0.0509571553738392	0.419430677023012	0.796087924350866	0.099039
protein_coding	CDV3	ENSG00000091527.15	-0.0264731921431161	0.741769906681195	0.938925669410743	0.0273688
protein_coding	SRPRB	ENSG00000144867.11	-0.0328935135830326	0.614756820668866	0.890363474208887	0.0504327
protein_coding	ANAPC13	ENSG00000129055.12	-0.0373954669435232	0.586714717183961	0.878264936268878	0.0563745
protein_coding	STAG1	ENSG00000118007.12	-0.0286564012085671	0.672053446520715	0.917028800322509	0.037617
protein_coding	COPB2	ENSG00000184432.9	0.121366670058644	0.178408674984626	0.576545404047472	0.239166
protein_coding	ZBTB38	ENSG00000177311.11	0.128278783809038	0.150459925643942	0.548174201129322	0.261081
protein_coding	ATP1B3	ENSG00000069849.10	0.0832712199012782	0.313177109390912	0.713697038909531	0.146486
protein_coding	TFDP2	ENSG00000114126.17	0.0745817127462145	0.254668997905357	0.663469153561978	0.178179
protein_coding	XRN1	ENSG00000114127.10	0.0567905576308235	0.358441569618116	0.746907674479162	0.126733
protein_coding	U2SURP	ENSG00000163714.17	0.00748265979788351	0.916157981798575	0.982706265167005	0.00757628
protein_coding	CHST2	ENSG00000175040.5	-0.06953314551779	0.0604656469532353	0.381443247925295	0.41857
protein_coding	PLOD2	ENSG00000152952.11	-0.045068388597076	0.563418363436276	0.870232960035486	0.0603645
protein_coding	TM4SF1	ENSG00000169908.11	0.0121441241013738	0.644273937321035	0.9020382974482	0.044775
protein_coding	WWTR1	ENSG00000018408.14	-0.344484074535339	0.0145844303208702	0.173428309296097	0.76088
protein_coding	PFN2	ENSG00000070087.14	0.561435610965975	0.00287109746149538	0.0622504651432189	1.20586
protein_coding	SERP1	ENSG00000120742.10	0.121367105402907	0.178892773394695	0.576977377853799	0.238841
protein_coding	MBNL1	ENSG00000152601.17	0.0344967426782876	0.659399768630097	0.909417084095442	0.0412369
protein_coding	DHX36	ENSG00000174953.13	0.0520787415866877	0.490821384434225	0.834731926263671	0.078453
protein_coding	MME	ENSG00000196549.10	0.12660148439297	0.182427056179761	0.58266327904686	0.234582
protein_coding	SSR3	ENSG00000114850.6	0.0867566792070148	0.313116377313174	0.713697038909531	0.146486
protein_coding	SHOX2	ENSG00000168779.19	-0.111260722323394	0.18429109503747	0.58266327904686	0.234582
protein_coding	RSRC1	ENSG00000174891.12	0.0325307567651524	0.672874560923667	0.917102635882256	0.0375821
protein_coding	MFSD1	ENSG00000118855.18	-0.0110778005834663	0.862808639623416	0.971261799494052	0.0126637
protein_coding	SMC4	ENSG00000113810.15	0.310549332710325	0.0239770606036559	0.241457065956694	0.61716
protein_coding	KPNA4	ENSG00000186432.8	0.00459336336297191	0.951494735868128	0.987168294018194	0.0056088
protein_coding	PDCD10	ENSG00000114209.14	-0.0208233471010227	0.742481265341604	0.938925669410743	0.0273688
protein_coding	GOLIM4	ENSG00000173905.8	0.0315727369640696	0.708718981048855	0.925793043318741	0.0334861
protein_coding	SEC62	ENSG00000008952.16	0.188903584781297	0.0731620627542193	0.416727618536739	0.380148
protein_coding	PHC3	ENSG00000173889.15	0.0178631122542976	0.798240287985277	0.959695242181642	0.0178667
protein_coding	CLDN11	ENSG00000013297.11	0.00806395522479835	0.907332591086184	0.979829241902876	0.0088496
protein_coding	RPL22L1	ENSG00000163584.17	0.308736178301341	0.0241874319638133	0.241484040435426	0.617112
protein_coding	FNDC3B	ENSG00000075420.12	0.110665666715757	0.189797700641444	0.590550767080745	0.228743
protein_coding	TBL1XR1	ENSG00000177565.16	0.0351219462551007	0.660202070993671	0.909417084095442	0.0412369
protein_coding	ZMAT3	ENSG00000172667.10	0.0945202199363075	0.281812616257589	0.686504391671206	0.163357
protein_coding	FXR1	ENSG00000114416.17	0.072411643240976	0.394259016658638	0.775140751202703	0.110619
protein_coding	KLHL24	ENSG00000114796.15	-0.00339567463712649	0.954770704348803	0.988299038165326	0.00511163
protein_coding	DVL3	ENSG00000161202.18	-0.0985720842706979	0.195291519796769	0.594907469649176	0.225551
protein_coding	AP2M1	ENSG00000161203.13	-0.0155185563983458	0.847222586589669	0.969617247929135	0.0133997
protein_coding	ALG3	ENSG00000214160.9	-0.156103204806309	0.066553140467469	0.399197616683744	0.398812
protein_coding	PSMD2	ENSG00000175166.16	-0.251936387170731	0.0373849685409221	0.305224784966385	0.51538
protein_coding	EIF4G1	ENSG00000114867.20	-0.164958162204625	0.0976682240592912	0.472278211200067	0.325802
protein_coding	MAP3K13	ENSG00000073803.13	-0.0709839792029107	0.30220073295734	0.706475975382185	0.150903
protein_coding	IGF2BP2	ENSG00000073792.15	0.0115374272320587	0.878356536521236	0.974974608235031	0.0110067
protein_coding	TRA2B	ENSG00000136527.17	0.0809425251550286	0.268391278806636	0.672612238287863	0.172235
protein_coding	ETV5	ENSG00000244405.7	-0.0377585488778563	0.573528067639872	0.873382682158846	0.0587954
protein_coding	EIF4A2	ENSG00000156976.16	0.164619397788547	0.0993103959419208	0.475540139698552	0.322813
protein_coding	MASP1	ENSG00000127241.16	1.0492375100128	2.45620804185767e-05	0.00165067205751781	2.78234
protein_coding	LPP	ENSG00000145012.13	0.104132434026583	0.236937249833442	0.644425772243492	0.190827
protein_coding	CCDC50	ENSG00000152492.14	0.0212547661467212	0.745680861316348	0.938925669410743	0.0273688
protein_coding	LRRC15	ENSG00000172061.8	0.467951138343893	0.0109951041518695	0.150236008183013	0.823226
protein_coding	ATP13A3	ENSG00000133657.15	-0.00161504249584469	0.98278589327463	0.993343752778808	0.00290044
protein_coding	FAM43A	ENSG00000185112.5	-0.0703170448490786	0.417433945481504	0.794113219220447	0.100118
protein_coding	ACAP2	ENSG00000114331.13	-0.0662598401559249	0.325479725511473	0.727836634887492	0.137966
protein_coding	APOD	ENSG00000189058.8	0.0308892718888432	0.604194571293179	0.888202974124633	0.0514878
protein_coding	TNK2	ENSG00000061938.17	-0.198968002044137	0.0437713776810492	0.322995796118707	0.490803
protein_coding	TFRC	ENSG00000072274.12	-0.161666002207146	0.0665144751578072	0.399197616683744	0.398812
protein_coding	PCYT1A	ENSG00000161217.11	-0.0994020662953716	0.169137931455198	0.568047159460481	0.245616
protein_coding	UBXN7	ENSG00000163960.11	0.037550587613941	0.626174599758098	0.894186017781187	0.0485721
protein_coding	PAK2	ENSG00000180370.10	0.120375320378642	0.166662171172877	0.566823199304064	0.246552
protein_coding	NCBP2	ENSG00000114503.10	-0.0242408141012891	0.720200788348379	0.930505887919459	0.0312809
protein_coding	RPL35A	ENSG00000182899.16	0.248307443954666	0.0294068079816123	0.275104030350708	0.560503
protein_coding	ATP5ME	ENSG00000169020.9	0.179245453062284	0.0856293626097413	0.444485584377443	0.352142
protein_coding	GAK	ENSG00000178950.16	-0.0806006672984704	0.30846520060335	0.710870009200464	0.14821
protein_coding	SPON2	ENSG00000159674.11	-0.233371790018459	0.0423838407284197	0.321614979281441	0.492664
protein_coding	CTBP1	ENSG00000159692.15	-0.0936484816592528	0.270922619498646	0.674079371383241	0.171289
protein_coding	TMEM129	ENSG00000168936.10	0.0311614058757973	0.656520750352976	0.907989429194603	0.0419192
protein_coding	C4orf48	ENSG00000243449.6	0.00702031429468471	0.919280403276894	0.983812274290156	0.00708776
protein_coding	MXD4	ENSG00000123933.16	0.030968482079261	0.708753192288657	0.925793043318741	0.0334861
protein_coding	ADD1	ENSG00000087274.16	-0.0556277621064356	0.440573299610072	0.809151073963171	0.0919704
protein_coding	MFSD10	ENSG00000109736.14	-0.0756661876848118	0.342397497369487	0.740611130119167	0.13041
protein_coding	NOP14	ENSG00000087269.15	-0.0117421484963422	0.852329976094143	0.970017508204988	0.0132204
protein_coding	LRPAP1	ENSG00000163956.11	0.145077476102729	0.121707432796621	0.51544509123811	0.287818
protein_coding	MSX1	ENSG00000163132.6	-0.3286589029822	0.0181259237998959	0.200971943006927	0.696865
protein_coding	MAN2B2	ENSG00000013288.8	0.0653021478049728	0.383734065378659	0.768167949721535	0.114544
protein_coding	MRFAP1	ENSG00000179010.14	-0.034292717958589	0.67483868379449	0.91810630105771	0.037107
protein_coding	MRFAP1L1	ENSG00000178988.10	-0.572279799504632	0.000121289378064448	0.0062407175307223	2.20477
protein_coding	GRPEL1	ENSG00000109519.12	-0.058312691401066	0.363716904537677	0.751890806166693	0.123845
protein_coding	HTRA3	ENSG00000170801.9	0.00480743162256455	0.944781159782711	0.985793523182657	0.00621404
protein_coding	WDR1	ENSG00000071127.16	0.107465344810201	0.231064188991047	0.637799140274534	0.195316
protein_coding	BOD1L1	ENSG00000038219.12	0.119924970829681	0.196783381707573	0.597793059006493	0.223449
protein_coding	SOD3	ENSG00000109610.5	0.0797814110122572	0.36593343137255	0.752448408572978	0.123523
protein_coding	RBPJ	ENSG00000168214.20	0.350292165036324	0.0125597319732547	0.160930729135905	0.793361
protein_coding	KLF3	ENSG00000109787.12	0.0975012156089246	0.216135561198515	0.619977702984939	0.207624
protein_coding	FAM114A1	ENSG00000197712.11	0.516637639824948	0.000821687990175069	0.0255265901098727	1.59301
protein_coding	KLHL5	ENSG00000109790.16	-0.0116472160777934	0.863375200465879	0.971261799494052	0.0126637
protein_coding	RFC1	ENSG00000035928.15	0.129519964503283	0.137688927376763	0.534681176711886	0.271905
protein_coding	RPL9	ENSG00000163682.16	0.435171989325139	0.0020966844124766	0.0500317519585901	1.30075
protein_coding	UGDH	ENSG00000109814.11	0.0183223441920019	0.800178052792737	0.96052417681142	0.0174917
protein_coding	SMIM14	ENSG00000163683.11	0.0416843748616341	0.609639488407216	0.889868278069575	0.0506743
protein_coding	UBE2K	ENSG00000078140.13	-0.249906379439909	0.0381262799843905	0.307451694496023	0.512223
protein_coding	PDS5A	ENSG00000121892.14	0.0101523168977567	0.88301526064886	0.975877190403376	0.0106048
protein_coding	UCHL1	ENSG00000154277.12	-0.364369442841335	0.0135328060387261	0.167532068742575	0.775902
protein_coding	SLAIN2	ENSG00000109171.14	0.0480148364842908	0.462223131707263	0.819038322159229	0.0866958
protein_coding	OCIAD1	ENSG00000109180.14	-0.0412836497095933	0.613398548415274	0.890363474208887	0.0504327
protein_coding	SGCB	ENSG00000163069.12	0.122247278090491	0.165957824279828	0.566823199304064	0.246552
protein_coding	SCFD2	ENSG00000184178.15	-0.0133401410693176	0.842629035023677	0.967589836756791	0.0143087
protein_coding	FIP1L1	ENSG00000145216.15	0.0104984098141373	0.890040475643677	0.975964982949859	0.0105658
protein_coding	PDGFRA	ENSG00000134853.11	-0.0902617770236282	0.312244208330659	0.713697038909531	0.146486
protein_coding	TMEM165	ENSG00000134851.12	0.0449915938688039	0.526057296965745	0.850420559110554	0.0703662
protein_coding	SRP72	ENSG00000174780.16	0.0324408879459612	0.689065322221472	0.920570430587469	0.035943
protein_coding	REST	ENSG00000084093.16	0.00303562563978645	0.964959130057883	0.991763550337269	0.00359186
protein_coding	POLR2B	ENSG00000047315.15	0.00471227625732967	0.948586193673193	0.986019460160144	0.00611451
protein_coding	IGFBP7	ENSG00000163453.11	0.273083266090031	0.0166553712424648	0.190437977435544	0.720246
protein_coding	UBA6	ENSG00000033178.12	-0.054337769704237	0.436097334544821	0.805470921848852	0.0939501
protein_coding	YTHDC1	ENSG00000083896.12	-0.0369053762807035	0.614603208295363	0.890363474208887	0.0504327
protein_coding	GRSF1	ENSG00000132463.13	-0.0529748562824513	0.463617113717958	0.819038322159229	0.0866958
protein_coding	ANKRD17	ENSG00000132466.18	-0.015964048882847	0.833102918011623	0.96636908467279	0.014857
protein_coding	EREG	ENSG00000124882.3	-0.00676704926949867	0.565459907295549	0.870376846351876	0.0602927
protein_coding	AREG	ENSG00000109321.10	-0.0971415635394876	0.00275210341647362	0.0608233325533399	1.21593
protein_coding	G3BP2	ENSG00000138757.14	-0.0202003304379443	0.772181427260899	0.952357093621776	0.0212002
protein_coding	USO1	ENSG00000138768.14	0.0666947151198978	0.266301822873265	0.670962692736404	0.173302
protein_coding	SDAD1	ENSG00000198301.11	-0.044173286436	0.509251372903389	0.847452730817663	0.0718845
protein_coding	SCARB2	ENSG00000138760.9	0.105315601193957	0.247588693230795	0.660215126975673	0.180315
protein_coding	SHROOM3	ENSG00000138771.15	1.71669698584241	7.17796751330425e-06	0.000590926175532772	3.22847
protein_coding	SEPT11	ENSG00000138758.11	0.839674980323536	5.8080538907789e-08	9.28494955162301e-06	5.03222
protein_coding	CCNI	ENSG00000118816.9	0.273430613154362	0.0204421308398413	0.218732475483152	0.660087
protein_coding	ANTXR2	ENSG00000163297.16	0.0544286889593009	0.501951383016628	0.841712338860249	0.0748363
protein_coding	HNRNPD	ENSG00000138668.18	-0.0574708407922926	0.469513843229892	0.821961236446589	0.0851487
protein_coding	HNRNPDL	ENSG00000152795.17	0.040585099959759	0.590465668520566	0.880218853072984	0.0554093
protein_coding	SEC31A	ENSG00000138674.16	0.171645679139209	0.0958855224879071	0.469310221025238	0.32854
protein_coding	PKD2	ENSG00000118762.7	-0.0821143995799078	0.244796283838548	0.656444757883012	0.182802
protein_coding	PDLIM5	ENSG00000163110.14	0.0249762462553863	0.725365289185435	0.931771228577861	0.0306907
protein_coding	TSPAN5	ENSG00000168785.7	0.0773583561356175	0.341185959604663	0.739161424327735	0.131261
protein_coding	ADH5	ENSG00000197894.10	-0.0837283710328374	0.320939765725851	0.722388686626949	0.141229
protein_coding	DNAJB14	ENSG00000164031.16	0.00262528168754125	0.971342065565053	0.993343752778808	0.00290044
protein_coding	H2AFZ	ENSG00000164032.11	0.0484415694082425	0.561921198251332	0.869816715669738	0.0605723
protein_coding	PPP3CA	ENSG00000138814.16	0.00759539718757157	0.925957005076811	0.98462106302978	0.00673088
protein_coding	MANBA	ENSG00000109323.9	0.0351428445211192	0.5769824022621	0.875174136641684	0.0579055
protein_coding	UBE2D3	ENSG00000109332.19	0.0605265118636428	0.475110973468311	0.825356182856312	0.0833586
protein_coding	PAPSS1	ENSG00000138801.8	-0.064259469418595	0.400726404351021	0.779901089579873	0.10796
protein_coding	RPL34	ENSG00000109475.16	0.529518254818595	0.000248001824711804	0.0107456580102101	1.96877
protein_coding	OSTC	ENSG00000198856.12	0.0862464808741113	0.308394394290474	0.710870009200464	0.14821
protein_coding	LARP7	ENSG00000174720.15	0.129060180395838	0.136480940613606	0.533574320292559	0.272805
protein_coding	CAMK2D	ENSG00000145349.16	0.183236105828378	0.0437360551419175	0.322995796118707	0.490803
protein_coding	PRSS12	ENSG00000164099.3	0.207291666120184	0.0566380302253068	0.368594927928726	0.433451
protein_coding	USP53	ENSG00000145390.11	1.45512105395918	1.4017358454943e-06	0.000153863871307091	3.81286
protein_coding	C4orf3	ENSG00000164096.12	0.0812940708322192	0.312939052157825	0.713697038909531	0.146486
protein_coding	ANXA5	ENSG00000164111.14	0.327449334237609	0.0111688619203168	0.150967390770165	0.821117
protein_coding	KIAA1109	ENSG00000138688.15	0.121467761443567	0.145741419100109	0.545370853378399	0.263308
protein_coding	FGF2	ENSG00000138685.15	0.00863033324758344	0.764559680523371	0.95115057954815	0.0217507
protein_coding	PGRMC2	ENSG00000164040.16	-0.150434405131258	0.128547013228047	0.523245135426403	0.281295
protein_coding	PCDH18	ENSG00000189184.11	-0.0442442465631764	0.521723267172721	0.850091399703003	0.0705344
protein_coding	SLC7A11	ENSG00000151012.13	-0.131488965038313	0.117148279917121	0.509602755306579	0.292768
protein_coding	NDUFC1	ENSG00000109390.11	0.0711252079318995	0.301709277068944	0.706475975382185	0.150903
protein_coding	SETD7	ENSG00000145391.13	0.0564376689220241	0.455963154830009	0.817587214917344	0.0874659
protein_coding	SCOC	ENSG00000153130.17	0.0225761716112471	0.756708625897518	0.948433850984798	0.022993
protein_coding	CLGN	ENSG00000153132.12	0.183081202571702	0.0557565433324521	0.365022459629751	0.43768
protein_coding	SMARCA5	ENSG00000153147.5	0.0232297279386166	0.764559849396888	0.95115057954815	0.0217507
protein_coding	MAB21L2	ENSG00000181541.5	0.0578973038494682	0.392140011423581	0.773243747076558	0.111684
protein_coding	RPS3A	ENSG00000145425.9	0.900974509438086	4.06485471185393e-05	0.00243373937566091	2.61373
protein_coding	SH3D19	ENSG00000109686.17	0.0387760449618055	0.561436674783272	0.869802028680518	0.0605796
protein_coding	RAPGEF2	ENSG00000109756.9	0.0105596352062484	0.859253483007582	0.970761078144114	0.0128876
protein_coding	PALLD	ENSG00000129116.18	0.829385007228673	9.43300555923349e-06	0.000739592554917997	3.13101
protein_coding	NEK1	ENSG00000137601.16	-0.00218256184824223	0.967374758935968	0.992334499768092	0.00334191
protein_coding	CLCN3	ENSG00000109572.13	-0.0321936910362411	0.638822701501384	0.899783834200787	0.0458618
protein_coding	SPCS3	ENSG00000129128.12	0.048769419428966	0.551144069623915	0.863131385635996	0.0639231
protein_coding	WWC2	ENSG00000151718.15	0.106013320908295	0.123345522656458	0.516764384360964	0.286707
protein_coding	CFAP97	ENSG00000164323.13	0.0993190969069127	0.238515231293385	0.646733752822547	0.189274
protein_coding	FAT1	ENSG00000083857.13	0.760735208435195	0.00093984853887352	0.0278821733199144	1.55467
protein_coding	FRG1	ENSG00000109536.11	0.138220688956216	0.137648880269887	0.534681176711886	0.271905
protein_coding	SDHA	ENSG00000073578.16	-0.0723614608848542	0.309130231756776	0.710870009200464	0.14821
protein_coding	PDCD6	ENSG00000249915.7	0.0155920157565862	0.826351802046522	0.96636908467279	0.014857
protein_coding	AHRR	ENSG00000063438.16	0.0561772703944037	0.39067070957235	0.771270171835582	0.112793
protein_coding	EXOC3	ENSG00000180104.15	-0.161150677888325	0.0667934519722536	0.399537534468402	0.398442
protein_coding	BRD9	ENSG00000028310.17	-0.0918485580105718	0.231332414186069	0.637959611309389	0.195207
protein_coding	CLPTM1L	ENSG00000049656.13	-0.0181931785662793	0.820856176551338	0.96636908467279	0.014857
protein_coding	NDUFS6	ENSG00000145494.11	-0.0566520174113569	0.462388866949673	0.819038322159229	0.0866958
protein_coding	SEMA5A	ENSG00000112902.11	-0.010501655946573	0.89327617935344	0.975964982949859	0.0105658
protein_coding	CCT5	ENSG00000150753.11	0.0625625730063731	0.424078008141533	0.799363984436216	0.0972554
protein_coding	MARCH6	ENSG00000145495.15	-0.0692232114939355	0.400963420789167	0.779901089579873	0.10796
protein_coding	DAP	ENSG00000112977.15	0.0467402974828587	0.559505840958134	0.868927290290352	0.0610166
protein_coding	TRIO	ENSG00000038382.19	-0.0216763269676264	0.770059325977872	0.95187888905598	0.0214183
protein_coding	MYO10	ENSG00000145555.14	0.23094632266672	0.0478389858856128	0.340245746266357	0.468207
protein_coding	BASP1	ENSG00000176788.8	0.293599354099185	0.0168897016506597	0.1914610652928	0.71792
protein_coding	GOLPH3	ENSG00000113384.13	0.0938527802288421	0.225536422094023	0.632900226399347	0.198665
protein_coding	ZFR	ENSG00000056097.15	0.016449293421611	0.826642350796153	0.96636908467279	0.014857
protein_coding	SUB1	ENSG00000113387.11	0.0116833293934491	0.872990254626362	0.97381766400424	0.0115224
protein_coding	TARS	ENSG00000113407.13	-0.00162389774404227	0.987630096983332	0.99549002429327	0.00196309
protein_coding	RAI14	ENSG00000039560.13	0.256750903288232	0.0351674706308843	0.29770303544345	0.526217
protein_coding	DNAJC21	ENSG00000168724.16	0.0911169659501102	0.277554322062825	0.680555757671545	0.167136
protein_coding	NIPBL	ENSG00000164190.17	0.0269349565153903	0.737502014603375	0.938925669410743	0.0273688
protein_coding	GDNF	ENSG00000168621.14	0.0470906744233672	0.463864704168528	0.819038322159229	0.0866958
protein_coding	OSMR	ENSG00000145623.12	0.0613993572915961	0.387302056549006	0.769473280588771	0.113806
protein_coding	DAB2	ENSG00000153071.14	0.338062430761943	0.00909431809241804	0.129084437406606	0.889126
protein_coding	RPL37	ENSG00000145592.13	0.533865113571753	5.8466292826432e-05	0.00337771056627089	2.47138
protein_coding	ITGA2	ENSG00000164171.10	-0.35626284760041	0.0144216849327275	0.173428309296097	0.76088
protein_coding	FST	ENSG00000134363.11	0.146843938343002	0.133232829540895	0.530514761400444	0.275303
protein_coding	NDUFS4	ENSG00000164258.11	0.0339129379297571	0.595105803936721	0.88393478230204	0.0535798
protein_coding	SNX18	ENSG00000178996.13	0.0925678357868809	0.261671014488429	0.668926916563226	0.174621
protein_coding	GPX8	ENSG00000164294.13	0.1030265949184	0.127451612356325	0.523245135426403	0.281295
protein_coding	DHX29	ENSG00000067248.9	0.041812776919114	0.554015382967869	0.865041562879655	0.062963
protein_coding	MTREX	ENSG00000039123.15	0.0522300534455029	0.410082153675606	0.785573317076074	0.104813
protein_coding	PLPP1	ENSG00000067113.16	0.3886675994031	0.0141373518626039	0.172992305829455	0.761973
protein_coding	IL6ST	ENSG00000134352.19	0.0103606888129066	0.892689575713271	0.975964982949859	0.0105658
protein_coding	GPBP1	ENSG00000062194.15	-0.0490653395206603	0.497069726919702	0.840703960321818	0.0753569
protein_coding	PLK2	ENSG00000145632.14	0.0518634962709714	0.518162103609885	0.848755183857959	0.0712176
protein_coding	SREK1IP1	ENSG00000153006.15	0.0660215084586287	0.346061509899677	0.743345452742777	0.128809
protein_coding	CWC27	ENSG00000153015.15	0.0663810715751543	0.352613043527863	0.745794837528419	0.127381
protein_coding	ERBIN	ENSG00000112851.14	0.21808550877149	0.0477126011531573	0.340081375751833	0.468417
protein_coding	SREK1	ENSG00000153914.15	-0.0256601202429147	0.742808214670031	0.938925669410743	0.0273688
protein_coding	PIK3R1	ENSG00000145675.14	-0.173273802333408	0.0593278741206045	0.3777552154634	0.42279
protein_coding	BDP1	ENSG00000145734.18	0.0455921032359061	0.532027167260695	0.852240625928258	0.0694378
protein_coding	MAP1B	ENSG00000131711.14	0.587795442240388	0.000210942981837541	0.0097835949181834	2.0095
protein_coding	TNPO1	ENSG00000083312.17	0.173427394452306	0.0885388045734236	0.449242347396431	0.347519
protein_coding	BTF3	ENSG00000145741.15	0.0434316801389944	0.593662429950766	0.883384718403919	0.0538501
protein_coding	HEXB	ENSG00000049860.13	0.186394033190269	0.0751003805498428	0.420571104670304	0.376161
protein_coding	NSA2	ENSG00000164346.9	0.091699903383171	0.308661382703952	0.710870009200464	0.14821
protein_coding	F2R	ENSG00000181104.6	-0.0631712551174134	0.403525961037026	0.782140176788499	0.106715
protein_coding	TBCA	ENSG00000171530.13	-0.128162072736054	0.17861414064611	0.576643495242784	0.239093
protein_coding	SCAMP1	ENSG00000085365.17	-0.00284776163537868	0.962850804104448	0.991169344766804	0.00385214
protein_coding	LHFPL2	ENSG00000145685.13	-0.674333885338616	0.00258345022782952	0.0586710455189146	1.23158
protein_coding	RPS23	ENSG00000186468.12	0.26439045628782	0.0309795589178562	0.281811291482045	0.550042
protein_coding	TMEM167A	ENSG00000174695.9	-0.0323455154724522	0.632166815698778	0.89768233035622	0.0468773
protein_coding	VCAN	ENSG00000038427.15	0.10678127346745	0.241154796325981	0.649323584874452	0.187539
protein_coding	EDIL3	ENSG00000164176.12	0.726657783047332	0.000127364912519914	0.00645250241427811	2.19027
protein_coding	COX7C	ENSG00000127184.12	0.0501926258153064	0.524683369013449	0.850286581772287	0.0704347
protein_coding	CETN3	ENSG00000153140.8	-0.116425512648968	0.201123013625583	0.600628387290203	0.221394
protein_coding	ARRDC3	ENSG00000113369.8	-0.500313692934247	0.00366648264970923	0.0714421737603107	1.14605
protein_coding	NR2F1	ENSG00000175745.12	0.0847894620991419	0.234781833753005	0.641659783802889	0.192695
protein_coding	RHOBTB3	ENSG00000164292.12	0.245800583637499	0.0416088403621371	0.319389070658549	0.49568
protein_coding	ELL2	ENSG00000118985.15	0.100570421841741	0.107195918245534	0.486711560847317	0.312728
protein_coding	CAST	ENSG00000153113.23	0.0170312997701076	0.83264285097407	0.96636908467279	0.014857
protein_coding	RGMB	ENSG00000174136.11	0.70831787063286	0.00164381465231989	0.0413212339701481	1.38383
protein_coding	PAM	ENSG00000145730.20	0.131525611918637	0.166663883314246	0.566823199304064	0.246552
protein_coding	EFNA5	ENSG00000184349.12	-0.00148103844184163	0.980523134638264	0.993343752778808	0.00290044
protein_coding	FBXL17	ENSG00000145743.15	0.0158243898835926	0.807548171313719	0.962678037355493	0.0165189
protein_coding	PJA2	ENSG00000198961.9	0.0278514381618471	0.716570019052929	0.929252379788122	0.0318663
protein_coding	MAN2A1	ENSG00000112893.9	0.100606846999544	0.195229236508044	0.594907469649176	0.225551
protein_coding	REEP5	ENSG00000129625.12	-0.0474056535664344	0.541949394278394	0.857175482881245	0.0669303
protein_coding	TMED7	ENSG00000134970.13	-0.00420486495894066	0.947563890306095	0.986019460160144	0.00611451
protein_coding	ATG12	ENSG00000145782.12	0.016119398412356	0.829076907323181	0.96636908467279	0.014857
protein_coding	HSD17B4	ENSG00000133835.15	0.0181943981558943	0.78297003167398	0.953543154948481	0.0206596
protein_coding	LOX	ENSG00000113083.13	0.88151989747021	1.72851950376559e-06	0.000177875460184378	3.74988
protein_coding	SNX2	ENSG00000205302.6	-0.0988379080716868	0.1825437116874	0.58266327904686	0.234582
protein_coding	PPIC	ENSG00000168938.5	0.690957295147677	0.00462677621199181	0.0833510819207852	1.07909
protein_coding	PHAX	ENSG00000164902.13	-0.0522307503683464	0.480813278515587	0.82994756238005	0.0809493
protein_coding	PRRC1	ENSG00000164244.20	0.0787460827871164	0.25057206186127	0.662145639803211	0.179046
protein_coding	FBN2	ENSG00000138829.11	1.25795042070194	5.92116430562051e-08	9.28494955162301e-06	5.03222
protein_coding	HINT1	ENSG00000169567.11	-0.0252308988255574	0.759789512048914	0.949229191301818	0.0226289
protein_coding	LYRM7	ENSG00000186687.15	-0.156529328593822	0.057814656865956	0.374034705421597	0.427088
protein_coding	P4HA2	ENSG00000072682.18	0.537336099823223	0.00382198239612615	0.0724146547362647	1.14017
protein_coding	PDLIM4	ENSG00000131435.12	-0.142549431821011	0.139982089330944	0.538264674638508	0.269004
protein_coding	UQCRQ	ENSG00000164405.10	-0.0698142959100997	0.408164012255831	0.784343294745435	0.105494
protein_coding	AFF4	ENSG00000072364.12	-0.0109953488832449	0.881687084677087	0.975275636493667	0.0108726
protein_coding	HSPA4	ENSG00000170606.14	-0.0812361898139129	0.326778130028496	0.727836634887492	0.137966
protein_coding	C5orf15	ENSG00000113583.7	0.0200480297513181	0.793529521257687	0.959695242181642	0.0178667
protein_coding	VDAC1	ENSG00000213585.10	-0.0445692515319667	0.574737619335949	0.874185210380268	0.0583965
protein_coding	SKP1	ENSG00000113558.18	-0.118420204996489	0.20243032618078	0.601627314181687	0.220672
protein_coding	PPP2CA	ENSG00000113575.9	-0.0265247500608889	0.719346242107911	0.930333356903598	0.0313614
protein_coding	UBE2B	ENSG00000119048.7	0.164248105423487	0.097069698749937	0.470766594968398	0.327194
protein_coding	CAMLG	ENSG00000164615.4	-0.0260485664555028	0.734125889778007	0.937006416681775	0.0282574
protein_coding	DDX46	ENSG00000145833.15	0.0452390543208472	0.562356449335218	0.869816715669738	0.0605723
protein_coding	C5orf24	ENSG00000181904.8	-0.0382108458633462	0.564776664877666	0.870376846351876	0.0602927
protein_coding	TXNDC15	ENSG00000113621.14	0.0275453778897027	0.634098747377617	0.898208351359431	0.0466229
protein_coding	PITX1	ENSG00000069011.15	-0.0903305968375987	0.216854332390361	0.620957666575182	0.206938
protein_coding	H2AFY	ENSG00000113648.16	-0.0239951689313614	0.72857861651835	0.934271567054099	0.0295269
protein_coding	TGFBI	ENSG00000120708.16	0.0107615535539915	0.891803547753428	0.975964982949859	0.0105658
protein_coding	SMAD5	ENSG00000113658.17	-0.0443494374764861	0.55739020742683	0.867342178578261	0.0618095
protein_coding	SPOCK1	ENSG00000152377.13	0.0292469493830613	0.725692748008281	0.931771228577861	0.0306907
protein_coding	HNRNPA0	ENSG00000177733.6	-0.0189977270678624	0.80448667844956	0.96228646281671	0.0166956
protein_coding	EGR1	ENSG00000120738.7	0.0334792048828272	0.645099299457588	0.902426505146065	0.0445882
protein_coding	ETF1	ENSG00000120705.12	-0.00142684180620397	0.981244090917602	0.993343752778808	0.00290044
protein_coding	HSPA9	ENSG00000113013.13	-0.0753686052580424	0.338298435363483	0.737405566739577	0.132294
protein_coding	CTNNA1	ENSG00000044115.20	0.212608066599266	0.0598462079260849	0.378816729114601	0.421571
protein_coding	PAIP2	ENSG00000120727.12	0.148704215836179	0.105814921968221	0.485304370531128	0.313986
protein_coding	UBE2D2	ENSG00000131508.15	0.0154017496432609	0.839740978016678	0.96636908467279	0.014857
protein_coding	CXXC5	ENSG00000171604.11	-0.0234847187599555	0.745513671392815	0.938925669410743	0.0273688
protein_coding	PURA	ENSG00000185129.5	0.0689337834971232	0.423159041288954	0.799363984436216	0.0972554
protein_coding	CYSTM1	ENSG00000120306.10	0.0759586161677911	0.275467301012705	0.680299640392106	0.1673
protein_coding	PFDN1	ENSG00000113068.9	0.0249851506925385	0.731455999690648	0.934685528514281	0.0293345
protein_coding	NDUFA2	ENSG00000131495.8	-0.0603190312170229	0.410812999655197	0.785602327447481	0.104797
protein_coding	IK	ENSG00000113141.17	0.000698895555089828	0.993559064982202	0.997000069246294	0.00130481
protein_coding	ZMAT2	ENSG00000146007.10	-0.0417148942414601	0.586829440781428	0.878264936268878	0.0563745
protein_coding	TAF7	ENSG00000178913.7	-0.00261629012566242	0.969333412599799	0.992850677353387	0.00311606
protein_coding	DIAPH1	ENSG00000131504.16	0.00797219712043571	0.909697314000631	0.980180019298401	0.00869415
protein_coding	GNPDA1	ENSG00000113552.15	-0.0159494413373805	0.824575278595579	0.96636908467279	0.014857
protein_coding	NDFIP1	ENSG00000131507.10	0.00865200651299827	0.907873479448996	0.979829241902876	0.0088496
protein_coding	NR3C1	ENSG00000113580.14	0.062305877023316	0.444685521126305	0.813091073051832	0.0898608
protein_coding	YIPF5	ENSG00000145817.16	0.0926350709863253	0.269740088552297	0.67308705541705	0.171929
protein_coding	LARS	ENSG00000133706.17	0.0249644977413777	0.712976639222765	0.927651447461763	0.0326152
protein_coding	TCERG1	ENSG00000113649.11	-0.0604694223102408	0.417145864059651	0.794023890374815	0.100166
protein_coding	DPYSL3	ENSG00000113657.12	0.130904323486915	0.169585156065899	0.568047159460481	0.245616
protein_coding	CSNK1A1	ENSG00000113712.17	-0.088888958286247	0.319836518576806	0.720578967883432	0.142318
protein_coding	PDGFRB	ENSG00000113721.13	0.0450079374513646	0.576596240046804	0.874991437084851	0.0579962
protein_coding	RPS14	ENSG00000164587.12	0.0670151852427772	0.428922255421329	0.803718935207695	0.0948958
protein_coding	NDST1	ENSG00000070614.14	-0.0132472930686009	0.870632560468816	0.973764114002642	0.0115462
protein_coding	TNIP1	ENSG00000145901.15	-0.0115251553096664	0.860216167220798	0.970761078144114	0.0128876
protein_coding	ANXA6	ENSG00000197043.13	-0.0520848611850185	0.534487468299939	0.853159104756035	0.06897
protein_coding	SPARC	ENSG00000113140.10	1.00575178531484	8.36416620878066e-08	1.25196360570521e-05	4.90241
protein_coding	ATOX1	ENSG00000177556.11	-0.0151866487129488	0.840180591988521	0.96636908467279	0.014857
protein_coding	G3BP1	ENSG00000145907.14	-0.14543621714167	0.110215934596274	0.493757314570459	0.306486
protein_coding	LARP1	ENSG00000155506.16	-0.202953365567486	0.0649852168526707	0.396289479807119	0.401987
protein_coding	SGCD	ENSG00000170624.13	1.01002802282015	5.38875474037606e-06	0.000466978141054167	3.3307
protein_coding	CLINT1	ENSG00000113282.13	0.00682237490384191	0.915119423280666	0.982232158038864	0.00778585
protein_coding	RNF145	ENSG00000145860.11	-0.0657024145579866	0.365328056442973	0.751890806166693	0.123845
protein_coding	TTC1	ENSG00000113312.10	0.0814677382953538	0.301742985872153	0.706475975382185	0.150903
protein_coding	SLU7	ENSG00000164609.9	0.0216645964926011	0.775710788026074	0.952831938360778	0.0209837
protein_coding	RARS	ENSG00000113643.8	-0.0155544542161458	0.82899079932006	0.96636908467279	0.014857
protein_coding	SLIT3	ENSG00000184347.14	0.206758452189781	0.0451083987332479	0.327907189908577	0.484249
protein_coding	SPDL1	ENSG00000040275.16	-0.229024453072424	0.0307511025750765	0.281287168832574	0.55085
protein_coding	NPM1	ENSG00000181163.13	0.137683046435769	0.15322256856549	0.551433790476675	0.258507
protein_coding	SH3PXD2B	ENSG00000174705.12	-0.109495385682711	0.194415764520176	0.594696118211892	0.225705
protein_coding	ERGIC1	ENSG00000113719.15	0.0343199900110426	0.676976690144782	0.918851718976978	0.0367546
protein_coding	ATP6V0E1	ENSG00000113732.8	-0.140763958221325	0.146403836740512	0.545370853378399	0.263308
protein_coding	CREBRF	ENSG00000164463.12	-0.122499514978673	0.166457498009171	0.566823199304064	0.246552
protein_coding	STC2	ENSG00000113739.10	0.992644567589544	9.89230971227486e-09	1.94558728056906e-06	5.71095
protein_coding	BOD1	ENSG00000145919.10	0.0271667628925116	0.691306488739232	0.921458104066483	0.0355244
protein_coding	CPEB4	ENSG00000113742.12	-0.0824149432292314	0.28535599564985	0.690939186525703	0.16056
protein_coding	KIAA1191	ENSG00000122203.14	-0.0384023866696535	0.592158626627501	0.882025288083258	0.054519
protein_coding	CLTB	ENSG00000175416.12	-0.0435065219325668	0.576150491472036	0.874991437084851	0.0579962
protein_coding	FAF2	ENSG00000113194.12	-0.0098327941985785	0.887759828495597	0.975964982949859	0.0105658
protein_coding	NSD1	ENSG00000165671.20	0.0244900568523964	0.724037974640043	0.931714361269895	0.0307172
protein_coding	PRELID1	ENSG00000169230.9	-0.0582648402935233	0.45255475009193	0.815969332454238	0.0883262
protein_coding	LMAN2	ENSG00000169223.14	-0.0194180089953938	0.806879302430963	0.962678037355493	0.0165189
protein_coding	DBN1	ENSG00000113758.13	-0.144350287622403	0.128252905088655	0.523245135426403	0.281295
protein_coding	PDLIM7	ENSG00000196923.13	-0.022853703449299	0.740997679316333	0.938925669410743	0.0273688
protein_coding	DDX41	ENSG00000183258.11	-0.13705730826278	0.0877829689400482	0.448169483286169	0.348558
protein_coding	TMED9	ENSG00000184840.11	0.131227755904073	0.169773875310191	0.568047159460481	0.245616
protein_coding	HNRNPAB	ENSG00000197451.11	-0.132260856033531	0.149870825384429	0.548174201129322	0.261081
protein_coding	ADAMTS2	ENSG00000087116.15	0.852030361251566	0.00117451294044024	0.0327768738378789	1.48443
protein_coding	HNRNPH1	ENSG00000169045.17	-0.0934222637456567	0.258223232289372	0.666924787395218	0.175923
protein_coding	CANX	ENSG00000127022.14	-0.0790384721593751	0.368546369471246	0.753803226502367	0.122742
protein_coding	MGAT4B	ENSG00000161013.16	-0.015863425879547	0.842254433906071	0.967589836756791	0.0143087
protein_coding	SQSTM1	ENSG00000161011.19	-0.551009759331642	0.000377128533740388	0.0147843364477035	1.8302
protein_coding	MGAT1	ENSG00000131446.16	-0.0184523808491829	0.806216781458025	0.962678037355493	0.0165189
protein_coding	RACK1	ENSG00000204628.11	0.217833997484795	0.0461449764311517	0.332506361898868	0.4782
protein_coding	FOXQ1	ENSG00000164379.6	0.00192792181773831	0.979975957542643	0.993343752778808	0.00290044
protein_coding	FOXF2	ENSG00000137273.5	0.0602427967855368	0.339932722812826	0.737979268001644	0.131956
protein_coding	FOXC1	ENSG00000054598.7	0.611996109237447	0.00415975986225154	0.0765256381362811	1.11619
protein_coding	SERPINB6	ENSG00000124570.19	-0.0853348614575841	0.262852776980839	0.668926916563226	0.174621
protein_coding	PXDC1	ENSG00000168994.13	0.387867933101015	0.0151429187803225	0.177623926779719	0.750499
protein_coding	PRPF4B	ENSG00000112739.16	-0.0372770226604866	0.638996602680919	0.899783834200787	0.0458618
protein_coding	ECI2	ENSG00000198721.12	0.0330312045382181	0.603110312589443	0.888085462101427	0.0515452
protein_coding	SSR1	ENSG00000124783.13	0.040361050668205	0.613202498289048	0.890363474208887	0.0504327
protein_coding	NOL7	ENSG00000225921.6	0.0418936793951251	0.546770187018033	0.861078061143177	0.0649575
protein_coding	JARID2	ENSG00000008083.13	0.465776299101164	0.00935507976312666	0.131650759230667	0.880577
protein_coding	ATXN1	ENSG00000124788.18	-0.0899857615790536	0.19117411027747	0.592222970591065	0.227515
protein_coding	KIF13A	ENSG00000137177.19	0.0682324361346807	0.351346853034007	0.745108711759376	0.12778
protein_coding	DEK	ENSG00000124795.15	0.155905876800356	0.119829145931056	0.513604903341236	0.289371
protein_coding	SOX4	ENSG00000124766.6	0.0176650242583207	0.809560902801522	0.962678037355493	0.0165189
protein_coding	TDP2	ENSG00000111802.13	-0.0108709056819411	0.855480055613939	0.970017508204988	0.0132204
protein_coding	ACOT13	ENSG00000112304.10	0.0436511342593604	0.518425628775651	0.848755183857959	0.0712176
protein_coding	C6orf62	ENSG00000112308.12	-0.0151382700555569	0.83817859137934	0.96636908467279	0.014857
protein_coding	TRIM38	ENSG00000112343.10	0.0273975516816024	0.701151879980666	0.925636214435669	0.0335597
protein_coding	HIST1H1C	ENSG00000187837.3	0.141833329061207	0.141488573452249	0.540780883390921	0.266979
protein_coding	HIST1H4C	ENSG00000197061.4	-0.775531502535722	0.00291541166873951	0.0623571482273936	1.20511
protein_coding	HLA-A	ENSG00000206503.12	0.0340944380374271	0.681690815567482	0.919054772908165	0.0366586
protein_coding	PPP1R11	ENSG00000204619.7	0.00924481838670001	0.887099661809126	0.975964982949859	0.0105658
protein_coding	HLA-E	ENSG00000204592.8	0.42500189831439	0.0049478521027075	0.0871298233915284	1.05983
protein_coding	GNL1	ENSG00000204590.12	0.0206086081778142	0.796204334881727	0.959695242181642	0.0178667
protein_coding	ABCF1	ENSG00000204574.12	-0.0689365156635984	0.402744514213807	0.781942018411875	0.106825
protein_coding	PPP1R10	ENSG00000204569.9	-0.0913448851955324	0.212738085185559	0.616105436454155	0.210345
protein_coding	MRPS18B	ENSG00000204568.11	-0.0666554555513751	0.331469560380212	0.732569974719488	0.135151
protein_coding	PPP1R18	ENSG00000146112.11	0.0177315506116799	0.826580510910992	0.96636908467279	0.014857
protein_coding	TUBB	ENSG00000196230.12	-0.0805654288798855	0.358064009852335	0.746741472098631	0.12683
protein_coding	IER3	ENSG00000137331.11	-0.0424462284028076	0.0952668442891968	0.468229430215411	0.329541
protein_coding	HLA-C	ENSG00000204525.16	0.0233713921128657	0.780444067648052	0.95346351343347	0.0206959
protein_coding	HLA-B	ENSG00000234745.10	0.421649208247639	0.00292829457012725	0.0623571482273936	1.20511
protein_coding	BAG6	ENSG00000204463.12	-0.0972263937949117	0.257373176583622	0.666297067995178	0.176332
protein_coding	GPANK1	ENSG00000204438.10	-0.208343650629743	0.0334534333081694	0.290771241671257	0.536449
protein_coding	CSNK2B	ENSG00000204435.13	-0.115640822020517	0.177481831032493	0.576104364169236	0.239499
protein_coding	DDAH2	ENSG00000213722.8	-0.0029177064481769	0.965618422225206	0.992131502149018	0.00343076
protein_coding	HSPA1A	ENSG00000204389.9	-0.715145865704297	0.000475386219026746	0.0172578552112082	1.76301
protein_coding	HSPA1B	ENSG00000204388.6	-0.219133402005928	0.0313626602572244	0.283728681942417	0.547097
protein_coding	NEU1	ENSG00000204386.10	-0.0456484300508263	0.480117334054018	0.829499675257021	0.0811838
protein_coding	NELFE	ENSG00000204356.13	0.010484245280869	0.880943176331753	0.975107858709399	0.0109473
protein_coding	AGPAT1	ENSG00000204310.12	-0.0663808469473019	0.40233086027127	0.781637476621412	0.106995
protein_coding	TAP2	ENSG00000204267.13	0.0142489225589376	0.827324075043399	0.96636908467279	0.014857
protein_coding	BRD2	ENSG00000204256.12	0.0647320621723239	0.4298484082011	0.803957720338412	0.0947668
protein_coding	RXRB	ENSG00000204231.10	-0.100767655059931	0.207307218805948	0.607338674359546	0.216569
protein_coding	SLC39A7	ENSG00000112473.17	0.0627292744556432	0.423628671142041	0.799363984436216	0.0972554
protein_coding	RING1	ENSG00000204227.4	-0.0330506225325124	0.579681360871983	0.875790144354292	0.0575999
protein_coding	RPS18	ENSG00000231500.6	0.240048220231845	0.0284080562546364	0.268815313926775	0.570546
protein_coding	TAPBP	ENSG00000231925.11	-0.0404225867064311	0.618055041756384	0.891199220972375	0.0500252
protein_coding	CUTA	ENSG00000112514.15	-0.113736524967874	0.201353217052136	0.600628387290203	0.221394
protein_coding	LEMD2	ENSG00000161904.11	-0.0523433699604806	0.424848929257883	0.799901385961239	0.0969636
protein_coding	HMGA1	ENSG00000137309.19	-0.0375508050608507	0.638711762398738	0.899783834200787	0.0458618
protein_coding	SMIM29	ENSG00000186577.13	-0.0353833377943556	0.606435153402814	0.888636994346476	0.0512756
protein_coding	NUDT3	ENSG00000272325.1	-0.0493963095605032	0.432010380088112	0.804643767890358	0.0943963
protein_coding	RPS10	ENSG00000124614.15	0.0360251968394417	0.659858999815551	0.909417084095442	0.0412369
protein_coding	C6orf106	ENSG00000196821.9	0.0271324525020969	0.694054688806979	0.922069376415883	0.0352364
protein_coding	SNRPC	ENSG00000124562.9	0.0291833850775476	0.650534323333272	0.905796840057701	0.0429692
protein_coding	RPL10A	ENSG00000198755.10	0.264120557661363	0.0243504771322778	0.242254142587887	0.615729
protein_coding	STK38	ENSG00000112079.8	-0.0387933336376019	0.519346827805449	0.848755183857959	0.0712176
protein_coding	SRSF3	ENSG00000112081.16	-0.153934290468914	0.0839180817122867	0.440737229790367	0.35582
protein_coding	CDKN1A	ENSG00000124762.13	0.122114454058628	0.191994964691854	0.592539286532593	0.227283
protein_coding	C6orf89	ENSG00000198663.16	-0.0539351305886257	0.494734219894628	0.839329845057204	0.0760673
protein_coding	MTCH1	ENSG00000137409.19	0.00634200588311202	0.942369486751332	0.985669102865471	0.00626886
protein_coding	ZFAND3	ENSG00000156639.11	0.0945612475926382	0.268726077574891	0.672939143311116	0.172024
protein_coding	GLO1	ENSG00000124767.6	0.0052743807582453	0.93669963753566	0.98552444848408	0.0063326
protein_coding	MRPS10	ENSG00000048544.5	-0.10082244953496	0.181921012827071	0.58266327904686	0.234582
protein_coding	RPL7L1	ENSG00000146223.14	-0.0401978237825755	0.56066000762452	0.869234183195642	0.0608632
protein_coding	MEA1	ENSG00000124733.4	-0.0485234993108414	0.483898763174427	0.831669429610329	0.0800493
protein_coding	KLHDC3	ENSG00000124702.17	-0.0182975944338908	0.770990614207849	0.952134542397406	0.0213017
protein_coding	PTK7	ENSG00000112655.15	0.0874395162906157	0.334743626367113	0.735316866691012	0.133525
protein_coding	DNPH1	ENSG00000112667.12	-0.0250757883212107	0.711055872393922	0.927018883232147	0.0329114
protein_coding	YIPF3	ENSG00000137207.11	-0.0422221002936061	0.543291885759351	0.857651092907738	0.0666894
protein_coding	VEGFA	ENSG00000112715.21	-0.827896340853243	0.00018828140666247	0.00898566191506539	2.04645
protein_coding	MRPL14	ENSG00000180992.6	-0.0807978999747433	0.269248484331105	0.67308705541705	0.171929
protein_coding	TMEM63B	ENSG00000137216.18	-0.181105398488491	0.0599342592981194	0.378816729114601	0.421571
protein_coding	HSP90AB1	ENSG00000096384.19	-0.00268988309801539	0.974419844903171	0.993343752778808	0.00290044
protein_coding	SLC35B2	ENSG00000157593.18	-0.0073706528212347	0.913907298746589	0.98157101590754	0.00807827
protein_coding	CDC5L	ENSG00000096401.7	0.0280785494270792	0.677507995232749	0.918877194522834	0.0367425
protein_coding	TNFRSF21	ENSG00000146072.6	0.101401296587635	0.174941426066048	0.572349413261434	0.242339
protein_coding	TRAM2	ENSG00000065308.4	0.102485623935903	0.249352849922479	0.661060073913814	0.179759
protein_coding	FBXO9	ENSG00000112146.16	-0.023425399475777	0.716874089816784	0.929252379788122	0.0318663
protein_coding	ELOVL5	ENSG00000012660.13	0.0420936984243367	0.545295860700202	0.860049697809474	0.0654765
protein_coding	DST	ENSG00000151914.19	0.608259373174244	0.000343519015736117	0.0141136658045366	1.85036
protein_coding	ZNF451	ENSG00000112200.16	0.114729387329849	0.144630282438105	0.545370853378399	0.263308
protein_coding	PHF3	ENSG00000118482.11	-0.00989370585537772	0.884429665539944	0.975964982949859	0.0105658
protein_coding	LMBRD1	ENSG00000168216.11	0.0678051550804975	0.324421880496425	0.726717009395701	0.138635
protein_coding	SMAP1	ENSG00000112305.14	0.109172605453188	0.177654463967121	0.576104364169236	0.239499
protein_coding	EEF1A1	ENSG00000156508.17	0.377916915222535	0.0107811664279491	0.148545527394295	0.82814
protein_coding	SLC17A5	ENSG00000119899.12	0.203095896550182	0.0583687838287766	0.375407041305002	0.425498
protein_coding	CD109	ENSG00000156535.14	0.155013334817487	0.121550741622533	0.51544509123811	0.287818
protein_coding	COL12A1	ENSG00000111799.20	0.860724955352899	2.04499970206347e-07	2.80591000787293e-05	4.55193
protein_coding	COX7A2	ENSG00000112695.11	-0.0197231508939307	0.810045915655554	0.962678037355493	0.0165189
protein_coding	TMEM30A	ENSG00000112697.15	0.406215235263722	0.00605129503761423	0.0977113973351468	1.01005
protein_coding	MYO6	ENSG00000196586.13	0.0332323288551348	0.68027468458822	0.919054772908165	0.0366586
protein_coding	PHIP	ENSG00000146247.13	0.252239262020699	0.0362325348493006	0.302988154265074	0.518574
protein_coding	TENT5A	ENSG00000112773.15	0.24609346316934	0.0364463896931246	0.303291502920591	0.51814
protein_coding	IBTK	ENSG00000005700.14	-0.0108225878859204	0.869573637766655	0.973744994333336	0.0115548
protein_coding	TPBG	ENSG00000146242.8	-0.212238792823346	0.0540975596927942	0.359930626481179	0.443781
protein_coding	ME1	ENSG00000065833.8	-0.124724083977817	0.137199975114287	0.534673985859581	0.271911
protein_coding	NT5E	ENSG00000135318.11	0.144157963914996	0.135406793322541	0.532729474804215	0.273493
protein_coding	SYNCRIP	ENSG00000135316.17	-0.0773342565558388	0.356318233340545	0.746741472098631	0.12683
protein_coding	ZNF292	ENSG00000188994.12	-0.00839386463703699	0.896702169561709	0.977161649824677	0.0100336
protein_coding	PNRC1	ENSG00000146278.10	0.260314000062315	0.0328111292419959	0.288125462917046	0.540418
protein_coding	MAP3K7	ENSG00000135341.17	0.0892537215079491	0.227542347809999	0.634159143969739	0.197802
protein_coding	PNISR	ENSG00000132424.15	-0.00602548853683412	0.939694078811396	0.985669102865471	0.00626886
protein_coding	SEC63	ENSG00000025796.13	0.0192319899800443	0.807563069722583	0.962678037355493	0.0165189
protein_coding	SNX3	ENSG00000112335.14	0.0917436186977933	0.303264359706154	0.7071381711541	0.150496
protein_coding	FOXO3	ENSG00000118689.14	0.0643611115871316	0.328100646665369	0.728324406344964	0.137675
protein_coding	CD164	ENSG00000135535.16	-0.0341579639495886	0.648876972357287	0.905019851746102	0.0433419
protein_coding	CDK19	ENSG00000155111.14	-0.0250717891816075	0.695416134248197	0.922258094564289	0.0351475
protein_coding	AMD1	ENSG00000123505.15	-0.0473115095946333	0.508229210378959	0.847391792292613	0.0719157
protein_coding	GTF3C6	ENSG00000155115.6	-0.0247067031990775	0.69303049131678	0.921982814736478	0.0352772
protein_coding	REV3L	ENSG00000009413.15	1.10522685933297	2.07061397912279e-10	5.24502448711642e-08	7.28025
protein_coding	FYN	ENSG00000010810.17	0.109946021824894	0.139090888621842	0.537185875642306	0.269875
protein_coding	LAMA4	ENSG00000112769.18	0.692620828654798	0.00025579007097069	0.010939177970214	1.96102
protein_coding	MARCKS	ENSG00000277443.2	-0.0174403559171899	0.818715603755047	0.96636908467279	0.014857
protein_coding	HDAC2	ENSG00000196591.11	-0.00455116309133225	0.939511972183074	0.985669102865471	0.00626886
protein_coding	DSE	ENSG00000111817.17	0.0433453890592773	0.481749120596061	0.830141210948628	0.080848
protein_coding	TSPYL1	ENSG00000189241.6	-0.0297511647271647	0.64608228457041	0.903153789235989	0.0442383
protein_coding	RWDD1	ENSG00000111832.12	0.360228541137917	0.0170020824165113	0.191739237662917	0.717289
protein_coding	MAN1A1	ENSG00000111885.6	0.0508001168407188	0.489983565949961	0.833858337298822	0.0789077
protein_coding	GJA1	ENSG00000152661.8	0.200202597284909	0.0656641633039972	0.398474131674159	0.3996
protein_coding	SERINC1	ENSG00000111897.6	0.101271848934284	0.254342716638234	0.663143757632387	0.178392
protein_coding	NCOA7	ENSG00000111912.19	0.0478249179640654	0.463365196658618	0.819038322159229	0.0866958
protein_coding	EPB41L2	ENSG00000079819.18	0.0724150650019524	0.339967977394016	0.737979268001644	0.131956
protein_coding	CTGF	ENSG00000118523.5	1.59253992827621	9.70856046135451e-12	3.19702895992404e-09	8.49525
protein_coding	MOXD1	ENSG00000079931.14	0.124950838407026	0.128321002305962	0.523245135426403	0.281295
protein_coding	RPS12	ENSG00000112306.7	0.343028635162097	0.00343460274980396	0.068954025605335	1.16144
protein_coding	EYA4	ENSG00000112319.18	-0.11341621131703	0.105269977590007	0.48511408281184	0.314156
protein_coding	SGK1	ENSG00000118515.11	0.129289449055739	0.0321916119841516	0.285756747851848	0.544004
protein_coding	AHI1	ENSG00000135541.20	0.0832942907849378	0.113998860703258	0.503817559085894	0.297727
protein_coding	BCLAF1	ENSG00000029363.16	-0.000205278773898218	0.995942534098915	0.997618144326001	0.00103566
protein_coding	PERP	ENSG00000112378.11	0.0423124938476375	0.601701845661378	0.887528539275429	0.0518177
protein_coding	HEBP2	ENSG00000051620.10	-0.0171946631478999	0.82779680724321	0.96636908467279	0.014857
protein_coding	HECA	ENSG00000112406.4	0.133054705033039	0.123729271864611	0.517056462246401	0.286462
protein_coding	CITED2	ENSG00000164442.9	0.0497659139715969	0.487556246629928	0.832789045004014	0.079465
protein_coding	FUCA2	ENSG00000001036.13	0.0337585909322086	0.6320490860957	0.89768233035622	0.0468773
protein_coding	PHACTR2	ENSG00000112419.14	0.31968676306752	0.0226819725330095	0.230530047997531	0.637272
protein_coding	SF3B5	ENSG00000169976.6	-0.153785283371997	0.122814202990915	0.51544509123811	0.287818
protein_coding	UTRN	ENSG00000152818.18	0.779904750367633	0.00035144870816034	0.0141136658045366	1.85036
protein_coding	SASH1	ENSG00000111961.17	0.00729046903081229	0.929894375242116	0.985276237509161	0.00644199
protein_coding	TAB2	ENSG00000055208.18	0.00204443735453912	0.977344427547415	0.993343752778808	0.00290044
protein_coding	PPIL4	ENSG00000131013.3	0.0453287895801441	0.498112010018827	0.841147821068227	0.0751277
protein_coding	GINM1	ENSG00000055211.13	0.108788458471823	0.20577372186606	0.605011487593693	0.218236
protein_coding	AKAP12	ENSG00000131016.16	0.164870214462121	0.0734445595566636	0.416727618536739	0.380148
protein_coding	ARID1B	ENSG00000049618.23	-0.033194086049724	0.619404106713763	0.891434320915675	0.0499106
protein_coding	ZDHHC14	ENSG00000175048.16	-0.11886269517633	0.147233290747417	0.545990119855006	0.262815
protein_coding	SNX9	ENSG00000130340.15	-0.0298504522147092	0.70997794182549	0.927018883232147	0.0329114
protein_coding	SYNJ2	ENSG00000078269.14	0.0125674303482631	0.880497731464615	0.974974608235031	0.0110067
protein_coding	GTF2H5	ENSG00000272047.2	0.0910164672620127	0.213052212222348	0.616105436454155	0.210345
protein_coding	DYNLT1	ENSG00000146425.10	0.125809231909807	0.119697776366251	0.513604903341236	0.289371
protein_coding	SOD2	ENSG00000112096.17	1.41777404197622	5.34072226810616e-07	6.76423016495138e-05	4.16978
protein_coding	WTAP	ENSG00000146457.15	0.42917432827437	0.012913839271562	0.162879854438422	0.788133
protein_coding	TCP1	ENSG00000120438.11	-0.000830783739411041	0.986795777578227	0.995258344736631	0.00206417
protein_coding	IGF2R	ENSG00000197081.13	-0.00655182172783329	0.932212985526979	0.985276237509161	0.00644199
protein_coding	QKI	ENSG00000112531.16	0.0607091602546197	0.452635390269931	0.815969332454238	0.0883262
protein_coding	RPS6KA2	ENSG00000071242.11	0.0197133259038578	0.765471982518665	0.951284437514191	0.0216896
protein_coding	THBS2	ENSG00000186340.15	0.54592227027939	0.000183447525150882	0.00888371618120375	2.05141
protein_coding	PSMB1	ENSG00000008018.8	0.00462266835911175	0.956265807438995	0.988299038165326	0.00511163
protein_coding	FAM20C	ENSG00000177706.8	0.0443336573320372	0.598889305310405	0.886356171859399	0.0523917
protein_coding	SUN1	ENSG00000164828.17	0.404514428557807	0.014477514720743	0.173428309296097	0.76088
protein_coding	C7orf50	ENSG00000146540.14	-0.200467742028224	0.0461391726685082	0.332506361898868	0.4782
protein_coding	MAFK	ENSG00000198517.9	0.0547085544893336	0.4483771055674	0.815304251150281	0.0886803
protein_coding	PSMG3	ENSG00000157778.8	-0.333677895593687	0.0196275456599159	0.214636498121001	0.668296
protein_coding	SNX8	ENSG00000106266.10	0.0345360510761836	0.627959588368751	0.895182218397531	0.0480886
protein_coding	EIF3B	ENSG00000106263.17	-0.139552403724747	0.10553631142719	0.485304370531128	0.313986
protein_coding	TTYH3	ENSG00000136295.14	-0.120763489003439	0.196595356988549	0.597773324619845	0.223463
protein_coding	GNA12	ENSG00000146535.13	0.00470009586361585	0.948740528323982	0.986019460160144	0.00611451
protein_coding	FOXK1	ENSG00000164916.10	-0.0117419041617637	0.856280964819	0.970017508204988	0.0132204
protein_coding	AP5Z1	ENSG00000242802.7	-0.0618972595462549	0.3557834696774	0.746741472098631	0.12683
protein_coding	WIPI2	ENSG00000157954.14	-0.0840825856181269	0.310944776777547	0.713465069224944	0.146627
protein_coding	ACTB	ENSG00000075624.14	0.355002902225033	0.0048371868398804	0.0861019257498711	1.06499
protein_coding	FSCN1	ENSG00000075618.17	-0.106979440935208	0.236037579728471	0.642904673321633	0.191853
protein_coding	RNF216	ENSG00000011275.18	-0.0680485456439471	0.352627562111069	0.745794837528419	0.127381
protein_coding	EIF2AK1	ENSG00000086232.12	0.0685321070998453	0.375326860674259	0.758252363313089	0.120186
protein_coding	RAC1	ENSG00000136238.17	0.0192914110261547	0.818632013470806	0.96636908467279	0.014857
protein_coding	KDELR2	ENSG00000136240.9	0.211005749212465	0.0582088023455643	0.375110736054684	0.425841
protein_coding	ZNF316	ENSG00000205903.6	-0.353699846983411	0.0170929485782961	0.192106073953341	0.716459
protein_coding	NDUFA4	ENSG00000189043.9	0.0909040471214872	0.298185867832258	0.703385431784832	0.152807
protein_coding	PHF14	ENSG00000106443.16	-0.0676309731792984	0.319705906706905	0.720578967883432	0.142318
protein_coding	TMEM106B	ENSG00000106460.18	-0.0120916546736381	0.861097209006668	0.970761078144114	0.0128876
protein_coding	ETV1	ENSG00000006468.13	-0.111673360145472	0.183578562756824	0.58266327904686	0.234582
protein_coding	AHR	ENSG00000106546.13	0.074077179394335	0.35584799058732	0.746741472098631	0.12683
protein_coding	SNX13	ENSG00000071189.21	-0.0143202792908092	0.820084726189921	0.96636908467279	0.014857
protein_coding	TWIST1	ENSG00000122691.12	-0.222380311267132	0.0479908564794016	0.340590281005753	0.467768
protein_coding	TOMM7	ENSG00000196683.10	0.528127543448456	0.000655109259106936	0.0215727479023914	1.66609
protein_coding	FAM126A	ENSG00000122591.11	0.151165713206684	0.0911608496907987	0.456219875428267	0.340826
protein_coding	GPNMB	ENSG00000136235.16	0.0567447313121571	0.512461857020879	0.84790508335247	0.0716528
protein_coding	TRA2A	ENSG00000164548.10	-0.108438938512225	0.174525345148891	0.571852698084874	0.242716
protein_coding	HNRNPA2B1	ENSG00000122566.21	0.0316454910074229	0.706017052462512	0.925636214435669	0.0335597
protein_coding	CBX3	ENSG00000122565.18	-0.358257790154191	0.009007796620206	0.12840984532614	0.891402
protein_coding	TAX1BP1	ENSG00000106052.13	0.0328716293092714	0.682760644371948	0.919054772908165	0.0366586
protein_coding	SCRN1	ENSG00000136193.16	0.157843391271837	0.0773323209262497	0.423015503006878	0.373644
protein_coding	FKBP14	ENSG00000106080.10	0.076888719636537	0.266148386900436	0.670962692736404	0.173302
protein_coding	GARS	ENSG00000106105.13	0.089339997170201	0.266036907783109	0.670962692736404	0.173302
protein_coding	FKBP9	ENSG00000122642.10	0.110784745336293	0.18381806175234	0.58266327904686	0.234582
protein_coding	SEPT7	ENSG00000122545.19	0.181846064295819	0.0837796301312684	0.440712974476465	0.355844
protein_coding	EPDR1	ENSG00000086289.11	-0.0358941756888776	0.612342192862518	0.890363474208887	0.0504327
protein_coding	VPS41	ENSG00000006715.15	0.080535939360106	0.24635497889691	0.65901457799149	0.181105
protein_coding	RALA	ENSG00000006451.7	0.110570655200969	0.221816923986528	0.628456535941961	0.201725
protein_coding	INHBA	ENSG00000122641.10	0.0134498120130294	0.794142503567177	0.959695242181642	0.0178667
protein_coding	GLI3	ENSG00000106571.13	-0.038300273279336	0.57267185310713	0.873246242121478	0.0588633
protein_coding	STK17A	ENSG00000164543.6	0.0448741757666033	0.510951890831421	0.847639585142504	0.0717888
protein_coding	DBNL	ENSG00000136279.20	-0.0553385236588801	0.431208693422031	0.804554983430558	0.0944443
protein_coding	AEBP1	ENSG00000106624.10	0.28922897680502	0.0260411949552295	0.252960634181625	0.596947
protein_coding	YKT6	ENSG00000106636.7	-0.0269332414768238	0.724380172458218	0.931771228577861	0.0306907
protein_coding	NUDCD3	ENSG00000015676.17	-0.175442221079215	0.0668524693264773	0.399537534468402	0.398442
protein_coding	TMED4	ENSG00000158604.14	-0.0376197571448497	0.617038811051072	0.891199220972375	0.0500252
protein_coding	PPIA	ENSG00000196262.13	0.0366729621368214	0.634213127895104	0.898208351359431	0.0466229
protein_coding	H2AFV	ENSG00000105968.18	-0.0608140285374056	0.409440221606338	0.784800145372336	0.105241
protein_coding	IGFBP3	ENSG00000146674.14	0.221925575249016	0.0509659007557774	0.350586344302716	0.455205
protein_coding	TNS3	ENSG00000136205.16	-0.0501293048681648	0.464225448187041	0.819236013333294	0.086591
protein_coding	SEC61G	ENSG00000132432.13	0.093521031568961	0.261562008219641	0.668926916563226	0.174621
protein_coding	EGFR	ENSG00000146648.17	0.23356831617802	0.0315348668449607	0.284504976768372	0.54591
protein_coding	VOPP1	ENSG00000154978.12	-0.161662085275816	0.0654107410510999	0.398147080002351	0.399956
protein_coding	CCT6A	ENSG00000146731.10	-0.0143481980020319	0.855620135817333	0.970017508204988	0.0132204
protein_coding	CHCHD2	ENSG00000106153.12	-0.116044037638851	0.207956110976362	0.607487493659101	0.216463
protein_coding	TMEM248	ENSG00000106609.16	-0.0302344249266806	0.68869839582621	0.920570430587469	0.035943
protein_coding	SBDS	ENSG00000126524.9	0.39087412930238	0.0138167000264497	0.169770123832458	0.770139
protein_coding	BAZ1B	ENSG00000009954.10	0.0806848685684986	0.337661795491285	0.737405566739577	0.132294
protein_coding	POR	ENSG00000127948.15	-0.0854963314978641	0.294043292860069	0.700176623290438	0.154792
protein_coding	TMEM120A	ENSG00000189077.10	-0.400344604942165	0.0116488533847586	0.15343869678404	0.814065
protein_coding	MDH2	ENSG00000146701.11	0.028575897811234	0.707278560208055	0.925636214435669	0.0335597
protein_coding	HSPB1	ENSG00000106211.8	0.00767873268333571	0.927640174896543	0.98462106302978	0.00673088
protein_coding	YWHAG	ENSG00000170027.6	-0.125700002066381	0.168508745474173	0.567962434847953	0.24568
protein_coding	PTPN12	ENSG00000127947.15	-0.0109045485636019	0.868994972960677	0.973744994333336	0.0115548
protein_coding	HGF	ENSG00000019991.16	-0.228905923274263	0.0449629070293165	0.327907189908577	0.484249
protein_coding	CACNA2D1	ENSG00000153956.15	-0.0022943655763956	0.972276698077503	0.993343752778808	0.00290044
protein_coding	SEMA3A	ENSG00000075213.10	-0.0125368839433548	0.871890310956822	0.97381766400424	0.0115224
protein_coding	SRI	ENSG00000075142.13	0.0206276113881942	0.77648831216427	0.952831938360778	0.0209837
protein_coding	AKAP9	ENSG00000127914.16	0.0240432110923301	0.768557578242166	0.95187888905598	0.0214183
protein_coding	ANKIB1	ENSG00000001629.9	0.0353712361065202	0.633930919042114	0.898208351359431	0.0466229
protein_coding	CDK6	ENSG00000105810.9	0.102761292429496	0.226987294951584	0.633967922823437	0.197933
protein_coding	TFPI2	ENSG00000105825.12	-0.0225156089698574	0.551167790961997	0.863131385635996	0.0639231
protein_coding	GNG11	ENSG00000127920.5	-0.268268404639352	0.0317311244322087	0.285493422828588	0.544404
protein_coding	COL1A2	ENSG00000164692.17	0.452370850886747	0.000499712463710957	0.0176941198172062	1.75217
protein_coding	PON2	ENSG00000105854.12	-0.0550372439194238	0.445014528127827	0.813091073051832	0.0898608
protein_coding	PDK4	ENSG00000004799.7	-0.0332162056605083	0.594964321863744	0.88393478230204	0.0535798
protein_coding	SEM1	ENSG00000127922.9	0.0208664616182099	0.771435901614503	0.952134542397406	0.0213017
protein_coding	BRI3	ENSG00000164713.9	-0.101069374117112	0.267626783944342	0.672030977203528	0.172611
protein_coding	PDAP1	ENSG00000106244.12	-0.100944195889585	0.248219406213747	0.660835633948718	0.179907
protein_coding	BUD31	ENSG00000106245.10	-0.0332872376278395	0.617507701748131	0.891199220972375	0.0500252
protein_coding	ATP5MF	ENSG00000241468.7	0.0281402262053973	0.66867231059015	0.914805948804887	0.038671
protein_coding	ZKSCAN1	ENSG00000106261.16	-0.0430907080481087	0.59601103340824	0.884880222278329	0.0531155
protein_coding	COPS6	ENSG00000168090.9	0.0143023761720035	0.829195830163904	0.96636908467279	0.014857
protein_coding	CNPY4	ENSG00000166997.7	-0.0218600027133668	0.742319354531042	0.938925669410743	0.0273688
protein_coding	PCOLCE	ENSG00000106333.12	-0.0126970518074605	0.873614498861074	0.973870191181285	0.0114989
protein_coding	GNB2	ENSG00000172354.9	-0.0509504941973722	0.527910245133345	0.85128850876524	0.0699232
protein_coding	EPHB4	ENSG00000196411.9	-0.00935037907006525	0.891530041946281	0.975964982949859	0.0105658
protein_coding	TRIP6	ENSG00000087077.13	0.0231495539774003	0.75501059082988	0.947503763568138	0.0234191
protein_coding	SRRT	ENSG00000087087.19	-0.0475761964049754	0.46119503130827	0.819038322159229	0.0866958
protein_coding	TRIM56	ENSG00000169871.12	0.081174679334811	0.316320089144138	0.71689060808785	0.144547
protein_coding	SERPINE1	ENSG00000106366.8	0.911290532039481	3.13494980272202e-06	0.000303629108834224	3.51766
protein_coding	PLOD3	ENSG00000106397.11	0.0440342716008609	0.570300207689728	0.872058937609669	0.0594542
protein_coding	FIS1	ENSG00000214253.8	0.0369804800666267	0.617516241273762	0.891199220972375	0.0500252
protein_coding	CUX1	ENSG00000257923.10	0.0718325572996079	0.351850606372861	0.745108711759376	0.12778
protein_coding	ORAI2	ENSG00000160991.15	-0.0304135438671349	0.653375253794733	0.907067753265622	0.0423603
protein_coding	POLR2J	ENSG00000005075.15	-0.068296227547018	0.374207663237314	0.757385270461263	0.120683
protein_coding	KMT2E	ENSG00000005483.20	0.0599389772977243	0.475666994536089	0.825356182856312	0.0833586
protein_coding	SRPK2	ENSG00000135250.16	-0.0830803271127285	0.298002103006811	0.703385431784832	0.152807
protein_coding	SYPL1	ENSG00000008282.8	0.00897626730686186	0.91324161010825	0.981496286581746	0.00811134
protein_coding	NAMPT	ENSG00000105835.11	0.0219873769913833	0.501950527423368	0.841712338860249	0.0748363
protein_coding	CCDC71L	ENSG00000253276.2	0.331238112347542	0.0204331031777693	0.218732475483152	0.660087
protein_coding	PRKAR2B	ENSG00000005249.12	0.0707083693466728	0.288366429929214	0.693371637511826	0.159034
protein_coding	HBP1	ENSG00000105856.13	-0.00611234183979996	0.922997530035449	0.98462106302978	0.00673088
protein_coding	BCAP29	ENSG00000075790.10	0.0901665425167419	0.219921023325403	0.626594514487819	0.203013
protein_coding	LAMB1	ENSG00000091136.13	0.1124365416975	0.217340446231132	0.621808939564829	0.206343
protein_coding	PNPLA8	ENSG00000135241.16	0.0771970826361748	0.271228413933433	0.674079371383241	0.171289
protein_coding	MDFIC	ENSG00000135272.10	-0.042985732766255	0.56288259422118	0.87022177594852	0.0603701
protein_coding	CAV1	ENSG00000105974.11	0.344414674210377	0.00875193196698578	0.127522619324266	0.894413
protein_coding	NDUFA5	ENSG00000128609.14	-0.0473815762171539	0.469315046868526	0.821961236446589	0.0851487
protein_coding	WASL	ENSG00000106299.7	0.169876488093686	0.0719332874263122	0.414325342500635	0.382659
protein_coding	SND1	ENSG00000197157.10	0.0243884683819311	0.769285478665379	0.95187888905598	0.0214183
protein_coding	CALU	ENSG00000128595.16	0.330917415042498	0.013492039609411	0.167532068742575	0.775902
protein_coding	FLNC	ENSG00000128591.15	0.569459962359771	0.00214356779927414	0.0507825090864009	1.29429
protein_coding	ATP6V1F	ENSG00000128524.4	-0.14509057607288	0.12939184729264	0.523311182743281	0.28124
protein_coding	TNPO3	ENSG00000064419.13	0.0548827495458491	0.46708865915151	0.821961236446589	0.0851487
protein_coding	UBE2H	ENSG00000186591.12	0.093301063513476	0.299670799221214	0.70486852988247	0.151892
protein_coding	KLHDC10	ENSG00000128607.13	0.0128001307670242	0.836512082659678	0.96636908467279	0.014857
protein_coding	MKLN1	ENSG00000128585.17	-0.107855170126127	0.154884287874596	0.554192270968152	0.25634
protein_coding	AKR1B1	ENSG00000085662.13	-0.104330928854212	0.0586945149872484	0.376608354422756	0.42411
protein_coding	CALD1	ENSG00000122786.19	0.180376836183255	0.0754475988210168	0.421099903250184	0.375615
protein_coding	STMP1	ENSG00000243317.7	-0.0945022269161946	0.229947956782193	0.63747941976458	0.195534
protein_coding	FAM180A	ENSG00000189320.8	0.00152711151769513	0.983430300273401	0.993690082479383	0.00274904
protein_coding	MTPN	ENSG00000105887.10	-0.0154646715316545	0.852007127091422	0.970017508204988	0.0132204
protein_coding	PTN	ENSG00000105894.11	0.0626634109328564	0.430869994692656	0.804554983430558	0.0944443
protein_coding	CREB3L2	ENSG00000182158.14	0.0514911651045679	0.519506339384101	0.848755183857959	0.0712176
protein_coding	ZC3HAV1	ENSG00000105939.12	0.123923381695894	0.154452258473453	0.553518925277936	0.256868
protein_coding	LUC7L2	ENSG00000146963.17	-0.0600812970914539	0.343311600535515	0.741327934795706	0.12999
protein_coding	HIPK2	ENSG00000064393.15	-0.0241039056541497	0.762252899054437	0.949841409076506	0.0223489
protein_coding	MKRN1	ENSG00000133606.10	0.118743652402879	0.141898621217767	0.540853420844656	0.26692
protein_coding	NDUFB2	ENSG00000090266.12	0.00998687104244646	0.876298143746189	0.974974608235031	0.0110067
protein_coding	SSBP1	ENSG00000106028.10	-0.0635886450087769	0.414676395311173	0.790430311697307	0.102136
protein_coding	GSTK1	ENSG00000197448.13	0.102417652657572	0.176596912443386	0.57491890769145	0.240393
protein_coding	ZYX	ENSG00000159840.15	0.47619621635295	0.0057272223037661	0.0938295673945361	1.02766
protein_coding	PDIA4	ENSG00000155660.10	-0.0016447717428878	0.982202511249074	0.993343752778808	0.00290044
protein_coding	FASTK	ENSG00000164896.19	-0.146292826366326	0.128973210969545	0.523311182743281	0.28124
protein_coding	AGAP3	ENSG00000133612.18	-0.182715725286499	0.0619663641860878	0.38573768859128	0.413708
protein_coding	CHPF2	ENSG00000033100.16	-0.0244184842893745	0.733602083562233	0.936700915537198	0.0283991
protein_coding	NUB1	ENSG00000013374.16	-0.00453857147310634	0.94410424506613	0.985669102865471	0.00626886
protein_coding	KMT2C	ENSG00000055609.17	0.0503590565174976	0.470332674285978	0.822410325833946	0.0849114
protein_coding	INSIG1	ENSG00000186480.12	-0.042171081317483	0.451223564001491	0.815664402687073	0.0884885
protein_coding	UBE3C	ENSG00000009335.17	-0.0578803336753988	0.445187732982828	0.813091073051832	0.0898608
protein_coding	DNAJB6	ENSG00000105993.14	0.0169849854442431	0.811494967897299	0.962974028571462	0.0163854
protein_coding	ESYT2	ENSG00000117868.15	0.0686101152834759	0.372088091238615	0.756349434844913	0.121278
protein_coding	MFHAS1	ENSG00000147324.10	0.0654424114433121	0.39676833860763	0.776788429866187	0.109697
protein_coding	FDFT1	ENSG00000079459.12	-0.0223611742825991	0.738556346545142	0.938925669410743	0.0273688
protein_coding	CTSB	ENSG00000164733.20	0.160043058064936	0.0968698480516497	0.470490279696287	0.327449
protein_coding	DLC1	ENSG00000164741.14	0.0468924964893751	0.54034448628024	0.856282191203479	0.0673831
protein_coding	TUSC3	ENSG00000104723.20	0.035921844065892	0.609580639908823	0.889868278069575	0.0506743
protein_coding	CNOT7	ENSG00000198791.11	-0.0511839297977877	0.498609336995196	0.841147821068227	0.0751277
protein_coding	PCM1	ENSG00000078674.17	0.0742918300344694	0.355007685870817	0.746741472098631	0.12683
protein_coding	ASAH1	ENSG00000104763.18	-0.0125894462279742	0.856051186865852	0.970017508204988	0.0132204
protein_coding	PSD3	ENSG00000156011.16	-0.13823524918383	0.152715048115491	0.551433790476675	0.258507
protein_coding	SH2D4A	ENSG00000104611.11	0.0375897027858519	0.502522459216292	0.841712338860249	0.0748363
protein_coding	CSGALNACT1	ENSG00000147408.14	0.0481429867009535	0.509157043316993	0.847452730817663	0.0718845
protein_coding	ATP6V1B2	ENSG00000147416.10	0.0107273361991455	0.88008551604974	0.974974608235031	0.0110067
protein_coding	XPO7	ENSG00000130227.16	0.0364830498947837	0.570691469951059	0.872058937609669	0.0594542
protein_coding	SLC39A14	ENSG00000104635.13	0.169391276099169	0.0370062178795339	0.304653688693263	0.516194
protein_coding	PDLIM2	ENSG00000120913.23	0.0945751440364481	0.207487400138017	0.607338674359546	0.216569
protein_coding	TNFRSF10B	ENSG00000120889.12	0.0707572972893258	0.351488424159598	0.745108711759376	0.12778
protein_coding	TNFRSF10D	ENSG00000173530.5	-0.206992356499837	0.0400138940644734	0.309309279704955	0.509607
protein_coding	LOXL2	ENSG00000134013.15	-0.0909896657556789	0.259961822530698	0.668162632008742	0.175118
protein_coding	SLC25A37	ENSG00000147454.13	-0.0451032264320657	0.517977208698118	0.848755183857959	0.0712176
protein_coding	STC1	ENSG00000159167.11	-0.00275030451713556	0.907898917944979	0.979829241902876	0.0088496
protein_coding	NEFM	ENSG00000104722.13	0.0153496533813573	0.463460476606705	0.819038322159229	0.0866958
protein_coding	PPP2R2A	ENSG00000221914.9	-0.0603197728307949	0.379796212581229	0.76167413400121	0.118231
protein_coding	BNIP3L	ENSG00000104765.15	0.0753813816087866	0.385162854031704	0.768691683834182	0.114248
protein_coding	DPYSL2	ENSG00000092964.17	0.000670179425088421	0.992195959312215	0.997000069246294	0.00130481
protein_coding	CLU	ENSG00000120885.21	-0.0623246527230007	0.462522852303865	0.819038322159229	0.0866958
protein_coding	SCARA3	ENSG00000168077.13	0.0196397961724096	0.757959766231237	0.948741318465557	0.0228522
protein_coding	CCDC25	ENSG00000147419.17	0.00433056076470289	0.956728781905016	0.988299038165326	0.00511163
protein_coding	SCARA5	ENSG00000168079.16	-0.837236573437391	0.00159674919584597	0.0406755571469811	1.39067
protein_coding	ZNF395	ENSG00000186918.13	0.0263410768680057	0.73100264634928	0.934468833240753	0.0294352
protein_coding	SARAF	ENSG00000133872.13	0.0978917392627322	0.244118254584926	0.65569446357925	0.183298
protein_coding	RBPMS	ENSG00000157110.15	0.542712763041372	0.00497664738265873	0.0871707437824212	1.05963
protein_coding	GTF2E2	ENSG00000197265.8	-0.0240523625005237	0.690730823941442	0.921458104066483	0.0355244
protein_coding	GSR	ENSG00000104687.13	-0.0988588035589702	0.222808468730962	0.628456535941961	0.201725
protein_coding	PPP2CB	ENSG00000104695.12	-0.0624271003274514	0.435844353368644	0.805470921848852	0.0939501
protein_coding	ZNF703	ENSG00000183779.6	0.131666860648847	0.107194765116822	0.486711560847317	0.312728
protein_coding	ADGRA2	ENSG00000020181.17	0.085982896847263	0.294274049995131	0.700176623290438	0.154792
protein_coding	NSD3	ENSG00000147548.16	0.0135295223918792	0.860163682521301	0.970761078144114	0.0128876
protein_coding	FGFR1	ENSG00000077782.20	0.129287192916101	0.176479337454331	0.57491890769145	0.240393
protein_coding	TACC1	ENSG00000147526.19	0.0166683446854375	0.832269333837375	0.96636908467279	0.014857
protein_coding	ADAM9	ENSG00000168615.11	0.401577402995369	0.0126990905431914	0.162085678909803	0.790255
protein_coding	SFRP1	ENSG00000104332.11	-0.0703524444108161	0.406445769529926	0.78428125667586	0.105528
protein_coding	GOLGA7	ENSG00000147533.16	0.0293186565393359	0.673136067697362	0.917102635882256	0.0375821
protein_coding	GPAT4	ENSG00000158669.11	-0.014449631514675	0.838947640581923	0.96636908467279	0.014857
protein_coding	KAT6A	ENSG00000083168.10	0.0221385742123081	0.758622506723063	0.948741318465557	0.0228522
protein_coding	PLAT	ENSG00000104368.17	-0.118954654966068	0.0737373336764359	0.416727618536739	0.380148
protein_coding	VDAC3	ENSG00000078668.13	-0.0482076385437837	0.471705539865053	0.823437303808067	0.0843695
protein_coding	HOOK3	ENSG00000168172.8	0.0326966827803347	0.686870359989453	0.920570430587469	0.035943
protein_coding	HGSNAT	ENSG00000165102.14	0.147978806940455	0.115597585853356	0.506874634107993	0.295099
protein_coding	CEBPD	ENSG00000221869.4	0.4548708702822	0.00345503013206203	0.068954025605335	1.16144
protein_coding	PRKDC	ENSG00000253729.7	-0.0909999182653397	0.263289291719688	0.668926916563226	0.174621
protein_coding	UBE2V2	ENSG00000169139.11	-0.0603061431036221	0.414777886004539	0.790430311697307	0.102136
protein_coding	SNAI2	ENSG00000019549.11	-0.17183710613442	0.0303196555949927	0.280456814253683	0.552134
protein_coding	PCMTD1	ENSG00000168300.13	0.0303559605306685	0.660314682074765	0.909417084095442	0.0412369
protein_coding	RB1CC1	ENSG00000023287.12	0.0995395637256425	0.264279963087992	0.668926916563226	0.174621
protein_coding	TCEA1	ENSG00000187735.13	0.0640445199564407	0.344360500292624	0.741377264120482	0.129961
protein_coding	RPS20	ENSG00000008988.9	0.36588397742315	0.00270865685657119	0.0602676150587089	1.21992
protein_coding	PENK	ENSG00000181195.10	-0.016879821980336	0.831943875846626	0.96636908467279	0.014857
protein_coding	IMPAD1	ENSG00000104331.8	-0.0203963595408991	0.789926798594365	0.95739011695666	0.0189111
protein_coding	SDCBP	ENSG00000137575.11	-0.0599024600662026	0.481460469012989	0.830078180345431	0.080881
protein_coding	RAB2A	ENSG00000104388.14	0.131042424821733	0.154197895546237	0.553518925277936	0.256868
protein_coding	ASPH	ENSG00000198363.17	0.12879449149227	0.168224391536376	0.567962434847953	0.24568
protein_coding	YTHDF3	ENSG00000185728.16	-0.0631582479616687	0.438157628512067	0.807108677573518	0.093068
protein_coding	TRAM1	ENSG00000067167.7	0.368802774722709	0.0134609979190692	0.167532068742575	0.775902
protein_coding	RPL7	ENSG00000147604.13	0.0634479971496978	0.470208718032145	0.822410325833946	0.0849114
protein_coding	RDH10	ENSG00000121039.9	-0.164545377758579	0.0857301962053049	0.444485584377443	0.352142
protein_coding	ELOC	ENSG00000154582.16	-0.0227282724987854	0.730296412081075	0.934468833240753	0.0294352
protein_coding	ZFHX4	ENSG00000091656.16	0.0147184655589922	0.84377726998143	0.968476315806501	0.013911
protein_coding	CPNE3	ENSG00000085719.12	0.00133044229382311	0.986041292582145	0.994881362558	0.0022287
protein_coding	DECR1	ENSG00000104325.6	0.04688407526697	0.468698981701908	0.821961236446589	0.0851487
protein_coding	VIRMA	ENSG00000164944.11	0.116385187589559	0.135945594313305	0.533574320292559	0.272805
protein_coding	UQCRB	ENSG00000156467.9	0.229139031618179	0.0433489380554208	0.322995796118707	0.490803
protein_coding	PTDSS1	ENSG00000156471.12	0.00681927973358231	0.922048524662008	0.984509411272084	0.00678013
protein_coding	CPQ	ENSG00000104324.15	0.0187856042224493	0.782469730272195	0.953543154948481	0.0206596
protein_coding	MTDH	ENSG00000147649.9	-0.101231571602179	0.263708566029987	0.668926916563226	0.174621
protein_coding	RPL30	ENSG00000156482.10	0.444884176361365	0.000511967619489361	0.017935206074239	1.74629
protein_coding	OSR2	ENSG00000164920.9	0.191163871462277	0.0378565443171189	0.307451694496023	0.512223
protein_coding	COX6C	ENSG00000164919.10	0.087885456334306	0.306195044031664	0.709908656879642	0.148798
protein_coding	PABPC1	ENSG00000070756.15	0.397653234983227	0.00324694017415805	0.066411018593183	1.17776
protein_coding	YWHAZ	ENSG00000164924.17	0.0472936622355029	0.573687646930908	0.873382682158846	0.0587954
protein_coding	RRM2B	ENSG00000048392.11	0.00922728942943451	0.895914339617197	0.977161649824677	0.0100336
protein_coding	UBR5	ENSG00000104517.12	-0.112996723295545	0.20515182729192	0.603722044032432	0.219163
protein_coding	AZIN1	ENSG00000155096.13	0.0606466894714746	0.450513434673966	0.815664402687073	0.0884885
protein_coding	CTHRC1	ENSG00000164932.12	0.202766088458808	0.0594221687245798	0.3777552154634	0.42279
protein_coding	LRP12	ENSG00000147650.11	-0.0159338784522972	0.800388199565909	0.96052417681142	0.0174917
protein_coding	ENY2	ENSG00000120533.12	0.0525466022982593	0.501589464459475	0.841712338860249	0.0748363
protein_coding	TRPS1	ENSG00000104447.12	-0.0922213444364919	0.278816346683233	0.682633627976123	0.165812
protein_coding	EIF3H	ENSG00000147677.10	0.183397980131212	0.0786112813866203	0.425973412772964	0.370618
protein_coding	RAD21	ENSG00000164754.14	-0.039705389691976	0.61114994322042	0.890363474208887	0.0504327
protein_coding	EXT1	ENSG00000182197.11	0.107657192421731	0.221285278061793	0.628183121256451	0.201914
protein_coding	TNFRSF11B	ENSG00000164761.8	-0.0346686736202963	0.67984411987957	0.919054772908165	0.0366586
protein_coding	ENPP2	ENSG00000136960.12	0.116062341770885	0.160796982519691	0.564629606046122	0.248236
protein_coding	COL14A1	ENSG00000187955.11	0.188219188182517	0.0543754716514236	0.359930626481179	0.443781
protein_coding	SNTB1	ENSG00000172164.14	0.116154136633838	0.121410485285848	0.51544509123811	0.287818
protein_coding	DERL1	ENSG00000136986.9	-0.0126400295113729	0.851455302620009	0.970017508204988	0.0132204
protein_coding	FBXO32	ENSG00000156804.7	0.067808444610443	0.415745871754514	0.791816747072073	0.101375
protein_coding	TMEM65	ENSG00000164983.7	-0.0725648175669647	0.378214023953456	0.760817825826957	0.118719
protein_coding	NDUFB9	ENSG00000147684.8	-0.037014314193579	0.646524815400589	0.903269502381901	0.0441827
protein_coding	ASAP1	ENSG00000153317.14	0.188187105835048	0.0790006810180204	0.426112402566668	0.370476
protein_coding	EFR3A	ENSG00000132294.14	0.0647268465740162	0.400674256971619	0.779901089579873	0.10796
protein_coding	PHF20L1	ENSG00000129292.20	0.128984600716402	0.165322731145732	0.566823199304064	0.246552
protein_coding	NDRG1	ENSG00000104419.14	0.140264888207979	0.146281821763634	0.545370853378399	0.263308
protein_coding	ST3GAL1	ENSG00000008513.15	0.307708547739494	0.0236814919535971	0.239212125776672	0.621217
protein_coding	CHRAC1	ENSG00000104472.9	-0.0108846275463965	0.855458252686049	0.970017508204988	0.0132204
protein_coding	AGO2	ENSG00000123908.11	0.0185554651028558	0.786631542347486	0.956918237513953	0.0191252
protein_coding	LY6K	ENSG00000160886.13	-0.0515905713886763	0.433190207717969	0.805470921848852	0.0939501
protein_coding	LY6E	ENSG00000160932.10	0.0195343010549197	0.792479323613821	0.959695242181642	0.0178667
protein_coding	EEF1D	ENSG00000104529.17	0.0763115226923171	0.385063126858567	0.768691683834182	0.114248
protein_coding	TSTA3	ENSG00000104522.15	-0.0967775197325721	0.208891615905708	0.60874344351991	0.215566
protein_coding	PUF60	ENSG00000179950.13	-0.0816734177217429	0.252849121429591	0.663143757632387	0.178392
protein_coding	PLEC	ENSG00000178209.15	-0.100100350944981	0.250879754789791	0.662145639803211	0.179046
protein_coding	GRINA	ENSG00000178719.16	-0.233085019177953	0.038751875724662	0.308982873514073	0.510066
protein_coding	GPAA1	ENSG00000197858.10	-0.0995092249542647	0.249024729505336	0.661060073913814	0.179759
protein_coding	CYC1	ENSG00000179091.4	-0.0619399831458754	0.369659504260675	0.754206163277822	0.12251
protein_coding	MAF1	ENSG00000179632.9	0.0748715188896648	0.370544612849522	0.754609406378155	0.122278
protein_coding	HSF1	ENSG00000185122.10	-0.0325051236183474	0.637267308871859	0.899783834200787	0.0458618
protein_coding	VPS28	ENSG00000160948.13	-0.0577617521179352	0.485534109866828	0.832425846842506	0.0796544
protein_coding	MFSD3	ENSG00000167700.8	-0.0660030944321111	0.327804273509338	0.728324406344964	0.137675
protein_coding	RPL8	ENSG00000161016.17	0.0968952310658569	0.283840144431773	0.688788206052932	0.161914
protein_coding	C8orf33	ENSG00000182307.13	-0.0073038066443371	0.909933288489284	0.980180019298401	0.00869415
protein_coding	SMARCA2	ENSG00000080503.23	0.854894073013784	2.25069914995102e-05	0.00157792678069888	2.80191
protein_coding	PUM3	ENSG00000080608.9	0.00717679973476389	0.902934249613541	0.979227417711513	0.00911644
protein_coding	AK3	ENSG00000147853.16	-0.0812719511876315	0.350173397220735	0.745108711759376	0.12778
protein_coding	KIAA2026	ENSG00000183354.11	-0.040921853010849	0.561554543873302	0.869802028680518	0.0605796
protein_coding	IL33	ENSG00000137033.11	0.0232985435860231	0.306985014213852	0.710870009200464	0.14821
protein_coding	PSIP1	ENSG00000164985.14	0.17697476732468	0.0688288198389928	0.401867559804616	0.395917
protein_coding	RRAGA	ENSG00000155876.5	-0.0950274179570642	0.246881228155741	0.659886269737707	0.180531
protein_coding	PLIN2	ENSG00000147872.9	-0.022863351557537	0.623246599183408	0.893613462000604	0.0488503
protein_coding	RPS6	ENSG00000137154.12	0.516197291593682	9.78729510630494e-05	0.00511580361667654	2.29109
protein_coding	KLHL9	ENSG00000198642.6	-0.126183666284888	0.123533699255071	0.516895135510735	0.286598
protein_coding	TOPORS	ENSG00000197579.7	-0.0135175827129995	0.830805305099793	0.96636908467279	0.014857
protein_coding	DNAJA1	ENSG00000086061.15	-0.0677148151313361	0.421495501753645	0.798712966656728	0.0976093
protein_coding	B4GALT1	ENSG00000086062.12	0.203995713427747	0.0629730650672393	0.390140419031546	0.408779
protein_coding	BAG1	ENSG00000107262.21	-0.0937319455695266	0.235073447588174	0.641659783802889	0.192695
protein_coding	CHMP5	ENSG00000086065.13	0.102546496360494	0.230575519735969	0.637505110314515	0.195516
protein_coding	UBE2R2	ENSG00000107341.4	-0.0681326838457477	0.422560505193481	0.799363984436216	0.0972554
protein_coding	SIGMAR1	ENSG00000147955.16	0.0922170220999751	0.23022649823973	0.63747941976458	0.195534
protein_coding	IL11RA	ENSG00000137070.17	-0.0253293708454792	0.716432678650558	0.929252379788122	0.0318663
protein_coding	VCP	ENSG00000165280.15	-0.0809454120326344	0.351183784180554	0.745108711759376	0.12778
protein_coding	STOML2	ENSG00000165283.15	-0.0657978533178842	0.40802543832928	0.784343294745435	0.105494
protein_coding	TPM2	ENSG00000198467.14	0.166891908335083	0.103919801503302	0.48334450049488	0.315743
protein_coding	TLN1	ENSG00000137076.20	0.0181441665183991	0.831013348421812	0.96636908467279	0.014857
protein_coding	CREB3	ENSG00000107175.11	-0.103584564792165	0.169371402580312	0.568047159460481	0.245616
protein_coding	RGP1	ENSG00000107185.9	-0.0276666129473697	0.708070945691907	0.925636214435669	0.0335597
protein_coding	RECK	ENSG00000122707.11	0.144129472467832	0.102968653596154	0.482030097227767	0.316926
protein_coding	CLTA	ENSG00000122705.16	-0.107937699258302	0.216083758551681	0.619977702984939	0.207624
protein_coding	GRHPR	ENSG00000137106.17	-0.11734693060149	0.0962965316251576	0.469310221025238	0.32854
protein_coding	KLF9	ENSG00000119138.4	0.0692599743056456	0.357840294930217	0.746741472098631	0.12683
protein_coding	ZFAND5	ENSG00000107372.12	-0.0620273940957547	0.457974849627092	0.817587214917344	0.0874659
protein_coding	ANXA1	ENSG00000135046.13	0.0555268323933517	0.516930763788127	0.848755183857959	0.0712176
protein_coding	RORB	ENSG00000198963.10	0.463029177847342	0.00753975014295218	0.113371676807039	0.945495
protein_coding	TLE4	ENSG00000106829.18	-0.146453329550867	0.0975629637451237	0.472278211200067	0.325802
protein_coding	UBQLN1	ENSG00000135018.13	-0.0811540383852798	0.317742935146911	0.719181377960302	0.143162
protein_coding	HNRNPK	ENSG00000165119.20	-0.177548437618661	0.0767952614463924	0.423015503006878	0.373644
protein_coding	TUT7	ENSG00000083223.17	0.0394981110581234	0.538898896111944	0.855815074119313	0.0676201
protein_coding	GAS1	ENSG00000180447.6	0.373386835323328	0.014758536817446	0.174819646546222	0.75741
protein_coding	CTSL	ENSG00000135047.14	0.0485393603769916	0.53085185215959	0.851790038404924	0.0696674
protein_coding	SPIN1	ENSG00000106723.16	0.063069157648121	0.43610236580984	0.805470921848852	0.0939501
protein_coding	NFIL3	ENSG00000165030.3	0.0764198946851843	0.277168012000107	0.680555757671545	0.167136
protein_coding	SPTLC1	ENSG00000090054.14	-0.0779529230061449	0.328990212647485	0.729538565823681	0.136952
protein_coding	BICD2	ENSG00000185963.13	0.0326128723622532	0.612500944653008	0.890363474208887	0.0504327
protein_coding	CARD19	ENSG00000165233.17	-0.0586042196501146	0.421549692089096	0.798712966656728	0.0976093
protein_coding	FAM120A	ENSG00000048828.16	-0.0470270892674777	0.580849377181143	0.876699174692267	0.0571494
protein_coding	BARX1	ENSG00000131668.13	0.0564867945836993	0.446368123049776	0.813929379971916	0.0894133
protein_coding	ANP32B	ENSG00000136938.8	0.0453082447971183	0.579530659417211	0.875790144354292	0.0575999
protein_coding	ALG2	ENSG00000119523.9	-0.0225914508702586	0.730302836505999	0.934468833240753	0.0294352
protein_coding	SEC61B	ENSG00000106803.9	0.0345534075157143	0.672246439106753	0.917028800322509	0.037617
protein_coding	NR4A3	ENSG00000119508.17	0.100500582223584	0.0399658288853497	0.309309279704955	0.509607
protein_coding	ERP44	ENSG00000023318.7	0.066176001634584	0.349569368449937	0.745108711759376	0.12778
protein_coding	SMC2	ENSG00000136824.18	0.022494544315852	0.753584685988378	0.946435686864885	0.0239089
protein_coding	ABCA1	ENSG00000165029.15	0.0920453854917697	0.260121631534382	0.668162632008742	0.175118
protein_coding	SLC44A1	ENSG00000070214.15	-0.00126100501625642	0.985569421065006	0.994881362558	0.0022287
protein_coding	RAD23B	ENSG00000119318.12	0.00278219958273338	0.973999083888603	0.993343752778808	0.00290044
protein_coding	TMEM245	ENSG00000106771.12	0.00513734636238972	0.938132507887849	0.985669102865471	0.00626886
protein_coding	TXN	ENSG00000136810.12	-0.043793004243795	0.605032745097882	0.888202974124633	0.0514878
protein_coding	SVEP1	ENSG00000165124.17	0.997133835678609	0.00039333010697567	0.0150608842124521	1.82215
protein_coding	LPAR1	ENSG00000198121.13	0.00794659967852392	0.926101780068648	0.98462106302978	0.00673088
protein_coding	ECPAS	ENSG00000136813.14	-0.0036076625568944	0.960375870369266	0.989833408803128	0.00443789
protein_coding	PTGR1	ENSG00000106853.19	-0.0951972503539406	0.251682227902084	0.662145639803211	0.179046
protein_coding	UGCG	ENSG00000148154.9	0.543028940774024	0.00659806693013342	0.102294402781364	0.990148
protein_coding	PTBP3	ENSG00000119314.15	0.0486344007980114	0.479993516782857	0.829499675257021	0.0811838
protein_coding	RGS3	ENSG00000138835.22	0.217568617856726	0.0421962233207336	0.321614979281441	0.492664
protein_coding	ZNF618	ENSG00000157657.14	0.016621122349933	0.807512989524256	0.962678037355493	0.0165189
protein_coding	COL27A1	ENSG00000196739.14	0.014469488459902	0.839328768501931	0.96636908467279	0.014857
protein_coding	ATP6V1G1	ENSG00000136888.6	-0.121206205089749	0.184627538376812	0.58266327904686	0.234582
protein_coding	TNC	ENSG00000041982.15	0.143648201054141	0.0768897577330626	0.423015503006878	0.373644
protein_coding	PAPPA	ENSG00000182752.9	-0.139916824079449	0.147648633033016	0.54691445284333	0.262081
protein_coding	CDK5RAP2	ENSG00000136861.17	0.00589738374541515	0.93839681102344	0.985669102865471	0.00626886
protein_coding	FBXW2	ENSG00000119402.16	-0.0124821529682506	0.854176087566373	0.970017508204988	0.0132204
protein_coding	RAB14	ENSG00000119396.10	-0.0662342025638152	0.426305821906879	0.801270018001913	0.0962211
protein_coding	GSN	ENSG00000148180.19	0.0713236049609458	0.387764595772296	0.769473280588771	0.113806
protein_coding	STOM	ENSG00000148175.12	0.392846632020815	0.0117066511818365	0.153585666700348	0.813649
protein_coding	DAB2IP	ENSG00000136848.17	0.057624317470701	0.385687398969498	0.768806661505179	0.114183
protein_coding	NDUFA8	ENSG00000119421.6	-0.0283345952024505	0.658169759524375	0.909417084095442	0.0412369
protein_coding	PTGS1	ENSG00000095303.15	0.387535998070198	0.00661667409426983	0.102294402781364	0.990148
protein_coding	RABGAP1	ENSG00000011454.16	-0.111899360421396	0.169848250840235	0.568047159460481	0.245616
protein_coding	NEK6	ENSG00000119408.16	0.00450191770575846	0.947546807820386	0.986019460160144	0.00611451
protein_coding	PSMB7	ENSG00000136930.12	-0.00839799234474462	0.914762596063726	0.982169295349804	0.00781365
protein_coding	RPL35	ENSG00000136942.14	0.0184794523081799	0.82615142520375	0.96636908467279	0.014857
protein_coding	HSPA5	ENSG00000044574.7	0.725473536974689	6.35113716356458e-05	0.00359358255581084	2.44447
protein_coding	MAPKAP1	ENSG00000119487.16	-0.0332418799973074	0.660185250264681	0.909417084095442	0.0412369
protein_coding	PBX3	ENSG00000167081.16	0.0634546034493797	0.36490087677534	0.751890806166693	0.123845
protein_coding	ANGPTL2	ENSG00000136859.9	0.766031955846554	0.000480135493592083	0.0172578552112082	1.76301
protein_coding	RPL12	ENSG00000197958.12	0.532442773178365	0.000220740812826578	0.00995752735120441	2.00185
protein_coding	FAM129B	ENSG00000136830.11	0.0482138245746053	0.573944768961963	0.873382682158846	0.0587954
protein_coding	ENG	ENSG00000106991.13	-0.055952755183603	0.460690463154205	0.819038322159229	0.0866958
protein_coding	FAM102A	ENSG00000167106.11	0.122780771033394	0.171253744360747	0.568577933862159	0.24521
protein_coding	CIZ1	ENSG00000148337.20	0.0240727250025745	0.708019917576096	0.925636214435669	0.0335597
protein_coding	GOLGA2	ENSG00000167110.17	0.0352537375946963	0.650325525265654	0.905796840057701	0.0429692
protein_coding	URM1	ENSG00000167118.10	-0.219376258974288	0.0423871548764487	0.321614979281441	0.492664
protein_coding	CERCAM	ENSG00000167123.18	0.0203605306285777	0.775779849215567	0.952831938360778	0.0209837
protein_coding	SET	ENSG00000119335.16	-0.0480048989995232	0.567174049698503	0.870376846351876	0.0602927
protein_coding	SPOUT1	ENSG00000198917.12	-0.123462396832216	0.129250440694552	0.523311182743281	0.28124
protein_coding	LRRC8A	ENSG00000136802.11	-0.0351118399273878	0.63493871899772	0.898518780257625	0.0464728
protein_coding	SH3GLB2	ENSG00000148341.17	-0.0716608836425706	0.295823076832612	0.701833855914834	0.153766
protein_coding	CRAT	ENSG00000095321.16	0.0407662413054131	0.524100481628301	0.850286581772287	0.0704347
protein_coding	PRRX2	ENSG00000167157.10	-0.100772269897948	0.249273509544933	0.661060073913814	0.179759
protein_coding	PTGES	ENSG00000148344.10	-0.157100211417985	0.115122285222273	0.505463580315925	0.29631
protein_coding	TOR1A	ENSG00000136827.11	-0.078771203535772	0.284820702142671	0.690658742382779	0.160736
protein_coding	C9orf78	ENSG00000136819.15	-0.0126389205362872	0.857808977260115	0.970761078144114	0.0128876
protein_coding	FNBP1	ENSG00000187239.16	0.123137683544998	0.179659983004417	0.578318987325068	0.237833
protein_coding	NCS1	ENSG00000107130.9	-0.120307517770019	0.165624475547722	0.566823199304064	0.246552
protein_coding	ABL1	ENSG00000097007.17	-0.0489152061745256	0.55148145623387	0.863131385635996	0.0639231
protein_coding	PRRC2B	ENSG00000130723.19	-0.0145853133387089	0.833257401481907	0.96636908467279	0.014857
protein_coding	RAPGEF1	ENSG00000107263.18	0.0604268509934163	0.470559669844512	0.822410325833946	0.0849114
protein_coding	SETX	ENSG00000107290.13	0.00183215804438681	0.984960884651052	0.994626247517913	0.00234008
protein_coding	RPL7A	ENSG00000148303.16	0.30007880478544	0.010938618280382	0.150086958322074	0.823657
protein_coding	SURF4	ENSG00000148248.13	0.0189518932752012	0.819062188030311	0.96636908467279	0.014857
protein_coding	BRD3	ENSG00000169925.16	-0.119616291720985	0.190009524860803	0.590550767080745	0.228743
protein_coding	RXRA	ENSG00000186350.10	0.0348798973941884	0.629544922254169	0.896267018888744	0.0475626
protein_coding	COL5A1	ENSG00000130635.15	0.741536240486958	3.06561592451985e-05	0.00197942612538115	2.70346
protein_coding	UBAC1	ENSG00000130560.8	-0.0262312500185315	0.677023775105517	0.918851718976978	0.0367546
protein_coding	TMEM250	ENSG00000238227.7	-0.199615077480785	0.0658869834480956	0.398474131674159	0.3996
protein_coding	GPSM1	ENSG00000160360.12	-0.159801423793846	0.0950142577740007	0.468065742591359	0.329693
protein_coding	SEC16A	ENSG00000148396.18	0.0309529931426509	0.665529741489441	0.913985989778046	0.0390605
protein_coding	AGPAT2	ENSG00000169692.12	-0.283864610587968	0.0235448694142771	0.23856386148066	0.622395
protein_coding	TMEM141	ENSG00000244187.7	-0.202764492690373	0.0500707487957852	0.34858980081294	0.457685
protein_coding	RABL6	ENSG00000196642.18	0.0166324574105983	0.799715065626266	0.960416378959626	0.0175404
protein_coding	EDF1	ENSG00000107223.12	-0.0263609737986822	0.741958041507815	0.938925669410743	0.0273688
protein_coding	FBXW5	ENSG00000159069.13	-0.0929614258992801	0.254241330206381	0.663143757632387	0.178392
protein_coding	NPDC1	ENSG00000107281.9	0.0223066126860621	0.740075392902157	0.938925669410743	0.0273688
protein_coding	MAN1B1	ENSG00000177239.14	0.125761774225755	0.114261984351562	0.503817559085894	0.297727
protein_coding	DPP7	ENSG00000176978.13	-0.0447373924236785	0.524321559445442	0.850286581772287	0.0704347
protein_coding	TUBB4B	ENSG00000188229.5	-0.324492444240792	0.0213043991308137	0.222010716258764	0.653626
protein_coding	NELFB	ENSG00000188986.6	-0.0805155656946196	0.254287302492419	0.663143757632387	0.178392
protein_coding	MRPL41	ENSG00000182154.7	-0.116380706852114	0.177956206305853	0.57621414686841	0.239416
protein_coding	ZMYND11	ENSG00000015171.19	-0.00219344660050306	0.974787176726859	0.993343752778808	0.00290044
protein_coding	DIP2C	ENSG00000151240.16	-0.00987140248901941	0.859623800516107	0.970761078144114	0.0128876
protein_coding	GTPBP4	ENSG00000107937.18	-0.0638170778192768	0.273317527876972	0.677226952068373	0.169266
protein_coding	PFKP	ENSG00000067057.16	-0.185044813696189	0.0644340254164569	0.393657227637092	0.404882
protein_coding	KLF6	ENSG00000067082.14	0.189775511011653	0.0763399565976925	0.423015503006878	0.373644
protein_coding	AKR1C1	ENSG00000187134.13	-0.0694261716111108	0.174339072999081	0.571811322097585	0.242747
protein_coding	AKR1C2	ENSG00000151632.17	-1.38705583608953	1.26460776077653e-05	0.000946443944599346	3.02391
protein_coding	GDI2	ENSG00000057608.16	0.0779067692332375	0.323134273526907	0.724850928286174	0.139751
protein_coding	RBM17	ENSG00000134453.15	0.0522048866010866	0.461795529015632	0.819038322159229	0.0866958
protein_coding	PFKFB3	ENSG00000170525.20	-0.0385724935575824	0.524029537763593	0.850286581772287	0.0704347
protein_coding	ATP5F1C	ENSG00000165629.19	0.0819409688850076	0.313900802748478	0.714110396644888	0.146235
protein_coding	CDC123	ENSG00000151465.13	0.00501640508870244	0.945188919073852	0.985906591862589	0.00616423
protein_coding	OPTN	ENSG00000123240.16	0.669448192913663	0.000156110147384004	0.00767269724381379	2.11505
protein_coding	FAM107B	ENSG00000065809.13	0.146945510618745	0.0885182820668075	0.449242347396431	0.347519
protein_coding	NMT2	ENSG00000152465.17	0.310122009925899	0.0143795501490559	0.173428309296097	0.76088
protein_coding	ITGA8	ENSG00000077943.7	0.70165871847241	0.00059126821145618	0.019867818574747	1.70185
protein_coding	RSU1	ENSG00000148484.17	0.0788548337316368	0.319746893662952	0.720578967883432	0.142318
protein_coding	VIM	ENSG00000026025.15	0.572486548318393	9.19866448087809e-05	0.00488567776379541	2.31108
protein_coding	PLXDC2	ENSG00000120594.16	-0.0259048856784604	0.146053335235722	0.545370853378399	0.263308
protein_coding	DNAJC1	ENSG00000136770.10	0.0701496514643358	0.364086512714393	0.751890806166693	0.123845
protein_coding	MSRB2	ENSG00000148450.12	-0.0205742817252899	0.79606243911525	0.959695242181642	0.0178667
protein_coding	ARHGAP21	ENSG00000107863.17	-0.000127822092633211	0.996264125420889	0.997618144326001	0.00103566
protein_coding	APBB1IP	ENSG00000077420.15	0.00764111528823516	0.531387951040294	0.851928199988164	0.069597
protein_coding	YME1L1	ENSG00000136758.18	0.15374740979435	0.0791435419834077	0.426112402566668	0.370476
protein_coding	RAB18	ENSG00000099246.16	0.0372898811992427	0.644835664342632	0.902426505146065	0.0445882
protein_coding	WAC	ENSG00000095787.21	0.051954779943323	0.529363468535933	0.85128850876524	0.0699232
protein_coding	SVIL	ENSG00000197321.14	-0.380272204348468	0.00855913189083165	0.125267650295594	0.902161
protein_coding	JCAD	ENSG00000165757.8	-0.639936972806943	0.00530524583672473	0.0882414421185056	1.05433
protein_coding	ZEB1	ENSG00000148516.21	0.0770805408090412	0.370006406648831	0.754446499748979	0.122372
protein_coding	ARHGAP12	ENSG00000165322.17	0.142269375175445	0.0840722929536322	0.440844045694762	0.355715
protein_coding	KIF5B	ENSG00000170759.10	0.165145421997743	0.103189193904713	0.482030097227767	0.316926
protein_coding	EPC1	ENSG00000120616.15	0.0392366668398945	0.584669947255343	0.878264936268878	0.0563745
protein_coding	ITGB1	ENSG00000150093.18	0.245174967580492	0.0362518471850711	0.302988154265074	0.518574
protein_coding	NRP1	ENSG00000099250.17	0.0890095459144063	0.27743984148839	0.680555757671545	0.167136
protein_coding	CCNY	ENSG00000108100.17	-0.0104366250034145	0.885134467176453	0.975964982949859	0.0105658
protein_coding	BMS1	ENSG00000165733.7	-0.00892753209409324	0.897793889608208	0.977161649824677	0.0100336
protein_coding	CSGALNACT2	ENSG00000169826.7	-0.042803247840723	0.441159066686701	0.809775254514663	0.0916355
protein_coding	HNRNPF	ENSG00000169813.16	0.00611113528795941	0.936742035759238	0.98552444848408	0.0063326
protein_coding	CXCL12	ENSG00000107562.16	0.0655548113100941	0.171473553384656	0.568642911677415	0.24516
protein_coding	NCOA4	ENSG00000266412.5	0.0196017201808584	0.799397998993687	0.960385848480923	0.0175542
protein_coding	VSTM4	ENSG00000165633.12	0.329668528991526	0.0207980694694057	0.219512957572926	0.65854
protein_coding	PRKG1	ENSG00000185532.16	0.0433230176743171	0.46284288285578	0.819038322159229	0.0866958
protein_coding	CISD1	ENSG00000122873.11	-0.0472749305712183	0.504280968615367	0.843799405310164	0.0737608
protein_coding	BICC1	ENSG00000122870.11	-0.0113793015222704	0.87732175846454	0.974974608235031	0.0110067
protein_coding	CCDC6	ENSG00000108091.10	0.0111530398485872	0.863422413658665	0.971261799494052	0.0126637
protein_coding	ARID5B	ENSG00000150347.15	0.230092341029701	0.0457321016948442	0.330979804134334	0.480199
protein_coding	REEP3	ENSG00000165476.13	0.0731452703547867	0.344393233246704	0.741377264120482	0.129961
protein_coding	HERC4	ENSG00000148634.15	0.0917206653502681	0.16902524400754	0.568047159460481	0.245616
protein_coding	HNRNPH3	ENSG00000096746.17	0.17030816893831	0.0880681660486944	0.448929521359676	0.347822
protein_coding	CCAR1	ENSG00000060339.13	-0.0241260025961002	0.769012382084806	0.95187888905598	0.0214183
protein_coding	DDX50	ENSG00000107625.12	0.133843932217468	0.0920942072478619	0.459318478382548	0.337886
protein_coding	DDX21	ENSG00000165732.12	0.0779107337692204	0.35597685127865	0.746741472098631	0.12683
protein_coding	HK1	ENSG00000156515.23	-0.0291760284720268	0.695388481382126	0.922258094564289	0.0351475
protein_coding	SAR1A	ENSG00000079332.14	0.594587605554078	0.00356468346163067	0.0698720395187487	1.1557
protein_coding	EIF4EBP2	ENSG00000148730.6	0.00433485157719991	0.952793863688027	0.987494968575171	0.00546511
protein_coding	PSAP	ENSG00000197746.13	0.0870340673524218	0.322414124403985	0.72471652673196	0.139832
protein_coding	DDIT4	ENSG00000168209.4	0.0239167175799885	0.720273157700182	0.930505887919459	0.0312809
protein_coding	P4HA1	ENSG00000122884.12	0.325609498173874	0.0198123754045807	0.214636498121001	0.668296
protein_coding	MRPS16	ENSG00000182180.13	-0.189782160916397	0.0443328480859681	0.324417930549095	0.488895
protein_coding	ANXA7	ENSG00000138279.15	0.0853423611384422	0.243643512310159	0.654953539622329	0.18379
protein_coding	PPP3CB	ENSG00000107758.15	-0.0109199027126215	0.872236860392518	0.97381766400424	0.0115224
protein_coding	FUT11	ENSG00000196968.10	-0.0342088762228179	0.662035136380057	0.911405394690438	0.0402884
protein_coding	PLAU	ENSG00000122861.15	-0.0285340284123387	0.513436480897314	0.84790508335247	0.0716528
protein_coding	VCL	ENSG00000035403.17	0.00845195734243299	0.912418858582461	0.981147731887977	0.0082656
protein_coding	KAT6B	ENSG00000156650.13	0.0200654462821739	0.769640488319647	0.95187888905598	0.0214183
protein_coding	VDAC2	ENSG00000165637.13	0.00732431697931243	0.909107141788877	0.979931200625457	0.00880441
protein_coding	ZNF503	ENSG00000165655.16	0.0602312137581834	0.476215228492861	0.825356182856312	0.0833586
protein_coding	KCNMA1	ENSG00000156113.22	0.0745403121868758	0.380692595499681	0.76300713145493	0.117471
protein_coding	DLG5	ENSG00000151208.16	-0.019496454994134	0.785834801012265	0.956495523928296	0.0193171
protein_coding	RPS24	ENSG00000138326.19	0.210517332934775	0.0419041911821231	0.320908143169143	0.493619
protein_coding	ZMIZ1	ENSG00000108175.16	-0.147325796158658	0.104977117598773	0.484838216343282	0.314403
protein_coding	PPIF	ENSG00000108179.13	0.00837858906872642	0.888465345464551	0.975964982949859	0.0105658
protein_coding	ZCCHC24	ENSG00000165424.6	0.0523556596874916	0.529293332717277	0.85128850876524	0.0699232
protein_coding	ANXA11	ENSG00000122359.17	0.140168827903239	0.151238995619332	0.549095934481213	0.260352
protein_coding	GHITM	ENSG00000165678.20	-0.0433017273498009	0.560527755149906	0.869234183195642	0.0608632
protein_coding	CCSER2	ENSG00000107771.16	0.16390429005155	0.075812808983244	0.421708749969295	0.374987
protein_coding	ADIRF	ENSG00000148671.13	0.123912305640388	0.157070301972383	0.558566419433107	0.252925
protein_coding	GLUD1	ENSG00000148672.8	0.438144343679804	0.00627697299302338	0.0998554206088212	1.00063
protein_coding	PAPSS2	ENSG00000198682.12	0.0158775840450047	0.840085462674833	0.96636908467279	0.014857
protein_coding	PTEN	ENSG00000171862.10	0.109930585191978	0.199860471374216	0.600628387290203	0.221394
protein_coding	ACTA2	ENSG00000107796.13	0.555549378814663	0.00491688792672653	0.0870500642081208	1.06023
protein_coding	MYOF	ENSG00000138119.16	0.528952582408031	0.00242025163455769	0.0553464488374895	1.25691
protein_coding	PDLIM1	ENSG00000107438.8	0.0593607989182284	0.343876232948268	0.741377264120482	0.129961
protein_coding	TM9SF3	ENSG00000077147.15	-0.0306713529021912	0.70767684759286	0.925636214435669	0.0335597
protein_coding	MMS19	ENSG00000155229.20	-0.0207821547555278	0.770805195253268	0.952134542397406	0.0213017
protein_coding	PI4K2A	ENSG00000155252.13	-0.0340626086932601	0.586941950183264	0.878264936268878	0.0563745
protein_coding	AVPI1	ENSG00000119986.6	0.0734882339144349	0.296274893962887	0.702397487675825	0.153417
protein_coding	MARVELD1	ENSG00000155254.12	-0.0902744155749979	0.244628674016292	0.656444757883012	0.182802
protein_coding	HPS1	ENSG00000107521.18	0.049131420894378	0.428268862630786	0.803573344689197	0.0949745
protein_coding	SCD	ENSG00000099194.5	-0.075419486538631	0.198053658521774	0.599991442053545	0.221855
protein_coding	NDUFB8	ENSG00000166136.15	-0.0363117173548607	0.603009627622979	0.888085462101427	0.0515452
protein_coding	LZTS2	ENSG00000107816.17	-0.00983633512074738	0.873271655573799	0.97381766400424	0.0115224
protein_coding	NPM3	ENSG00000107833.10	0.0636031173291197	0.378939970801719	0.76167413400121	0.118231
protein_coding	OGA	ENSG00000198408.13	0.615722712570973	0.00355275260577453	0.0698720395187487	1.1557
protein_coding	GBF1	ENSG00000107862.4	0.0286497760249877	0.671292391342194	0.917028800322509	0.037617
protein_coding	NFKB2	ENSG00000077150.18	0.100599190142037	0.128398834339494	0.523245135426403	0.281295
protein_coding	ACTR1A	ENSG00000138107.12	-0.13528225866872	0.140246307573592	0.538264674638508	0.269004
protein_coding	TRIM8	ENSG00000171206.14	0.0764900542303522	0.296675936602151	0.702397487675825	0.153417
protein_coding	ARL3	ENSG00000138175.8	-0.0208307496125701	0.745800566672273	0.938925669410743	0.0273688
protein_coding	WBP1L	ENSG00000166272.17	-0.00270775532018038	0.971973977863914	0.993343752778808	0.00290044
protein_coding	ATP5MD	ENSG00000173915.15	0.18911616716142	0.0774759506208015	0.423098350570977	0.373559
protein_coding	SH3PXD2A	ENSG00000107957.16	0.0897003021443176	0.25245392352159	0.663143757632387	0.178392
protein_coding	SLK	ENSG00000065613.13	0.0819654530150851	0.350809926163806	0.745108711759376	0.12778
protein_coding	GSTO1	ENSG00000148834.12	0.0627691141170181	0.434983227143104	0.805470921848852	0.0939501
protein_coding	ITPRIP	ENSG00000148841.16	-0.0571600076579997	0.306340783913141	0.709908656879642	0.148798
protein_coding	XPNPEP1	ENSG00000108039.17	-0.00249959468846937	0.967384222336849	0.992334499768092	0.00334191
protein_coding	ADD3	ENSG00000148700.14	0.140366361406118	0.148897986337845	0.548174201129322	0.261081
protein_coding	MXI1	ENSG00000119950.20	-0.104453831381842	0.214693147538936	0.617993474515487	0.209016
protein_coding	SMC3	ENSG00000108055.9	0.00713094887973639	0.931864302064086	0.985276237509161	0.00644199
protein_coding	PDCD4	ENSG00000150593.17	0.0998125684085828	0.1913529428208	0.592222970591065	0.227515
protein_coding	TCF7L2	ENSG00000148737.16	0.0236655536173498	0.714149573451107	0.928056253107536	0.0324257
protein_coding	CACUL1	ENSG00000151893.14	-0.0353599285531927	0.648353398117632	0.904672771187017	0.0435085
protein_coding	EIF3A	ENSG00000107581.12	0.0487476895262927	0.567843243049941	0.87062487845938	0.0601689
protein_coding	PRDX3	ENSG00000165672.6	0.0757070978854743	0.277389681784127	0.680555757671545	0.167136
protein_coding	TIAL1	ENSG00000151923.17	-0.0395793325603929	0.550494625911886	0.863131385635996	0.0639231
protein_coding	BAG3	ENSG00000151929.9	0.0367532188838812	0.525875268090012	0.850420559110554	0.0703662
protein_coding	HTRA1	ENSG00000166033.12	0.0342048658732265	0.682137114250055	0.919054772908165	0.0366586
protein_coding	BUB3	ENSG00000154473.17	-0.0106675719898745	0.877507232307799	0.974974608235031	0.0110067
protein_coding	CPXM2	ENSG00000121898.12	0.0555652991209732	0.468477668417755	0.821961236446589	0.0851487
protein_coding	OAT	ENSG00000065154.11	0.0210205748159201	0.767345056935923	0.95187888905598	0.0214183
protein_coding	ZRANB1	ENSG00000019995.6	0.0129646902966792	0.814809350105889	0.964947984389066	0.0154961
protein_coding	CTBP2	ENSG00000175029.16	-0.128147607617478	0.090455528434244	0.454282667777539	0.342674
protein_coding	BCCIP	ENSG00000107949.16	-0.150929793346601	0.0831746029154646	0.439569188166678	0.356973
protein_coding	ADAM12	ENSG00000148848.14	0.14472908669568	0.101863527326611	0.480568188376119	0.318245
protein_coding	DOCK1	ENSG00000150760.12	0.0170206212176351	0.823096191737816	0.96636908467279	0.014857
protein_coding	PPP2R2D	ENSG00000175470.19	0.0578918455767263	0.419435527121918	0.796087924350866	0.099039
protein_coding	BNIP3	ENSG00000176171.11	-0.0413833361696445	0.592213152733703	0.882025288083258	0.054519
protein_coding	TUBGCP2	ENSG00000130640.13	-0.0121304414937126	0.85985496461481	0.970761078144114	0.0128876
protein_coding	ECHS1	ENSG00000127884.4	0.0104893980687987	0.888365358122636	0.975964982949859	0.0105658
protein_coding	RIC8A	ENSG00000177963.14	0.258700035582343	0.0300478731644092	0.27933260285608	0.553878
protein_coding	PSMD13	ENSG00000185627.17	-0.0208034290806486	0.781744143235201	0.95346351343347	0.0206959
protein_coding	IFITM2	ENSG00000185201.16	0.475672164719197	0.00293512237329062	0.0623571482273936	1.20511
protein_coding	IFITM3	ENSG00000142089.15	0.252233153652785	0.0265737370638549	0.256719060300011	0.590542
protein_coding	RNH1	ENSG00000023191.16	-0.0248364727987351	0.754969121590884	0.947503763568138	0.0234191
protein_coding	PHRF1	ENSG00000070047.11	-0.0734458561273985	0.318175859515069	0.719181377960302	0.143162
protein_coding	TALDO1	ENSG00000177156.10	-0.0634309936775424	0.45445341451328	0.817321187325086	0.0876072
protein_coding	RPLP2	ENSG00000177600.8	0.130236859753828	0.163820667807699	0.566823199304064	0.246552
protein_coding	PNPLA2	ENSG00000177666.16	0.0496729818975228	0.545887653985933	0.860502073022784	0.0652481
protein_coding	CD151	ENSG00000177697.18	0.00417290773933618	0.966265049221938	0.992334499768092	0.00334191
protein_coding	POLR2L	ENSG00000177700.5	0.141303560964115	0.14682567142885	0.545791873493212	0.262973
protein_coding	TSPAN4	ENSG00000214063.10	0.0514804941244773	0.529768395593287	0.851404258998875	0.0698642
protein_coding	CHID1	ENSG00000177830.17	-0.0119340218130365	0.877051300903938	0.974974608235031	0.0110067
protein_coding	TOLLIP	ENSG00000078902.15	-0.0127371953457232	0.851550325340508	0.970017508204988	0.0132204
protein_coding	CTSD	ENSG00000117984.13	-0.0708148263243061	0.412543463747726	0.787952108240909	0.1035
protein_coding	CD81	ENSG00000110651.11	0.0742619999169626	0.392467511298594	0.773426400183285	0.111581
protein_coding	CDKN1C	ENSG00000129757.13	0.117451153767904	0.162340030582723	0.566823199304064	0.246552
protein_coding	PHLDA2	ENSG00000181649.6	-0.341039501206676	0.0169192742181004	0.1914610652928	0.71792
protein_coding	NAP1L4	ENSG00000205531.12	0.0417612444923934	0.612964017290075	0.890363474208887	0.0504327
protein_coding	CARS	ENSG00000110619.17	0.058918905575415	0.464965131223997	0.820101862410617	0.0861322
protein_coding	OSBPL5	ENSG00000021762.19	-0.117629764642455	0.167874078489636	0.567566057973688	0.245984
protein_coding	RHOG	ENSG00000177105.9	-0.103341057671667	0.171281296808765	0.568577933862159	0.24521
protein_coding	STIM1	ENSG00000167323.11	-0.0167820262016384	0.801846995324158	0.961924282550985	0.0168591
protein_coding	RRM1	ENSG00000167325.14	0.0734819584082376	0.374182297474026	0.757385270461263	0.120683
protein_coding	CAVIN3	ENSG00000170955.9	0.0852125230979801	0.334379179661983	0.735316866691012	0.133525
protein_coding	SMPD1	ENSG00000166311.9	0.116485341355495	0.194394743107493	0.594696118211892	0.225705
protein_coding	TPP1	ENSG00000166340.16	0.0920245842071984	0.297616639237461	0.703385431784832	0.152807
protein_coding	EIF3F	ENSG00000175390.13	0.172696701407462	0.0491143841132203	0.345584758300928	0.461445
protein_coding	RPL27A	ENSG00000166441.12	0.260502989706539	0.0164801543894768	0.189718035053852	0.721891
protein_coding	TMEM9B	ENSG00000175348.10	0.00642555738325044	0.925168182257011	0.98462106302978	0.00673088
protein_coding	IPO7	ENSG00000205339.9	0.0541290523598086	0.489599235524563	0.833635099577242	0.079024
protein_coding	SWAP70	ENSG00000133789.14	0.0591318015011082	0.395220565219963	0.775140751202703	0.110619
protein_coding	ADM	ENSG00000148926.9	0.106099284775148	0.203682888180153	0.602780931141467	0.21984
protein_coding	CTR9	ENSG00000198730.8	0.0211879881013356	0.723142628531084	0.931030369370253	0.0310362
protein_coding	EIF4G2	ENSG00000110321.16	0.0611014168920621	0.478184537473147	0.827462786074132	0.0822515
protein_coding	USP47	ENSG00000170242.17	0.103537747601617	0.185521276498264	0.584055032035165	0.233546
protein_coding	DKK3	ENSG00000050165.17	0.299724560402063	0.021771281040834	0.224278745246513	0.649212
protein_coding	MICAL2	ENSG00000133816.15	0.199346548823763	0.0638933425795995	0.391807778611957	0.406927
protein_coding	PARVA	ENSG00000197702.12	0.0411859783339386	0.608856038293904	0.889868278069575	0.0506743
protein_coding	TEAD1	ENSG00000187079.16	0.012993379415365	0.8546525650676	0.970017508204988	0.0132204
protein_coding	SPON1	ENSG00000262655.3	-0.113580213108748	0.203038401581694	0.602347258025693	0.220153
protein_coding	COPB1	ENSG00000129083.12	0.0731954925875107	0.377389016853167	0.760484344876781	0.11891
protein_coding	PSMA1	ENSG00000129084.17	-0.00811986021199856	0.899322665334478	0.977161649824677	0.0100336
protein_coding	C11orf58	ENSG00000110696.9	0.00566531459370523	0.942861522436193	0.985669102865471	0.00626886
protein_coding	RPS13	ENSG00000110700.6	0.411092387057655	0.00238562379991797	0.0549360781337753	1.26014
protein_coding	PIK3C2A	ENSG00000011405.13	-0.148303691444783	0.0867663089620074	0.444485584377443	0.352142
protein_coding	NUCB2	ENSG00000070081.16	0.74088944874065	2.08189470851539e-05	0.00152348428336471	2.81716
protein_coding	LDHA	ENSG00000134333.13	0.0205596493888763	0.806656393332296	0.962678037355493	0.0165189
protein_coding	BDNF	ENSG00000176697.18	0.0319019164778985	0.626553087887826	0.894211139403764	0.0485599
protein_coding	RCN1	ENSG00000049449.9	0.367203280625062	0.0151570979122687	0.177623926779719	0.750499
protein_coding	EIF3M	ENSG00000149100.12	0.0576960263002355	0.45232025197016	0.815969332454238	0.0883262
protein_coding	QSER1	ENSG00000060749.15	-0.0545802837504699	0.410493317151841	0.785602327447481	0.104797
protein_coding	HIPK3	ENSG00000110422.11	0.0592150104848316	0.387731348440052	0.769473280588771	0.113806
protein_coding	CD59	ENSG00000085063.15	0.225492295611318	0.0398340411395068	0.309309279704955	0.509607
protein_coding	CAPRIN1	ENSG00000135387.20	-0.02004326924884	0.767696389077832	0.95187888905598	0.0214183
protein_coding	CAT	ENSG00000121691.5	0.0192185672365311	0.798130189020415	0.959695242181642	0.0178667
protein_coding	CD44	ENSG00000026508.18	0.154404871343936	0.119610043526565	0.513604903341236	0.289371
protein_coding	PAMR1	ENSG00000149090.11	0.0325883558630164	0.639555973225914	0.899783834200787	0.0458618
protein_coding	TRIM44	ENSG00000166326.6	-0.197552452914294	0.0629612026771023	0.390140419031546	0.408779
protein_coding	TTC17	ENSG00000052841.14	-0.0111402139085818	0.863534337285607	0.971261799494052	0.0126637
protein_coding	C11orf96	ENSG00000187479.6	-0.0438469348886696	0.263175814935977	0.668926916563226	0.174621
protein_coding	EXT2	ENSG00000151348.13	0.0253499954942417	0.73052719665514	0.934468833240753	0.0294352
protein_coding	CD82	ENSG00000085117.11	0.107106053042807	0.222937864347078	0.628456535941961	0.201725
protein_coding	TP53I11	ENSG00000175274.18	0.462712221029303	0.00338580809868849	0.0688238646233408	1.16226
protein_coding	PHF21A	ENSG00000135365.15	0.0497143778408897	0.474821685130292	0.825356182856312	0.0833586
protein_coding	CREB3L1	ENSG00000157613.10	1.1687490370707	3.09468788925783e-10	7.2791480138043e-08	7.13792
protein_coding	MDK	ENSG00000110492.15	-0.0971818123412415	0.253961518115956	0.663143757632387	0.178392
protein_coding	ATG13	ENSG00000175224.16	-0.0921146923419057	0.171989995507013	0.568969981631207	0.244911
protein_coding	ARHGAP1	ENSG00000175220.11	0.0072388447060383	0.911255203455148	0.980870580297888	0.00838829
protein_coding	PACSIN3	ENSG00000165912.15	-0.0658648309483294	0.331461246489932	0.732569974719488	0.135151
protein_coding	DDB2	ENSG00000134574.11	-0.0132615367685595	0.830186614586176	0.96636908467279	0.014857
protein_coding	ACP2	ENSG00000134575.9	-0.164953751320075	0.072919546132634	0.416727618536739	0.380148
protein_coding	SLC39A13	ENSG00000165915.13	-0.078194335432693	0.350028795595081	0.745108711759376	0.12778
protein_coding	PSMC3	ENSG00000165916.8	0.00213436103808929	0.976902603319805	0.993343752778808	0.00290044
protein_coding	CELF1	ENSG00000149187.18	-0.0105893926344938	0.89155633564945	0.975964982949859	0.0105658
protein_coding	NDUFS3	ENSG00000213619.9	-0.168429735683604	0.0671038741425363	0.399815584292161	0.39814
protein_coding	MTCH2	ENSG00000109919.9	-0.330242834629573	0.020698840338078	0.219168106859457	0.659223
protein_coding	FNBP4	ENSG00000109920.12	-0.138994415971343	0.0932396693057679	0.462406974433575	0.334976
protein_coding	TNKS1BP1	ENSG00000149115.13	0.116328579042035	0.158894647080885	0.560814654702417	0.251181
protein_coding	SSRP1	ENSG00000149136.8	-0.071318766142446	0.38124029366062	0.763640077265464	0.117111
protein_coding	SERPING1	ENSG00000149131.15	0.130643702144407	0.162096359391312	0.56664895061103	0.246686
protein_coding	ZDHHC5	ENSG00000156599.10	0.0451933664906288	0.509295157694551	0.847452730817663	0.0718845
protein_coding	CTNND1	ENSG00000198561.13	-0.0869123076120482	0.267442346909557	0.672030977203528	0.172611
protein_coding	ZFP91	ENSG00000186660.14	-0.136208804958449	0.131621289825348	0.528571838286428	0.276896
protein_coding	TMEM109	ENSG00000110108.9	-0.0307564986218531	0.692003003752327	0.921458104066483	0.0355244
protein_coding	DDB1	ENSG00000167986.13	-0.0173355426222179	0.822037118837832	0.96636908467279	0.014857
protein_coding	TMEM258	ENSG00000134825.15	0.15575546695959	0.12050859594433	0.514156045685874	0.288905
protein_coding	FADS2	ENSG00000134824.13	-0.126852678595566	0.167551712161176	0.567058363974053	0.246372
protein_coding	FADS1	ENSG00000149485.18	-0.180218648196437	0.0793218654033913	0.426112402566668	0.370476
protein_coding	FTH1	ENSG00000167996.15	0.0542490763551082	0.532359237028371	0.852240625928258	0.0694378
protein_coding	AHNAK	ENSG00000124942.13	0.59057459715942	0.000710986847266813	0.022953722431859	1.63915
protein_coding	MTA2	ENSG00000149480.6	-0.0443411590193259	0.510802746724429	0.847639585142504	0.0717888
protein_coding	GANAB	ENSG00000089597.17	0.00598499011116895	0.940692896693061	0.985669102865471	0.00626886
protein_coding	UBXN1	ENSG00000162191.13	0.0243060611814871	0.74561088288523	0.938925669410743	0.0273688
protein_coding	LRRN4CL	ENSG00000177363.4	0.0955037284763107	0.168426895947266	0.567962434847953	0.24568
protein_coding	HNRNPUL2	ENSG00000214753.3	0.0533071125688671	0.482875524051441	0.830936672806622	0.0804321
protein_coding	POLR2G	ENSG00000168002.11	-0.149272570844997	0.0542452245740319	0.359930626481179	0.443781
protein_coding	TMEM179B	ENSG00000185475.10	-0.308049737065345	0.0241268490072214	0.241484040435426	0.617112
protein_coding	SLC3A2	ENSG00000168003.16	-0.121892365148324	0.156547322921455	0.557911617294752	0.253435
protein_coding	ATL3	ENSG00000184743.12	0.133629252614074	0.151202966079903	0.549095934481213	0.260352
protein_coding	RTN3	ENSG00000133318.13	0.106030171930134	0.187548130210804	0.587627015018248	0.230898
protein_coding	C11orf95	ENSG00000188070.9	-0.0499647263905224	0.471857331395634	0.823437303808067	0.0843695
protein_coding	COX8A	ENSG00000176340.3	-0.0887455954187578	0.312421849355315	0.713697038909531	0.146486
protein_coding	OTUB1	ENSG00000167770.11	-0.0183479166843567	0.804417123140237	0.96228646281671	0.0166956
protein_coding	STIP1	ENSG00000168439.16	-0.736778432817203	0.000245559574129084	0.0107456580102101	1.96877
protein_coding	NUDT22	ENSG00000149761.8	-0.261887875058224	0.0309135829080342	0.281811291482045	0.550042
protein_coding	VEGFB	ENSG00000173511.9	-0.0147734703829718	0.83406426788457	0.96636908467279	0.014857
protein_coding	FKBP2	ENSG00000173486.12	-0.0124870687071344	0.86091096829156	0.970761078144114	0.0128876
protein_coding	PPP1R14B	ENSG00000173457.10	0.00741046227680376	0.927460032827082	0.98462106302978	0.00673088
protein_coding	BAD	ENSG00000002330.13	-0.0629776737331663	0.37628701517614	0.759726021443917	0.119343
protein_coding	TRMT112	ENSG00000173113.6	-0.174040356155928	0.0927684110437804	0.460763767069636	0.336522
protein_coding	PRDX5	ENSG00000126432.13	-0.0110621812081304	0.878534314684284	0.974974608235031	0.0110067
protein_coding	SF1	ENSG00000168066.20	-0.0165906319584624	0.826263260881576	0.96636908467279	0.014857
protein_coding	MEN1	ENSG00000133895.14	-0.099873772165965	0.183632901430028	0.58266327904686	0.234582
protein_coding	EHD1	ENSG00000110047.17	0.0126241704984271	0.871012992855715	0.973764114002642	0.0115462
protein_coding	ATG2A	ENSG00000110046.12	-0.151970951077553	0.0860009657284795	0.444485584377443	0.352142
protein_coding	ARL2	ENSG00000213465.7	0.0524568109481535	0.500195861279487	0.841712338860249	0.0748363
protein_coding	FAU	ENSG00000149806.10	-0.0398690610513765	0.659634958222524	0.909417084095442	0.0412369
protein_coding	CAPN1	ENSG00000014216.15	-0.139462206210005	0.0986007221319138	0.474696166638	0.323584
protein_coding	DPF2	ENSG00000133884.9	0.0311650900420186	0.668542216208781	0.914805948804887	0.038671
protein_coding	FRMD8	ENSG00000126391.13	-0.0714556418319935	0.37026028705467	0.754496983459794	0.122342
protein_coding	SCYL1	ENSG00000142186.16	0.0371537841440181	0.58854780105166	0.87887517016601	0.0560728
protein_coding	LTBP3	ENSG00000168056.15	-0.0677634747715586	0.389883095429546	0.770639275659961	0.113149
protein_coding	FAM89B	ENSG00000176973.7	-0.173261204862749	0.059904985954937	0.378816729114601	0.421571
protein_coding	RELA	ENSG00000173039.18	-0.0452634539628084	0.560287200575607	0.869234183195642	0.0608632
protein_coding	KAT5	ENSG00000172977.12	-0.00770904656262583	0.906261787706369	0.979829241902876	0.0088496
protein_coding	RNASEH2C	ENSG00000172922.9	-0.0100269114117822	0.88959972912727	0.975964982949859	0.0105658
protein_coding	CFL1	ENSG00000172757.12	-0.0675082085207726	0.456579173557482	0.817587214917344	0.0874659
protein_coding	EFEMP2	ENSG00000172638.12	0.0369842791873645	0.655546384189778	0.907989429194603	0.0419192
protein_coding	FIBP	ENSG00000172500.12	-0.0267181631266797	0.719001107693113	0.930322454865784	0.0313665
protein_coding	C11orf68	ENSG00000175573.6	-0.130169095510085	0.158463199591346	0.559891970229937	0.251896
protein_coding	DRAP1	ENSG00000175550.7	-0.00481349300481155	0.950683039257048	0.986637014898663	0.0058426
protein_coding	BANF1	ENSG00000175334.7	-0.00558838650759084	0.934496752608948	0.985276237509161	0.00644199
protein_coding	SF3B2	ENSG00000087365.15	0.00216602669130405	0.981827361885428	0.993343752778808	0.00290044
protein_coding	RAB1B	ENSG00000174903.15	-0.0608996641667286	0.394997153815014	0.775140751202703	0.110619
protein_coding	YIF1A	ENSG00000174851.15	-0.00627635784660388	0.93433321532937	0.985276237509161	0.00644199
protein_coding	CD248	ENSG00000174807.3	-0.0440621542474545	0.577346818829186	0.875323699081266	0.0578313
protein_coding	B4GAT1	ENSG00000174684.6	0.0502925550299042	0.498533894081148	0.841147821068227	0.0751277
protein_coding	CTSF	ENSG00000174080.10	-0.0116920720340431	0.878366812847202	0.974974608235031	0.0110067
protein_coding	KDM2A	ENSG00000173120.14	-0.0556039983367163	0.502254448724004	0.841712338860249	0.0748363
protein_coding	PPP1CA	ENSG00000172531.14	-0.0871088795267606	0.266344054792001	0.670962692736404	0.173302
protein_coding	CORO1B	ENSG00000172725.13	-0.0733569533833283	0.354512785010381	0.746741472098631	0.12683
protein_coding	GSTP1	ENSG00000084207.16	-0.0108575532156434	0.889736694184894	0.975964982949859	0.0105658
protein_coding	NDUFV1	ENSG00000167792.12	0.0269645794715123	0.718783303490483	0.930322454865784	0.0313665
protein_coding	UNC93B1	ENSG00000110057.7	-0.234494767606851	0.0339506452219431	0.292922621608475	0.533247
protein_coding	NDUFS8	ENSG00000110717.12	-0.0699029633829643	0.329669334034139	0.729763304351059	0.136818
protein_coding	CPT1A	ENSG00000110090.12	-0.169707010996385	0.0964843667276302	0.469310221025238	0.32854
protein_coding	MRPL21	ENSG00000197345.12	-0.0775935677835115	0.318204454202296	0.719181377960302	0.143162
protein_coding	MRGPRF	ENSG00000172935.8	0.00706643350483229	0.91813044054511	0.98333719585151	0.00729753
protein_coding	CCND1	ENSG00000110092.3	0.189183068983367	0.0735802774046388	0.416727618536739	0.380148
protein_coding	PPFIA1	ENSG00000131626.18	-0.0136979882483033	0.842201444304859	0.967589836756791	0.0143087
protein_coding	CTTN	ENSG00000085733.15	-0.132364947941652	0.161347239383359	0.564629606046122	0.248236
protein_coding	NUMA1	ENSG00000137497.17	-0.149722237176477	0.125113164453625	0.519471031572591	0.284439
protein_coding	LAMTOR1	ENSG00000149357.9	-0.542276890408192	0.00110377397956189	0.0313569244957131	1.50367
protein_coding	INPPL1	ENSG00000165458.13	-0.250002637087251	0.0379211736464326	0.307451694496023	0.512223
protein_coding	ARAP1	ENSG00000186635.14	0.0294334317598508	0.703269745411301	0.925636214435669	0.0335597
protein_coding	ARHGEF17	ENSG00000110237.4	-0.0717040833226546	0.280815634111738	0.685489905952523	0.163999
protein_coding	RAB6A	ENSG00000175582.19	-0.0247255040680207	0.743710556813678	0.938925669410743	0.0273688
protein_coding	PGM2L1	ENSG00000165434.7	0.0075142263572008	0.893139920474507	0.975964982949859	0.0105658
protein_coding	RPS3	ENSG00000149273.14	0.11452170157221	0.22268115301084	0.628456535941961	0.201725
protein_coding	SERPINH1	ENSG00000149257.14	0.196242528561036	0.0659030829050044	0.398474131674159	0.3996
protein_coding	CLNS1A	ENSG00000074201.8	-0.0317624306718901	0.639558117428461	0.899783834200787	0.0458618
protein_coding	RSF1	ENSG00000048649.13	-0.00867716903428131	0.909099910435513	0.979931200625457	0.00880441
protein_coding	NDUFC2	ENSG00000151366.12	-0.0128013468150818	0.875061874577743	0.974974608235031	0.0110067
protein_coding	PRCP	ENSG00000137509.10	0.0740744199213417	0.374008747852527	0.757385270461263	0.120683
protein_coding	PICALM	ENSG00000073921.17	0.0400399693555871	0.601258654822955	0.887528539275429	0.0518177
protein_coding	PRSS23	ENSG00000150687.11	0.51539223546034	0.00116652010149453	0.0327768738378789	1.48443
protein_coding	CTSC	ENSG00000109861.15	-0.0736052942003802	0.324099520009731	0.726521252138899	0.138752
protein_coding	TAF1D	ENSG00000166012.16	0.343640199970457	0.0192685804857542	0.212212158995279	0.67323
protein_coding	AMOTL1	ENSG00000166025.17	-0.0155795199011418	0.815657754510261	0.965281080251321	0.0153462
protein_coding	CWC15	ENSG00000150316.11	0.0338874723538301	0.663489382612237	0.912644334562279	0.0396984
protein_coding	SESN3	ENSG00000149212.11	0.460409251422433	0.00428983385746874	0.0784801271813587	1.10524
protein_coding	CEP57	ENSG00000166037.10	0.0358387089182802	0.585271372207331	0.878264936268878	0.0563745
protein_coding	YAP1	ENSG00000137693.13	-0.077259123027553	0.351263284654203	0.745108711759376	0.12778
protein_coding	BIRC2	ENSG00000110330.8	0.0153818434318984	0.82854268225203	0.96636908467279	0.014857
protein_coding	TMEM123	ENSG00000152558.14	0.074468535414043	0.338979613948449	0.737405566739577	0.132294
protein_coding	MMP10	ENSG00000166670.9	-2.17270879405078	1.90585419491557e-14	1.2551955727714e-11	10.9013
protein_coding	MMP1	ENSG00000196611.4	-0.0447851187472885	0.235022113819598	0.641659783802889	0.192695
protein_coding	MMP3	ENSG00000149968.11	-2.05950772811138	1.2125407960046e-18	1.99644842062158e-15	14.6997
protein_coding	DYNC2H1	ENSG00000187240.14	0.127828801611519	0.106141988901358	0.485706060748048	0.313626
protein_coding	CASP4	ENSG00000196954.13	0.0834112589678001	0.220931385384625	0.627719630777885	0.202234
protein_coding	CWF19L2	ENSG00000152404.15	-0.0179829616098772	0.751356389631803	0.94507891178668	0.0245319
protein_coding	CUL5	ENSG00000166266.13	0.0731985001560947	0.316135766008957	0.71689060808785	0.144547
protein_coding	RDX	ENSG00000137710.15	-0.0782245972470359	0.372425479216802	0.756537575131957	0.121169
protein_coding	LAYN	ENSG00000204381.11	1.15568434596454	8.58139756173027e-07	9.7443248864751e-05	4.01125
protein_coding	SIK2	ENSG00000170145.4	-0.0343591749453758	0.639658049153976	0.899783834200787	0.0458618
protein_coding	CRYAB	ENSG00000109846.7	0.388550903436559	0.0120009326944747	0.156201863094487	0.806314
protein_coding	NNMT	ENSG00000166741.7	0.63328620775162	0.00349175565973366	0.0692671770331503	1.15947
protein_coding	REXO2	ENSG00000076043.9	0.0101360735457556	0.899529537578279	0.977161649824677	0.0100336
protein_coding	CADM1	ENSG00000182985.17	0.0128792265298726	0.827497291279737	0.96636908467279	0.014857
protein_coding	PAFAH1B2	ENSG00000168092.13	-0.116015848117823	0.210324914912771	0.611297391710286	0.213747
protein_coding	TAGLN	ENSG00000149591.16	1.12028863830592	8.32398473081828e-05	0.00449358716698108	2.34741
protein_coding	BACE1	ENSG00000186318.16	0.215189635964132	0.0559520665356239	0.365575704567082	0.437023
protein_coding	ATP5MG	ENSG00000167283.7	0.0316741236589537	0.706379606390555	0.925636214435669	0.0335597
protein_coding	KMT2A	ENSG00000118058.21	0.00869057959972935	0.900999372379099	0.97803941544068	0.00964364
protein_coding	ARCN1	ENSG00000095139.13	0.0496397813773169	0.510581063953278	0.847639585142504	0.0717888
protein_coding	PHLDB1	ENSG00000019144.18	-0.223816481757781	0.0408780290488129	0.31451249920033	0.502362
protein_coding	DDX6	ENSG00000110367.12	-0.0268371334970574	0.741495584619327	0.938925669410743	0.0273688
protein_coding	BCL9L	ENSG00000186174.12	-0.00410598669876029	0.952912645773121	0.987494968575171	0.00546511
protein_coding	RPS25	ENSG00000118181.10	0.423198792492928	0.00283728999716895	0.0622504651432189	1.20586
protein_coding	TRAPPC4	ENSG00000196655.11	-0.117019209591578	0.173759250684689	0.570477779167179	0.243761
protein_coding	HYOU1	ENSG00000149428.18	0.0388205535135295	0.606406777648612	0.888636994346476	0.0512756
protein_coding	CBL	ENSG00000110395.6	-0.0781549668092598	0.281856646686751	0.686504391671206	0.163357
protein_coding	THY1	ENSG00000154096.13	0.988622599462725	4.24536007781271e-08	7.35787933486171e-06	5.13325
protein_coding	OAF	ENSG00000184232.8	-0.0584453462991818	0.454398663683912	0.817321187325086	0.0876072
protein_coding	ARHGEF12	ENSG00000196914.8	0.0332134472089997	0.633238773585563	0.898208351359431	0.0466229
protein_coding	HSPA8	ENSG00000109971.13	-0.0446616549150324	0.588763627508721	0.87887517016601	0.0560728
protein_coding	CLMP	ENSG00000166250.11	-0.330394147341728	0.0132735599407735	0.166197083212803	0.779377
protein_coding	TBRG1	ENSG00000154144.12	0.0338462571128809	0.640948034612892	0.900315652589737	0.0456052
protein_coding	FEZ1	ENSG00000149557.13	0.0585271560993043	0.423285867971215	0.799363984436216	0.0972554
protein_coding	EI24	ENSG00000149547.14	0.00293802925712725	0.972309063704187	0.993343752778808	0.00290044
protein_coding	STT3A	ENSG00000134910.13	-0.00880552509454485	0.903471001275574	0.979227417711513	0.00911644
protein_coding	SRPRA	ENSG00000182934.11	0.0764737348367156	0.309103422033648	0.710870009200464	0.14821
protein_coding	APLP2	ENSG00000084234.17	0.0509914471405526	0.549308388174947	0.863131385635996	0.0639231
protein_coding	ZBTB44	ENSG00000196323.13	-0.0700909049311598	0.339347173289555	0.737604119896043	0.132177
protein_coding	NTM	ENSG00000182667.14	-0.000752149999529911	0.990914573129932	0.996909188066243	0.0013444
protein_coding	JAM3	ENSG00000166086.12	0.0557537622262764	0.458813509355446	0.818014556744712	0.087239
protein_coding	KDM5A	ENSG00000073614.12	-0.0030314633389066	0.968660492652364	0.99247013139522	0.00328255
protein_coding	WNK1	ENSG00000060237.16	-0.00468342652999777	0.961403674219929	0.990582696873037	0.00410926
protein_coding	ERC1	ENSG00000082805.19	0.0709715258096299	0.347174988604187	0.743345452742777	0.128809
protein_coding	WNT5B	ENSG00000111186.12	0.0486674140151158	0.558204187374483	0.867878370644085	0.0615411
protein_coding	FKBP4	ENSG00000004478.7	-0.109526569451165	0.10079234389503	0.478285468325708	0.320313
protein_coding	TULP3	ENSG00000078246.16	0.0311289996802499	0.672678449586552	0.917102635882256	0.0375821
protein_coding	TSPAN9	ENSG00000011105.13	0.0227049918661605	0.730344552558568	0.934468833240753	0.0294352
protein_coding	CD9	ENSG00000010278.13	0.202480341162996	0.0631475382155524	0.390140419031546	0.408779
protein_coding	TNFRSF1A	ENSG00000067182.7	-0.0846587567053762	0.316094219877169	0.71689060808785	0.144547
protein_coding	LTBR	ENSG00000111321.10	-0.0255011810817776	0.710694963500622	0.927018883232147	0.0329114
protein_coding	MRPL51	ENSG00000111639.7	-0.0447705627585772	0.567902289380732	0.87062487845938	0.0601689
protein_coding	GAPDH	ENSG00000111640.14	-0.248965345328757	0.0196534991616261	0.214636498121001	0.668296
protein_coding	CHD4	ENSG00000111642.15	0.0178567061277695	0.807326509186882	0.962678037355493	0.0165189
protein_coding	MLF2	ENSG00000089693.10	-0.0417319448447527	0.600182338580329	0.887234649475456	0.0519615
protein_coding	PTMS	ENSG00000159335.15	-0.14044936975008	0.140113700566307	0.538264674638508	0.269004
protein_coding	P3H3	ENSG00000110811.19	-0.0530337025903555	0.444957723116117	0.813091073051832	0.0898608
protein_coding	USP5	ENSG00000111667.13	-0.00907359465769637	0.889370283223203	0.975964982949859	0.0105658
protein_coding	TPI1	ENSG00000111669.14	-0.200555772208426	0.0635983672406335	0.391456866025058	0.407316
protein_coding	ATN1	ENSG00000111676.14	0.0484526522068839	0.513591940397213	0.84790508335247	0.0716528
protein_coding	C12orf57	ENSG00000111678.10	-0.0373748677373374	0.642240744739779	0.901107274149166	0.0452235
protein_coding	PHB2	ENSG00000215021.8	-0.0960945822451527	0.27654473689466	0.680555757671545	0.167136
protein_coding	C1S	ENSG00000182326.14	0.323089634356753	0.0129165608586588	0.162879854438422	0.788133
protein_coding	C1R	ENSG00000159403.16	0.335777993670766	0.0113792338839604	0.151707761861868	0.818992
protein_coding	GABARAPL1	ENSG00000139112.10	0.0677576339002973	0.425659541413872	0.800923464860004	0.096409
protein_coding	YBX3	ENSG00000060138.12	0.233676585396239	0.0426887259381917	0.322417372739599	0.491582
protein_coding	HEBP1	ENSG00000013583.9	-0.0289357952520859	0.686683220736948	0.920570430587469	0.035943
protein_coding	EMP1	ENSG00000134531.9	0.155102813291641	0.120082398152714	0.513604903341236	0.289371
protein_coding	WBP11	ENSG00000084463.7	0.0250127739277597	0.713556366966488	0.927651447461763	0.0326152
protein_coding	EPS8	ENSG00000151491.13	0.104638509424618	0.171121255461073	0.568577933862159	0.24521
protein_coding	STRAP	ENSG00000023734.10	0.0318192301263599	0.667211712822294	0.914327162015736	0.0388984
protein_coding	MGST1	ENSG00000008394.12	0.00947993787476223	0.908119904733549	0.979829241902876	0.0088496
protein_coding	PLEKHA5	ENSG00000052126.14	-0.166640479347885	0.0947318843313717	0.467774724413181	0.329963
protein_coding	LDHB	ENSG00000111716.12	-0.0157685762871677	0.839426151636185	0.96636908467279	0.014857
protein_coding	BCAT1	ENSG00000060982.14	0.746494472494012	0.000700795945034685	0.022848723237616	1.64114
protein_coding	RASSF8	ENSG00000123094.15	0.0749768766806924	0.306118966871675	0.709908656879642	0.148798
protein_coding	SSPN	ENSG00000123096.11	0.199420805258835	0.0452244681227249	0.328026813938619	0.484091
protein_coding	PPFIBP1	ENSG00000110841.13	-0.0362975180815767	0.624641416996641	0.893847062965023	0.0487368
protein_coding	KLHL42	ENSG00000087448.10	-0.0368431779025427	0.584830754401515	0.878264936268878	0.0563745
protein_coding	PTHLH	ENSG00000087494.15	-0.192167949628125	0.0561468460672156	0.366121909107606	0.436374
protein_coding	CCDC91	ENSG00000123106.10	0.130529954438962	0.0868665123572705	0.444485584377443	0.352142
protein_coding	ERGIC2	ENSG00000087502.17	0.207221629035685	0.0494324819390487	0.346342900053803	0.460494
protein_coding	TMTC1	ENSG00000133687.15	0.720654800619641	0.00103806257879396	0.0302507970970665	1.51926
protein_coding	IPO8	ENSG00000133704.9	-0.01388547152992	0.836204966837913	0.96636908467279	0.014857
protein_coding	PPHLN1	ENSG00000134283.17	-0.0538669711586338	0.446721573482282	0.814086409229195	0.0893295
protein_coding	ZCRB1	ENSG00000139168.7	0.129965041983173	0.149142537216015	0.548174201129322	0.261081
protein_coding	ANO6	ENSG00000177119.15	0.0828243639691789	0.263988741486296	0.668926916563226	0.174621
protein_coding	SCAF11	ENSG00000139218.17	0.0254505949414451	0.741866858417368	0.938925669410743	0.0273688
protein_coding	SLC38A2	ENSG00000134294.13	0.0381115761815087	0.652439735409134	0.90624930696188	0.0427523
protein_coding	HDAC7	ENSG00000061273.17	0.12618893289302	0.175301713843534	0.57268704730829	0.242083
protein_coding	ARF3	ENSG00000134287.9	0.0842787420993353	0.310793011280567	0.713465069224944	0.146627
protein_coding	PRKAG1	ENSG00000181929.12	-0.0312210753918322	0.689379496455724	0.920570430587469	0.035943
protein_coding	TUBA1B	ENSG00000123416.15	0.145303269473485	0.137017917614954	0.534597159604316	0.271973
protein_coding	TUBA1A	ENSG00000167552.13	-0.111283570619558	0.149975248440312	0.548174201129322	0.261081
protein_coding	TUBA1C	ENSG00000167553.15	-0.0522233641813799	0.535476016707277	0.8539092121148	0.0685883
protein_coding	MCRS1	ENSG00000187778.13	0.00484959650333945	0.948192202698972	0.986019460160144	0.00611451
protein_coding	TMBIM6	ENSG00000139644.12	0.00543571826950413	0.947063967159433	0.986019460160144	0.00611451
protein_coding	COX14	ENSG00000178449.8	0.0303612596093666	0.652510509203345	0.90624930696188	0.0427523
protein_coding	LIMA1	ENSG00000050405.13	0.856508933333796	1.06637832867665e-05	0.00081664740379819	3.08797
protein_coding	SLC11A2	ENSG00000110911.15	-0.0697591781106448	0.304823834222747	0.707887789912205	0.150036
protein_coding	DAZAP2	ENSG00000183283.15	0.0460896285899759	0.559670447223151	0.868927290290352	0.0610166
protein_coding	NR4A1	ENSG00000123358.19	0.0870261805107765	0.0903604104372839	0.454282667777539	0.342674
protein_coding	EIF4B	ENSG00000063046.17	0.0408959033133731	0.585858603498198	0.878264936268878	0.0563745
protein_coding	TNS2	ENSG00000111077.17	-0.0340172391422005	0.614761906463782	0.890363474208887	0.0504327
protein_coding	IGFBP6	ENSG00000167779.8	0.043482473302975	0.585054205946047	0.878264936268878	0.0563745
protein_coding	RARG	ENSG00000172819.16	-0.0529428745594668	0.459136377451345	0.818147235361082	0.0871685
protein_coding	PFDN5	ENSG00000123349.13	0.0411516785149647	0.622776352662822	0.893613462000604	0.0488503
protein_coding	PRR13	ENSG00000205352.10	0.000766297558200556	0.996435173868492	0.997618144326001	0.00103566
protein_coding	PCBP2	ENSG00000197111.15	-0.00322317480579255	0.967384314777296	0.992334499768092	0.00334191
protein_coding	ATP5MC2	ENSG00000135390.18	-0.0150147547812458	0.854408355019568	0.970017508204988	0.0132204
protein_coding	CBX5	ENSG00000094916.15	0.0360136339956491	0.622319854474239	0.893613462000604	0.0488503
protein_coding	HNRNPA1	ENSG00000135486.17	0.152101468975031	0.104526094846503	0.484113122826348	0.315053
protein_coding	COPZ1	ENSG00000111481.9	-0.0708715223481524	0.360050827169171	0.749461045428622	0.125251
protein_coding	ITGA5	ENSG00000161638.10	-0.0329097794590541	0.665928376228282	0.913985989778046	0.0390605
protein_coding	CD63	ENSG00000135404.11	0.0391251978454744	0.64692979060893	0.903451993416118	0.0440949
protein_coding	DGKA	ENSG00000065357.19	0.0987093922672095	0.192408786187425	0.593015974414876	0.226934
protein_coding	CDK2	ENSG00000123374.10	-0.00786890394666229	0.897999235229606	0.977161649824677	0.0100336
protein_coding	RAB5B	ENSG00000111540.15	-0.0492888176705935	0.472466869587134	0.82394823017001	0.0841001
protein_coding	RPS26	ENSG00000197728.11	0.174295364312718	0.0752251383695138	0.420571104670304	0.376161
protein_coding	PA2G4	ENSG00000170515.13	-0.0382858627767158	0.612754412186695	0.890363474208887	0.0504327
protein_coding	RPL41	ENSG00000229117.8	0.054472107807231	0.525648346010068	0.850420559110554	0.0703662
protein_coding	ESYT1	ENSG00000139641.12	-0.0469704742645958	0.458325538638754	0.817587214917344	0.0874659
protein_coding	MYL6B	ENSG00000196465.10	0.0079248504377384	0.903696362716456	0.979227417711513	0.00911644
protein_coding	MYL6	ENSG00000092841.18	0.0870805125335111	0.326169850577556	0.727836634887492	0.137966
protein_coding	SMARCC2	ENSG00000139613.11	-0.0323577210804617	0.649222590132754	0.905118539080084	0.0432945
protein_coding	STAT2	ENSG00000170581.13	-0.0405140404164447	0.537381754048582	0.855632827025498	0.0677126
protein_coding	BAZ2A	ENSG00000076108.11	-0.0554035426241085	0.436123490329943	0.805470921848852	0.0939501
protein_coding	ATP5F1B	ENSG00000110955.8	-0.0277005754143949	0.737572009102235	0.938925669410743	0.0273688
protein_coding	PTGES3	ENSG00000110958.15	-0.029499483037398	0.689003835647123	0.920570430587469	0.035943
protein_coding	NACA	ENSG00000196531.10	0.138377939969291	0.152349648058127	0.551433790476675	0.258507
protein_coding	STAT6	ENSG00000166888.11	-0.13606637518202	0.145504082858675	0.545370853378399	0.263308
[truncated: 1,265 more rows]
