# Supplementary material for: RNA-Seq of Gingival Fibroblasts Grown on Collagen Membranes and Hyaluronic Acid
Source: J Funct Biomater. 2026 Jan 23;17(2):57. doi: 10.3390/jfb17020057 (PMC12942325; doi:10.3390/jfb17020057)
Supplement: Supplementary file 1 [file jfb-17-00057-s001.zip › Tables S3 Collagen fleece versus Mucoderm/Collafleece vs Mucoderm_paired_lfcShrink_apeglm_DESeq2results_GeneSymbols_GeneTypes_padj005_gt1_up.tsv]

GeneType	GeneSymbol	ENSG	baseMean	log2FoldChange	lfcSE	pvalue	padj	LP06002	LP06006	LP06013	LP06017	LP06024	LP06028
protein_coding	DDAH1	ENSG00000153904.19	217.153678118155	1.13339678191435	0.340795627647324	3.5901458024523e-05	0.0022552007519776	75.0144219017568	230.261667013965	182.538144041129	345.859680356327	129.386644781096	339.861510614657
protein_coding	CYR61	ENSG00000142871.16	677.857988919589	1.58571176655147	0.23692528961533	9.99099899721017e-13	4.11254496222664e-10	192.57433682242	574.416201583225	430.835371028753	1037.57904106898	346.422306994546	1485.32067601961
protein_coding	GBP2	ENSG00000162645.12	206.803931297629	1.39640373525116	0.339045617390531	1.54899272941562e-06	0.00016454300186986	92.9283136991912	324.347079342252	52.1537554403227	164.859780969849	186.428068824374	420.106589509784
protein_coding	GALNT5	ENSG00000136542.8	261.968302842435	1.07490126534503	0.308995423946012	2.25212750357872e-05	0.00157792678069888	182.497772686364	375.516338678689	117.912838386817	247.097527187909	164.168000905046	484.617339209789
protein_coding	DPP4	ENSG00000197635.9	163.311400449673	1.15088894296299	0.512028959341851	0.000558925602688587	0.0189746598933352	250.794485164082	341.678602665884	69.1604148230366	230.188831703822	12.5212882046222	75.5247801365904
protein_coding	ALCAM	ENSG00000170017.12	1605.85054031694	1.05497914778527	0.203784936234343	1.00440278681063e-08	1.94558728056906e-06	1411.8385972853	3250.07327849819	981.851135028684	1581.7316048296	631.62942721094	1777.9791990489
protein_coding	CCDC80	ENSG00000091986.15	3378.03554070877	1.15735926826329	0.163433597669829	7.03820014297316e-14	3.86279884513511e-11	2106.00190443589	5491.61696168791	1980.70892944008	4686.39866882823	2024.27492641392	3979.21185344661
protein_coding	MASP1	ENSG00000127241.16	456.204702100171	1.0492375100128	0.310358431322977	2.45620804185767e-05	0.00165067205751781	183.617390923703	364.787300430726	384.350502049335	601.02726675255	242.078238622695	961.367513822016
protein_coding	SHROOM3	ENSG00000138771.15	153.758211935643	1.71669698584241	0.482530861474811	7.17796751330425e-06	0.000590926175532772	49.2632024429448	178.26709704307	147.391047983521	291.290708566773	25.0425764092443	231.294639168308
protein_coding	USP53	ENSG00000145390.11	190.719815917993	1.45512105395918	0.351431208967772	1.4017358454943e-06	0.000153863871307091	42.5454930189068	170.839301332942	126.983056724264	375.06560891975	125.212882046222	303.672553465874
protein_coding	FBN2	ENSG00000138829.11	488.092528563345	1.25795042070194	0.260774369427242	5.92116430562051e-08	9.28494955162301e-06	153.387698515533	310.316798556455	417.230043522582	963.027065525505	236.513221642863	848.08034361713
protein_coding	SPARC	ENSG00000113140.10	4837.37825757814	1.00575178531484	0.213750649816949	8.36416620878066e-08	1.25196360570521e-05	2183.25556281232	7385.70486777052	2031.72890758822	3208.80925663925	5055.81792617743	9158.9530244811
protein_coding	SGCD	ENSG00000170624.13	472.510931648119	1.01002802282015	0.262866907177254	5.38875474037606e-06	0.000466978141054167	239.598302790686	524.897563515706	109.97639734155	316.269463259174	612.151867781528	1032.17199520007
protein_coding	REV3L	ENSG00000009413.15	1229.54083622148	1.10522685933297	0.187743997963224	2.07061397912279e-10	5.24502448711642e-08	765.818874340323	1918.84722511638	531.741550032855	1021.05463411862	943.270378081536	2196.51235563917
protein_coding	CTGF	ENSG00000118523.5	640.529490767349	1.59253992827621	0.252972341568541	9.70856046135451e-12	3.19702895992404e-09	119.799151395343	512.517903998826	166.665261950596	591.804341943048	773.537360196658	1678.85292511962
protein_coding	SOD2	ENSG00000112096.17	318.878291972009	1.41777404197622	0.328430363433387	5.34072226810616e-07	6.76423016495138e-05	255.272958113441	651.170090587881	73.6955239917604	146.413931350845	132.169153271012	654.548094517117
protein_coding	CREB3L1	ENSG00000157613.10	970.206558814054	1.1687490370707	0.201649677026116	3.09468788925783e-10	7.2791480138043e-08	715.436053660039	1777.71910662395	489.791790222161	949.192678311252	509.199053654634	1379.90067041229
protein_coding	LAYN	ENSG00000204381.11	342.105335111726	1.15568434596454	0.269381218985479	8.58139756173027e-07	9.7443248864751e-05	245.196393977384	569.464337776473	158.72882090533	341.632506485305	194.775594294122	542.834357231744
protein_coding	TAGLN	ENSG00000149591.16	198.499272498376	1.12028863830592	0.36530338863252	8.32398473081828e-05	0.00449358716698108	211.607846857195	417.607181036081	91.8359606666552	205.21007701142	57.0414240432787	207.693145375624
protein_coding	ANKRD13A	ENSG00000076513.16	208.788873664677	1.16978375544013	0.363249443536503	4.68785468386189e-05	0.00275662597749236	105.244114309927	176.616475774153	103.173733588464	300.897921910004	129.386644781096	437.41435162442
protein_coding	POSTN	ENSG00000133110.14	682.818184636712	1.58339750225525	0.292283455089184	1.53588786077202e-09	3.37178581701484e-07	128.75609729406	502.614176385322	15.872882090533	83.3906118192477	1124.13342992608	2242.14191030503
protein_coding	TPM1	ENSG00000140416.20	372.665551958622	1.12953310816497	0.262132604847926	7.80716808509717e-07	9.18178732293749e-05	255.272958113441	557.909988894052	197.277248839482	544.152563760621	215.644407968493	465.736144175641
protein_coding	COL1A1	ENSG00000108821.13	14663.9368900192	1.19381902038205	0.191068203223106	2.0662002223258e-11	6.18545212010807e-09	10513.2152486193	30433.329645663	5292.47239990057	15112.9151659703	10299.4551754242	16332.2337045377
