# Supplementary material for: RNA-Seq of Gingival Fibroblasts Grown on Collagen Membranes and Hyaluronic Acid
Source: J Funct Biomater. 2026 Jan 23;17(2):57. doi: 10.3390/jfb17020057 (PMC12942325; doi:10.3390/jfb17020057)
Supplement: Supplementary file 1 [file jfb-17-00057-s001.zip › Tables S3 Collagen fleece versus Mucoderm/Collafleece vs Mucoderm_paired_lfcShrink_apeglm_DESeq2results_GeneSymbols_GeneTypes_padj005_lt-1_down.tsv]

GeneType	GeneSymbol	ENSG	baseMean	log2FoldChange	lfcSE	pvalue	padj	LP06002	LP06006	LP06013	LP06017	LP06024	LP06028
protein_coding	HPCAL1	ENSG00000115756.12	599.165843298491	-1.09226720416886	0.300166159122631	8.40785657478888e-06	0.000675294431726336	1178.95800391866	341.678602665884	1129.2421830122	398.122920943505	304.684679645806	242.308669604894
protein_coding	SLC20A1	ENSG00000144136.10	245.805661989643	-1.43151044939884	0.319372206355269	2.90802605625306e-07	3.83045192129653e-05	362.756308898048	132.875012147844	495.460676683066	203.288634342774	225.383187683199	55.0701521829305
protein_coding	TMEM158	ENSG00000249992.1	3044.70416825566	-1.18477818128126	0.240862564082367	2.27481455312503e-08	4.16164684635596e-06	4735.98514394673	1789.27345550637	6931.9143643942	1835.74632562464	1730.72028072777	1244.58543933423
protein_coding	AKR1C2	ENSG00000151632.17	170.370917989405	-1.38705583608953	0.389723960456695	1.26460776077653e-05	0.000946443944599346	83.971367800474	20.6327658614664	335.598078485555	98.7621531684177	322.77098483026	160.490157790255
protein_coding	MMP10	ENSG00000166670.9	276.466683290791	-2.17270879405078	0.300455530020352	1.90585419491557e-14	1.2551955727714e-11	504.947825040184	125.447216437716	619.042401530787	99.146441702147	250.425764092443	59.7904509414674
protein_coding	MMP3	ENSG00000149968.11	1136.61091274545	-2.05950772811138	0.245845476664518	1.2125407960046e-18	1.99644842062158e-15	2304.17433244501	481.156099889397	3036.25558846053	488.815014903608	364.508612179001	144.755828595132
lincRNA	SNHG9	ENSG00000255198.4	156.476144266233	-1.01373671174797	0.396330187488209	0.000385580268434378	0.014937833222993	226.16288394261	110.59162501746	242.628340526719	110.290809180295	187.819323069332	61.3638838609797
protein_coding	MT2A	ENSG00000125148.6	16991.0999881265	-1.53226097904249	0.201016922467716	5.34501853587661e-16	4.40028650966042e-13	13812.7301940593	3086.66177287538	37851.1548994603	12713.8018498986	23066.9953814039	11415.2558310617
protein_coding	MT1E	ENSG00000169715.14	314.968001001712	-2.11443888214004	0.308054362386116	1.58907505689373e-13	7.47546308907295e-11	522.861716837618	80.8804421769484	430.835371028753	143.339623081011	595.456816842031	116.43403604391
protein_coding	NQO1	ENSG00000181019.12	1458.78876399956	-1.41200774423629	0.178407532022378	1.30749199680488e-16	1.43519038182616e-13	1698.46086604425	556.259367625135	3835.56857944808	1457.22211990132	865.360140363887	339.861510614657
protein_coding	SLC16A6	ENSG00000108932.11	310.371443422904	-1.09223847929992	0.285193369962036	5.58440122355763e-06	0.000471523928953212	478.076987344032	185.694892753198	361.674956205716	137.959583608801	454.940138101272	243.882102524407
protein_coding	CYGB	ENSG00000161544.9	243.483330873169	-2.00382955686343	0.336698230917379	7.28364631697574e-11	1.99875394348343e-08	218.325556281232	31.361804109429	414.96248893822	101.452172904522	521.720341859257	173.077621146353
protein_coding	BMP2	ENSG00000125845.6	203.675111925818	-1.18643381875895	0.484489089108207	0.000260598851144254	0.0110019489335644	192.57433682242	46.2173955296848	392.286943094601	86.0806315553524	265.729560786981	239.16180376587
protein_coding	HMOX1	ENSG00000100292.16	916.585135491375	-1.95772252282996	0.231881944286825	6.79864604642394e-19	1.99644842062158e-15	2296.33700478363	491.059827502901	1124.70707384348	410.80444255657	987.790513920192	188.811950341476
protein_coding	ACSL4	ENSG00000068366.19	1421.3649210929	-1.16542770438375	0.174649857160489	1.47112411753064e-12	5.38267968780935e-10	2048.90137433157	863.274923643755	2311.77189875691	957.647026053296	1605.50739868155	741.086905090293
